# Supplementary material for: An atlas of plant selenium metabolism
Source: New Phytol. 2026 Mar 16;250(4):2041–60. doi: 10.1111/nph.71087 (PMC13103439; doi:10.1111/nph.71087)
Supplement: Supplementary file 6 — Table S5 Source data for determining phylogenies of plant species in Figs 1(b) and 3(d), retrieve from https://treeoflife.kew.org/. [file NPH-250-2041-s006.xlsx]

## Sheet: About Table S5
	New Phytologist Supporting Information Article title: “An Atlas of plant selenium metabolism” Authors: Jeroen van der Woude, Mark G. M. Aarts, Michela Schiavon & Antony van der Ent Article acceptance date: 14 February 2026
	Source data for Fig. 2b and 3c. The website https://treeoflife.kew.org/ is used for determining the phylogeny of plant species. For this, a dataset was downloaded from the website https://treeoflife.kew.org/specimen-viewer.

## Sheet: Table S5
Sequence ID	Data source	Order	Family	Genus	Specific epithet	Specimen reference	Specimen barcode	Collection date	Country of origin	Material sampled	No. of genes recovered	No. of bp recovered	Fasta file url
224	PAFTOL	Saxifragales	Saxifragaceae	Saxifraga	fortunei	JV_Sf (K)				Live plant	339	178089	https://sftp.kew.org/pub/paftol/current_release/fasta/by_recovery/INSDC.ERR5006173.Saxifraga_fortunei.a353.fasta
230	PAFTOL	Malpighiales	Lophopyxidaceae	Lophopyxis	maingayi	Kerenga, K. LAE 74237 (K)	K001275029	1978		Herbarium	339	195288	https://sftp.kew.org/pub/paftol/current_release/fasta/by_recovery/INSDC.ERR4180090.Lophopyxis_maingayi.a353.fasta
234	PAFTOL	Saxifragales	Saxifragaceae	Saxifraga	maderensis	JV_Sm (K)				Live plant	335	183075	https://sftp.kew.org/pub/paftol/current_release/fasta/by_recovery/INSDC.ERR5006174.Saxifraga_maderensis.a353.fasta
240	PAFTOL	Liliales	Melanthiaceae	Trillium	ovatum	JP_To (K)				Live plant	274	87969	https://sftp.kew.org/pub/paftol/current_release/fasta/by_recovery/INSDC.ERR5006170.Trillium_ovatum.a353.fasta
241	PAFTOL	Liliales	Melanthiaceae	Paris	thibetica	JP_Pt (K)				Live plant	303	100374	https://sftp.kew.org/pub/paftol/current_release/fasta/by_recovery/INSDC.ERR5006169.Paris_thibetica.a353.fasta
242	PAFTOL	Liliales	Melanthiaceae	Pseudotrillium	rivale	JP_Pr (K)				Live plant	257	68187	https://sftp.kew.org/pub/paftol/current_release/fasta/by_recovery/INSDC.ERR5006168.Pseudotrillium_rivale.a353.fasta
251	PAFTOL	Asterales	Asteraceae	Carlina	sp.	Pegoraro, L. & al. FR174 (K)		2016		Silica dried	335	164172	https://sftp.kew.org/pub/paftol/current_release/fasta/by_recovery/INSDC.ERR5006178.Carlina_sp.a353.fasta
252	PAFTOL	Asterales	Asteraceae	Berardia	lanuginosa	Pegoraro L. & al. FR252 (K)		2016		Silica dried	344	196158	https://sftp.kew.org/pub/paftol/current_release/fasta/by_recovery/INSDC.ERR4180080.Berardia_lanuginosa.a353.fasta
253	PAFTOL	Asterales	Asteraceae	Cardopatium	corymbosum	Hidalgo, O. JBB-VI-2017-1 (BC)		2016		Silica dried	343	198546	https://sftp.kew.org/pub/paftol/current_release/fasta/by_recovery/INSDC.ERR4180023.Cardopatium_corymbosum.a353.fasta
257	PAFTOL	Asterales	Asteraceae	Tugarinovia	mongolica	Valles, J. & al. s.n. (BCN)		2004		Herbarium	346	188379	https://sftp.kew.org/pub/paftol/current_release/fasta/by_recovery/INSDC.ERR4180103.Tugarinovia_mongolica.a353.fasta
259	PAFTOL	Asterales	Asteraceae	Echinops	nanus	Hidalgo, O. s.n.; 6110897 (K)		2016		Silica dried	343	189978	https://sftp.kew.org/pub/paftol/current_release/fasta/by_recovery/INSDC.ERR4180109.Echinops_nanus.a353.fasta
260	PAFTOL	Asterales	Asteraceae	Echinops	sphaerocephalus	Garnatje, T. 150b (BC)		2015		Silica dried	341	172482	https://sftp.kew.org/pub/paftol/current_release/fasta/by_recovery/INSDC.SRR7451097.Echinops_sphaerocephalus.a353.fasta
263	PAFTOL	Canellales	Winteraceae	Pseudowintera	colorata	McDonald S; Morris, S 143 (K)	K000352106	2006		Herbarium	341	168390	https://sftp.kew.org/pub/paftol/current_release/fasta/by_recovery/INSDC.ERR4180019.Pseudowintera_colorata.a353.fasta
264	PAFTOL	Fabales	Fabaceae	Daniellia	ogea	Bruneay s.n. ME_Do (K)				Herbarium	346	209577	https://sftp.kew.org/pub/paftol/current_release/fasta/by_recovery/INSDC.ERR4180118.Daniellia_ogea.a353.fasta
265	PAFTOL	Fabales	Fabaceae	Didelotia	brevipaniculata	Wieringa 3153 (K)				Silica dried	341	170991	https://sftp.kew.org/pub/paftol/current_release/fasta/by_recovery/INSDC.ERR5006177.Didelotia_brevipaniculata.a353.fasta
268	PAFTOL	Asterales	Asteraceae	Brachylaena	discolor	Hidalgo, O. s.n.; 132284 (K)		2016		Silica dried	346	205776	https://sftp.kew.org/pub/paftol/current_release/fasta/by_recovery/INSDC.ERR4180033.Brachylaena_discolor.a353.fasta
719	PAFTOL	Asparagales	Orchidaceae	Agrostophyllum	majus	Chase, M.W. O-562 (K)			Solomon Islands	Silica dried	258	73116	https://sftp.kew.org/pub/paftol/current_release/fasta/by_recovery/INSDC.ERR5006133.Agrostophyllum_majus.a353.fasta
720	PAFTOL	Metteniusales	Metteniusaceae	Metteniusa	sp.	Betancur, J., 10386 (K)		2003	Colombia	Herbarium	352	225906	https://sftp.kew.org/pub/paftol/current_release/fasta/by_recovery/INSDC.SRR7451077.Metteniusa_sp.a353.fasta
723	PAFTOL	Malpighiales	Peraceae	Chaetocarpus	castanicarpus	Kathriarachchi, H.S., Hoffmann, P., Galster, A. 25 (K)		2003	Sri Lanka	DNA bank	342	179733	https://sftp.kew.org/pub/paftol/current_release/fasta/by_recovery/INSDC.ERR7617958.Chaetocarpus_castanicarpus.a353.fasta
724	PAFTOL	Malpighiales	Caryocaraceae	Caryocar	glabrum	Mori 22887 (K)			Guyana	DNA bank	341	188472	https://sftp.kew.org/pub/paftol/current_release/fasta/by_recovery/INSDC.ERR4180060.Caryocar_glabrum.a353.fasta
728	PAFTOL	Cucurbitales	Anisophylleaceae	Anisophyllea	cinnamomoides	Chase, M.W. 17410 (K)		2003	Sri Lanka	Silica dried	331	151833	https://sftp.kew.org/pub/paftol/current_release/fasta/by_recovery/INSDC.ERR4180015.Anisophyllea_cinnamomoides.a353.fasta
729	PAFTOL	Sapindales	Sapindaceae	Llagunoa	nitida	Penningron et al. 17552 (K)		2003	Peru	Silica dried	349	209220	https://sftp.kew.org/pub/paftol/current_release/fasta/by_recovery/INSDC.ERR5006145.Llagunoa_nitida.a353.fasta
730	PAFTOL	Dilleniales	Dilleniaceae	Acrotrema	sp.	Chase, M.W. 17398 (K)		2003	Sri Lanka	Silica dried	340	177186	https://sftp.kew.org/pub/paftol/current_release/fasta/by_recovery/INSDC.ERR4180187.Acrotrema_sp.a353.fasta
733	PAFTOL	Asparagales	Orchidaceae	Bulbophyllum	lucidum	Hermans 4442 (K)			Madagascar	DNA bank	306	124914	https://sftp.kew.org/pub/paftol/current_release/fasta/by_recovery/INSDC.ERR5034628.Bulbophyllum_lucidum.a353.fasta
734	PAFTOL	Asparagales	Orchidaceae	Cranichis	engelii	Schot s.n.; 16496 (K)			Ecuador	DNA bank	284	103335	https://sftp.kew.org/pub/paftol/current_release/fasta/by_recovery/INSDC.ERR5006144.Cranichis_engelii.a353.fasta
735	PAFTOL	Asparagales	Orchidaceae	Palmorchis	sp.	Salazar, G. 6216 (K)		2003	Mexico	Live plant	280	99996	https://sftp.kew.org/pub/paftol/current_release/fasta/by_recovery/INSDC.ERR5084247.Palmorchis_sp.a353.fasta
736	PAFTOL	Asparagales	Orchidaceae	Calypso	bulbosa	Chase, M.W. 16324 (K)		2003	United States of America	Silica dried	287	94974	https://sftp.kew.org/pub/paftol/current_release/fasta/by_recovery/INSDC.ERR5006143.Calypso_bulbosa.a353.fasta
738	PAFTOL	Lamiales	Stilbaceae	Stilbe	ericoides	Goldblatt, P.; Manning, J.C. 10319 (K)			South Africa	Silica dried	345	228696	https://sftp.kew.org/pub/paftol/current_release/fasta/by_recovery/INSDC.ERR4180040.Stilbe_ericoides.a353.fasta
739	PAFTOL	Myrtales	Crypteroniaceae	Axinandra	zeylanica	Chase, M.W. 17411 (K)		2003	Sri Lanka	Herbarium	333	154722	https://sftp.kew.org/pub/paftol/current_release/fasta/by_recovery/INSDC.ERR4180211.Axinandra_zeylanica.a353.fasta
740	PAFTOL	Asparagales	Orchidaceae	Epipogium	aphyllum	E. Langstrom 210 (K)		2002	Sweden	DNA bank	148	35523	https://sftp.kew.org/pub/paftol/current_release/fasta/by_recovery/INSDC.ERR5006148.Epipogium_aphyllum.a353.fasta
744	PAFTOL	Commelinales	Hanguanaceae	Hanguana	sp.	Utteridge, T.M.A. 100 (K)		1999	Indonesia	DNA bank	338	165780	https://sftp.kew.org/pub/paftol/current_release/fasta/by_recovery/INSDC.ERR4180188.Hanguana_sp.a353.fasta
745	PAFTOL	Liliales	Alstroemeriaceae	Alstroemeria	pallida	Chase, M.W. 19989 (K)			Chile	Herbarium	237	61215	https://sftp.kew.org/pub/paftol/current_release/fasta/by_recovery/INSDC.ERR5006152.Alstroemeria_pallida.a353.fasta
746	PAFTOL	Sapindales	Sapindaceae	Dipteronia	sinensis	Chase, M.W. 19988 (K)			China	Silica dried	348	233535	https://sftp.kew.org/pub/paftol/current_release/fasta/by_recovery/INSDC.ERR5006151.Dipteronia_sinensis.a353.fasta
747	PAFTOL	Asparagales	Orchidaceae	Maxillaria	platypetala	McIllmurray B28 (K)				DNA bank	321	131919	https://sftp.kew.org/pub/paftol/current_release/fasta/by_recovery/INSDC.ERR5006150.Maxillaria_platypetala.a353.fasta
748	PAFTOL	Liliales	Campynemataceae	Campynemanthe	viridiflora	Pillon, Barrab√©, Maudet, Richard,; Dumontet 24 (K)		2005	New Caledonia	DNA bank	326	159417	https://sftp.kew.org/pub/paftol/current_release/fasta/by_recovery/INSDC.ERR4180206.Campynemanthe_viridiflora.a353.fasta
750	PAFTOL	Oxalidales	Brunelliaceae	Brunellia	mexicana	Salazar, G. et al. s.n.; 19434 (K)		2004	Mexico	DNA bank	348	232362	https://sftp.kew.org/pub/paftol/current_release/fasta/by_recovery/INSDC.ERR5006149.Brunellia_mexicana.a353.fasta
751	PAFTOL	Arecales	Arecaceae	Ceroxylon	quindiuense	Baker, W.J. s.n.; 1976-1160 (K)				DNA bank	336	147618	https://sftp.kew.org/pub/paftol/current_release/fasta/by_recovery/INSDC.ERR7617953.Ceroxylon_quindiuense.a353.fasta
754	PAFTOL	Asterales	Alseuosmiaceae	Alseuosmia	banksii	Lange, P.J. de 5504 (K)		2002	New Zealand	Herbarium	348	173496	https://sftp.kew.org/pub/paftol/current_release/fasta/by_recovery/INSDC.ERR4179986.Alseuosmia_banksii.a353.fasta
756	PAFTOL	Asparagales	Orchidaceae	Coelogyne	cristata	Chase, M.W. 18852 (K)				DNA bank	306	114753	https://sftp.kew.org/pub/paftol/current_release/fasta/by_recovery/INSDC.ERR5006147.Coelogyne_cristata.a353.fasta
760	PAFTOL	Sapindales	Sapindaceae	Athyana	weinmanniifolia	Pennington 17581 (K)		2003	Peru	Silica dried	350	211506	https://sftp.kew.org/pub/paftol/current_release/fasta/by_recovery/INSDC.ERR5006146.Athyana_weinmanniifolia.a353.fasta
761	PAFTOL	Aquifoliales	Phyllonomaceae	Phyllonoma	laticuspis	Salazar, G. et al. s.n.; 19438 (K)		2004	Mexico	Herbarium	345	201198	https://sftp.kew.org/pub/paftol/current_release/fasta/by_recovery/INSDC.ERR4180081.Phyllonoma_laticuspis.a353.fasta
763	PAFTOL	Asparagales	Orchidaceae	Tainia	speciosa	J. Hermans 5434 (K)			Indonesia	DNA bank	245	71805	https://sftp.kew.org/pub/paftol/current_release/fasta/by_recovery/INSDC.ERR5034627.Tainia_speciosa.a353.fasta
765	PAFTOL	Brassicales	Caricaceae	Cylicomorpha	parviflora	Smith, S.A.L., Beentje, H.J.; Muasya, A.M. 288 (K)			Kenya	DNA bank	342	194184	https://sftp.kew.org/pub/paftol/current_release/fasta/by_recovery/INSDC.ERR4180126.Cylicomorpha_parviflora.a353.fasta
767	PAFTOL	Asparagales	Orchidaceae	Xerorchis	amazonica	Maas, P.J.M. et al. 9066 (K)			Brazil	DNA bank	249	72162	https://sftp.kew.org/pub/paftol/current_release/fasta/by_recovery/INSDC.ERR5006138.Xerorchis_amazonica.a353.fasta
769	PAFTOL	Malpighiales	Elatinaceae	Elatine	hexandra	Chase, M.W. 12361 (K)		2005	United Kingdom of Great Britain and Northern Ireland (the)	Silica dried	347	189702	https://sftp.kew.org/pub/paftol/current_release/fasta/by_recovery/INSDC.ERR4180069.Elatine_hexandra.a353.fasta
771	PAFTOL	Asparagales	Orchidaceae	Pterostylis	curta	Chase, M.W. 15847 (K)				DNA bank	276	99168	https://sftp.kew.org/pub/paftol/current_release/fasta/by_recovery/INSDC.ERR5006142.Pterostylis_curta.a353.fasta
774	PAFTOL	Asparagales	Orchidaceae	Cymbidium	aloifolium	Chase, M.W. O-1464 (K)			Thailand	DNA bank	277	88260	https://sftp.kew.org/pub/paftol/current_release/fasta/by_recovery/INSDC.ERR5006137.Cymbidium_aloifolium.a353.fasta
776	PAFTOL	Asparagales	Orchidaceae	Bletia	parkinsonii	V.Sosa 1345 (K)				DNA bank	325	142653	https://sftp.kew.org/pub/paftol/current_release/fasta/by_recovery/INSDC.ERR5006136.Bletia_parkinsonii.a353.fasta
779	PAFTOL	Asparagales	Orchidaceae	Thelymitra	antennifera	Kingsley Dixon s.n.; 10883 (K)			Australia	DNA bank	290	106113	https://sftp.kew.org/pub/paftol/current_release/fasta/by_recovery/INSDC.ERR5006135.Thelymitra_antennifera.a353.fasta
785	PAFTOL	Poales	Ecdeiocoleaceae	Ecdeiocolea	monostachya	Brummitt, George; Oliver 21202 (K)		2004	Australia	DNA bank	337	180267	https://sftp.kew.org/pub/paftol/current_release/fasta/by_recovery/INSDC.ERR4180104.Ecdeiocolea_monostachya.a353.fasta
787	PAFTOL	Asparagales	Orchidaceae	Adrorhizon	purpurascens	Chase, M.W. 15745 (K)		2003	Sri Lanka	DNA bank	268	83169	https://sftp.kew.org/pub/paftol/current_release/fasta/by_recovery/INSDC.ERR5006141.Adrorhizon_purpurascens.a353.fasta
788	PAFTOL	Malpighiales	Goupiaceae	Goupia	glabra	Prevost 3031 (K)				Herbarium	350	222597	https://sftp.kew.org/pub/paftol/current_release/fasta/by_recovery/INSDC.ERR4180059.Goupia_glabra.a353.fasta
791	PAFTOL	Asparagales	Iridaceae	Nivenia	stokoei	RBG Kew DNA Bank 14954		2000	South Africa	Silica dried	344	196806	https://sftp.kew.org/pub/paftol/current_release/fasta/by_recovery/INSDC.ERR4180174.Nivenia_stokoei.a353.fasta
792	PAFTOL	Cornales	Grubbiaceae	Grubbia	rosmarinifolia	Manning, J.C. s.n.; 14877 (K)		2000	South Africa	Silica dried	350	220101	https://sftp.kew.org/pub/paftol/current_release/fasta/by_recovery/INSDC.ERR4180150.Grubbia_rosmarinifolia.a353.fasta
799	PAFTOL	Canellales	Canellaceae	Warburgia	salutaris	Chase, M.W. 9647 (K)	K001069457	2000	South Africa	DNA bank	333	152709	https://sftp.kew.org/pub/paftol/current_release/fasta/by_recovery/INSDC.ERR4180155.Warburgia_salutaris.a353.fasta
803	PAFTOL	Ericales	Sladeniaceae	Sladenia	celastrifolia	Hang, S. 9.0 (K)	K0015113067		India	Herbarium	344	191961	https://sftp.kew.org/pub/paftol/current_release/fasta/by_recovery/INSDC.ERR4180010.Sladenia_celastrifolia.a353.fasta
804	PAFTOL	Fagales	Myricaceae	Comptonia	peregrina	Chase, M.W.; Fay, M. 14586 (K)		2002	United States of America	Silica dried	346	209967	https://sftp.kew.org/pub/paftol/current_release/fasta/by_recovery/INSDC.ERR5006139.Comptonia_peregrina.a353.fasta
805	PAFTOL	Malpighiales	Balanopaceae	Balanops	vieillardii	MacKee 38214 (K)			New Caledonia	DNA bank	347	226521	https://sftp.kew.org/pub/paftol/current_release/fasta/by_recovery/INSDC.ERR4180205.Balanops_vieillardii.a353.fasta
818	PAFTOL	Vitales	Vitaceae	Cyphostemma	mappia	Page, W. 11 (K)		2006	Mauritius	DNA bank	342	169524	https://sftp.kew.org/pub/paftol/current_release/fasta/by_recovery/INSDC.ERR5006164.Cyphostemma_mappia.a353.fasta
822	PAFTOL	Myrtales	Combretaceae	Terminalia	pulcherrima	van der Werff, H.; R. Vasquez 13866 (K)		1995	Peru	Silica dried	339	160743	https://sftp.kew.org/pub/paftol/current_release/fasta/by_recovery/INSDC.ERR5034632.Terminalia_pulcherrima.a353.fasta
823	PAFTOL	Paracryphiales	Paracryphiaceae	Sphenostemon	pachycladus	Pillon, Y. et al. 392 (K)		2006	New Caledonia	Silica dried	349	216216	https://sftp.kew.org/pub/paftol/current_release/fasta/by_recovery/INSDC.ERR4180121.Sphenostemon_pachycladus.a353.fasta
824	PAFTOL	Paracryphiales	Paracryphiaceae	Quintinia	oreophila	Pillon, Y. et al. 379 (K)		2006	New Caledonia	Silica dried	347	226302	https://sftp.kew.org/pub/paftol/current_release/fasta/by_recovery/INSDC.ERR5006161.Quintinia_oreophila.a353.fasta
825	PAFTOL	Escalloniales	Escalloniaceae	Polyosma	spicata	Pillon, Y. et al. 167 (K)		2006	New Caledonia	Silica dried	348	203829	https://sftp.kew.org/pub/paftol/current_release/fasta/by_recovery/INSDC.ERR4180169.Polyosma_spicata.a353.fasta
826	PAFTOL	Liliales	Liliaceae	Fritillaria	maximowiczii	RBG Kew Living Collection 2005-2043			Russian Federation (the)	DNA bank	314	128544	https://sftp.kew.org/pub/paftol/current_release/fasta/by_recovery/INSDC.ERR5006160.Fritillaria_maximowiczii.a353.fasta
827	PAFTOL	Poales	Flagellariaceae	Flagellaria	sp.	Willis, F.R. 320 (K)		1999	Indonesia	Herbarium	337	150627	https://sftp.kew.org/pub/paftol/current_release/fasta/by_recovery/INSDC.ERR4180189.Flagellaria_sp.a353.fasta
830	PAFTOL	Malvales	Neuradaceae	Grielum	grandiflorum	Manning, J.C.; Reeves, G. 2916 (K)			South Africa	Silica dried	330	160692	https://sftp.kew.org/pub/paftol/current_release/fasta/by_recovery/INSDC.ERR4180063.Grielum_grandiflorum.a353.fasta
831	PAFTOL	Liliales	Petermanniaceae	Petermannia	cirrosa	Bruhl, I. 18176 (K)			South Africa	DNA bank	289	76410	https://sftp.kew.org/pub/paftol/current_release/fasta/by_recovery/INSDC.ERR4180016.Petermannia_cirrosa.a353.fasta
832	PAFTOL	Asparagales	Orchidaceae	Disa	uniflora	Chase, M.W. 26460 (K)			South Africa	DNA bank	261	72165	https://sftp.kew.org/pub/paftol/current_release/fasta/by_recovery/INSDC.ERR5006167.Disa_uniflora.a353.fasta
833	PAFTOL	Oxalidales	Huaceae	Afrostyrax	lepidophyllus	BR 627088 (K)			Congo (the Democratic Republic of the)	Herbarium	350	217467	https://sftp.kew.org/pub/paftol/current_release/fasta/by_recovery/INSDC.ERR4180082.Afrostyrax_lepidophyllus.a353.fasta
834	PAFTOL	Lamiales	Thomandersiaceae	Thomandersia	hensii	Senterre, B. et al. s.n.; 26664 (K)				Herbarium	347	203376	https://sftp.kew.org/pub/paftol/current_release/fasta/by_recovery/INSDC.ERR4180068.Thomandersia_hensii.a353.fasta
836	PAFTOL	Asparagales	Orchidaceae	Spiranthes	spiralis	Samuel, R. s.n.; 26598 (K)	K000396184	2006		DNA bank	250	76422	https://sftp.kew.org/pub/paftol/current_release/fasta/by_recovery/INSDC.ERR5033254.Spiranthes_spiralis.a353.fasta
839	PAFTOL	Apiales	Araliaceae	Aralia	cordata	RBG Kew Living Collection 2004-3246			China	Live plant	345	214764	https://sftp.kew.org/pub/paftol/current_release/fasta/by_recovery/INSDC.ERR5006163.Aralia_cordata.a353.fasta
848	PAFTOL	Ericales	Sarraceniaceae	Darlingtonia	californica	RBG Kew Living Collection 2001-524				DNA bank	339	177375	https://sftp.kew.org/pub/paftol/current_release/fasta/by_recovery/INSDC.ERR5006166.Darlingtonia_californica.a353.fasta
849	PAFTOL	Liliales	Liliaceae	Fritillaria	davidii	RBG Kew Living Collection 2004-3461				Herbarium	320	130521	https://sftp.kew.org/pub/paftol/current_release/fasta/by_recovery/INSDC.ERR5006165.Fritillaria_davidii.a353.fasta
850	PAFTOL	Dipsacales	Caprifoliaceae	Diabelia	spathulata	RBG Kew Living Collection 1996-4676			Japan	Live plant	349	195366	https://sftp.kew.org/pub/paftol/current_release/fasta/by_recovery/INSDC.ERR4180165.Diabelia_spathulata.a353.fasta
854	PAFTOL	Chloranthales	Chloranthaceae	Hedyosmum	arborescens	Chase, M.W. 338 (K)				Silica dried	324	128658	https://sftp.kew.org/pub/paftol/current_release/fasta/by_recovery/INSDC.ERR4179974.Hedyosmum_arborescens.a353.fasta
856	PAFTOL	Sapindales	Sapindaceae	Cupaniopsis	anacardioides	Chase, M.W. 217 (K)		1991		DNA bank	346	222642	https://sftp.kew.org/pub/paftol/current_release/fasta/by_recovery/INSDC.ERR5006157.Cupaniopsis_anacardioides.a353.fasta
858	PAFTOL	Poales	Rapateaceae	Rapatea	sp.	Chase, M.W. 195 (K)			Trinidad and Tobago	Silica dried	343	177798	https://sftp.kew.org/pub/paftol/current_release/fasta/by_recovery/INSDC.ERR4180191.Rapatea_sp.a353.fasta
864	PAFTOL	Asparagales	Orchidaceae	Apostasia	nuda	Duangjai 38 (K)		2005	Brunei Darussalam	DNA bank	300	108624	https://sftp.kew.org/pub/paftol/current_release/fasta/by_recovery/INSDC.ERR5006156.Apostasia_nuda.a353.fasta
869	PAFTOL	Sapindales	Sapindaceae	Loxodiscus	coriaceus	Bradford 1136 (K)			New Caledonia	DNA bank	350	218784	https://sftp.kew.org/pub/paftol/current_release/fasta/by_recovery/INSDC.ERR5006155.Loxodiscus_coriaceus.a353.fasta
871	PAFTOL	Fagales	Ticodendraceae	Ticodendron	incognitum	Brummitt, R.K.; Aizprua, R. 21139 (K)		2004	Panama	Silica dried	346	202272	https://sftp.kew.org/pub/paftol/current_release/fasta/by_recovery/INSDC.ERR4180075.Ticodendron_incognitum.a353.fasta
872	PAFTOL	Asparagales	Orchidaceae	Zygopetalum	maculatum	RBG Kew DNA Bank 10608				DNA bank	287	93663	https://sftp.kew.org/pub/paftol/current_release/fasta/by_recovery/INSDC.ERR5006132.Zygopetalum_maculatum.a353.fasta
875	PAFTOL	Asparagales	Orchidaceae	Calanthe	callosa	SBGO 5811 (K)			Indonesia	DNA bank	272	91734	https://sftp.kew.org/pub/paftol/current_release/fasta/by_recovery/INSDC.ERR5034630.Calanthe_callosa.a353.fasta
876	PAFTOL	Saxifragales	Peridiscaceae	Medusandra	sp.	Etuge 4370 (K)		2001	Cameroon	Herbarium	350	232194	https://sftp.kew.org/pub/paftol/current_release/fasta/by_recovery/INSDC.ERR4180193.Medusandra_sp.a353.fasta
881	PAFTOL	Crossosomatales	Aphloiaceae	Aphloia	theiformis	REU 10012 (K)		2005	France	DNA bank	346	216573	https://sftp.kew.org/pub/paftol/current_release/fasta/by_recovery/INSDC.ERR4180182.Aphloia_theiformis.a353.fasta
884	PAFTOL	Pandanales	Stemonaceae	Croomia	sp.	Wurdack, J.;De Kalb, A.L.; s.n.(K)				Silica dried	335	170745	https://sftp.kew.org/pub/paftol/current_release/fasta/by_recovery/INSDC.SRR7451109.Croomia_sp.a353.fasta
886	PAFTOL	Asparagales	Iridaceae	Tigridia	flammea	Rodr√≠guez et al. 2813 (K)			Mexico	Herbarium	325	156198	https://sftp.kew.org/pub/paftol/current_release/fasta/by_recovery/INSDC.ERR4180049.Tigridia_flammea.a353.fasta
888	PAFTOL	Crossosomatales	Strasburgeriaceae	Strasburgeria	robusta	Pillon Y. et al. 60 (K)		2005	New Caledonia	Silica dried	347	215169	https://sftp.kew.org/pub/paftol/current_release/fasta/by_recovery/INSDC.ERR4180149.Strasburgeria_robusta.a353.fasta
894	PAFTOL	Sapindales	Biebersteiniaceae	Biebersteinia	odora	Dr. Holubec, Prague; s.n.; 22402 (K)		2005	Russian Federation (the)	DNA bank	349	216210	https://sftp.kew.org/pub/paftol/current_release/fasta/by_recovery/INSDC.ERR4180115.Biebersteinia_odora.a353.fasta
895	PAFTOL	Malvales	Dipterocarpaceae	Vatica	harmandiana	RS.Th. RS.Th. 07.02 (K)		2002	Thailand	Herbarium	338	168585	https://sftp.kew.org/pub/paftol/current_release/fasta/by_recovery/INSDC.ERR5006153.Vatica_harmandiana.a353.fasta
896	PAFTOL	Asparagales	Orchidaceae	Angraecum	eburneum	RBG Kew Living Collection 1965-23109				DNA bank	281	95628	https://sftp.kew.org/pub/paftol/current_release/fasta/by_recovery/INSDC.ERR5006159.Angraecum_eburneum.a353.fasta
898	PAFTOL	Asparagales	Orchidaceae	Chysis	bractescens	Chase, M.W. O-558 (K)			Belize	Herbarium	298	109203	https://sftp.kew.org/pub/paftol/current_release/fasta/by_recovery/INSDC.ERR5006134.Chysis_bractescens.a353.fasta
900	PAFTOL	Sapindales	Sapindaceae	Diatenopteryx	sorbifolia	Tressens 3504 (K)			Argentina	DNA bank	347	237810	https://sftp.kew.org/pub/paftol/current_release/fasta/by_recovery/INSDC.ERR5006127.Diatenopteryx_sorbifolia.a353.fasta
906	PAFTOL	Malpighiales	Bonnetiaceae	Bonnetia	ahogadoi	Weitzman et al. 409 (K)			Venezuela (Bolivarian Republic of)	DNA bank	321	137874	https://sftp.kew.org/pub/paftol/current_release/fasta/by_recovery/INSDC.ERR4179967.Bonnetia_ahogadoi.a353.fasta
908	PAFTOL	Geraniales	Francoaceae	Viviania	marifolia	Chase, M.W. 2995 (K)		1994	Chile	Silica dried	337	159174	https://sftp.kew.org/pub/paftol/current_release/fasta/by_recovery/INSDC.ERR4180096.Viviania_marifolia.a353.fasta
914	PAFTOL	Caryophyllales	Didiereaceae	Alluaudia	ascendens	Chase, M.W. 2543 (K)				Live plant	348	207630	https://sftp.kew.org/pub/paftol/current_release/fasta/by_recovery/INSDC.ERR4179980.Alluaudia_ascendens.a353.fasta
915	PAFTOL	Ericales	Cyrillaceae	Cyrilla	racemiflora	Chase, M.W. 2531 (K)				Live plant	348	216732	https://sftp.kew.org/pub/paftol/current_release/fasta/by_recovery/INSDC.SRR7451102.Cyrilla_racemiflora.a353.fasta
917	PAFTOL	Malvales	Dipterocarpaceae	Anisoptera	marginata	Chase, M.W. 2486 (K)			Indonesia	Live plant	348	228303	https://sftp.kew.org/pub/paftol/current_release/fasta/by_recovery/INSDC.ERR4180094.Anisoptera_marginata.a353.fasta
918	PAFTOL	Huerteales	Petenaeaceae	Petenaea	cordata	Pennington & MacQueen 13427 (K)		1991	Guatemala	Herbarium	348	208932	https://sftp.kew.org/pub/paftol/current_release/fasta/by_recovery/INSDC.ERR4180020.Petenaea_cordata.a353.fasta
920	PAFTOL	Laurales	Hernandiaceae	Hernandia	nymphaeifolia	Chase, M.W. 3837 (K)			Australia	Live plant	343	179154	https://sftp.kew.org/pub/paftol/current_release/fasta/by_recovery/INSDC.ERR4180128.Hernandia_nymphaeifolia.a353.fasta
921	PAFTOL	Sapindales	Sapindaceae	Magonia	pubescens	Mori 16966 (K)		1984	Brazil	Herbarium	329	103764	https://sftp.kew.org/pub/paftol/current_release/fasta/by_recovery/INSDC.ERR5006131.Magonia_pubescens.a353.fasta
922	PAFTOL	Sapindales	Sapindaceae	Majidea	zanguebarica	Verdcourt 2128 (K)		1958	Kenya	Herbarium	346	228378	https://sftp.kew.org/pub/paftol/current_release/fasta/by_recovery/INSDC.ERR5006130.Majidea_zanguebarica.a353.fasta
923	PAFTOL	Sapindales	Sapindaceae	Cupania	rubiginosa	Mori 8868 (K)		1977	French Guiana	Herbarium	346	229722	https://sftp.kew.org/pub/paftol/current_release/fasta/by_recovery/INSDC.ERR5006129.Cupania_rubiginosa.a353.fasta
924	PAFTOL	Sapindales	Sapindaceae	Pseudopteris	decipiens	Kakazomannjary 12529 (K)		1954	Madagascar	Herbarium	347	211695	https://sftp.kew.org/pub/paftol/current_release/fasta/by_recovery/INSDC.ERR5006128.Pseudopteris_decipiens.a353.fasta
927	PAFTOL	Myrtales	Vochysiaceae	Callisthene	fasciculata	Little, D. 52 (K)		1980		Herbarium	344	204339	https://sftp.kew.org/pub/paftol/current_release/fasta/by_recovery/INSDC.ERR4180044.Callisthene_fasciculata.a353.fasta
933	PAFTOL	Solanales	Hydroleaceae	Hydrolea	sp.	AP5 (K)				DNA bank	347	201321	https://sftp.kew.org/pub/paftol/current_release/fasta/by_recovery/INSDC.ERR4180195.Hydrolea_sp.a353.fasta
942	PAFTOL	Garryales	Garryaceae	Garrya	elliptica	Chase, M.W. 1098 (K)				Live plant	347	194193	https://sftp.kew.org/pub/paftol/current_release/fasta/by_recovery/INSDC.ERR4180038.Garrya_elliptica.a353.fasta
943	PAFTOL	Malpighiales	Humiriaceae	Duckesia	verrucosa	Vintencini 3.401 (K)				DNA bank	349	214689	https://sftp.kew.org/pub/paftol/current_release/fasta/by_recovery/INSDC.ERR5006126.Duckesia_verrucosa.a353.fasta
944	PAFTOL	Buxales	Buxaceae	Didymeles	perrieri	Andrianantoanina, O. 387 (K)				DNA bank	337	171618	https://sftp.kew.org/pub/paftol/current_release/fasta/by_recovery/INSDC.ERR4180131.Didymeles_perrieri.a353.fasta
945	PAFTOL	Dilleniales	Dilleniaceae	Curatella	americana	Chase, M.W. 973 (K)		1992	Guyana	Live plant	348	201183	https://sftp.kew.org/pub/paftol/current_release/fasta/by_recovery/INSDC.ERR5006125.Curatella_americana.a353.fasta
946	PAFTOL	Zygophyllales	Zygophyllaceae	Zygophyllum	fabago	Chase, M.W. 516 (K)				Live plant	337	185529	https://sftp.kew.org/pub/paftol/current_release/fasta/by_recovery/INSDC.ERR4180043.Zygophyllum_fabago.a353.fasta
947	PAFTOL	Zygophyllales	Zygophyllaceae	Viscainoa	geniculata	Sheahan, M-C. s.n.; 925 (K)			United States of America	Silica dried	348	216537	https://sftp.kew.org/pub/paftol/current_release/fasta/by_recovery/INSDC.ERR4180056.Viscainoa_geniculata.a353.fasta
948	PAFTOL	Austrobaileyales	Trimeniaceae	Trimenia	moorei	Chase, M.W. 455 (K)			Australia	Silica dried	339	146094	https://sftp.kew.org/pub/paftol/current_release/fasta/by_recovery/INSDC.ERR5006124.Trimenia_moorei.a353.fasta
949	PAFTOL	Ericales	Tetrameristaceae	Tetramerista	sp.	Coode, M. J. E. 7925 (K)				Silica dried	344	186252	https://sftp.kew.org/pub/paftol/current_release/fasta/by_recovery/INSDC.ERR4180196.Tetramerista_sp.a353.fasta
951	PAFTOL	Malvales	Sphaerosepalaceae	Rhopalocarpus	lucidus	Chase, M.W. 906 (K)			Madagascar	Live plant	350	211833	https://sftp.kew.org/pub/paftol/current_release/fasta/by_recovery/INSDC.ERR4180197.Rhopalocarpus_lucidus.a353.fasta
955	PAFTOL	Asparagales	Ixioliriaceae	Ixiolirion	tataricum	Chase, M.W. 489 (K)				Live plant	330	156804	https://sftp.kew.org/pub/paftol/current_release/fasta/by_recovery/INSDC.ERR4180177.Ixiolirion_tataricum.a353.fasta
956	PAFTOL	Aquifoliales	Cardiopteridaceae	Gonocaryum	litorale	Chase, M.W. 1294 (K)			Indonesia	Silica dried	340	183564	https://sftp.kew.org/pub/paftol/current_release/fasta/by_recovery/INSDC.ERR5006123.Gonocaryum_litorale.a353.fasta
960	PAFTOL	Caryophyllales	Dioncophyllaceae	Triphyophyllum	peltatum	Chase, M.W. 663 (K)				Silica dried	341	176331	https://sftp.kew.org/pub/paftol/current_release/fasta/by_recovery/INSDC.ERR5006122.Triphyophyllum_peltatum.a353.fasta
962	PAFTOL	Asparagales	Lanariaceae	Lanaria	lanata	Goldblatt, P.; Manning, J.C. 9410 (K)			South Africa	Silica dried	348	207636	https://sftp.kew.org/pub/paftol/current_release/fasta/by_recovery/INSDC.ERR4180079.Lanaria_lanata.a353.fasta
963	PAFTOL	Petrosaviales	Petrosaviaceae	Petrosavia	stellaris	Cameron 2154 (K)			Malaysia	Silica dried	307	136914	https://sftp.kew.org/pub/paftol/current_release/fasta/by_recovery/INSDC.ERR4180173.Petrosavia_stellaris.a353.fasta
969	PAFTOL	Celastrales	Lepidobotryaceae	Ruptiliocarpon	caracolito	Pennington, T 631 (K)	K000696190		Costa Rica	Herbarium	347	219921	https://sftp.kew.org/pub/paftol/current_release/fasta/by_recovery/INSDC.SRR7451103.Ruptiliocarpon_caracolito.a353.fasta
970	PAFTOL	Sapindales	Sapindaceae	Jagera	javanica	Chase, M.W. 2130 (K)			Indonesia	DNA bank	348	215172	https://sftp.kew.org/pub/paftol/current_release/fasta/by_recovery/INSDC.ERR5033206.Jagera_javanica.a353.fasta
971	PAFTOL	Sapindales	Sapindaceae	Euphorianthus	euneurus	Chase, M.W. 2126 (K)			Indonesia	DNA bank	350	186093	https://sftp.kew.org/pub/paftol/current_release/fasta/by_recovery/INSDC.ERR5034625.Euphorianthus_euneurus.a353.fasta
972	PAFTOL	Arecales	Dasypogonaceae	Dasypogon	bromeliifolius	Chase, M.W. 2229 (K)			Australia	Silica dried	346	187122	https://sftp.kew.org/pub/paftol/current_release/fasta/by_recovery/INSDC.ERR4180000.Dasypogon_bromeliifolius.a353.fasta
973	PAFTOL	Piperales	Aristolochiaceae	Lactoris	fernandeziana	Chase, M.W. 1014 (K)			Chile	Live plant	344	187023	https://sftp.kew.org/pub/paftol/current_release/fasta/by_recovery/INSDC.ERR4180046.Lactoris_fernandeziana.a353.fasta
975	PAFTOL	Vitales	Vitaceae	Parthenocissus	quinquefolia	Chase, M.W. 967 (K)				Live plant	348	205626	https://sftp.kew.org/pub/paftol/current_release/fasta/by_recovery/INSDC.ERR4180144.Parthenocissus_quinquefolia.a353.fasta
976	PAFTOL	Santalales	Opiliaceae	Opilia	sp.	Chase, M.W. 1902 (K)			Cameroon	Live plant	321	123510	https://sftp.kew.org/pub/paftol/current_release/fasta/by_recovery/INSDC.ERR4180198.Opilia_sp.a353.fasta
981	PAFTOL	Malpighiales	Lacistemataceae	Lacistema	aggregatum	R.T.Pennington et al. 583 (K)				Herbarium	345	216273	https://sftp.kew.org/pub/paftol/current_release/fasta/by_recovery/INSDC.ERR4179965.Lacistema_aggregatum.a353.fasta
982	PAFTOL	Caryophyllales	Asteropeiaceae	Asteropeia	micraster	Civeyrel s.n.; 1261 (K)				Silica dried	349	193185	https://sftp.kew.org/pub/paftol/current_release/fasta/by_recovery/INSDC.ERR3672046.Asteropeia_micraster.a353.fasta
985	PAFTOL	Sapindales	Sapindaceae	Diplopeltis	huegelii	Chase, M.W. 2192 (K)			Australia	DNA bank	347	225684	https://sftp.kew.org/pub/paftol/current_release/fasta/by_recovery/INSDC.ERR5033197.Diplopeltis_huegelii.a353.fasta
992	PAFTOL	Alismatales	Aponogetonaceae	Aponogeton	distachyos	M Buzgo 981 (K)			South Africa	DNA bank	273	84447	https://sftp.kew.org/pub/paftol/current_release/fasta/by_recovery/INSDC.ERR4180034.Aponogeton_distachyos.a353.fasta
993	PAFTOL	Asparagales	Orchidaceae	Aeranthes	grandiflora	Berg, C. van den 367 (K)				DNA bank	299	114024	https://sftp.kew.org/pub/paftol/current_release/fasta/by_recovery/INSDC.ERR5033235.Aeranthes_grandiflora.a353.fasta
994	PAFTOL	Sapindales	Sapindaceae	Acer	campestre	Fay 407 (K)		2000	United Kingdom of Great Britain and Northern Ireland (the)	Silica dried	349	210939	https://sftp.kew.org/pub/paftol/current_release/fasta/by_recovery/INSDC.ERR5033234.Acer_campestre.a353.fasta
996	PAFTOL	Asparagales	Orchidaceae	Cypripedium	calceolus	Chase, M.W. 9484 (K)			Estonia	DNA bank	186	46194	https://sftp.kew.org/pub/paftol/current_release/fasta/by_recovery/INSDC.ERR5033233.Cypripedium_calceolus.a353.fasta
997	PAFTOL	Caryophyllales	Gisekiaceae	Gisekia	africana	G Germhuizen 2382 (K)				Herbarium	346	183624	https://sftp.kew.org/pub/paftol/current_release/fasta/by_recovery/INSDC.ERR3672048.Gisekia_africana.a353.fasta
998	PAFTOL	Amborellales	Amborellaceae	Amborella	trichopoda	Qiu 97123 (K)				DNA bank	341	251940	https://sftp.kew.org/pub/paftol/current_release/fasta/by_recovery/INSDC.SRR7451104.Amborella_trichopoda.a353.fasta
1000	PAFTOL	Ceratophyllales	Ceratophyllaceae	Ceratophyllum	demersum	Sheahan, M-C. s.n.; 7011 (K)		2000	United Kingdom of Great Britain and Northern Ireland (the)	Silica dried	282	95607	https://sftp.kew.org/pub/paftol/current_release/fasta/by_recovery/INSDC.SRR7451107.Ceratophyllum_demersum.a353.fasta
1001	PAFTOL	Solanales	Sphenocleaceae	Sphenoclea	zeylanica	B G Bonn s.n.; 6864 (K)				Herbarium	350	218511	https://sftp.kew.org/pub/paftol/current_release/fasta/by_recovery/INSDC.ERR4180212.Sphenoclea_zeylanica.a353.fasta
1006	PAFTOL	Austrobaileyales	Schisandraceae	Schisandra	rubriflora	Chase, M.W. 3849 (K)				Live plant	310	114978	https://sftp.kew.org/pub/paftol/current_release/fasta/by_recovery/INSDC.ERR4180153.Schisandra_rubriflora.a353.fasta
1011	PAFTOL	Asparagales	Orchidaceae	Earina	autumnalis	Chase, M.W. 89003 (K)				DNA bank	306	122928	https://sftp.kew.org/pub/paftol/current_release/fasta/by_recovery/INSDC.ERR5033242.Earina_autumnalis.a353.fasta
1012	PAFTOL	Asparagales	Orchidaceae	Eriopsis	rutidobulbon	Whitten F-228 (K)				DNA bank	269	80229	https://sftp.kew.org/pub/paftol/current_release/fasta/by_recovery/INSDC.ERR5033241.Eriopsis_rutidobulbon.a353.fasta
1013	PAFTOL	Asparagales	Orchidaceae	Phragmipedium	caudatum	RBG Kew DNA Bank 10190				DNA bank	184	42720	https://sftp.kew.org/pub/paftol/current_release/fasta/by_recovery/INSDC.ERR5033240.Phragmipedium_caudatum.a353.fasta
1014	PAFTOL	Asparagales	Orchidaceae	Catasetum	discolor	FP630 (K)				DNA bank	262	81243	https://sftp.kew.org/pub/paftol/current_release/fasta/by_recovery/INSDC.ERR5033239.Catasetum_discolor.a353.fasta
1015	PAFTOL	Asparagales	Orchidaceae	Coelia	triptera	Chase, M.W. 82189 (K)				DNA bank	314	134718	https://sftp.kew.org/pub/paftol/current_release/fasta/by_recovery/INSDC.ERR5033238.Coelia_triptera.a353.fasta
1020	PAFTOL	Alismatales	Butomaceae	Butomus	umbellatus	Chase, M.W. 12016 (K)				Live plant	340	160218	https://sftp.kew.org/pub/paftol/current_release/fasta/by_recovery/INSDC.SRR7451111.Butomus_umbellatus.a353.fasta
1024	PAFTOL	Caryophyllales	Limeaceae	Limeum	aethiopicum	L Hugo 2376 (K)			South Africa	Herbarium	343	193185	https://sftp.kew.org/pub/paftol/current_release/fasta/by_recovery/INSDC.ERR3672051.Limeum_aethiopicum.a353.fasta
1026	PAFTOL	Caryophyllales	Stegnospermataceae	Stegnosperma	cubense	G Herrera 7343 (K)				Silica dried	333	152118	https://sftp.kew.org/pub/paftol/current_release/fasta/by_recovery/INSDC.ERR3672050.Stegnosperma_cubense.a353.fasta
1028	PAFTOL	Caryophyllales	Lophiocarpaceae	Lophiocarpus	polystachyus	B de Winter 3156 (K)				Silica dried	339	164637	https://sftp.kew.org/pub/paftol/current_release/fasta/by_recovery/INSDC.ERR3672049.Lophiocarpus_polystachyus.a353.fasta
1031	PAFTOL	Asparagales	Orchidaceae	Cattleya	labiata	Berg, C. van den 53 (K)			Brazil	DNA bank	342	168975	https://sftp.kew.org/pub/paftol/current_release/fasta/by_recovery/INSDC.ERR5033226.Cattleya_labiata.a353.fasta
1033	PAFTOL	Alismatales	Zosteraceae	Zostera	marina	Savolainen, V. 98/3 (K)			France	Silica dried	320	140391	https://sftp.kew.org/pub/paftol/current_release/fasta/by_recovery/INSDC.ERR4180097.Zostera_marina.a353.fasta
1034	PAFTOL	Sapindales	Sapindaceae	Pappea	capensis	Chase, M.W. 6585 (K)			South Africa	DNA bank	350	217614	https://sftp.kew.org/pub/paftol/current_release/fasta/by_recovery/INSDC.ERR5033227.Pappea_capensis.a353.fasta
1039	PAFTOL	Poales	Mayacaceae	Mayaca	fluviatilis	Faria, A.D.; et al. 97837 (K)			Brazil	DNA bank	299	108639	https://sftp.kew.org/pub/paftol/current_release/fasta/by_recovery/INSDC.ERR4180050.Mayaca_fluviatilis.a353.fasta
1043	PAFTOL	Dioscoreales	Burmanniaceae	Burmannia	longifolia	Johns, R.J. 9157 (K)		1997	Papua New Guinea	Silica dried	318	111582	https://sftp.kew.org/pub/paftol/current_release/fasta/by_recovery/INSDC.ERR4180083.Burmannia_longifolia.a353.fasta
1044	PAFTOL	Vahliales	Vahliaceae	Vahlia	capensis	Chase, M.W. 5885 (K)			South Africa	Silica dried	344	203700	https://sftp.kew.org/pub/paftol/current_release/fasta/by_recovery/INSDC.SRR7451105.Vahlia_capensis.a353.fasta
1046	PAFTOL	Asparagales	Orchidaceae	Cyrtostylis	reniformis	Kores & Molvray s.n.; 4015 (K)			Australia	DNA bank	230	61482	https://sftp.kew.org/pub/paftol/current_release/fasta/by_recovery/INSDC.ERR5033225.Cyrtostylis_reniformis.a353.fasta
1048	PAFTOL	Zingiberales	Musaceae	Ensete	superbum	Chase, M.W. 5573 (K)				Live plant	347	195945	https://sftp.kew.org/pub/paftol/current_release/fasta/by_recovery/INSDC.ERR4180175.Ensete_superbum.a353.fasta
1049	PAFTOL	Asparagales	Orchidaceae	Tropidia	curculigoides	Kores s.n.; 3844 (K)			Fiji	DNA bank	266	78762	https://sftp.kew.org/pub/paftol/current_release/fasta/by_recovery/INSDC.ERR5033223.Tropidia_curculigoides.a353.fasta
1050	PAFTOL	Malpighiales	Trigoniaceae	Trigonia	eriosperma	Prance, G. 30842 (K)			Brazil	DNA bank	346	218202	https://sftp.kew.org/pub/paftol/current_release/fasta/by_recovery/INSDC.ERR4180042.Trigonia_eriosperma.a353.fasta
1058	PAFTOL	Asparagales	Orchidaceae	Chloraea	magellanica	Ryan, A. 1 (K)			Chile	DNA bank	262	77649	https://sftp.kew.org/pub/paftol/current_release/fasta/by_recovery/INSDC.ERR5033232.Chloraea_magellanica.a353.fasta
1065	PAFTOL	Caryophyllales	Montiaceae	Calandrinia	ciliata	Chase, M.W. 6996 (K)			Falkland Islands (the) [Malvinas]	Live plant	340	193683	https://sftp.kew.org/pub/paftol/current_release/fasta/by_recovery/INSDC.ERR4180045.Calandrinia_ciliata.a353.fasta
1068	PAFTOL	Asparagales	Orchidaceae	Oncidium	sphacelatum	Chase, M.W. 8003 (K)			Belize	Herbarium	305	106653	https://sftp.kew.org/pub/paftol/current_release/fasta/by_recovery/INSDC.ERR5033231.Oncidium_sphacelatum.a353.fasta
1069	PAFTOL	Crossosomatales	Crossosomataceae	Crossosoma	californicum	Beier s.n.; 5922 (K)			United States of America	Herbarium	343	207654	https://sftp.kew.org/pub/paftol/current_release/fasta/by_recovery/INSDC.SRR7451089.Crossosoma_californicum.a353.fasta
1072	PAFTOL	Asparagales	Orchidaceae	Orchis	militaris	Civeyrel, Chase; Fay s.n.; 5536 (K)			France	DNA bank	261	80466	https://sftp.kew.org/pub/paftol/current_release/fasta/by_recovery/INSDC.ERR5033229.Orchis_militaris.a353.fasta
1073	PAFTOL	Asparagales	Orchidaceae	Eria	javanica	RBG Kew DNA Bank 5516				DNA bank	283	89619	https://sftp.kew.org/pub/paftol/current_release/fasta/by_recovery/INSDC.ERR5033228.Eria_javanica.a353.fasta
1074	PAFTOL	Zingiberales	Costaceae	Costus	woodsonii	Chase, M.W. 3911 (K)				Live plant	342	160839	https://sftp.kew.org/pub/paftol/current_release/fasta/by_recovery/INSDC.ERR4180208.Costus_woodsonii.a353.fasta
1080	PAFTOL	Lamiales	Mazaceae	Mazus	pumilus	Sutthisaksopon, P. 371 (K)		2013	Thailand	Herbarium	345	201855	https://sftp.kew.org/pub/paftol/current_release/fasta/by_recovery/INSDC.ERR4180140.Mazus_pumilus.a353.fasta
1081	PAFTOL	Lamiales	Linderniaceae	Vandellia	hookeri	Sutthisaksopon, P. 171 (K)		2011	Thailand	Herbarium	344	211368	https://sftp.kew.org/pub/paftol/current_release/fasta/by_recovery/INSDC.ERR4180071.Vandellia_hookeri.a353.fasta
1083	PAFTOL	Malpighiales	Ctenolophonaceae	Ctenolophon	englerianus	Lemaine H. 1572 (K)				DNA bank	348	202218	https://sftp.kew.org/pub/paftol/current_release/fasta/by_recovery/INSDC.ERR4180039.Ctenolophon_englerianus.a353.fasta
1097	PAFTOL	Asparagales	Iridaceae	Aristea	ecklonii	Manning, J.C. 3284 (K)				Silica dried	337	175290	https://sftp.kew.org/pub/paftol/current_release/fasta/by_recovery/INSDC.ERR4180036.Aristea_ecklonii.a353.fasta
1098	PAFTOL	Sapindales	Sapindaceae	Lepisanthes	ramiflora	Buerki, S. 324 (K)		2012	Malaysia	Herbarium	347	204708	https://sftp.kew.org/pub/paftol/current_release/fasta/by_recovery/INSDC.ERR5034647.Lepisanthes_ramiflora.a353.fasta
1101	PAFTOL	Sapindales	Sapindaceae	Synima	cordierorum	Gray, B. 9624 (K)		2013	Australia	Herbarium	348	220434	https://sftp.kew.org/pub/paftol/current_release/fasta/by_recovery/INSDC.ERR5033289.Synima_cordierorum.a353.fasta
1108	PAFTOL	Sapindales	Sapindaceae	Trigonachras	postardanjeisin	Buerki, S. 338 (K)		2012	Malaysia	Herbarium	350	214401	https://sftp.kew.org/pub/paftol/current_release/fasta/by_recovery/INSDC.ERR5034648.Trigonachras_postardanjeisin.a353.fasta
1110	PAFTOL	Sapindales	Sapindaceae	Elattostachys	apetala	Buerki, S. 176 (K)		2011	Fiji	Herbarium	351	227376	https://sftp.kew.org/pub/paftol/current_release/fasta/by_recovery/INSDC.ERR5033287.Elattostachys_apetala.a353.fasta
1111	PAFTOL	Sapindales	Sapindaceae	Allophylus	sp.	Buerki, S. 164 (K)		2011	Fiji	Silica dried	341	207858	https://sftp.kew.org/pub/paftol/current_release/fasta/by_recovery/INSDC.ERR5084249.Allophylus_sp.a353.fasta
1113	PAFTOL	Sapindales	Sapindaceae	Guioa	rhoifolia	Buerki, S. 160 (K)		2011	Fiji	Herbarium	348	210978	https://sftp.kew.org/pub/paftol/current_release/fasta/by_recovery/INSDC.ERR5034646.Guioa_rhoifolia.a353.fasta
1119	PAFTOL	Sapindales	Sapindaceae	Lepidopetalum	sp.	Sine Nomine 6926 (K)			Papua New Guinea	Silica dried	349	235179	https://sftp.kew.org/pub/paftol/current_release/fasta/by_recovery/INSDC.ERR5084250.Lepidopetalum_sp.a353.fasta
1120	PAFTOL	Sapindales	Sapindaceae	Atalaya	capensis	Ohaeri, A.O s.n.; 40471 (K)		1937	South Africa	Herbarium	350	215736	https://sftp.kew.org/pub/paftol/current_release/fasta/by_recovery/INSDC.ERR5033277.Atalaya_capensis.a353.fasta
1121	PAFTOL	Malpighiales	Pandaceae	Microdesmis	puberula	Ameka, G. 242 (K)		2010	Ghana	Silica dried	350	223743	https://sftp.kew.org/pub/paftol/current_release/fasta/by_recovery/INSDC.ERR4180138.Microdesmis_puberula.a353.fasta
1122	PAFTOL	Sapindales	Sapindaceae	Lecaniodiscus	cupanioides	Ameka, G. 221 (K)		2010	Ghana	Herbarium	348	234678	https://sftp.kew.org/pub/paftol/current_release/fasta/by_recovery/INSDC.ERR5033281.Lecaniodiscus_cupanioides.a353.fasta
1123	PAFTOL	Malpighiales	Dichapetalaceae	Dichapetalum	madagascariense	Ameka, G. 206 (K)		2010	Ghana	Herbarium	337	181845	https://sftp.kew.org/pub/paftol/current_release/fasta/by_recovery/INSDC.ERR4180087.Dichapetalum_madagascariense.a353.fasta
1127	PAFTOL	Sapindales	Sapindaceae	Radlkofera	calodendron	Adeyemi, T.O. 30 (K)		2009	Cameroon	Herbarium	349	215517	https://sftp.kew.org/pub/paftol/current_release/fasta/by_recovery/INSDC.ERR5033280.Radlkofera_calodendron.a353.fasta
1130	PAFTOL	Sapindales	Sapindaceae	Paullinia	pinnata	Adeyemi, T.O. 26 (K)		2009	Cameroon	Herbarium	341	182178	https://sftp.kew.org/pub/paftol/current_release/fasta/by_recovery/INSDC.ERR5033278.Paullinia_pinnata.a353.fasta
1134	PAFTOL	Sapindales	Sapindaceae	Pancovia	bijuga	Juillick s.n.; 40423 (K)		1966	Nigeria	Herbarium	338	155508	https://sftp.kew.org/pub/paftol/current_release/fasta/by_recovery/INSDC.ERR5034644.Pancovia_bijuga.a353.fasta
1135	PAFTOL	Sapindales	Sapindaceae	Melicoccus	bijugatus	Ogu s.n.; 40422 (K)		1960	Cameroon	Herbarium	343	167841	https://sftp.kew.org/pub/paftol/current_release/fasta/by_recovery/INSDC.ERR5033276.Melicoccus_bijugatus.a353.fasta
1136	PAFTOL	Sapindales	Sapindaceae	Deinbollia	pinnata	Odewo, T.K s.n.; 40408 (K)		1989	Nigeria	Herbarium	341	183354	https://sftp.kew.org/pub/paftol/current_release/fasta/by_recovery/INSDC.ERR5033275.Deinbollia_pinnata.a353.fasta
1137	PAFTOL	Sapindales	Sapindaceae	Glenniea	africana	Adeyemi, T.O. 20 (K)		2009	Nigeria	Herbarium	348	220734	https://sftp.kew.org/pub/paftol/current_release/fasta/by_recovery/INSDC.ERR5033274.Glenniea_africana.a353.fasta
1141	PAFTOL	Sapindales	Sapindaceae	Zanha	golungensis	Adeyemi, T.O. 35 (K)		2008	Nigeria	Herbarium	350	213420	https://sftp.kew.org/pub/paftol/current_release/fasta/by_recovery/INSDC.ERR5033279.Zanha_golungensis.a353.fasta
1154	PAFTOL	Sapindales	Sapindaceae	Podonephelium	homei	Callmander, M.W. 908 (K)				Herbarium	349	212889	https://sftp.kew.org/pub/paftol/current_release/fasta/by_recovery/INSDC.ERR5034645.Podonephelium_homei.a353.fasta
1157	PAFTOL	Liliales	Liliaceae	Fritillaria	amabilis	Hill, L. 792 (K)				DNA bank	303	114213	https://sftp.kew.org/pub/paftol/current_release/fasta/by_recovery/INSDC.ERR5033285.Fritillaria_amabilis.a353.fasta
1165	PAFTOL	Poales	Cyperaceae	Ficinia	truncata	2009 1636 W (GENT)				Silica dried	314	141069	https://sftp.kew.org/pub/paftol/current_release/fasta/by_recovery/INSDC.ERR5034651.Ficinia_truncata.a353.fasta
1175	PAFTOL	Vitales	Vitaceae	Vitis	vinifera	Crawley 380 (K)				Herbarium	347	188340	https://sftp.kew.org/pub/paftol/current_release/fasta/by_recovery/INSDC.ERR5033307.Vitis_vinifera.a353.fasta
1176	PAFTOL	Caryophyllales	Barbeuiaceae	Barbeuia	madagascariensis	Rabehevitra, D.; Razakamalala, R.; Rabevohitra, R.; Ludovic, R.; Lemena 756 (K)	K001275013	2003		Herbarium	339	183354	https://sftp.kew.org/pub/paftol/current_release/fasta/by_recovery/INSDC.ERR3672054.Barbeuia_madagascariensis.a353.fasta
1177	PAFTOL	Poales	Cyperaceae	Schoenoplectus	pungens	2005 0773 (GENT)				Silica dried	319	143808	https://sftp.kew.org/pub/paftol/current_release/fasta/by_recovery/INSDC.ERR4969780.Schoenoplectus_pungens.a353.fasta
1178	PAFTOL	Poales	Cyperaceae	Eriophorum	vaginatum	W2004 1112N (GENT)				Silica dried	326	139371	https://sftp.kew.org/pub/paftol/current_release/fasta/by_recovery/INSDC.ERR5033304.Eriophorum_vaginatum.a353.fasta
1181	PAFTOL	Asparagales	Iridaceae	Gladiolus	carinatus	Chase, M.W. 21429 (K)			South Africa	Silica dried	341	181569	https://sftp.kew.org/pub/paftol/current_release/fasta/by_recovery/INSDC.ERR4180007.Gladiolus_carinatus.a353.fasta
1184	PAFTOL	Sapindales	Sapindaceae	Paranephelium	xestophyllum	Buerki, S. 345 (G)				Herbarium	347	204492	https://sftp.kew.org/pub/paftol/current_release/fasta/by_recovery/INSDC.ERR5033294.Paranephelium_xestophyllum.a353.fasta
1187	PAFTOL	Myrtales	Combretaceae	Terminalia	leiocarpa	Ameka, G. GH194 (BNRH)		2012		Silica dried	343	163395	https://sftp.kew.org/pub/paftol/current_release/fasta/by_recovery/INSDC.ERR5034655.Terminalia_leiocarpa.a353.fasta
1189	PAFTOL	Magnoliales	Magnoliaceae	Magnolia	compressa	Larridon, I. Mc (K)				Live plant	343	182007	https://sftp.kew.org/pub/paftol/current_release/fasta/by_recovery/INSDC.ERR5033318.Magnolia_compressa.a353.fasta
1190	PAFTOL	Magnoliales	Magnoliaceae	Magnolia	officinalis	Larridon, I. IL_99223 (K)				Silica dried	345	185811	https://sftp.kew.org/pub/paftol/current_release/fasta/by_recovery/INSDC.ERR4180117.Magnolia_officinalis.a353.fasta
1191	PAFTOL	Magnoliales	Magnoliaceae	Liriodendron	chinense	Larridon, I. IL_90002 (K)				Herbarium	346	194250	https://sftp.kew.org/pub/paftol/current_release/fasta/by_recovery/INSDC.ERR4180012.Liriodendron_chinense.a353.fasta
1195	PAFTOL	Bruniales	Columelliaceae	Desfontainia	spinosa	Henchie and Shine 123 (K)	K001275025	2000		Herbarium	325	97227	https://sftp.kew.org/pub/paftol/current_release/fasta/by_recovery/INSDC.ERR4180171.Desfontainia_spinosa.a353.fasta
1197	PAFTOL	Asparagales	Blandfordiaceae	Blandfordia	punicea	Cooper, O'Byrne, Luscombe & Davies COLT69 (K)		2008		Herbarium	335	163785	https://sftp.kew.org/pub/paftol/current_release/fasta/by_recovery/INSDC.SRR7451071.Blandfordia_punicea.a353.fasta
1198	PAFTOL	Malpighiales	Centroplacaceae	Bhesa	archboldiana	Takeuchi W, Ama D & E Morris 17053 (K)		2004		Herbarium	343	178701	https://sftp.kew.org/pub/paftol/current_release/fasta/by_recovery/INSDC.ERR4179975.Bhesa_archboldiana.a353.fasta
1200	PAFTOL	Caryophyllales	Achatocarpaceae	Achatocarpus	nigricans	Garvizu, M.; Munoz, con M.; Arimosa, A. 1104 (K)	K000326637	2008		Herbarium	341	189366	https://sftp.kew.org/pub/paftol/current_release/fasta/by_recovery/INSDC.ERR3672056.Achatocarpus_nigricans.a353.fasta
1203	PAFTOL	Gentianales	Gelsemiaceae	Pteleocarpa	lamponga	FF113 (K)				Herbarium	340	162921	https://sftp.kew.org/pub/paftol/current_release/fasta/by_recovery/INSDC.SRR7451070.Pteleocarpa_lamponga.a353.fasta
1204	PAFTOL	Asparagales	Iridaceae	Zygotritonia	sp.	ML384 (K)		2013		Silica dried	332	151074	https://sftp.kew.org/pub/paftol/current_release/fasta/by_recovery/INSDC.ERR4180199.Zygotritonia_sp.a353.fasta
1205	PAFTOL	Rosales	Barbeyaceae	Barbeya	oleoides	Friis, I; Weber, O.; Abebe, W.; Atem, A.; Getachew, E. 15068 (K)	K001275018	2013		Herbarium	330	152235	https://sftp.kew.org/pub/paftol/current_release/fasta/by_recovery/INSDC.SRR7451094.Barbeya_oleoides.a353.fasta
1207	PAFTOL	Caryophyllales	Rhabdodendraceae	Rhabdodendron	amazonicum	Prata, E.M.B.; Ferreira, J.R.M.; Souza, S.S. 780 (K)	K001275012	2010		Herbarium	340	163458	https://sftp.kew.org/pub/paftol/current_release/fasta/by_recovery/INSDC.ERR3672055.Rhabdodendron_amazonicum.a353.fasta
1208	PAFTOL	Asparagales	Orchidaceae	Arpophyllum	giganteum	Christenhusz, M.J.M. 5351 (K)				DNA bank	318	129348	https://sftp.kew.org/pub/paftol/current_release/fasta/by_recovery/INSDC.ERR5033292.Arpophyllum_giganteum.a353.fasta
1212	PAFTOL	Malpighiales	Chrysobalanaceae	Hirtella	zanzibarica	Crawford, F. 603 (K)		2008		Herbarium	346	205104	https://sftp.kew.org/pub/paftol/current_release/fasta/by_recovery/INSDC.ERR7618041.Hirtella_zanzibarica.a353.fasta
1219	PAFTOL	Sapindales	Sapindaceae	Nephelium	lappaceum	Buerki, S. 347 (G)				Herbarium	349	220683	https://sftp.kew.org/pub/paftol/current_release/fasta/by_recovery/INSDC.ERR5033293.Nephelium_lappaceum.a353.fasta
1224	PAFTOL	Asparagales	Iridaceae	Tritoniopsis	flava	Paterson-Jones 945 (K)			South Africa	Herbarium	340	170811	https://sftp.kew.org/pub/paftol/current_release/fasta/by_recovery/INSDC.ERR4297061.Tritoniopsis_flava.a353.fasta
1225	PAFTOL	Asparagales	Doryanthaceae	Doryanthes	palmeri	RBG Kew Living Collection 1956-15801				Live plant	343	208374	https://sftp.kew.org/pub/paftol/current_release/fasta/by_recovery/INSDC.ERR4180122.Doryanthes_palmeri.a353.fasta
1233	PAFTOL	Cucurbitales	Datiscaceae	Datisca	cannabina	Maurin, O. 4354 (K)				DNA bank	342	194820	https://sftp.kew.org/pub/paftol/current_release/fasta/by_recovery/INSDC.ERR4180006.Datisca_cannabina.a353.fasta
1234	PAFTOL	Gentianales	Loganiaceae	Phyllangium	palustre	Dixon, K. W. 990 (K)				DNA bank	336	174708	https://sftp.kew.org/pub/paftol/current_release/fasta/by_recovery/INSDC.ERR5010322.Phyllangium_palustre.a353.fasta
1253	PAFTOL	Sapindales	Sapindaceae	Alectryon	carinatus	Munzinger 6743 (K)				DNA bank	349	213744	https://sftp.kew.org/pub/paftol/current_release/fasta/by_recovery/INSDC.ERR5033290.Alectryon_carinatus.a353.fasta
1275	PAFTOL	Caryophyllales	Drosophyllaceae	Drosophyllum	lusitanicum	Chase, M.W. 33141 (K)				Live plant	333	158577	https://sftp.kew.org/pub/paftol/current_release/fasta/by_recovery/INSDC.ERR3672052.Drosophyllum_lusitanicum.a353.fasta
1282	PAFTOL	Aquifoliales	Stemonuraceae	Gomphandra	luzoniensis	Schori, M. s.n.; 33460 (K)		2008	Philippines (the)	Silica dried	342	205338	https://sftp.kew.org/pub/paftol/current_release/fasta/by_recovery/INSDC.ERR4180085.Gomphandra_luzoniensis.a353.fasta
1283	PAFTOL	Ericales	Clethraceae	Clethra	arborea	RBG Kew Living Collection 1987-4005				Live plant	346	210846	https://sftp.kew.org/pub/paftol/current_release/fasta/by_recovery/INSDC.ERR4179973.Clethra_arborea.a353.fasta
1299	PAFTOL	Asparagales	Orchidaceae	Nervilia	concolor	Schuiteman, A. 201472 (K)				DNA bank	252	77553	https://sftp.kew.org/pub/paftol/current_release/fasta/by_recovery/INSDC.ERR5034640.Nervilia_concolor.a353.fasta
1303	PAFTOL	Malpighiales	Chrysobalanaceae	Parastemon	urophyllus	Sarawak 100485 (Forest Dept.) (K)		2007	Malaysia	Silica dried	344	196764	https://sftp.kew.org/pub/paftol/current_release/fasta/by_recovery/INSDC.ERR7617987.Parastemon_urophyllus.a353.fasta
1304	PAFTOL	Malpighiales	Chrysobalanaceae	Magnistipula	multinervia	van der Burgt, X.M. et al. 917 (K)		2007	Cameroon	Silica dried	350	237852	https://sftp.kew.org/pub/paftol/current_release/fasta/by_recovery/INSDC.ERR4180106.Magnistipula_multinervia.a353.fasta
1306	PAFTOL	Malvales	Cytinaceae	Cytinus	sanguineus	Forest, F. 934 (K)			South Africa	Silica dried	304	115794	https://sftp.kew.org/pub/paftol/current_release/fasta/by_recovery/INSDC.ERR4180156.Cytinus_sanguineus.a353.fasta
1307	PAFTOL	Asparagales	Orchidaceae	Stanhopea	wardii	Pupulin, F. 4931 (K)		2003	Costa Rica	DNA bank	255	72366	https://sftp.kew.org/pub/paftol/current_release/fasta/by_recovery/INSDC.ERR5033259.Stanhopea_wardii.a353.fasta
1308	PAFTOL	Asparagales	Orchidaceae	Coeliopsis	hyacinthosma	Pupulin, F. 4377 (K)		2003	Costa Rica	DNA bank	240	62262	https://sftp.kew.org/pub/paftol/current_release/fasta/by_recovery/INSDC.ERR5033258.Coeliopsis_hyacinthosma.a353.fasta
1311	PAFTOL	Malpighiales	Podostemaceae	Pohliella	amicorum	Ameka & De Graft-Johnson 112 (K)		2007	Ghana	DNA bank	274	113361	https://sftp.kew.org/pub/paftol/current_release/fasta/by_recovery/INSDC.ERR4179968.Pohliella_amicorum.a353.fasta
1314	PAFTOL	Malpighiales	Peraceae	Clutia	ericoides	Manning, J.C.; Reeves, G. 2831 (K)			South Africa	Silica dried	319	126333	https://sftp.kew.org/pub/paftol/current_release/fasta/by_recovery/INSDC.ERR4180041.Clutia_ericoides.a353.fasta
1315	PAFTOL	Sapindales	Sapindaceae	Smelophyllum	capense	RBG Kew DNA Bank 27946				DNA bank	351	222597	https://sftp.kew.org/pub/paftol/current_release/fasta/by_recovery/INSDC.ERR5033255.Smelophyllum_capense.a353.fasta
1319	PAFTOL	Myrtales	Penaeaceae	Penaea	petraea	Forest, F. 572 (K)		2004	South Africa	Silica dried	313	126591	https://sftp.kew.org/pub/paftol/current_release/fasta/by_recovery/INSDC.ERR4180132.Penaea_petraea.a353.fasta
1325	PAFTOL	Commelinales	Philydraceae	Philydrella	pygmaea	Smith, R.J.; Hopper, S.D. 71 (K)		2007	Australia	DNA bank	324	137709	https://sftp.kew.org/pub/paftol/current_release/fasta/by_recovery/INSDC.ERR4180142.Philydrella_pygmaea.a353.fasta
1327	PAFTOL	Malpighiales	Chrysobalanaceae	Chrysobalanus	icaco	Sothers, C.A. 1524 (K)		2007	Brazil	Silica dried	344	188058	https://sftp.kew.org/pub/paftol/current_release/fasta/by_recovery/INSDC.ERR7617989.Chrysobalanus_icaco.a353.fasta
1328	PAFTOL	Malpighiales	Podostemaceae	Inversodicraea	annithomae	Ameka, G. 2070710 (K)		2007	Cameroon	DNA bank	235	66630	https://sftp.kew.org/pub/paftol/current_release/fasta/by_recovery/INSDC.ERR5033267.Inversodicraea_annithomae.a353.fasta
1332	PAFTOL	Sapindales	Sapindaceae	Stadtmannia	oppositifolia	Page, W. 41 (K)		2006	Mauritius	DNA bank	351	220761	https://sftp.kew.org/pub/paftol/current_release/fasta/by_recovery/INSDC.ERR5034636.Stadtmannia_oppositifolia.a353.fasta
1335	PAFTOL	Boraginales	Boraginaceae	Wigandia	urens	RBG Kew Living Collection 2003-2460				Live plant	349	204309	https://sftp.kew.org/pub/paftol/current_release/fasta/by_recovery/INSDC.SRR7451086.Wigandia_urens.a353.fasta
1336	PAFTOL	Buxales	Buxaceae	Pachysandra	terminalis	RBG Kew Living Collection 1969-18053				Live plant	347	173064	https://sftp.kew.org/pub/paftol/current_release/fasta/by_recovery/INSDC.ERR4180179.Pachysandra_terminalis.a353.fasta
1337	PAFTOL	Proteales	Proteaceae	Banksia	integrifolia	RBG Kew Living Collection 2003-2910			Australia	Silica dried	344	201240	https://sftp.kew.org/pub/paftol/current_release/fasta/by_recovery/INSDC.ERR5033264.Banksia_integrifolia.a353.fasta
1338	PAFTOL	Myrtales	Combretaceae	Macropteranthes	leichhardtii	Forster, P.I. 23805 (K)		1998	Australia	DNA bank	331	137484	https://sftp.kew.org/pub/paftol/current_release/fasta/by_recovery/INSDC.ERR5034638.Macropteranthes_leichhardtii.a353.fasta
1343	PAFTOL	Berberidopsidales	Aextoxicaceae	Aextoxicon	punctatum	Chase, M.W. 33145 (K)			Chile	Live plant	345	222735	https://sftp.kew.org/pub/paftol/current_release/fasta/by_recovery/INSDC.ERR4180141.Aextoxicon_punctatum.a353.fasta
1346	PAFTOL	Chloranthales	Chloranthaceae	Chloranthus	spicatus	Chase, M.W. 38673 (K)				Live plant	340	164895	https://sftp.kew.org/pub/paftol/current_release/fasta/by_recovery/INSDC.ERR4180170.Chloranthus_spicatus.a353.fasta
1347	PAFTOL	Ericales	Lecythidaceae	Barringtonia	racemosa	Chase, M.W. 38656 (K)			India	Live plant	349	195780	https://sftp.kew.org/pub/paftol/current_release/fasta/by_recovery/INSDC.ERR4180145.Barringtonia_racemosa.a353.fasta
1349	PAFTOL	Asparagales	Iridaceae	Codonorhiza	corymbosa	Goldblatt, P.; Manning, J.C. s.n.; 38730 (K)			South Africa	Herbarium	339	184422	https://sftp.kew.org/pub/paftol/current_release/fasta/by_recovery/INSDC.ERR4180022.Codonorhiza_corymbosa.a353.fasta
1351	PAFTOL	Malpighiales	Chrysobalanaceae	Kostermanthus	robustus	RBG Kew DNA Bank 38519		2005	Malaysia	Herbarium	341	161892	https://sftp.kew.org/pub/paftol/current_release/fasta/by_recovery/INSDC.ERR7618016.Kostermanthus_robustus.a353.fasta
1353	PAFTOL	Asparagales	Orchidaceae	Agrostophyllum	occidentale	Chase, M.W. 1828 (K)			Seychelles	DNA bank	288	99288	https://sftp.kew.org/pub/paftol/current_release/fasta/by_recovery/INSDC.ERR5034643.Agrostophyllum_occidentale.a353.fasta
1364	PAFTOL	Liliales	Philesiaceae	Philesia	magellanica	Chase, M.W. 36817 (K)			Chile	Live plant	335	159276	https://sftp.kew.org/pub/paftol/current_release/fasta/by_recovery/INSDC.ERR4180089.Philesia_magellanica.a353.fasta
1365	PAFTOL	Berberidopsidales	Berberidopsidaceae	Berberidopsis	beckleri	Chase, M.W. 33137 (K)			Australia	Live plant	349	226440	https://sftp.kew.org/pub/paftol/current_release/fasta/by_recovery/INSDC.SRR7451085.Berberidopsis_beckleri.a353.fasta
1368	PAFTOL	Huerteales	Gerrardinaceae	Gerrardina	foliosa	MPU 21 (K)			South Africa	Live plant	350	220311	https://sftp.kew.org/pub/paftol/current_release/fasta/by_recovery/INSDC.SRR7451078.Gerrardina_foliosa.a353.fasta
1373	PAFTOL	Gunnerales	Gunneraceae	Gunnera	manicata	Lewis, R. 2282008 (K)		2008	Falkland Islands (the) [Malvinas]	Herbarium	339	169890	https://sftp.kew.org/pub/paftol/current_release/fasta/by_recovery/INSDC.SRR7451106.Gunnera_manicata.a353.fasta
1374	PAFTOL	Asparagales	Asteliaceae	Astelia	pumila	Lewis, R. 1982008 (K)	K000649035	2008	Falkland Islands (the) [Malvinas]	DNA bank	347	193671	https://sftp.kew.org/pub/paftol/current_release/fasta/by_recovery/INSDC.ERR4180139.Astelia_pumila.a353.fasta
1389	PAFTOL	Commelinales	Commelinaceae	Commelina	sp.	HNK 1273 (K)		2007	Viet Nam	DNA bank	312	119994	https://sftp.kew.org/pub/paftol/current_release/fasta/by_recovery/INSDC.ERR4180200.Commelina_sp.a353.fasta
1391	PAFTOL	Cucurbitales	Corynocarpaceae	Corynocarpus	cribbianus	Coode, M.J.E. 8113 (K)		2000	Indonesia	DNA bank	347	224331	https://sftp.kew.org/pub/paftol/current_release/fasta/by_recovery/INSDC.ERR4180026.Corynocarpus_cribbianus.a353.fasta
1401	PAFTOL	Commelinales	Pontederiaceae	Pontederia	cordata	Chase, M.W. 34434 (K)				Herbarium	340	178503	https://sftp.kew.org/pub/paftol/current_release/fasta/by_recovery/INSDC.ERR5033268.Pontederia_cordata.a353.fasta
1405	PAFTOL	Liliales	Liliaceae	Fritillaria	imperialis	RBG Kew DNA Bank 34052				Herbarium	324	130446	https://sftp.kew.org/pub/paftol/current_release/fasta/by_recovery/INSDC.ERR4180074.Fritillaria_imperialis.a353.fasta
1406	PAFTOL	Sapindales	Sapindaceae	Dodonaea	viscosa	Strijk, J.S. s.n.; 33816 (K)			France	Herbarium	347	215751	https://sftp.kew.org/pub/paftol/current_release/fasta/by_recovery/INSDC.SRR7451075.Dodonaea_viscosa.a353.fasta
1409	PAFTOL	Lamiales	Carlemanniaceae	Carlemannia	griffithii	Grierson, A.J.C.; Long, D.G. 3027 (K)		1982	Bhutan	Herbarium	341	187620	https://sftp.kew.org/pub/paftol/current_release/fasta/by_recovery/INSDC.ERR4180065.Carlemannia_griffithii.a353.fasta
1410	PAFTOL	Malvales	Sarcolaenaceae	Leptolaena	cuspidata	Chase, M.W. 33154 (K)			Madagascar	Live plant	345	214899	https://sftp.kew.org/pub/paftol/current_release/fasta/by_recovery/INSDC.ERR4180027.Leptolaena_cuspidata.a353.fasta
1416	PAFTOL	Sapindales	Sapindaceae	Aesculus	hippocastanum	Chase, M.W. 35956 (K)	K001069188			Silica dried	232	41649	https://sftp.kew.org/pub/paftol/current_release/fasta/by_recovery/INSDC.ERR5033271.Aesculus_hippocastanum.a353.fasta
1421	PAFTOL	Caryophyllales	Macarthuriaceae	Macarthuria	keigheryi	Dixon, K. W. 1017 (K)		2007	Australia	DNA bank	346	189183	https://sftp.kew.org/pub/paftol/current_release/fasta/by_recovery/INSDC.ERR3672053.Macarthuria_keigheryi.a353.fasta
1426	PAFTOL	Malpighiales	Chrysobalanaceae	Maranthes	corymbosa	Prance, G.T.; N.S.Yaacob 30887 (K)		1996	Malaysia	Silica dried	347	195282	https://sftp.kew.org/pub/paftol/current_release/fasta/by_recovery/INSDC.ERR7618006.Maranthes_corymbosa.a353.fasta
1428	PAFTOL	Asparagales	Orchidaceae	Cryptochilus	luteus	Hiep, N.T., Binh, N.Q., Averyanov, L. and P.Cribb 3479 (K)				Herbarium	272	78798	https://sftp.kew.org/pub/paftol/current_release/fasta/by_recovery/INSDC.ERR5033269.Cryptochilus_luteus.a353.fasta
1431	PAFTOL	Bruniales	Bruniaceae	Berzelia	lanuginosa	Chase, M.W. 34475 (K)				Live plant	350	229482	https://sftp.kew.org/pub/paftol/current_release/fasta/by_recovery/INSDC.SRR7451084.Berzelia_lanuginosa.a353.fasta
1433	PAFTOL	Commelinales	Haemodoraceae	Anigozanthos	bicolor	Smith, R.J.; Hopper, S.D. 239 (K)		2010	Australia	Herbarium	329	148608	https://sftp.kew.org/pub/paftol/current_release/fasta/by_recovery/INSDC.SRR7451083.Anigozanthos_bicolor.a353.fasta
2467	PAFTOL	Malpighiales	Chrysobalanaceae	Bafodeya	benna	Cheek, M. 16149 (K)		1996		Herbarium	351	231261	https://sftp.kew.org/pub/paftol/current_release/fasta/by_recovery/INSDC.ERR4179989.Bafodeya_benna.a353.fasta
2469	PAFTOL	Fabales	Fabaceae	Cordyla	haraka	Poncy, O.; Andrianjafy, M.; Serein, J.Y. 3419 (K)	K000556949	2001		Herbarium	346	189423	https://sftp.kew.org/pub/paftol/current_release/fasta/by_recovery/INSDC.ERR7618037.Cordyla_haraka.a353.fasta
2470	PAFTOL	Myrtales	Combretaceae	Guiera	senegalensis	Daramola, B.O. 233 (K)		1993	Nigeria	Herbarium	344	179298	https://sftp.kew.org/pub/paftol/current_release/fasta/by_recovery/INSDC.ERR5033263.Guiera_senegalensis.a353.fasta
2472	PAFTOL	Malpighiales	Chrysobalanaceae	Afrolicania	elaeosperma	Cheek, M. 8111 (K)		1996		Herbarium	348	194082	https://sftp.kew.org/pub/paftol/current_release/fasta/by_recovery/INSDC.ERR7618031.Afrolicania_elaeosperma.a353.fasta
2479	PAFTOL	Myrtales	Combretaceae	Combretum	grandidieri	Willing s.n.; 30219 (K)		1985	Madagascar	Herbarium	337	154041	https://sftp.kew.org/pub/paftol/current_release/fasta/by_recovery/INSDC.ERR5034637.Combretum_grandidieri.a353.fasta
2482	PAFTOL	Asparagales	Iridaceae	Bobartia	orientalis	Manning, J.C. 3250 (K)			South Africa	Silica dried	331	131655	https://sftp.kew.org/pub/paftol/current_release/fasta/by_recovery/INSDC.ERR7618036.Bobartia_orientalis.a353.fasta
2488	PAFTOL	Fabales	Fabaceae	Dipteryx	odorata	Projeto Flora Cristalino; Pedroga, J.A. 533 (K)	K000578452	2006	Brazil	Herbarium	349	217413	https://sftp.kew.org/pub/paftol/current_release/fasta/by_recovery/INSDC.ERR7618035.Dipteryx_odorata.a353.fasta
2490	PAFTOL	Poales	Cyperaceae	Rhynchospora	gaudichaudii	Thomas, W.W. 14245 (K)		2004	Panama	Herbarium	326	148020	https://sftp.kew.org/pub/paftol/current_release/fasta/by_recovery/INSDC.ERR5034633.Rhynchospora_gaudichaudii.a353.fasta
2495	PAFTOL	Fabales	Fabaceae	Schefflerodendron	usambarense	Semsei, S.R. 3165 (K)	K000556943	1961	Tanzania, the United Republic of	Herbarium	342	204027	https://sftp.kew.org/pub/paftol/current_release/fasta/by_recovery/INSDC.ERR7617975.Schefflerodendron_usambarense.a353.fasta
2496	PAFTOL	Malpighiales	Achariaceae	Trichadenia	zeylanica	Chase, M.W. 1289 (K)	K000370335		Indonesia	Herbarium	349	230163	https://sftp.kew.org/pub/paftol/current_release/fasta/by_recovery/INSDC.ERR7617904.Trichadenia_zeylanica.a353.fasta
2497	PAFTOL	Malpighiales	Euphorbiaceae	Tannodia	cordifolia	Ralimanana 293 (K)		2002	France	DNA bank	347	222411	https://sftp.kew.org/pub/paftol/current_release/fasta/by_recovery/INSDC.ERR7617955.Tannodia_cordifolia.a353.fasta
2499	PAFTOL	Malpighiales	Salicaceae	Phyllobotryon	spathulatum	Wieringa, J.J.; Wilks, C.M. s.n.; 25484 (K)		2004	Gabon	Silica dried	350	226476	https://sftp.kew.org/pub/paftol/current_release/fasta/by_recovery/INSDC.ERR7617977.Phyllobotryon_spathulatum.a353.fasta
2503	PAFTOL	Fabales	Fabaceae	Galega	lindblomii	Bogdan, A. 4143 (K)	K000059468	1956	Kenya	Herbarium	338	163578	https://sftp.kew.org/pub/paftol/current_release/fasta/by_recovery/INSDC.ERR7617995.Galega_lindblomii.a353.fasta
2509	PAFTOL	Fabales	Fabaceae	Thailentadopsis	tenuis	Larsen, K.; Larsen, S.S. 33960 (K)	K000564450	1991	Thailand	Herbarium	339	161550	https://sftp.kew.org/pub/paftol/current_release/fasta/by_recovery/INSDC.ERR7617997.Thailentadopsis_tenuis.a353.fasta
2510	PAFTOL	Fabales	Fabaceae	Amicia	andicola	Wood, J.R.I 8092 (K)	K000556941	1994	Bolivia (Plurinational State of)	Herbarium	342	184707	https://sftp.kew.org/pub/paftol/current_release/fasta/by_recovery/INSDC.ERR7617978.Amicia_andicola.a353.fasta
2516	PAFTOL	Oxalidales	Connaraceae	Vismianthus	punctatus	Bidgood, S.; Abdallah, R.; Vollesen, K. 1365 (K)	K000568982	1991		Herbarium	347	199998	https://sftp.kew.org/pub/paftol/current_release/fasta/by_recovery/INSDC.ERR5034653.Vismianthus_punctatus.a353.fasta
2520	PAFTOL	Poales	Cyperaceae	Scirpus	sylvaticus	2011 0975 (GENT)				Silica dried	319	141111	https://sftp.kew.org/pub/paftol/current_release/fasta/by_recovery/INSDC.ERR5033306.Scirpus_sylvaticus.a353.fasta
2525	PAFTOL	Poales	Cyperaceae	Scirpoides	holoschoenus	2004 1519 (GENT)				Silica dried	329	165318	https://sftp.kew.org/pub/paftol/current_release/fasta/by_recovery/INSDC.ERR4969779.Scirpoides_holoschoenus.a353.fasta
2528	PAFTOL	Poales	Cyperaceae	Fuirena	pubescens	2003 1478 (GENT)				Silica dried	322	138978	https://sftp.kew.org/pub/paftol/current_release/fasta/by_recovery/INSDC.ERR4374843.Fuirena_pubescens.a353.fasta
2529	PAFTOL	Poales	Cyperaceae	Dulichium	arundinaceum	2002 1303B W (GENT)				Silica dried	330	144783	https://sftp.kew.org/pub/paftol/current_release/fasta/by_recovery/INSDC.ERR4969778.Dulichium_arundinaceum.a353.fasta
2531	PAFTOL	Poales	Cyperaceae	Carex	fraseriana	2006 1510B G (GENT)				Silica dried	320	132876	https://sftp.kew.org/pub/paftol/current_release/fasta/by_recovery/INSDC.ERR5033305.Carex_fraseriana.a353.fasta
2543	PAFTOL	Oxalidales	Connaraceae	Cnestis	polyphylla	Styles, D.G.A. 2365 (K)			South Africa	Silica dried	344	179427	https://sftp.kew.org/pub/paftol/current_release/fasta/by_recovery/INSDC.ERR4180133.Cnestis_polyphylla.a353.fasta
2546	PAFTOL	Malpighiales	Achariaceae	Pangium	edule	Tsen, E. 151 (K)				Silica dried	350	229560	https://sftp.kew.org/pub/paftol/current_release/fasta/by_recovery/INSDC.ERR5033291.Pangium_edule.a353.fasta
2549	PAFTOL	Malpighiales	Chrysobalanaceae	Exellodendron	gardneri	Pastore 2446 (K)				Herbarium	347	192327	https://sftp.kew.org/pub/paftol/current_release/fasta/by_recovery/INSDC.ERR7618043.Exellodendron_gardneri.a353.fasta
2550	PAFTOL	Fabales	Fabaceae	Dicraeopetalum	mahafaliense	Du Puy, D.J.; Dreyer, L.L.; Andriantiana, J.; Rakotobe, A. s.n.; 12669 (K)	K000556960	1997	Madagascar	Herbarium	346	216690	https://sftp.kew.org/pub/paftol/current_release/fasta/by_recovery/INSDC.ERR7617951.Dicraeopetalum_mahafaliense.a353.fasta
2551	PAFTOL	Fabales	Fabaceae	Xanthocercis	madagascariensis	Du Puy, D.J.; Andriantiana, J.; Andrianantoanina, O. s.n.; 12712 (K)	K000556961	1994	Madagascar	Herbarium	347	214548	https://sftp.kew.org/pub/paftol/current_release/fasta/by_recovery/INSDC.ERR7617952.Xanthocercis_madagascariensis.a353.fasta
2552	PAFTOL	Fabales	Fabaceae	Amphimas	pterocarpoides	Daramola, B.O. 115 (K)	K000556946	1993	Nigeria	Herbarium	346	213474	https://sftp.kew.org/pub/paftol/current_release/fasta/by_recovery/INSDC.ERR7617998.Amphimas_pterocarpoides.a353.fasta
2553	PAFTOL	Fabales	Fabaceae	Dalhousiea	africana	Harris, J.D.; Fay, J.M. 1575 (K)	K000556926	1988	Cameroon	Herbarium	346	207249	https://sftp.kew.org/pub/paftol/current_release/fasta/by_recovery/INSDC.ERR7617999.Dalhousiea_africana.a353.fasta
2563	PAFTOL	Fabales	Fabaceae	Angylocalyx	talbotii	Tchouto (Mbatchou), P. 889 (K)	K000086005	1993	Cameroon	Herbarium	346	212649	https://sftp.kew.org/pub/paftol/current_release/fasta/by_recovery/INSDC.ERR7618002.Angylocalyx_talbotii.a353.fasta
2565	PAFTOL	Malpighiales	Chrysobalanaceae	Magnistipula	tessmannii	Mambo 30 (K)				Herbarium	346	188850	https://sftp.kew.org/pub/paftol/current_release/fasta/by_recovery/INSDC.ERR7618045.Magnistipula_tessmannii.a353.fasta
2566	PAFTOL	Fabales	Fabaceae	Platyosprion	platycarpum	Togashi, M.; Tateishi, Y. 72 (K)	K000556940	1972	Japan	Herbarium	348	211203	https://sftp.kew.org/pub/paftol/current_release/fasta/by_recovery/INSDC.ERR7617967.Platyosprion_platycarpum.a353.fasta
2571	PAFTOL	Oxalidales	Connaraceae	Rourea	minor	Chase, M.W. 1221 (K)			Indonesia	DNA bank	347	213954	https://sftp.kew.org/pub/paftol/current_release/fasta/by_recovery/INSDC.ERR7617900.Rourea_minor.a353.fasta
2578	PAFTOL	Fabales	Fabaceae	Eminia	antennulifera	Vincent, A.S. 94 (K)	K000556921	1983	Tanzania, the United Republic of	Herbarium	344	178482	https://sftp.kew.org/pub/paftol/current_release/fasta/by_recovery/INSDC.ERR7617988.Eminia_antennulifera.a353.fasta
2580	PAFTOL	Malpighiales	Chrysobalanaceae	Hymenopus	oblongifolius	Sothers, C.A. 1544 (K)			Brazil	DNA bank	346	196047	https://sftp.kew.org/pub/paftol/current_release/fasta/by_recovery/INSDC.ERR7618015.Hymenopus_oblongifolius.a353.fasta
2582	PAFTOL	Fabales	Fabaceae	Caragana	sukiensis	Barclay, C; Synge, P.M. 2447 (K)	K000556911	1971	Nepal	Herbarium	341	189528	https://sftp.kew.org/pub/paftol/current_release/fasta/by_recovery/INSDC.ERR7617966.Caragana_sukiensis.a353.fasta
2584	PAFTOL	Fabales	Fabaceae	Macrosamanea	discolor	Wurdack, J.J.; Adderley, L.S. 42732 (K)	K000868488	1959		Herbarium	340	166290	https://sftp.kew.org/pub/paftol/current_release/fasta/by_recovery/INSDC.ERR7618023.Macrosamanea_discolor.a353.fasta
2586	PAFTOL	Fabales	Fabaceae	Mendoravia	dumaziana	McWhirter, J.M. 212 (K)	K000556933	1968	Madagascar	Herbarium	349	225708	https://sftp.kew.org/pub/paftol/current_release/fasta/by_recovery/INSDC.ERR7618017.Mendoravia_dumaziana.a353.fasta
2587	PAFTOL	Fabales	Fabaceae	Cadia	pedicellata	Du Puy, D.J.; Andriantiana, J. 2423 (K)	K000556939	1993	Madagascar	Herbarium	345	202557	https://sftp.kew.org/pub/paftol/current_release/fasta/by_recovery/INSDC.ERR7617962.Cadia_pedicellata.a353.fasta
2600	PAFTOL	Asparagales	Iridaceae	Alophia	silvestris	Rodr√≠guez, A.; Ortiz-Catedral, L. 3179 (K)		2003	Mexico	Silica dried	331	136872	https://sftp.kew.org/pub/paftol/current_release/fasta/by_recovery/INSDC.ERR7617963.Alophia_silvestris.a353.fasta
2605	PAFTOL	Malpighiales	Achariaceae	Guthriea	capensis	Manning, J.C. s.n.; 36306 (K)			South Africa	DNA bank	347	199209	https://sftp.kew.org/pub/paftol/current_release/fasta/by_recovery/INSDC.ERR7618012.Guthriea_capensis.a353.fasta
2609	PAFTOL	Fabales	Fabaceae	Lessertia	humilis	Herman, P. 512 (K)	K000556910	1981		Herbarium	348	211524	https://sftp.kew.org/pub/paftol/current_release/fasta/by_recovery/INSDC.ERR7618011.Lessertia_humilis.a353.fasta
2614	PAFTOL	Fabales	Fabaceae	Viguieranthus	ambongensis	Labat, J.J.;mDeroin, T.; Edmond, R.; Rabarison, H. 2197 (K)	K000556937	1992	Madagascar	Herbarium	348	180465	https://sftp.kew.org/pub/paftol/current_release/fasta/by_recovery/INSDC.ERR7617972.Viguieranthus_ambongensis.a353.fasta
2615	PAFTOL	Fabales	Fabaceae	Pseudosamanea	guachapele	Madesn, J.E. 63914 (K)	K000562608	1987	Ecuador	Herbarium	347	185535	https://sftp.kew.org/pub/paftol/current_release/fasta/by_recovery/INSDC.ERR7617974.Pseudosamanea_guachapele.a353.fasta
2616	PAFTOL	Malpighiales	Chrysobalanaceae	Licania	harlingii	Homeier, J. et al. 3755 (K)			Ecuador	Silica dried	344	194301	https://sftp.kew.org/pub/paftol/current_release/fasta/by_recovery/INSDC.ERR5034642.Licania_harlingii.a353.fasta
2618	PAFTOL	Malpighiales	Chrysobalanaceae	Moquilea	celiae	Homeier, J. et al. 3567 (K)		2008	Ecuador	Silica dried	344	182928	https://sftp.kew.org/pub/paftol/current_release/fasta/by_recovery/INSDC.ERR7618007.Moquilea_celiae.a353.fasta
2622	PAFTOL	Asparagales	Iridaceae	Patersonia	spirafolia	Smith, R.J.; Shade, A 50 (K)		2007	Australia	Silica dried	343	172656	https://sftp.kew.org/pub/paftol/current_release/fasta/by_recovery/INSDC.ERR7618014.Patersonia_spirafolia.a353.fasta
2628	PAFTOL	Fabales	Fabaceae	Lathyrus	formosus	Ahverdov; Mirzoeva; Galebaryan s.n.; 22884 (K)	K000556920	1960		Herbarium	333	145728	https://sftp.kew.org/pub/paftol/current_release/fasta/by_recovery/INSDC.ERR7617970.Lathyrus_formosus.a353.fasta
2629	PAFTOL	Asparagales	Iridaceae	Mastigostyla	woodii	Wood, J.R.I.; Huaylla, H.; Guti√©rrez, J. 23314 (K)		2007	Bolivia (Plurinational State of)	Herbarium	328	128964	https://sftp.kew.org/pub/paftol/current_release/fasta/by_recovery/INSDC.ERR7618013.Mastigostyla_woodii.a353.fasta
2635	PAFTOL	Fabales	Fabaceae	Smirnowia	turkestana	Rechinger, K.H. 51917 (K)	K000556913	1975	Iran (Islamic Republic of)	Herbarium	346	205026	https://sftp.kew.org/pub/paftol/current_release/fasta/by_recovery/INSDC.ERR7617968.Smirnowia_turkestana.a353.fasta
2641	PAFTOL	Poales	Cyperaceae	Cyperus	pandanophyllum	Beentje 4774 (K)		1992	Madagascar	Herbarium	343	179457	https://sftp.kew.org/pub/paftol/current_release/fasta/by_recovery/INSDC.ERR5034635.Cyperus_pandanophyllum.a353.fasta
2653	PAFTOL	Fabales	Fabaceae	Pentaclethra	macroloba	Boyle, B.; et al. 6720 (K)	K000926543	2003		Silica dried	348	193200	https://sftp.kew.org/pub/paftol/current_release/fasta/by_recovery/INSDC.ERR5033286.Pentaclethra_macroloba.a353.fasta
2655	PAFTOL	Asparagales	Iridaceae	Aristea	latifolia	Saunders & Saunders s.n.; 48813 (K)				Silica dried	337	172566	https://sftp.kew.org/pub/paftol/current_release/fasta/by_recovery/INSDC.ERR7618030.Aristea_latifolia.a353.fasta
2660	PAFTOL	Fabales	Fabaceae	Lotus	broussonetii	Csiba, L.; Chase, M.W. s.n.; 1973-126 (K)	K000556915	2003	Spain	Silica dried	345	194466	https://sftp.kew.org/pub/paftol/current_release/fasta/by_recovery/INSDC.ERR7617957.Lotus_broussonetii.a353.fasta
2662	PAFTOL	Fabales	Fabaceae	Xylia	torreana	Chapman, J.D. 5801 (K)	K000556932	1981		Herbarium	346	184629	https://sftp.kew.org/pub/paftol/current_release/fasta/by_recovery/INSDC.ERR7618020.Xylia_torreana.a353.fasta
2663	PAFTOL	Fabales	Fabaceae	Adenopodia	patens	Sandoval, E. MS-00343 (K)	K000556931	1997		Herbarium	348	193467	https://sftp.kew.org/pub/paftol/current_release/fasta/by_recovery/INSDC.ERR7618026.Adenopodia_patens.a353.fasta
2665	PAFTOL	Fabales	Fabaceae	Wallaceodendron	celebicum	Webster, L.G. 1499 (K)	K000556947	1948		Herbarium	346	183327	https://sftp.kew.org/pub/paftol/current_release/fasta/by_recovery/INSDC.ERR7618024.Wallaceodendron_celebicum.a353.fasta
2668	PAFTOL	Fabales	Fabaceae	Rothia	hirsuta	Saadou, M. 1798 (K)	K000556942	1985	Nigeria	Herbarium	347	185124	https://sftp.kew.org/pub/paftol/current_release/fasta/by_recovery/INSDC.ERR7617981.Rothia_hirsuta.a353.fasta
2670	PAFTOL	Fabales	Fabaceae	Zapoteca	filipes	Teixeira, A.J.; McFarland, K.; Mota, C.D.A.; dos Santos, J.L.; Gomes, S.P.; Nelson, B.W. 476 (K)	K000850973	1982		Herbarium	335	134052	https://sftp.kew.org/pub/paftol/current_release/fasta/by_recovery/INSDC.ERR7618028.Zapoteca_filipes.a353.fasta
2671	PAFTOL	Fabales	Fabaceae	Chesneya	yunnanensis	ACE760 (K)	K000556914	1994	China	Herbarium	340	188454	https://sftp.kew.org/pub/paftol/current_release/fasta/by_recovery/INSDC.ERR7618004.Chesneya_yunnanensis.a353.fasta
2686	PAFTOL	Poales	Cyperaceae	Ptilothrix	deusta	Coveny R.G. 17471 (K)				Herbarium	316	131658	https://sftp.kew.org/pub/paftol/current_release/fasta/by_recovery/INSDC.ERR5033250.Ptilothrix_deusta.a353.fasta
2693	PAFTOL	Fabales	Fabaceae	Trischidium	alternum	Santos, E.B.; Alves, M.C. 125 (K)	K000877963	1987	Bolivia (Plurinational State of)	Silica dried	346	200841	https://sftp.kew.org/pub/paftol/current_release/fasta/by_recovery/INSDC.ERR7617959.Trischidium_alternum.a353.fasta
2703	PAFTOL	Fabales	Fabaceae	Adenolobus	pechuelii	Oliver; Muller; Steenkamp 6527 (K)	K000384912	1976	South Africa	Herbarium	345	201552	https://sftp.kew.org/pub/paftol/current_release/fasta/by_recovery/INSDC.ERR5033248.Adenolobus_pechuelii.a353.fasta
2711	PAFTOL	Fabales	Fabaceae	Fissicalyx	fendleri	Wurdack, J.J. 34436 (K)	K000556957	1953	Venezuela (Bolivarian Republic of)	Herbarium	339	198018	https://sftp.kew.org/pub/paftol/current_release/fasta/by_recovery/INSDC.ERR7617911.Fissicalyx_fendleri.a353.fasta
2715	PAFTOL	Oxalidales	Oxalidaceae	Dapania	racemosa	Ambri & Arifin 1014 (K)		1992	Indonesia	DNA bank	351	235626	https://sftp.kew.org/pub/paftol/current_release/fasta/by_recovery/INSDC.ERR7617908.Dapania_racemosa.a353.fasta
2736	PAFTOL	Fabales	Fabaceae	Aphyllodium	parvifolium	Barrett, R.L.; Kenneally, K.F.; Willing, T. s.n.; 32076 (K)	K000556916	2009	Australia	Herbarium	338	194247	https://sftp.kew.org/pub/paftol/current_release/fasta/by_recovery/INSDC.ERR7617990.Aphyllodium_parvifolium.a353.fasta
2740	PAFTOL	Fabales	Fabaceae	Swainsona	formosa	Aplin, T.E.H. 1706 (K)	K000556912	1989	Australia	Herbarium	344	202635	https://sftp.kew.org/pub/paftol/current_release/fasta/by_recovery/INSDC.ERR7617994.Swainsona_formosa.a353.fasta
2801	PAFTOL	Sapindales	Sapindaceae	Thouinia	acuminata	Liston 6332 (K)		1987	Mexico	Herbarium	349	219129	https://sftp.kew.org/pub/paftol/current_release/fasta/by_recovery/INSDC.ERR5033221.Thouinia_acuminata.a353.fasta
2812	PAFTOL	Poales	Cyperaceae	Hypolytrum	nemorum	Simpson, D . 1379 (K)			Malaysia	DNA bank	333	153582	https://sftp.kew.org/pub/paftol/current_release/fasta/by_recovery/INSDC.ERR5033215.Hypolytrum_nemorum.a353.fasta
2814	PAFTOL	Poales	Cyperaceae	Lepironia	articulata	Simpson, D . 1236 (K)	K000498721	1993	Malaysia	DNA bank	334	147147	https://sftp.kew.org/pub/paftol/current_release/fasta/by_recovery/INSDC.ERR5033214.Lepironia_articulata.a353.fasta
2827	PAFTOL	Fabales	Fabaceae	Stauracanthus	boivinii	Chase, M.W. 9921 (K)	K000556909	2000	Portugal	Herbarium	347	209439	https://sftp.kew.org/pub/paftol/current_release/fasta/by_recovery/INSDC.ERR7617915.Stauracanthus_boivinii.a353.fasta
2829	PAFTOL	Fabales	Fabaceae	Spathionema	kilimandscharicum	Pasquet 1062 (K)	K000556917	2003	Kenya	Herbarium	343	188400	https://sftp.kew.org/pub/paftol/current_release/fasta/by_recovery/INSDC.ERR7617991.Spathionema_kilimandscharicum.a353.fasta
2835	PAFTOL	Poales	Cyperaceae	Coleochloa	abyssinica	Vollesen 80/2 (K)			Ethiopia	DNA bank	312	128772	https://sftp.kew.org/pub/paftol/current_release/fasta/by_recovery/INSDC.ERR5033217.Coleochloa_abyssinica.a353.fasta
2839	PAFTOL	Sapindales	Sapindaceae	Delavaya	toxocarpa	Forrest 20682 (K)		1921	China	Herbarium	346	202830	https://sftp.kew.org/pub/paftol/current_release/fasta/by_recovery/INSDC.ERR5033222.Delavaya_toxocarpa.a353.fasta
2844	PAFTOL	Asparagales	Iridaceae	Pillansia	templemannii	Bean s.n.; 9795 (K)			South Africa	DNA bank	336	169677	https://sftp.kew.org/pub/paftol/current_release/fasta/by_recovery/INSDC.ERR7617927.Pillansia_templemannii.a353.fasta
2849	PAFTOL	Asparagales	Iridaceae	Schizorhiza	neglecta	Goldblatt, P.; Manning, J.C. 9489 (K)			South Africa	DNA bank	331	156204	https://sftp.kew.org/pub/paftol/current_release/fasta/by_recovery/INSDC.ERR7617925.Schizorhiza_neglecta.a353.fasta
2851	PAFTOL	Asparagales	Iridaceae	Gelasine	elongata	Goldblatt, P. 5925 (K)				DNA bank	325	139050	https://sftp.kew.org/pub/paftol/current_release/fasta/by_recovery/INSDC.ERR7617922.Gelasine_elongata.a353.fasta
2853	PAFTOL	Asparagales	Iridaceae	Ennealophus	euryandrus	Solomon 9972 (K)				DNA bank	333	142953	https://sftp.kew.org/pub/paftol/current_release/fasta/by_recovery/INSDC.ERR7617921.Ennealophus_euryandrus.a353.fasta
2854	PAFTOL	Poales	Cyperaceae	Eleocharis	spiralis	Larridon, I. et al. 2010-0227 (GENT)				Silica dried	323	134028	https://sftp.kew.org/pub/paftol/current_release/fasta/by_recovery/INSDC.ERR4374846.Eleocharis_spiralis.a353.fasta
2855	PAFTOL	Sapindales	Sapindaceae	Mischocarpus	pyriformis	Chase, M.W. 2059 (K)			Australia	DNA bank	350	210126	https://sftp.kew.org/pub/paftol/current_release/fasta/by_recovery/INSDC.ERR5033196.Mischocarpus_pyriformis.a353.fasta
2857	PAFTOL	Poales	Cyperaceae	Bulbostylis	xerophila	Larridon, I. et al. 2010-0163 (GENT)		2010		Silica dried	311	131967	https://sftp.kew.org/pub/paftol/current_release/fasta/by_recovery/INSDC.ERR4374845.Bulbostylis_xerophila.a353.fasta
2858	PAFTOL	Poales	Restionaceae	Platycaulos	mahonii	Larridon, I. et al. 2010-0151 (GENT)		2010		Silica dried	286	108705	https://sftp.kew.org/pub/paftol/current_release/fasta/by_recovery/INSDC.ERR4180088.Platycaulos_mahonii.a353.fasta
2860	PAFTOL	Malpighiales	Euphorbiaceae	Vernicia	montana	Chase, M.W. 2105 (K)			Indonesia	DNA bank	348	209145	https://sftp.kew.org/pub/paftol/current_release/fasta/by_recovery/INSDC.ERR5033199.Vernicia_montana.a353.fasta
2875	PAFTOL	Oxalidales	Connaraceae	Cnestidium	rufescens	Jimenez, Q. 1652 (K)	K000648333	1994		Herbarium	348	171405	https://sftp.kew.org/pub/paftol/current_release/fasta/by_recovery/INSDC.ERR5033322.Cnestidium_rufescens.a353.fasta
2876	PAFTOL	Asparagales	Iridaceae	Chasmanthe	aethiopica	Chase, M.W. I-3 (K)				DNA bank	329	149400	https://sftp.kew.org/pub/paftol/current_release/fasta/by_recovery/INSDC.ERR7617918.Chasmanthe_aethiopica.a353.fasta
2879	PAFTOL	Malpighiales	Chrysobalanaceae	Atuna	excelsa	Chase, M.W. 2118 (K)			Indonesia	DNA bank	342	192540	https://sftp.kew.org/pub/paftol/current_release/fasta/by_recovery/INSDC.ERR7617906.Atuna_excelsa.a353.fasta
2882	PAFTOL	Asparagales	Iridaceae	Trimezia	northiana	Solomon 6950 (K)				DNA bank	321	127032	https://sftp.kew.org/pub/paftol/current_release/fasta/by_recovery/INSDC.ERR7617944.Trimezia_northiana.a353.fasta
2886	PAFTOL	Fabales	Fabaceae	Calobota	saharae	Davis 49544 (K)	K000556938	1970	Libya	Herbarium	345	199446	https://sftp.kew.org/pub/paftol/current_release/fasta/by_recovery/INSDC.ERR7617982.Calobota_saharae.a353.fasta
2887	PAFTOL	Asparagales	Iridaceae	Herbertia	pulchella	Goldblatt, P. s.n.; 9840 (K)				DNA bank	327	132672	https://sftp.kew.org/pub/paftol/current_release/fasta/by_recovery/INSDC.ERR7617942.Herbertia_pulchella.a353.fasta
2888	PAFTOL	Asparagales	Iridaceae	Micranthus	plantagineus	Goldblatt, P. 10451 (K)			South Africa	DNA bank	333	158304	https://sftp.kew.org/pub/paftol/current_release/fasta/by_recovery/INSDC.ERR7617947.Micranthus_plantagineus.a353.fasta
2889	PAFTOL	Asparagales	Iridaceae	Eleutherine	latifolia	Goldblatt, P. 9072 (K)				DNA bank	333	145647	https://sftp.kew.org/pub/paftol/current_release/fasta/by_recovery/INSDC.ERR7617941.Eleutherine_latifolia.a353.fasta
2895	PAFTOL	Malpighiales	Euphorbiaceae	Claoxylon	perrieri	Ralimanana, H., Rakotonasolo, F. , Beentje, H., Benoit, Defa, Francis, David 370 (K)		2003	Madagascar	Herbarium	341	178185	https://sftp.kew.org/pub/paftol/current_release/fasta/by_recovery/INSDC.ERR5034634.Claoxylon_perrieri.a353.fasta
2896	PAFTOL	Asparagales	Asphodelaceae	Aloe	welwitschii	Daru, B.H. 466 (JRAU)		2011		Silica dried	301	109980	https://sftp.kew.org/pub/paftol/current_release/fasta/by_recovery/INSDC.ERR5033308.Aloe_welwitschii.a353.fasta
2898	PAFTOL	Asparagales	Iridaceae	Ixia	latifolia	Goldblatt, P.; Manning, J.C. 9594 (K)			South Africa	DNA bank	338	162156	https://sftp.kew.org/pub/paftol/current_release/fasta/by_recovery/INSDC.ERR7617935.Ixia_latifolia.a353.fasta
2899	PAFTOL	Asparagales	Iridaceae	Trimezia	steyermarkii	Goldblatt, P. 1245 (K)			South Africa	DNA bank	336	158037	https://sftp.kew.org/pub/paftol/current_release/fasta/by_recovery/INSDC.ERR7617930.Trimezia_steyermarkii.a353.fasta
2902	PAFTOL	Poales	Cyperaceae	Fimbristylis	dichotoma	Larridon, I. et al. 2010-0007 (GENT)				Silica dried	323	134766	https://sftp.kew.org/pub/paftol/current_release/fasta/by_recovery/INSDC.ERR4374844.Fimbristylis_dichotoma.a353.fasta
2903	PAFTOL	Asparagales	Iridaceae	Ferraria	crispa	Goldblatt, P.; Manning, J.C. 9732 (K)			South Africa	DNA bank	330	112143	https://sftp.kew.org/pub/paftol/current_release/fasta/by_recovery/INSDC.ERR7617932.Ferraria_crispa.a353.fasta
2904	PAFTOL	Asparagales	Iridaceae	Geissorhiza	heterostyla	Goldblatt, P.; Manning, J.C. 9668 (K)			South Africa	DNA bank	328	146319	https://sftp.kew.org/pub/paftol/current_release/fasta/by_recovery/INSDC.ERR7617933.Geissorhiza_heterostyla.a353.fasta
2905	PAFTOL	Asparagales	Iridaceae	Hesperoxiphion	peruvianum	Goldblatt, P. s.n.; 9841 (K)				DNA bank	328	139206	https://sftp.kew.org/pub/paftol/current_release/fasta/by_recovery/INSDC.ERR7617943.Hesperoxiphion_peruvianum.a353.fasta
2908	PAFTOL	Asparagales	Iridaceae	Savannosiphon	euryphylla	Bolnick s.n.; 9828 (K)				DNA bank	329	127281	https://sftp.kew.org/pub/paftol/current_release/fasta/by_recovery/INSDC.ERR7617936.Savannosiphon_euryphylla.a353.fasta
2909	PAFTOL	Asparagales	Iridaceae	Sparaxis	variegata	Goldblatt, P.; Manning, J.C. 9611 (K)			South Africa	DNA bank	339	174363	https://sftp.kew.org/pub/paftol/current_release/fasta/by_recovery/INSDC.ERR7617937.Sparaxis_variegata.a353.fasta
2910	PAFTOL	Asparagales	Iridaceae	Tritonia	marlothii	Goldblatt, P.; Manning, J.C. 948 (K)			South Africa	DNA bank	333	160932	https://sftp.kew.org/pub/paftol/current_release/fasta/by_recovery/INSDC.ERR7617938.Tritonia_marlothii.a353.fasta
2911	PAFTOL	Asparagales	Iridaceae	Calydorea	pallens	Goldblatt, P. 9579 (K)				DNA bank	325	127656	https://sftp.kew.org/pub/paftol/current_release/fasta/by_recovery/INSDC.ERR7617939.Calydorea_pallens.a353.fasta
2914	PAFTOL	Asparagales	Iridaceae	Cipura	campanulata	Henrich 143 (K)				DNA bank	321	119418	https://sftp.kew.org/pub/paftol/current_release/fasta/by_recovery/INSDC.ERR7617940.Cipura_campanulata.a353.fasta
2916	PAFTOL	Poales	Cyperaceae	Carex	tibetikobresia	Zhang, S. R. 212 (K)			China	DNA bank	319	142152	https://sftp.kew.org/pub/paftol/current_release/fasta/by_recovery/INSDC.ERR5034626.Carex_tibetikobresia.a353.fasta
2921	PAFTOL	Asparagales	Iridaceae	Devia	xeromorpha	Manning, J.C.; Laura 2887 (K)			South Africa	DNA bank	338	165570	https://sftp.kew.org/pub/paftol/current_release/fasta/by_recovery/INSDC.ERR7617985.Devia_xeromorpha.a353.fasta
2940	PAFTOL	Myrtales	Combretaceae	Conocarpus	erectus	Maurin, O. 1668 (BNRH)		2008		Silica dried	348	197643	https://sftp.kew.org/pub/paftol/current_release/fasta/by_recovery/INSDC.ERR5033329.Conocarpus_erectus.a353.fasta
2951	PAFTOL	Poales	Cyperaceae	Scleria	greigiifolia	KB 2015-038 (GENT)		2015		Silica dried	334	153450	https://sftp.kew.org/pub/paftol/current_release/fasta/by_recovery/INSDC.ERR4180064.Scleria_greigiifolia.a353.fasta
2956	PAFTOL	Fabales	Fabaceae	Psophocarpus	palustris	Fay, J.M.; Doka, J. s.n.; 32164 (K)	K000556919	1981	Central African Republic (the)	Herbarium	343	186711	https://sftp.kew.org/pub/paftol/current_release/fasta/by_recovery/INSDC.ERR7617993.Psophocarpus_palustris.a353.fasta
2980	PAFTOL	Asparagales	Iridaceae	Afrocrocus	unifolius	M. de Vos 2217 (K)			South Africa	DNA bank	342	167640	https://sftp.kew.org/pub/paftol/current_release/fasta/by_recovery/INSDC.ERR7617986.Afrocrocus_unifolius.a353.fasta
2983	PAFTOL	Asparagales	Iridaceae	Babiana	ringens	Schnitzler, J.; Manning, J.C. 13 (K)			South Africa	Silica dried	338	176454	https://sftp.kew.org/pub/paftol/current_release/fasta/by_recovery/INSDC.ERR7617984.Babiana_ringens.a353.fasta
2988	PAFTOL	Malpighiales	Achariaceae	Peterodendron	ovatum	Bidgood, S.; Darbyshire, I.; Hoenselaar, K.; Leliyo, G.; Sanchez-Ken, G.; Vollesen, K. 5022 (K)	K000190250	2006	Tanzania, the United Republic of	Silica dried	347	221568	https://sftp.kew.org/pub/paftol/current_release/fasta/by_recovery/INSDC.ERR5034631.Peterodendron_ovatum.a353.fasta
2991	PAFTOL	Fabales	Fabaceae	Nissolia	blanchetiana	Coradin, L.; Silva, G.P.; Vieira, J.G.A.; Harley, F.B.Souza. R.; Linington, S.; Baker, R. 6585 (K)	K000092156	1983	Brazil	Herbarium	318	133488	https://sftp.kew.org/pub/paftol/current_release/fasta/by_recovery/INSDC.ERR7617979.Nissolia_blanchetiana.a353.fasta
2993	PAFTOL	Asparagales	Iridaceae	Libertia	ixioides	Chase, M.W. I-218 (K)			New Zealand	Silica dried	337	164643	https://sftp.kew.org/pub/paftol/current_release/fasta/by_recovery/INSDC.ERR7617945.Libertia_ixioides.a353.fasta
2994	PAFTOL	Malpighiales	Chrysobalanaceae	Gaulettia	elata	Assun√ß√£o 506 (K)		2007	Brazil	Silica dried	345	188448	https://sftp.kew.org/pub/paftol/current_release/fasta/by_recovery/INSDC.ERR5033256.Gaulettia_elata.a353.fasta
3012	PAFTOL	Sapindales	Sapindaceae	Bridgesia	incisifolia	Killip & Pisano 39778 (K)		1948	Chile	Herbarium	347	202734	https://sftp.kew.org/pub/paftol/current_release/fasta/by_recovery/INSDC.ERR5033219.Bridgesia_incisifolia.a353.fasta
3019	PAFTOL	Asparagales	Iridaceae	Moraea	galpinii	Goldblatt, P. 11251 (K)			South Africa	DNA bank	288	77565	https://sftp.kew.org/pub/paftol/current_release/fasta/by_recovery/INSDC.ERR7617917.Moraea_galpinii.a353.fasta
3022	PAFTOL	Malpighiales	Achariaceae	Kiggelaria	africana	Chase, M.W. 5607 (K)	K000370325		South Africa	Silica dried	350	239832	https://sftp.kew.org/pub/paftol/current_release/fasta/by_recovery/INSDC.ERR5033224.Kiggelaria_africana.a353.fasta
3023	PAFTOL	Fabales	Fabaceae	Bobgunnia	madagascariensis	Smith, P.P. 1725 (K)	K000556953	1998	Zambia	Herbarium	340	173787	https://sftp.kew.org/pub/paftol/current_release/fasta/by_recovery/INSDC.ERR7617913.Bobgunnia_madagascariensis.a353.fasta
3033	PAFTOL	Malpighiales	Euphorbiaceae	Suregada	glomerulata	Chase, M.W. 1326 (K)			Indonesia	DNA bank	346	198045	https://sftp.kew.org/pub/paftol/current_release/fasta/by_recovery/INSDC.ERR7617905.Suregada_glomerulata.a353.fasta
3034	PAFTOL	Sapindales	Sapindaceae	Ungnadia	speciosa	Chase, M.W. 2854 (K)			United States of America	Silica dried	352	214404	https://sftp.kew.org/pub/paftol/current_release/fasta/by_recovery/INSDC.ERR5033218.Ungnadia_speciosa.a353.fasta
3035	PAFTOL	Sapindales	Sapindaceae	Arfeuillea	arborescens	Chase, M.W. 2122 (K)			Indonesia	DNA bank	346	205380	https://sftp.kew.org/pub/paftol/current_release/fasta/by_recovery/INSDC.ERR5033200.Arfeuillea_arborescens.a353.fasta
3036	PAFTOL	Malpighiales	Chrysobalanaceae	Angelesia	splendens	Chase, M.W. 2120 (K)			Indonesia	DNA bank	343	192984	https://sftp.kew.org/pub/paftol/current_release/fasta/by_recovery/INSDC.ERR7617907.Angelesia_splendens.a353.fasta
3037	PAFTOL	Poales	Cyperaceae	Mesomelaena	tetragona	Chase, M.W. 2227 (K)			Australia	DNA bank	320	142536	https://sftp.kew.org/pub/paftol/current_release/fasta/by_recovery/INSDC.ERR5033198.Mesomelaena_tetragona.a353.fasta
3038	PAFTOL	Malpighiales	Euphorbiaceae	Monotaxis	bracteata	Chase, M.W. 2162 (K)			Australia	DNA bank	346	200514	https://sftp.kew.org/pub/paftol/current_release/fasta/by_recovery/INSDC.ERR5034623.Monotaxis_bracteata.a353.fasta
3039	PAFTOL	Sapindales	Sapindaceae	Diploglottis	campbellii	Chase, M.W. 2048 (K)			Australia	DNA bank	350	235314	https://sftp.kew.org/pub/paftol/current_release/fasta/by_recovery/INSDC.ERR5033195.Diploglottis_campbellii.a353.fasta
3040	PAFTOL	Sapindales	Sapindaceae	Billia	hippocastanum	Pennington & Zamora 604 (K)				DNA bank	350	235929	https://sftp.kew.org/pub/paftol/current_release/fasta/by_recovery/INSDC.ERR5033194.Billia_hippocastanum.a353.fasta
3041	PAFTOL	Sapindales	Sapindaceae	Blighia	sapida	Chase, M.W. 2124 (K)			Indonesia	DNA bank	349	217035	https://sftp.kew.org/pub/paftol/current_release/fasta/by_recovery/INSDC.ERR5033201.Blighia_sapida.a353.fasta
3042	PAFTOL	Sapindales	Sapindaceae	Eriocoelum	sp.	Chase, M.W. 1350 (K)			Indonesia	DNA bank	347	218679	https://sftp.kew.org/pub/paftol/current_release/fasta/by_recovery/INSDC.ERR5084243.Eriocoelum_sp.a353.fasta
3043	PAFTOL	Sapindales	Sapindaceae	Cubilia	cubili	Chase, M.W. 2125 (K)			Indonesia	DNA bank	347	229191	https://sftp.kew.org/pub/paftol/current_release/fasta/by_recovery/INSDC.ERR5033202.Cubilia_cubili.a353.fasta
3045	PAFTOL	Malpighiales	Achariaceae	Hydnocarpus	heterophyllus	Chase, M.W. 1282 (K)			Indonesia	Herbarium	347	212172	https://sftp.kew.org/pub/paftol/current_release/fasta/by_recovery/INSDC.ERR5033192.Hydnocarpus_heterophyllus.a353.fasta
3047	PAFTOL	Malpighiales	Achariaceae	Gynocardia	odorata	Chase, M.W. 1279 (K)	K000370323	2002	Indonesia	Herbarium	351	231738	https://sftp.kew.org/pub/paftol/current_release/fasta/by_recovery/INSDC.ERR7617903.Gynocardia_odorata.a353.fasta
3049	PAFTOL	Malpighiales	Achariaceae	Erythrospermum	zeylanicum	Chase, M.W. 1277 (K)			Indonesia	DNA bank	350	233220	https://sftp.kew.org/pub/paftol/current_release/fasta/by_recovery/INSDC.ERR7617902.Erythrospermum_zeylanicum.a353.fasta
3051	PAFTOL	Sapindales	Sapindaceae	Guindilia	trinervis	Chase, M.W. 802 (K)			Chile	Silica dried	346	209709	https://sftp.kew.org/pub/paftol/current_release/fasta/by_recovery/INSDC.ERR5033193.Guindilia_trinervis.a353.fasta
3052	PAFTOL	Sapindales	Sapindaceae	Tristira	triptera	Chase, M.W. 2139 (K)			Indonesia	DNA bank	350	232908	https://sftp.kew.org/pub/paftol/current_release/fasta/by_recovery/INSDC.ERR5033210.Tristira_triptera.a353.fasta
3053	PAFTOL	Asparagales	Iridaceae	Crocus	pulchellus	Chase, M.W. I-19 (K)				Silica dried	326	129870	https://sftp.kew.org/pub/paftol/current_release/fasta/by_recovery/INSDC.ERR7617919.Crocus_pulchellus.a353.fasta
3060	PAFTOL	Sapindales	Sapindaceae	Arytera	litoralis	Chase, M.W. 2123 (K)			Indonesia	DNA bank	346	227586	https://sftp.kew.org/pub/paftol/current_release/fasta/by_recovery/INSDC.ERR5034624.Arytera_litoralis.a353.fasta
3061	PAFTOL	Sapindales	Sapindaceae	Xerospermum	noronhianum	Chase, M.W. 2140 (K)			Indonesia	DNA bank	348	214311	https://sftp.kew.org/pub/paftol/current_release/fasta/by_recovery/INSDC.ERR5033211.Xerospermum_noronhianum.a353.fasta
3063	PAFTOL	Sapindales	Sapindaceae	Serjania	communis	Chase, M.W. 2138 (K)			Indonesia	DNA bank	335	168942	https://sftp.kew.org/pub/paftol/current_release/fasta/by_recovery/INSDC.ERR5033209.Serjania_communis.a353.fasta
3064	PAFTOL	Sapindales	Sapindaceae	Sapindus	saponaria	Chase, M.W. 2136 (K)			Indonesia	DNA bank	347	212010	https://sftp.kew.org/pub/paftol/current_release/fasta/by_recovery/INSDC.ERR5033208.Sapindus_saponaria.a353.fasta
3065	PAFTOL	Sapindales	Sapindaceae	Matayba	sp.	Chase, M.W. 2132 (K)			Indonesia	DNA bank	345	224475	https://sftp.kew.org/pub/paftol/current_release/fasta/by_recovery/INSDC.ERR5084244.Matayba_sp.a353.fasta
3066	PAFTOL	Sapindales	Sapindaceae	Litchi	chinensis	Chase, M.W. 2131 (K)			Indonesia	DNA bank	345	225216	https://sftp.kew.org/pub/paftol/current_release/fasta/by_recovery/INSDC.ERR5033207.Litchi_chinensis.a353.fasta
3067	PAFTOL	Sapindales	Sapindaceae	Ganophyllum	falcatum	Chase, M.W. 2129 (K)			Indonesia	DNA bank	347	221811	https://sftp.kew.org/pub/paftol/current_release/fasta/by_recovery/INSDC.ERR5033205.Ganophyllum_falcatum.a353.fasta
3068	PAFTOL	Sapindales	Sapindaceae	Filicium	decipiens	Chase, M.W. 2128 (K)			Indonesia	DNA bank	347	209667	https://sftp.kew.org/pub/paftol/current_release/fasta/by_recovery/INSDC.ERR5033204.Filicium_decipiens.a353.fasta
3069	PAFTOL	Sapindales	Sapindaceae	Eurycorymbus	cavaleriei	Chase, M.W. 2127 (K)			Indonesia	DNA bank	346	204603	https://sftp.kew.org/pub/paftol/current_release/fasta/by_recovery/INSDC.ERR5033203.Eurycorymbus_cavaleriei.a353.fasta
3070	PAFTOL	Sapindales	Sapindaceae	Talisia	nervosa	Pennington, T 628 (K)			Costa Rica	DNA bank	350	227310	https://sftp.kew.org/pub/paftol/current_release/fasta/by_recovery/INSDC.ERR5033212.Talisia_nervosa.a353.fasta
3085	PAFTOL	Fabales	Fabaceae	Genista	monspessulana	Csiba, L.; Chase, M.W. 16949 (K)	K000556956	2003	Spain	Silica dried	348	208677	https://sftp.kew.org/pub/paftol/current_release/fasta/by_recovery/INSDC.ERR7617956.Genista_monspessulana.a353.fasta
3089	PAFTOL	Asparagales	Iridaceae	Solenomelus	segethi	Chase, M.W. 19213 (K)			Argentina	Silica dried	327	150666	https://sftp.kew.org/pub/paftol/current_release/fasta/by_recovery/INSDC.ERR7617961.Solenomelus_segethi.a353.fasta
3090	PAFTOL	Sapindales	Sapindaceae	Koelreuteria	paniculata	Chase, M.W. 115 (K)		1989		Herbarium	350	219024	https://sftp.kew.org/pub/paftol/current_release/fasta/by_recovery/INSDC.ERR5033251.Koelreuteria_paniculata.a353.fasta
3093	PAFTOL	Oxalidales	Connaraceae	Rourea	balansana	Pillon Y. et al. 28 (K)		2005	New Caledonia	Silica dried	349	217425	https://sftp.kew.org/pub/paftol/current_release/fasta/by_recovery/INSDC.ERR7617971.Rourea_balansana.a353.fasta
3094	PAFTOL	Fabales	Fabaceae	Taverniera	cuneifolia	Thulin, M. 10821 (K)	K000266772	2002	Somalia	Herbarium	343	196662	https://sftp.kew.org/pub/paftol/current_release/fasta/by_recovery/INSDC.ERR7617969.Taverniera_cuneifolia.a353.fasta
3102	PAFTOL	Asparagales	Iridaceae	Larentia	mexicana	Ortiz-Catedral, L. 212 (K)			Mexico	Silica dried	325	129747	https://sftp.kew.org/pub/paftol/current_release/fasta/by_recovery/INSDC.ERR7617965.Larentia_mexicana.a353.fasta
3103	PAFTOL	Asparagales	Iridaceae	Cobana	guatemalensis	Rodr√≠guez A. et al. 2831 (K)			Guatemala	Silica dried	331	146400	https://sftp.kew.org/pub/paftol/current_release/fasta/by_recovery/INSDC.ERR7617964.Cobana_guatemalensis.a353.fasta
3106	PAFTOL	Poales	Cyperaceae	Pseudoschoenus	inanis	Pretorius, W.A.J. 421 (K)	K000795168	2000	South Africa	Herbarium	334	159192	https://sftp.kew.org/pub/paftol/current_release/fasta/by_recovery/INSDC.ERR4969777.Pseudoschoenus_inanis.a353.fasta
3109	PAFTOL	Asparagales	Iridaceae	Romulea	monadelpha	Goldblatt, P. 6230 (K)			South Africa	DNA bank	336	174186	https://sftp.kew.org/pub/paftol/current_release/fasta/by_recovery/INSDC.ERR7617928.Romulea_monadelpha.a353.fasta
3110	PAFTOL	Fabales	Fabaceae	Podalyria	calyptrata	Csiba, L.; Chase, M.W. 16091 (K)	K000556958	2003	South Africa	Silica dried	341	195348	https://sftp.kew.org/pub/paftol/current_release/fasta/by_recovery/INSDC.ERR5033247.Podalyria_calyptrata.a353.fasta
3111	PAFTOL	Asparagales	Iridaceae	Tigridia	pavonia	Chase, M.W. I-242 (K)				Silica dried	312	114276	https://sftp.kew.org/pub/paftol/current_release/fasta/by_recovery/INSDC.ERR7617949.Tigridia_pavonia.a353.fasta
3113	PAFTOL	Asparagales	Iridaceae	Orthrosanthus	chimboracensis	Chase, M.W. I-231 (K)			Mexico	Silica dried	331	156024	https://sftp.kew.org/pub/paftol/current_release/fasta/by_recovery/INSDC.ERR7617948.Orthrosanthus_chimboracensis.a353.fasta
3114	PAFTOL	Asparagales	Iridaceae	Thereianthus	juncifolius	Goldblatt, P. 10455 (K)			South Africa	DNA bank	312	102435	https://sftp.kew.org/pub/paftol/current_release/fasta/by_recovery/INSDC.ERR7617946.Thereianthus_juncifolius.a353.fasta
3115	PAFTOL	Asparagales	Iridaceae	Diplarrena	latifolia	Chase, M.W. I-220 (K)			Australia	Silica dried	343	171870	https://sftp.kew.org/pub/paftol/current_release/fasta/by_recovery/INSDC.ERR5033237.Diplarrena_latifolia.a353.fasta
3116	PAFTOL	Asparagales	Iridaceae	Hesperantha	pseudopilosa	Goldblatt, P.; Manning, J.C. 9677 (K)			South Africa	DNA bank	328	139971	https://sftp.kew.org/pub/paftol/current_release/fasta/by_recovery/INSDC.ERR7617934.Hesperantha_pseudopilosa.a353.fasta
3118	PAFTOL	Asparagales	Iridaceae	Syringodea	bifucata	Davidson 3108 (K)			South Africa	DNA bank	338	159291	https://sftp.kew.org/pub/paftol/current_release/fasta/by_recovery/INSDC.ERR7617929.Syringodea_bifucata.a353.fasta
3122	PAFTOL	Asparagales	Iridaceae	Ixia	scillaris	Goldblatt, P. s.n.; 9787 (K)			South Africa	DNA bank	339	165678	https://sftp.kew.org/pub/paftol/current_release/fasta/by_recovery/INSDC.ERR7617926.Ixia_scillaris.a353.fasta
3123	PAFTOL	Asparagales	Iridaceae	Iris	humilis	Chase, M.W. I-108 (K)			Romania	Silica dried	306	83856	https://sftp.kew.org/pub/paftol/current_release/fasta/by_recovery/INSDC.ERR7617924.Iris_humilis.a353.fasta
3124	PAFTOL	Asparagales	Iridaceae	Gladiolus	decoratus	Goldblatt, P. 9098 (K)				DNA bank	338	154734	https://sftp.kew.org/pub/paftol/current_release/fasta/by_recovery/INSDC.ERR7617923.Gladiolus_decoratus.a353.fasta
3125	PAFTOL	Asparagales	Iridaceae	Dierama	sp.	Goldblatt, P.; Manning, J.C. 9536 (K)			South Africa	DNA bank	333	157869	https://sftp.kew.org/pub/paftol/current_release/fasta/by_recovery/INSDC.ERR7617920.Dierama_sp.a353.fasta
3128	PAFTOL	Poales	Cyperaceae	Phylloscirpus	sp.	S. Laegaard et. al. 21519 (K)				DNA bank	330	150597	https://sftp.kew.org/pub/paftol/current_release/fasta/by_recovery/INSDC.ERR5084246.Phylloscirpus_sp.a353.fasta
3136	PAFTOL	Asparagales	Iridaceae	Olsynium	filifolium	Chase, M.W. I-243 (K)			Falkland Islands (the) [Malvinas]	Silica dried	314	110664	https://sftp.kew.org/pub/paftol/current_release/fasta/by_recovery/INSDC.ERR7617950.Olsynium_filifolium.a353.fasta
3139	PAFTOL	Poales	Cyperaceae	Trichophorum	sp.	S. Laegaard et. al. 21574 (K)				DNA bank	328	145812	https://sftp.kew.org/pub/paftol/current_release/fasta/by_recovery/INSDC.ERR5084245.Trichophorum_sp.a353.fasta
3151	PAFTOL	Fabales	Fabaceae	Myrospermum	frutescens	Hughes, C.E. 761 (K)	K000556950	1986	Colombia	Herbarium	348	215340	https://sftp.kew.org/pub/paftol/current_release/fasta/by_recovery/INSDC.ERR7618033.Myrospermum_frutescens.a353.fasta
3163	PAFTOL	Fabales	Fabaceae	Tipuana	tipu	Hughes, C.E. 2454 (K)	K000556927	2004	Bolivia (Plurinational State of)	Silica dried	344	211035	https://sftp.kew.org/pub/paftol/current_release/fasta/by_recovery/INSDC.ERR7618029.Tipuana_tipu.a353.fasta
3204	PAFTOL	Poales	Cyperaceae	Microdracoides	squamosa	Balde 47 (HNG)				Herbarium	326	144816	https://sftp.kew.org/pub/paftol/current_release/fasta/by_recovery/INSDC.ERR5034652.Microdracoides_squamosa.a353.fasta
3205	PAFTOL	Malpighiales	Chrysobalanaceae	Neocarya	macrophylla	James 23 (K)		2010		Herbarium	350	234990	https://sftp.kew.org/pub/paftol/current_release/fasta/by_recovery/INSDC.ERR4180086.Neocarya_macrophylla.a353.fasta
3206	PAFTOL	Malpighiales	Chrysobalanaceae	Hunga	gerontogea	Pillon, Y. 221 (K)		2009		Herbarium	344	196737	https://sftp.kew.org/pub/paftol/current_release/fasta/by_recovery/INSDC.ERR5033282.Hunga_gerontogea.a353.fasta
3209	PAFTOL	Malpighiales	Chrysobalanaceae	Dactyladenia	campestris	MBoungou, R. 459 (K)				DNA bank	344	183939	https://sftp.kew.org/pub/paftol/current_release/fasta/by_recovery/INSDC.ERR7618019.Dactyladenia_campestris.a353.fasta
3219	PAFTOL	Poales	Cyperaceae	Scleria	guineensis	Larridon, I. 3 (K)				Herbarium	331	149934	https://sftp.kew.org/pub/paftol/current_release/fasta/by_recovery/INSDC.ERR5060315.Scleria_guineensis.a353.fasta
3232	PAFTOL	Poales	Cyperaceae	Schoenoplectiella	senegalensis	Larridon, I. 73 (K)				Herbarium	322	144354	https://sftp.kew.org/pub/paftol/current_release/fasta/by_recovery/INSDC.ERR4969782.Schoenoplectiella_senegalensis.a353.fasta
3233	PAFTOL	Poales	Cyperaceae	Afrotrilepis	pilosa	Larridon, I. 7 (HNG)				Herbarium	323	134814	https://sftp.kew.org/pub/paftol/current_release/fasta/by_recovery/INSDC.ERR5033321.Afrotrilepis_pilosa.a353.fasta
3245	PAFTOL	Poales	Cyperaceae	Scleria	spiciformis	Larridon, I. 1 (K)				Herbarium	327	146139	https://sftp.kew.org/pub/paftol/current_release/fasta/by_recovery/INSDC.ERR5033320.Scleria_spiciformis.a353.fasta
3255	PAFTOL	Poales	Cyperaceae	Bulbostylis	briziformis	Larridon, I. 4 (K)				Herbarium	325	140499	https://sftp.kew.org/pub/paftol/current_release/fasta/by_recovery/INSDC.ERR4374847.Bulbostylis_briziformis.a353.fasta
3293	PAFTOL	Fabales	Fabaceae	Templetonia	retusa	Smith, J.R.; Shade, A. 21 (K)	K000556928	2007	Australia	Silica dried	342	191793	https://sftp.kew.org/pub/paftol/current_release/fasta/by_recovery/INSDC.ERR7618010.Templetonia_retusa.a353.fasta
3313	PAFTOL	Fabales	Fabaceae	Wajira	albescens	Thulin, M.; Bashir, M.A. 7034 (K)	K000059040	1989	Somalia	Herbarium	349	181836	https://sftp.kew.org/pub/paftol/current_release/fasta/by_recovery/INSDC.ERR7617992.Wajira_albescens.a353.fasta
3324	PAFTOL	Malpighiales	Chrysobalanaceae	Acioa	longipendula	Sothers, C.A. 1600/1490 (K)		2008	Brazil	Silica dried	345	199437	https://sftp.kew.org/pub/paftol/current_release/fasta/by_recovery/INSDC.ERR7618009.Acioa_longipendula.a353.fasta
3337	PAFTOL	Malpighiales	Achariaceae	Buchnerodendron	lasiocalyx	Goyder, D. J.; Crawford, F. 5051 (K)	K000738152	2008	Mozambique	Silica dried	348	225396	https://sftp.kew.org/pub/paftol/current_release/fasta/by_recovery/INSDC.ERR7618001.Buchnerodendron_lasiocalyx.a353.fasta
3341	PAFTOL	Malpighiales	Salicaceae	Oncoba	routledgei	Luke, Q. 13444 (K)	K000370336	2009	Kenya	Silica dried	349	235419	https://sftp.kew.org/pub/paftol/current_release/fasta/by_recovery/INSDC.ERR7618000.Oncoba_routledgei.a353.fasta
3348	PAFTOL	Poales	Cyperaceae	Tricostularia	pauciflora	Wilson, K.L. 9910 (K)	NE82030	2001	Australia	Herbarium	319	156417	https://sftp.kew.org/pub/paftol/current_release/fasta/by_recovery/INSDC.ERR5033262.Tricostularia_pauciflora.a353.fasta
3350	PAFTOL	Poales	Cyperaceae	Lepidosperma	laterale	Wilson, K.L. 9776 (K)	NE71938	1999	Australia	Herbarium	325	134016	https://sftp.kew.org/pub/paftol/current_release/fasta/by_recovery/INSDC.ERR5033261.Lepidosperma_laterale.a353.fasta
3352	PAFTOL	Poales	Cyperaceae	Tetraria	capillaris	Wilson, K.L. 9856 (K)	NE88595	2000	Australia	Herbarium	332	149622	https://sftp.kew.org/pub/paftol/current_release/fasta/by_recovery/INSDC.ERR5033260.Tetraria_capillaris.a353.fasta
3356	PAFTOL	Malpighiales	Achariaceae	Caloncoba	echinata	Cheek, M.; Haba, P.K.; Guilavogui, Z. 13807 (K)	K001074545	2008	Guinea	Silica dried	348	231789	https://sftp.kew.org/pub/paftol/current_release/fasta/by_recovery/INSDC.ERR7617996.Caloncoba_echinata.a353.fasta
3366	PAFTOL	Poales	Cyperaceae	Oreobolus	pumilio	Bruhl, J.J. 1879 (K)	NE71811	2000	Australia	Herbarium	324	142323	https://sftp.kew.org/pub/paftol/current_release/fasta/by_recovery/INSDC.ERR5033266.Oreobolus_pumilio.a353.fasta
3382	PAFTOL	Malpighiales	Achariaceae	Dasylepis	seretii	Harris 5503 (K)		1996	Central African Republic (the)	DNA bank	348	230220	https://sftp.kew.org/pub/paftol/current_release/fasta/by_recovery/INSDC.ERR7617910.Dasylepis_seretii.a353.fasta
3427	PAFTOL	Fabales	Fabaceae	Humularia	corbisieri	Symoens, J.J. 14132 (K)	K000556955	1971	Congo (the Democratic Republic of the)	Herbarium	335	160656	https://sftp.kew.org/pub/paftol/current_release/fasta/by_recovery/INSDC.ERR7617912.Humularia_corbisieri.a353.fasta
3429	PAFTOL	Fabales	Fabaceae	Schleinitzia	insularum	Rinehart, A. 17441 (K)	K000556954	1988	United States of America	Herbarium	349	219360	https://sftp.kew.org/pub/paftol/current_release/fasta/by_recovery/INSDC.ERR5033230.Schleinitzia_insularum.a353.fasta
3500	PAFTOL	Malpighiales	Achariaceae	Mayna	odorata	Cazalet, P.C.D.; Pennington, T.D. 7586 (K)	K000370329	1962	Ecuador	Herbarium	348	218844	https://sftp.kew.org/pub/paftol/current_release/fasta/by_recovery/INSDC.ERR5033220.Mayna_odorata.a353.fasta
3524	PAFTOL	Poales	Cyperaceae	Actinoscirpus	sp.	Simpson, D . 2660 (K)			Malaysia	DNA bank	321	159084	https://sftp.kew.org/pub/paftol/current_release/fasta/by_recovery/INSDC.ERR4969776.Actinoscirpus_sp.a353.fasta
3530	PAFTOL	Malpighiales	Euphorbiaceae	Dysopsis	glechomoides	Solbrig, Wallen; Moore 3815 (K)			Chile	DNA bank	343	169092	https://sftp.kew.org/pub/paftol/current_release/fasta/by_recovery/INSDC.ERR7617909.Dysopsis_glechomoides.a353.fasta
3533	PAFTOL	Poales	Cyperaceae	Hellmuthia	membranacea	Weerderman et al. 269 (K)			South Africa	DNA bank	320	141063	https://sftp.kew.org/pub/paftol/current_release/fasta/by_recovery/INSDC.ERR4969775.Hellmuthia_membranacea.a353.fasta
3535	PAFTOL	Malpighiales	Chrysobalanaceae	Parinariopsis	licaniiflora	Ferreira 110 (K)		1997		Herbarium	348	189048	https://sftp.kew.org/pub/paftol/current_release/fasta/by_recovery/INSDC.ERR5033283.Parinariopsis_licaniiflora.a353.fasta
3536	PAFTOL	Fabales	Fabaceae	Brenierea	insignis	Clement, R.A.; Phillipson, P.B.; Rafamantanantsoa, G. 2078 (K)	K000387073	1992	Madagascar	Herbarium	347	208533	https://sftp.kew.org/pub/paftol/current_release/fasta/by_recovery/INSDC.ERR7618018.Brenierea_insignis.a353.fasta
3540	PAFTOL	Poales	Cyperaceae	Koyamaea	neblinensis	Boom, B.M.; Weitzman, A.L. 5795 (K)		1985	Venezuela (Bolivarian Republic of)	Herbarium	327	120699	https://sftp.kew.org/pub/paftol/current_release/fasta/by_recovery/INSDC.ERR5034629.Koyamaea_neblinensis.a353.fasta
3544	PAFTOL	Poales	Cyperaceae	Trachystylis	stradbrokensis	Wilson, K.L. 8248 (K)		1992	Australia	Herbarium	323	125892	https://sftp.kew.org/pub/paftol/current_release/fasta/by_recovery/INSDC.ERR4374840.Trachystylis_stradbrokensis.a353.fasta
3546	PAFTOL	Poales	Cyperaceae	Morelotia	affinis	Mason, R. 9600 (K)		1963	New Zealand	Herbarium	337	129144	https://sftp.kew.org/pub/paftol/current_release/fasta/by_recovery/INSDC.ERR5033249.Morelotia_affinis.a353.fasta
3547	PAFTOL	Fabales	Fabaceae	Tylosema	esculentum	Germishuizen, G. 687 (K)	K000556952	1977		Herbarium	349	199956	https://sftp.kew.org/pub/paftol/current_release/fasta/by_recovery/INSDC.ERR7617960.Tylosema_esculentum.a353.fasta
3557	PAFTOL	Poales	Cyperaceae	Calyptrocarya	glomerulata	Jansen-Jacobs et al. 3778 (K)		1994	Guyana	Herbarium	319	120474	https://sftp.kew.org/pub/paftol/current_release/fasta/by_recovery/INSDC.ERR5033252.Calyptrocarya_glomerulata.a353.fasta
3558	PAFTOL	Poales	Cyperaceae	Actinoschoenus	aphyllus	Beusekom, C.F. van 4573 (K)		1971	Thailand	Herbarium	309	101727	https://sftp.kew.org/pub/paftol/current_release/fasta/by_recovery/INSDC.ERR4374841.Actinoschoenus_aphyllus.a353.fasta
3559	PAFTOL	Fabales	Fabaceae	Piptadenia	uaupensis	Mori, S.; Ishikawa, N. 20836 (K)	K000556930	1989		Herbarium	347	193089	https://sftp.kew.org/pub/paftol/current_release/fasta/by_recovery/INSDC.ERR7618022.Piptadenia_uaupensis.a353.fasta
3560	PAFTOL	Asparagales	Orchidaceae	Dilomilis	montana	Chase, M.W. 84428 (K)				DNA bank	308	112206	https://sftp.kew.org/pub/paftol/current_release/fasta/by_recovery/INSDC.ERR5033243.Dilomilis_montana.a353.fasta
3561	PAFTOL	Malpighiales	Chrysobalanaceae	Grangeria	porosa	Nusbaumer 2726 (K)		1994		Herbarium	344	195558	https://sftp.kew.org/pub/paftol/current_release/fasta/by_recovery/INSDC.ERR7618039.Grangeria_porosa.a353.fasta
3562	PAFTOL	Fabales	Fabaceae	Ormosia	ormondii	Hyland, B. 11385 (K)	K000556951	1981	Australia	Herbarium	336	155586	https://sftp.kew.org/pub/paftol/current_release/fasta/by_recovery/INSDC.ERR7618038.Ormosia_ormondii.a353.fasta
3565	PAFTOL	Fabales	Fabaceae	Myroxylon	balsamum	Pennington, R.T.; Plana, V.; Revelo, N.; Veloz, I. 647 (K)	K000556948	1997	Ecuador	Herbarium	348	203970	https://sftp.kew.org/pub/paftol/current_release/fasta/by_recovery/INSDC.ERR7618034.Myroxylon_balsamum.a353.fasta
3568	PAFTOL	Malpighiales	Chrysobalanaceae	Cordillera	platycalyx	Aguilar 3643 (K)		2011		Herbarium	345	199734	https://sftp.kew.org/pub/paftol/current_release/fasta/by_recovery/INSDC.ERR7618032.Cordillera_platycalyx.a353.fasta
3571	PAFTOL	Fabales	Fabaceae	Newtonia	hildebrandtii	Smith, F.G. 1388 (K)	K000556929	1957		Herbarium	344	177996	https://sftp.kew.org/pub/paftol/current_release/fasta/by_recovery/INSDC.ERR7618025.Newtonia_hildebrandtii.a353.fasta
3574	PAFTOL	Fabales	Fabaceae	Pseudoprosopis	euryphylla	Lock; Fison 88/83 (K)	K000962955	1988		Herbarium	347	176673	https://sftp.kew.org/pub/paftol/current_release/fasta/by_recovery/INSDC.ERR7618021.Pseudoprosopis_euryphylla.a353.fasta
3584	PAFTOL	Fabales	Fabaceae	Zygia	racemosa	Pires, M.J.; Silva, N. 1896 (K)	K000556945	1987		Herbarium	344	173703	https://sftp.kew.org/pub/paftol/current_release/fasta/by_recovery/INSDC.ERR7618027.Zygia_racemosa.a353.fasta
3585	PAFTOL	Fabales	Fabaceae	Dolichos	ichthyophone	Brummitt, R.K.; Goldblatt, P.; Lovett, J.C. 17993 (K)	K000556918	1986	Tanzania, the United Republic of	Silica dried	333	141492	https://sftp.kew.org/pub/paftol/current_release/fasta/by_recovery/INSDC.ERR5034639.Dolichos_ichthyophone.a353.fasta
3587	PAFTOL	Malpighiales	Euphorbiaceae	Acalypha	filiformis	Hoffmann, P. et al. 279 (K)		2000	Madagascar	DNA bank	333	151131	https://sftp.kew.org/pub/paftol/current_release/fasta/by_recovery/INSDC.ERR7617980.Acalypha_filiformis.a353.fasta
3598	PAFTOL	Malpighiales	Achariaceae	Poggea	alata	Wieringa, J.J.; Niangadouma, R. s.n.; 25483 (K)		2004	Gabon	Silica dried	350	230862	https://sftp.kew.org/pub/paftol/current_release/fasta/by_recovery/INSDC.ERR7617976.Poggea_alata.a353.fasta
3603	PAFTOL	Poales	Cyperaceae	Carpha	alpina	Bruhl, J.J. 1878 (K)	NE71807	2000	Australia	DNA bank	316	133302	https://sftp.kew.org/pub/paftol/current_release/fasta/by_recovery/INSDC.ERR5033265.Carpha_alpina.a353.fasta
3611	PAFTOL	Malpighiales	Chrysobalanaceae	Parinari	occidentalis	Homeier, J., Chinchero, M.., Jaramillo, E., Simba, D.; Unger, M. 3709 (K)	K000396829	2008	Ecuador	Silica dried	346	196800	https://sftp.kew.org/pub/paftol/current_release/fasta/by_recovery/INSDC.ERR7618008.Parinari_occidentalis.a353.fasta
3621	PAFTOL	Fabales	Fabaceae	Lysiloma	latisiliquum	Hughes, C.E. 486 (K)	K000478843	1985	Mexico	Herbarium	348	202182	https://sftp.kew.org/pub/paftol/current_release/fasta/by_recovery/INSDC.ERR7617973.Lysiloma_latisiliquum.a353.fasta
3628	PAFTOL	Fabales	Fabaceae	Diplotropis	incexis	Farias, D.S. 376 (K)	K000556934	1995	Brazil	Herbarium	348	210078	https://sftp.kew.org/pub/paftol/current_release/fasta/by_recovery/INSDC.ERR7618005.Diplotropis_incexis.a353.fasta
3633	PAFTOL	Fabales	Fabaceae	Petaladenium	urceoliferum	Silva, N.T.; Braz√£o, U. 60953 (K)	K000931866	1966	Brazil	Herbarium	348	214599	https://sftp.kew.org/pub/paftol/current_release/fasta/by_recovery/INSDC.ERR7618003.Petaladenium_urceoliferum.a353.fasta
3643	PAFTOL	Poales	Cyperaceae	Carex	multispiculata	Larridon, I. et al. 2010-0175 (GENT)		2010		Silica dried	306	121206	https://sftp.kew.org/pub/paftol/current_release/fasta/by_recovery/INSDC.ERR5033313.Carex_multispiculata.a353.fasta
3644	PAFTOL	Poales	Cyperaceae	Rhynchospora	baldwinii	Larridon, I. et al. 2010-0112 (GENT)		2010		Silica dried	310	122463	https://sftp.kew.org/pub/paftol/current_release/fasta/by_recovery/INSDC.ERR5034657.Rhynchospora_baldwinii.a353.fasta
3646	PAFTOL	Poales	Cyperaceae	Fuirena	umbellata	Larridon, I. et al. 2010-0014 (GENT)				Silica dried	308	119154	https://sftp.kew.org/pub/paftol/current_release/fasta/by_recovery/INSDC.ERR4969781.Fuirena_umbellata.a353.fasta
3647	PAFTOL	Asparagales	Iridaceae	Crocosmia	mathewsiana	Goldblatt, P.; Manning, J.C. 9830 (K)			South Africa	DNA bank	319	94872	https://sftp.kew.org/pub/paftol/current_release/fasta/by_recovery/INSDC.ERR7617931.Crocosmia_mathewsiana.a353.fasta
3666	PAFTOL	Fabales	Fabaceae	Trischidium	limae	Beck, S.G.; Zonta, A.; Medina, L.; Pardo, G.; Puri, M. 20319 (K)	K000556959	1991	Brazil	Herbarium	342	175767	https://sftp.kew.org/pub/paftol/current_release/fasta/by_recovery/INSDC.ERR7617916.Trischidium_limae.a353.fasta
3691	PAFTOL	Poales	Cyperaceae	Machaerina	glomerata	Argent, G 507 (GENT)				Herbarium	305	109194	https://sftp.kew.org/pub/paftol/current_release/fasta/by_recovery/INSDC.ERR5033296.Machaerina_glomerata.a353.fasta
3692	PAFTOL	Poales	Cyperaceae	Amphiscirpus	nevadensis	Charpin & Novara AC 20572 (K)				DNA bank	301	101742	https://sftp.kew.org/pub/paftol/current_release/fasta/by_recovery/INSDC.ERR5033244.Amphiscirpus_nevadensis.a353.fasta
3694	PAFTOL	Poales	Cyperaceae	Gahnia	aspera	Bruhl J.J. 77 (GENT)				Herbarium	264	69204	https://sftp.kew.org/pub/paftol/current_release/fasta/by_recovery/INSDC.ERR5033295.Gahnia_aspera.a353.fasta
3704	PAFTOL	Malpighiales	Chrysobalanaceae	Microdesmia	rigida	Roque 1074 (K)				Herbarium	342	192138	https://sftp.kew.org/pub/paftol/current_release/fasta/by_recovery/INSDC.ERR5034649.Microdesmia_rigida.a353.fasta
3705	PAFTOL	Malpighiales	Chrysobalanaceae	Leptobalanus	sparsipilis	Aguilar 9820 (K)				Herbarium	339	158490	https://sftp.kew.org/pub/paftol/current_release/fasta/by_recovery/INSDC.ERR7618044.Leptobalanus_sparsipilis.a353.fasta
3707	PAFTOL	Poales	Cyperaceae	Chorizandra	cymbaria	Wilson 9738 (K)			Australia	DNA bank	334	153594	https://sftp.kew.org/pub/paftol/current_release/fasta/by_recovery/INSDC.ERR5033246.Chorizandra_cymbaria.a353.fasta
3708	PAFTOL	Malpighiales	Chrysobalanaceae	Couepia	osaensis	Aguilar 14876 (K)				Herbarium	343	195309	https://sftp.kew.org/pub/paftol/current_release/fasta/by_recovery/INSDC.ERR7618042.Couepia_osaensis.a353.fasta
3715	PAFTOL	Malpighiales	Achariaceae	Baileyoxylon	lanceolatum	Hyland, B. 3444R (K)	K000370310	1976	Australia	Herbarium	349	204132	https://sftp.kew.org/pub/paftol/current_release/fasta/by_recovery/INSDC.ERR7617914.Baileyoxylon_lanceolatum.a353.fasta
3724	PAFTOL	Poales	Cyperaceae	Schoenus	nigricans	2003 2148 G (GENT)				Silica dried	320	147621	https://sftp.kew.org/pub/paftol/current_release/fasta/by_recovery/INSDC.ERR5033303.Schoenus_nigricans.a353.fasta
3730	PAFTOL	Myrtales	Combretaceae	Dansiea	elliptica	Ford, A 5648 (CNS)	G05464	2009		Herbarium	343	181479	https://sftp.kew.org/pub/paftol/current_release/fasta/by_recovery/INSDC.ERR5033300.Dansiea_elliptica.a353.fasta
3736	PAFTOL	Poales	Cyperaceae	Capitularina	involucrata	de Vogel E. 9867 (GENT)				Herbarium	228	51507	https://sftp.kew.org/pub/paftol/current_release/fasta/by_recovery/INSDC.ERR5033299.Capitularina_involucrata.a353.fasta
3855	PAFTOL	Rosales	Urticaceae	Urera	laciniata	Morawetz, W.; Wallnofer, B. M13-29985 (K)	K000618241	1985		Herbarium	317	159297	https://sftp.kew.org/pub/paftol/current_release/fasta/by_recovery/INSDC.ERR4009270.Urera_laciniata.a353.fasta
3856	PAFTOL	Rosales	Moraceae	Antiaris	toxicaria	Nooteboom 5995 (K)	K000618256	1994		Herbarium	339	153003	https://sftp.kew.org/pub/paftol/current_release/fasta/by_recovery/INSDC.ERR4009351.Antiaris_toxicaria.a353.fasta
3857	PAFTOL	Myrtales	Combretaceae	Strephonema	mannii	Sainge, M.; P. Mambo 807 (K)		2001	Cameroon	Silica dried	341	171234	https://sftp.kew.org/pub/paftol/current_release/fasta/by_recovery/INSDC.ERR5033253.Strephonema_mannii.a353.fasta
3868	PAFTOL	Myrtales	Combretaceae	Terminalia	buceras	Maurin, O. 1670 (BNRH)		2008		Silica dried	337	140358	https://sftp.kew.org/pub/paftol/current_release/fasta/by_recovery/INSDC.ERR5033330.Terminalia_buceras.a353.fasta
3871	PAFTOL	Myrtales	Combretaceae	Lumnitzera	racemosa	Maurin, O. 1675 (BNRH)		2008		Silica dried	329	120483	https://sftp.kew.org/pub/paftol/current_release/fasta/by_recovery/INSDC.ERR5033331.Lumnitzera_racemosa.a353.fasta
3872	PAFTOL	Malvales	Dipterocarpaceae	Monotes	glaber	Maurin, O. 2130 (BNRH)				Live plant	341	198906	https://sftp.kew.org/pub/paftol/current_release/fasta/by_recovery/INSDC.ERR4180058.Monotes_glaber.a353.fasta
3875	PAFTOL	Asparagales	Asphodelaceae	Trachyandra	revoluta	Maurin, O. 3078 (BNRH)				Silica dried	301	105660	https://sftp.kew.org/pub/paftol/current_release/fasta/by_recovery/INSDC.ERR5034659.Trachyandra_revoluta.a353.fasta
3880	PAFTOL	Malpighiales	Achariaceae	Xylotheca	tettensis	Maurin, O. 3962 (BNRH)				Live plant	348	219891	https://sftp.kew.org/pub/paftol/current_release/fasta/by_recovery/INSDC.ERR4180181.Xylotheca_tettensis.a353.fasta
3892	PAFTOL	Liliales	Ripogonaceae	Ripogonum	album	Maurin, O. 4302 (BNRH)				Live plant	318	134328	https://sftp.kew.org/pub/paftol/current_release/fasta/by_recovery/INSDC.ERR4180125.Ripogonum_album.a353.fasta
3893	PAFTOL	Lamiales	Martyniaceae	Proboscidea	louisianica	Maurin, O. 4303 (BNRH)				Live plant	348	239628	https://sftp.kew.org/pub/paftol/current_release/fasta/by_recovery/INSDC.ERR4180084.Proboscidea_louisianica.a353.fasta
3896	PAFTOL	Asparagales	Asphodelaceae	Kumara	plicatilis	Maurin, O. 4306 (K)		2016		DNA bank	319	135606	https://sftp.kew.org/pub/paftol/current_release/fasta/by_recovery/INSDC.ERR5034660.Kumara_plicatilis.a353.fasta
3897	PAFTOL	Asparagales	Asphodelaceae	Haworthiopsis	coarctata	Maurin, O. 4307 (K)		2016		DNA bank	329	147624	https://sftp.kew.org/pub/paftol/current_release/fasta/by_recovery/INSDC.ERR5033332.Haworthiopsis_coarctata.a353.fasta
3898	PAFTOL	Asparagales	Asphodelaceae	Bulbine	frutescens	Maurin, O. 4308 (K)		2016		DNA bank	320	128043	https://sftp.kew.org/pub/paftol/current_release/fasta/by_recovery/INSDC.ERR5033333.Bulbine_frutescens.a353.fasta
3900	PAFTOL	Asparagales	Asphodelaceae	Gasteria	glomerata	Maurin, O. 4310 (K)		2016		DNA bank	293	93735	https://sftp.kew.org/pub/paftol/current_release/fasta/by_recovery/INSDC.ERR5033334.Gasteria_glomerata.a353.fasta
3903	PAFTOL	Asparagales	Asphodelaceae	Tulista	kingiana	Maurin, O. 4313 (K)		2016		DNA bank	321	125316	https://sftp.kew.org/pub/paftol/current_release/fasta/by_recovery/INSDC.ERR5034661.Tulista_kingiana.a353.fasta
3905	PAFTOL	Asparagales	Asphodelaceae	Aloe	tormentorii	Maurin, O. 4315 (K)		2016		DNA bank	301	110655	https://sftp.kew.org/pub/paftol/current_release/fasta/by_recovery/INSDC.ERR5033335.Aloe_tormentorii.a353.fasta
3906	PAFTOL	Asparagales	Asphodelaceae	Aloe	marlothii	Maurin, O. 4316 (K)				Live plant	328	152673	https://sftp.kew.org/pub/paftol/current_release/fasta/by_recovery/INSDC.ERR4180099.Aloe_marlothii.a353.fasta
3908	PAFTOL	Asparagales	Asphodelaceae	Aloidendron	barberae	Maurin, O. 4317 (K)		2016		DNA bank	328	155931	https://sftp.kew.org/pub/paftol/current_release/fasta/by_recovery/INSDC.ERR5033336.Aloidendron_barberae.a353.fasta
3909	PAFTOL	Asparagales	Asphodelaceae	Aloiampelos	commixta	Maurin, O. 4318 (K)		2016		DNA bank	330	154275	https://sftp.kew.org/pub/paftol/current_release/fasta/by_recovery/INSDC.ERR5033337.Aloiampelos_commixta.a353.fasta
3911	PAFTOL	Asparagales	Asphodelaceae	Astroloba	spiralis	Maurin, O. 4320 (K)		2016		DNA bank	301	105885	https://sftp.kew.org/pub/paftol/current_release/fasta/by_recovery/INSDC.ERR5033338.Astroloba_spiralis.a353.fasta
3912	PAFTOL	Asparagales	Asphodelaceae	Bulbine	semibarbata	Maurin, O. 4321 (K)		2016		DNA bank	312	127113	https://sftp.kew.org/pub/paftol/current_release/fasta/by_recovery/INSDC.ERR5033339.Bulbine_semibarbata.a353.fasta
3913	PAFTOL	Asparagales	Asphodelaceae	Haworthiopsis	tessellata	Maurin, O. 4322 (K)		2016		DNA bank	288	99777	https://sftp.kew.org/pub/paftol/current_release/fasta/by_recovery/INSDC.ERR5033340.Haworthiopsis_tessellata.a353.fasta
3914	PAFTOL	Asparagales	Asphodelaceae	Aristaloe	aristata	Maurin, O. 4323 (K)		2016		DNA bank	192	39393	https://sftp.kew.org/pub/paftol/current_release/fasta/by_recovery/INSDC.ERR5033341.Aristaloe_aristata.a353.fasta
3915	PAFTOL	Asparagales	Asphodelaceae	Asphodelus	fistulosus	Maurin, O. 4324 (K)		2016		DNA bank	332	169032	https://sftp.kew.org/pub/paftol/current_release/fasta/by_recovery/INSDC.ERR5033342.Asphodelus_fistulosus.a353.fasta
3916	PAFTOL	Asparagales	Asphodelaceae	Kniphofia	caulescens	Maurin, O. 4325 (K)		2016		DNA bank	315	130668	https://sftp.kew.org/pub/paftol/current_release/fasta/by_recovery/INSDC.ERR5033343.Kniphofia_caulescens.a353.fasta
3917	PAFTOL	Asparagales	Asphodelaceae	Gonialoe	variegata	Maurin, O. 4326 (K)		2016		DNA bank	327	136362	https://sftp.kew.org/pub/paftol/current_release/fasta/by_recovery/INSDC.ERR5033344.Gonialoe_variegata.a353.fasta
3919	PAFTOL	Asparagales	Asphodelaceae	Asphodeline	lutea	Maurin, O. 4328 (K)		2016		DNA bank	326	159813	https://sftp.kew.org/pub/paftol/current_release/fasta/by_recovery/INSDC.ERR5033345.Asphodeline_lutea.a353.fasta
3920	PAFTOL	Asterales	Rousseaceae	Roussea	simplex	Maurin, O. 4352 (K)				Live plant	347	209718	https://sftp.kew.org/pub/paftol/current_release/fasta/by_recovery/INSDC.ERR4180162.Roussea_simplex.a353.fasta
3921	PAFTOL	Alismatales	Potamogetonaceae	Potamogeton	wrightii	Maurin, O. 4353 (K)				Live plant	335	166473	https://sftp.kew.org/pub/paftol/current_release/fasta/by_recovery/INSDC.ERR4180210.Potamogeton_wrightii.a353.fasta
3922	PAFTOL	Caryophyllales	Kewaceae	Kewa	salsoloides	Maurin, O. 4356 (K)				Live plant	345	187128	https://sftp.kew.org/pub/paftol/current_release/fasta/by_recovery/INSDC.ERR4180154.Kewa_salsoloides.a353.fasta
3924	PAFTOL	Geraniales	Geraniaceae	Hypseocharis	bilobata	Maurin, O. 4358 (K)		2006		Silica dried	348	221214	https://sftp.kew.org/pub/paftol/current_release/fasta/by_recovery/INSDC.ERR4179994.Hypseocharis_bilobata.a353.fasta
3927	PAFTOL	Huerteales	Dipentodontaceae	Perrottetia	longistylis	Stevens, W.D. 37463 (K)	MO-290430			Herbarium	349	208428	https://sftp.kew.org/pub/paftol/current_release/fasta/by_recovery/INSDC.ERR4297056.Perrottetia_longistylis.a353.fasta
3928	PAFTOL	Rosales	Moraceae	Brosimum	amazonicum	Prance, G.T.; Maas, P.J.M.; Atchley, A.A.; Steward, W.C.; Woolcott, D.B.; Coelho, D.F.; Monteiro, O.P.; Pinheiro, W.S.; Ramos, J.F. 13461 (K)	K000618261	1971		Herbarium	337	142860	https://sftp.kew.org/pub/paftol/current_release/fasta/by_recovery/INSDC.ERR4009352.Brosimum_amazonicum.a353.fasta
3931	PAFTOL	Poales	Cyperaceae	Paramapania	parvibractea	Reynders & Sabuelo 2010 2428 W (GENT)				Silica dried	297	105999	https://sftp.kew.org/pub/paftol/current_release/fasta/by_recovery/INSDC.ERR5033347.Paramapania_parvibractea.a353.fasta
3932	PAFTOL	Poales	Cyperaceae	Scirpodendron	ghaeri	Reynders & Sabuelo BG GENT 2010 2429 W (GENT)				Live plant	298	104385	https://sftp.kew.org/pub/paftol/current_release/fasta/by_recovery/INSDC.ERR5033348.Scirpodendron_ghaeri.a353.fasta
3933	PAFTOL	Brassicales	Tovariaceae	Tovaria	pendula	Pennington, T.D.; Daza, A.; Muellner, A. 17749 (K)	K001275009	2004		Herbarium	348	206418	https://sftp.kew.org/pub/paftol/current_release/fasta/by_recovery/INSDC.SRR7451072.Tovaria_pendula.a353.fasta
3936	PAFTOL	Rosales	Moraceae	Maclura	tinctoria	Renvoize, S.A.; Wilmot-Dear, M.; Saenz, A. 1518 (K)	K001257752	1995		Herbarium	349	213480	https://sftp.kew.org/pub/paftol/current_release/fasta/by_recovery/INSDC.ERR5033349.Maclura_tinctoria.a353.fasta
3938	PAFTOL	Rosales	Moraceae	Trilepisium	madagascariense	Richard 403 (K)				Herbarium	337	183237	https://sftp.kew.org/pub/paftol/current_release/fasta/by_recovery/INSDC.ERR4009353.Trilepisium_madagascariense.a353.fasta
3942	PAFTOL	Oxalidales	Connaraceae	Burttia	prunoides	Schmidt, H.H.; Gereau, R.E.; Kayomba, M.J.; Mwangoka, M.A. 1229 (K)	K000648330	1993		Herbarium	346	207084	https://sftp.kew.org/pub/paftol/current_release/fasta/by_recovery/INSDC.ERR7618047.Burttia_prunoides.a353.fasta
3943	PAFTOL	Proteales	Sabiaceae	Sabia	pauciflora	Takeuchi et al. 17061 (K)	K000606117	1991		Herbarium	345	194907	https://sftp.kew.org/pub/paftol/current_release/fasta/by_recovery/INSDC.ERR4297067.Sabia_pauciflora.a353.fasta
3948	PAFTOL	Petrosaviales	Petrosaviaceae	Japonolirion	osense	RBG Kew Living Collection 1996-2718				Live plant	348	173301	https://sftp.kew.org/pub/paftol/current_release/fasta/by_recovery/INSDC.SRR7451082.Japonolirion_osense.a353.fasta
3949	PAFTOL	Trochodendrales	Trochodendraceae	Tetracentron	sinense	Simmons; Erskine; Howick, McNamara SICH 751 (K)	K001275017	1991		Herbarium	347	204123	https://sftp.kew.org/pub/paftol/current_release/fasta/by_recovery/INSDC.ERR4180163.Tetracentron_sinense.a353.fasta
3950	PAFTOL	Poales	Thurniaceae	Prionium	serratum	snPs s.n. (K)		1997		Herbarium	308	117924	https://sftp.kew.org/pub/paftol/current_release/fasta/by_recovery/INSDC.ERR4180160.Prionium_serratum.a353.fasta
3952	PAFTOL	Rosales	Dirachmaceae	Dirachma	socotrana	Thulin M & AN Gifri 8812 (K)		1994		Herbarium	323	125748	https://sftp.kew.org/pub/paftol/current_release/fasta/by_recovery/INSDC.ERR4180164.Dirachma_socotrana.a353.fasta
3954	PAFTOL	Rosales	Moraceae	Fatoua	pilosa	Taylor, P.M. 218 (K)	K000618252	1981		Herbarium	346	211683	https://sftp.kew.org/pub/paftol/current_release/fasta/by_recovery/INSDC.ERR4009354.Fatoua_pilosa.a353.fasta
3956	PAFTOL	Oxalidales	Connaraceae	Pseudoconnarus	macrophyllus	Vicentini, A.; Pereira, E. da C.; Silva, C.F. da 1233 (K)	K000648335	1997		Herbarium	319	74364	https://sftp.kew.org/pub/paftol/current_release/fasta/by_recovery/INSDC.ERR5034662.Pseudoconnarus_macrophyllus.a353.fasta
3957	PAFTOL	Saxifragales	Tetracarpaeaceae	Tetracarpaea	tasmannica	Visoiu, M.; Stretton, T. 487 (K)	K001275021	2008		Herbarium	266	50988	https://sftp.kew.org/pub/paftol/current_release/fasta/by_recovery/INSDC.ERR4180176.Tetracarpaea_tasmannica.a353.fasta
3958	PAFTOL	Lamiales	Plocospermataceae	Plocosperma	buxifolium	Guzman Cruz, U. 2126 (K)	K000037004	2004		Herbarium	342	182016	https://sftp.kew.org/pub/paftol/current_release/fasta/by_recovery/INSDC.ERR4180001.Plocosperma_buxifolium.a353.fasta
3959	PAFTOL	Malpighiales	Irvingiaceae	Irvingia	gabonensis	VdB1786 (JRAU)		2014		Silica dried	346	222873	https://sftp.kew.org/pub/paftol/current_release/fasta/by_recovery/INSDC.ERR4180054.Irvingia_gabonensis.a353.fasta
3961	PAFTOL	Rosales	Moraceae	Milicia	excelsa	Williamson, L. 187 (K)	K000618247	1985		Herbarium	345	216072	https://sftp.kew.org/pub/paftol/current_release/fasta/by_recovery/INSDC.ERR4009355.Milicia_excelsa.a353.fasta
3964	PAFTOL	Oxalidales	Oxalidaceae	Sarcotheca	macrophylla	Wilkie, P. 9542 (K)	K000648329	1995		Herbarium	350	226506	https://sftp.kew.org/pub/paftol/current_release/fasta/by_recovery/INSDC.ERR5034663.Sarcotheca_macrophylla.a353.fasta
3965	PAFTOL	Rosales	Moraceae	Antiaropsis	decipiens	Weiblen, G.D.; Montgomery, R.; Isua, B.; Molem, K. GW1865 (K)	K000618255	2003		Herbarium	344	162939	https://sftp.kew.org/pub/paftol/current_release/fasta/by_recovery/INSDC.ERR4009356.Antiaropsis_decipiens.a353.fasta
3966	PAFTOL	Saxifragales	Penthoraceae	Penthorum	chinense	Yinger, B.R.; Chang, Y.J.; March, S.G.; Apps, D.A.; Bristol, P.W.; Meyer, P.W 2098 (K)	K001275016	1984		Herbarium	346	194865	https://sftp.kew.org/pub/paftol/current_release/fasta/by_recovery/INSDC.ERR4180013.Penthorum_chinense.a353.fasta
3967	PAFTOL	Sapindales	Sapindaceae	Dimocarpus	sp.	Buerki, S. 356 (G)				Herbarium	347	212037	https://sftp.kew.org/pub/paftol/current_release/fasta/by_recovery/INSDC.ERR5084252.Dimocarpus_sp.a353.fasta
3970	PAFTOL	Sapindales	Sapindaceae	Tristiropsis	sp.	Buerki, S. 367 (G)				Herbarium	347	216471	https://sftp.kew.org/pub/paftol/current_release/fasta/by_recovery/INSDC.ERR5084253.Tristiropsis_sp.a353.fasta
3971	PAFTOL	Lamiales	Acanthaceae	Streptosiphon	hirsutus	Bidgood et al. 1391 (K)			Tanzania, the United Republic of	DNA bank	341	173742	https://sftp.kew.org/pub/paftol/current_release/fasta/by_recovery/INSDC.ERR7618048.Streptosiphon_hirsutus.a353.fasta
3975	PAFTOL	Lamiales	Acanthaceae	Stenandrium	guineense	Chase, M.W. 1440 (K)			Cameroon	Silica dried	336	173187	https://sftp.kew.org/pub/paftol/current_release/fasta/by_recovery/INSDC.ERR5033351.Stenandrium_guineense.a353.fasta
3976	PAFTOL	Lamiales	Acanthaceae	Rhinacanthus	gracilis	Chase, M.W. 14855 (K)			South Africa	DNA bank	332	159246	https://sftp.kew.org/pub/paftol/current_release/fasta/by_recovery/INSDC.ERR7618049.Rhinacanthus_gracilis.a353.fasta
3979	PAFTOL	Lamiales	Acanthaceae	Ecbolium	amplexicaule	Chase, M.W. 15943 (K)			Kenya	DNA bank	341	174753	https://sftp.kew.org/pub/paftol/current_release/fasta/by_recovery/INSDC.ERR7618050.Ecbolium_amplexicaule.a353.fasta
3981	PAFTOL	Lamiales	Acanthaceae	Heteradelphia	paulojaegeria	Chase, M.W. 17145 (K)			C√¥te d'Ivoire	DNA bank	339	167664	https://sftp.kew.org/pub/paftol/current_release/fasta/by_recovery/INSDC.ERR7618051.Heteradelphia_paulojaegeria.a353.fasta
3982	PAFTOL	Lamiales	Acanthaceae	Neuracanthus	tephrophyllus	Vollesen 96/49 (K)			Tanzania, the United Republic of	Silica dried	348	184023	https://sftp.kew.org/pub/paftol/current_release/fasta/by_recovery/INSDC.ERR5033352.Neuracanthus_tephrophyllus.a353.fasta
3983	PAFTOL	Lamiales	Acanthaceae	Crossandrella	dusenii	Poulsen 1144 (K)			Congo (the)	DNA bank	308	81657	https://sftp.kew.org/pub/paftol/current_release/fasta/by_recovery/INSDC.ERR7618052.Crossandrella_dusenii.a353.fasta
3989	PAFTOL	Lamiales	Acanthaceae	Lankesteria	elegans	Ogundipe 1296 (K)		2002	Nigeria	DNA bank	348	200796	https://sftp.kew.org/pub/paftol/current_release/fasta/by_recovery/INSDC.ERR5033353.Lankesteria_elegans.a353.fasta
3991	PAFTOL	Lamiales	Acanthaceae	Ruspolia	hypocrateriformis	IFE 7388 (K)			Nigeria	DNA bank	342	169272	https://sftp.kew.org/pub/paftol/current_release/fasta/by_recovery/INSDC.ERR7618053.Ruspolia_hypocrateriformis.a353.fasta
3994	PAFTOL	Lamiales	Acanthaceae	Brachystephanus	giganteus	FHI 36252 (K)			Nigeria	DNA bank	321	100965	https://sftp.kew.org/pub/paftol/current_release/fasta/by_recovery/INSDC.ERR7618054.Brachystephanus_giganteus.a353.fasta
3998	PAFTOL	Lamiales	Acanthaceae	Anisotes	longistrobus	Reeves, G. 43 (K)			South Africa	DNA bank	316	117567	https://sftp.kew.org/pub/paftol/current_release/fasta/by_recovery/INSDC.ERR7618056.Anisotes_longistrobus.a353.fasta
3999	PAFTOL	Lamiales	Acanthaceae	Petalidium	oblongifolium	Reeves, G. 16 (K)			South Africa	DNA bank	334	159207	https://sftp.kew.org/pub/paftol/current_release/fasta/by_recovery/INSDC.ERR7618057.Petalidium_oblongifolium.a353.fasta
4000	PAFTOL	Lamiales	Acanthaceae	Thunbergia	capensis	Forest, F. et al. 825 (K)			South Africa	DNA bank	337	144948	https://sftp.kew.org/pub/paftol/current_release/fasta/by_recovery/INSDC.ERR5033354.Thunbergia_capensis.a353.fasta
4002	PAFTOL	Lamiales	Acanthaceae	Avicennia	marina	Styles, D.G.A. 2530 (K)			South Africa	DNA bank	345	205353	https://sftp.kew.org/pub/paftol/current_release/fasta/by_recovery/INSDC.ERR5033355.Avicennia_marina.a353.fasta
4004	PAFTOL	Lamiales	Acanthaceae	Crabbea	nana	Forest. F. 885 (K)			South Africa	DNA bank	344	183975	https://sftp.kew.org/pub/paftol/current_release/fasta/by_recovery/INSDC.ERR7618058.Crabbea_nana.a353.fasta
4005	PAFTOL	Lamiales	Acanthaceae	Lepidagathis	alopecuroidea	Jongkind, C.C.H. 8128 (K)		2007	Guinea	DNA bank	341	177990	https://sftp.kew.org/pub/paftol/current_release/fasta/by_recovery/INSDC.ERR7618059.Lepidagathis_alopecuroidea.a353.fasta
4006	PAFTOL	Lamiales	Acanthaceae	Lepidagathis	fischeri	Bidgood, S. et al. 6743 (K)		2008	Tanzania, the United Republic of	Silica dried	337	180027	https://sftp.kew.org/pub/paftol/current_release/fasta/by_recovery/INSDC.ERR5034664.Lepidagathis_fischeri.a353.fasta
4007	PAFTOL	Lamiales	Acanthaceae	Mackaya	bella	Styles, D.G.A. 2562 (K)			South Africa	DNA bank	336	163857	https://sftp.kew.org/pub/paftol/current_release/fasta/by_recovery/INSDC.ERR7618060.Mackaya_bella.a353.fasta
4008	PAFTOL	Lamiales	Acanthaceae	Pseuderanthemum	hildebrandtii	Styles, D.G.A. 2525 (K)			South Africa	DNA bank	343	173460	https://sftp.kew.org/pub/paftol/current_release/fasta/by_recovery/INSDC.ERR5034665.Pseuderanthemum_hildebrandtii.a353.fasta
4009	PAFTOL	Lamiales	Acanthaceae	Dicliptera	cernua	Styles, D.G.A. 2497 (K)			South Africa	DNA bank	329	156900	https://sftp.kew.org/pub/paftol/current_release/fasta/by_recovery/INSDC.ERR7618061.Dicliptera_cernua.a353.fasta
4011	PAFTOL	Lamiales	Acanthaceae	Physacanthus	batanganus	Kami, E. 4132 (K)		2009	Congo (the)	Silica dried	332	161676	https://sftp.kew.org/pub/paftol/current_release/fasta/by_recovery/INSDC.ERR5033356.Physacanthus_batanganus.a353.fasta
4012	PAFTOL	Lamiales	Acanthaceae	Staurogyne	capitata	Leeuwenberg, A.J.M. 1830 (K)		1959	C√¥te d'Ivoire	Silica dried	308	89274	https://sftp.kew.org/pub/paftol/current_release/fasta/by_recovery/INSDC.ERR5033357.Staurogyne_capitata.a353.fasta
4013	PAFTOL	Lamiales	Acanthaceae	Nelsonia	gracilis	Bingham, M.G. 10092 (K)		1994	Zambia	DNA bank	345	209214	https://sftp.kew.org/pub/paftol/current_release/fasta/by_recovery/INSDC.ERR7618062.Nelsonia_gracilis.a353.fasta
4014	PAFTOL	Lamiales	Acanthaceae	Anisosepalum	alboviolaceum	Champluvier, D. 5295 (K)		1995	Congo (the)	Silica dried	337	136851	https://sftp.kew.org/pub/paftol/current_release/fasta/by_recovery/INSDC.ERR5033358.Anisosepalum_alboviolaceum.a353.fasta
4015	PAFTOL	Lamiales	Acanthaceae	Sphacanthus	brillantaisia	Humbert, H. 19989 (K)		1947	Madagascar	DNA bank	330	147729	https://sftp.kew.org/pub/paftol/current_release/fasta/by_recovery/INSDC.ERR7618063.Sphacanthus_brillantaisia.a353.fasta
4017	PAFTOL	Lamiales	Acanthaceae	Satanocrater	somalensis	Thulin, M. et al. 10098 (K)		2000	Somalia	DNA bank	298	90969	https://sftp.kew.org/pub/paftol/current_release/fasta/by_recovery/INSDC.ERR7618064.Satanocrater_somalensis.a353.fasta
4018	PAFTOL	Lamiales	Acanthaceae	Melittacanthus	divaricatus	Perrier la Bathie, H. 16844 (K)				DNA bank	327	151440	https://sftp.kew.org/pub/paftol/current_release/fasta/by_recovery/INSDC.ERR7618065.Melittacanthus_divaricatus.a353.fasta
4021	PAFTOL	Malpighiales	Achariaceae	Camptostylus	mannii	Stone, J.; Walters, G.; Nang-Essome, G.; Mintsa, A.; Ndong, L. 3243 (K)	K000370313	2001		DNA bank	345	221715	https://sftp.kew.org/pub/paftol/current_release/fasta/by_recovery/INSDC.ERR4180093.Camptostylus_mannii.a353.fasta
4024	PAFTOL	Malpighiales	Achariaceae	Lindackeria	stipulata	John Burrows et al. 11218 (BNRH)	BNRH0019674	2009		Herbarium	349	226686	https://sftp.kew.org/pub/paftol/current_release/fasta/by_recovery/INSDC.ERR7618066.Lindackeria_stipulata.a353.fasta
4027	PAFTOL	Malpighiales	Achariaceae	Ryparosa	wrayi	Tsen, E.; Harwood, B.; Harris-Wetherbee, S.; Noi ET00016 (K)	K000370333	2014		DNA bank	347	209592	https://sftp.kew.org/pub/paftol/current_release/fasta/by_recovery/INSDC.ERR4180209.Ryparosa_wrayi.a353.fasta
4028	PAFTOL	Malpighiales	Achariaceae	Kuhlmanniodendron	apterocarpum	Fiaschi, P.; Paix√£o, J.L.; Santos, T.S. 2000 (K)	K000370326	2004		Herbarium	341	170058	https://sftp.kew.org/pub/paftol/current_release/fasta/by_recovery/INSDC.ERR7618067.Kuhlmanniodendron_apterocarpum.a353.fasta
4030	PAFTOL	Malpighiales	Achariaceae	Rawsonia	lucida	Maurin, O. 2662 (BNRH)	BNRH0002250			Silica dried	347	212166	https://sftp.kew.org/pub/paftol/current_release/fasta/by_recovery/INSDC.ERR5033359.Rawsonia_lucida.a353.fasta
4031	PAFTOL	Malpighiales	Salicaceae	Oncoba	spinosa	Maurin, O. 3512 (BNRH)				Silica dried	350	240600	https://sftp.kew.org/pub/paftol/current_release/fasta/by_recovery/INSDC.ERR5033360.Oncoba_spinosa.a353.fasta
4032	PAFTOL	Malpighiales	Achariaceae	Xylotheca	kraussiana	Maurin, O. 3917 (BNRH)				Silica dried	350	236817	https://sftp.kew.org/pub/paftol/current_release/fasta/by_recovery/INSDC.ERR5033361.Xylotheca_kraussiana.a353.fasta
4033	PAFTOL	Malpighiales	Achariaceae	Acharia	tragodes	Phillipson, P.B. 1197 (K)	K000370309	1986		Herbarium	346	212406	https://sftp.kew.org/pub/paftol/current_release/fasta/by_recovery/INSDC.ERR5033362.Acharia_tragodes.a353.fasta
4034	PAFTOL	Malpighiales	Achariaceae	Ceratiosicyos	laevis	Rogers, Z.S.; Davidson, C.; Christoph, S.R.; Dalzell, C.; Styles, D.G.A. 1296 (K)	K000370315	2009		Herbarium	347	214938	https://sftp.kew.org/pub/paftol/current_release/fasta/by_recovery/INSDC.ERR7618068.Ceratiosicyos_laevis.a353.fasta
4037	PAFTOL	Gentianales	Apocynaceae	Adenium	obesum	Chase, M.W. 727 (K)			Somalia	DNA bank	342	176880	https://sftp.kew.org/pub/paftol/current_release/fasta/by_recovery/INSDC.ERR5033363.Adenium_obesum.a353.fasta
4040	PAFTOL	Gentianales	Apocynaceae	Aspidosperma	cylindrocarpon	RBG Kew DNA Bank 2819				DNA bank	342	161556	https://sftp.kew.org/pub/paftol/current_release/fasta/by_recovery/INSDC.ERR5033364.Aspidosperma_cylindrocarpon.a353.fasta
4041	PAFTOL	Gentianales	Apocynaceae	Eustegia	minuta	P.Bruyns 4357 (K)			South Africa	DNA bank	337	176394	https://sftp.kew.org/pub/paftol/current_release/fasta/by_recovery/INSDC.ERR5033365.Eustegia_minuta.a353.fasta
4042	PAFTOL	Gentianales	Apocynaceae	Vallaris	solanacea	Chase, M.W. 3862 (K)				Silica dried	343	180792	https://sftp.kew.org/pub/paftol/current_release/fasta/by_recovery/INSDC.ERR5033366.Vallaris_solanacea.a353.fasta
4047	PAFTOL	Gentianales	Apocynaceae	Forsteronia	acouci	M. Endress 97-07 (K)				DNA bank	348	193023	https://sftp.kew.org/pub/paftol/current_release/fasta/by_recovery/INSDC.ERR5033367.Forsteronia_acouci.a353.fasta
4048	PAFTOL	Gentianales	Apocynaceae	Echites	umbellatus	Zona, S. 758 (K)	FTG009265			DNA bank	332	157170	https://sftp.kew.org/pub/paftol/current_release/fasta/by_recovery/INSDC.ERR5033368.Echites_umbellatus.a353.fasta
4050	PAFTOL	Gentianales	Apocynaceae	Gonioma	kamassi	Chase, M.W. 5806 (K)			South Africa	DNA bank	343	185130	https://sftp.kew.org/pub/paftol/current_release/fasta/by_recovery/INSDC.ERR5033369.Gonioma_kamassi.a353.fasta
4064	PAFTOL	Gentianales	Apocynaceae	Asclepias	barjoniifolia	J.R.I.Wood 9532 (K)		1995	Bolivia (Plurinational State of)	DNA bank	344	165069	https://sftp.kew.org/pub/paftol/current_release/fasta/by_recovery/INSDC.ERR5033370.Asclepias_barjoniifolia.a353.fasta
4072	PAFTOL	Gentianales	Apocynaceae	Ruehssia	carvalhoi	Chase, M.W. 17115 (K)			Brazil	Silica dried	341	170706	https://sftp.kew.org/pub/paftol/current_release/fasta/by_recovery/INSDC.ERR5033371.Ruehssia_carvalhoi.a353.fasta
4097	PAFTOL	Gentianales	Apocynaceae	Baissea	sp.	Cheek, M. 7533 (K)			Cameroon	Herbarium	337	165228	https://sftp.kew.org/pub/paftol/current_release/fasta/by_recovery/INSDC.ERR5084254.Baissea_sp.a353.fasta
4100	PAFTOL	Gentianales	Apocynaceae	Alyxia	buxifolia	Sweedman, L., Smith, R.J.; Hopper, S.D. 202 (K)		2008	Australia	Silica dried	340	173577	https://sftp.kew.org/pub/paftol/current_release/fasta/by_recovery/INSDC.ERR5033372.Alyxia_buxifolia.a353.fasta
4103	PAFTOL	Gentianales	Apocynaceae	Tacazzea	venosa	Dowsett-Lemairez 251 (K)		1981	Malawi	DNA bank	333	141114	https://sftp.kew.org/pub/paftol/current_release/fasta/by_recovery/INSDC.ERR5034666.Tacazzea_venosa.a353.fasta
4111	PAFTOL	Gentianales	Apocynaceae	Landolphia	incerta	Momoh, J. 134 (K)				DNA bank	334	155922	https://sftp.kew.org/pub/paftol/current_release/fasta/by_recovery/INSDC.ERR5033373.Landolphia_incerta.a353.fasta
4112	PAFTOL	Gentianales	Apocynaceae	Apocynum	venetum	Prikhodko. S. 77 (K)				Herbarium	341	179028	https://sftp.kew.org/pub/paftol/current_release/fasta/by_recovery/INSDC.ERR5033374.Apocynum_venetum.a353.fasta
4113	PAFTOL	Gentianales	Apocynaceae	Alstonia	macrophylla	Matthew, K.M.; Gastmans, W.F. 72866 (K)		2001	India	DNA bank	345	168771	https://sftp.kew.org/pub/paftol/current_release/fasta/by_recovery/INSDC.ERR5033375.Alstonia_macrophylla.a353.fasta
4118	PAFTOL	Poales	Cyperaceae	Trianoptiles	sp.	Esterhuysen 34682 (GENT)				Herbarium	285	91464	https://sftp.kew.org/pub/paftol/current_release/fasta/by_recovery/INSDC.ERR5084255.Trianoptiles_sp.a353.fasta
4119	PAFTOL	Poales	Cyperaceae	Fimbristylis	sp.	Wilson 10147 (K)				Herbarium	327	157395	https://sftp.kew.org/pub/paftol/current_release/fasta/by_recovery/INSDC.ERR4374848.Fimbristylis_sp.a353.fasta
4129	PAFTOL	Malpighiales	Euphorbiaceae	Dalechampia	scandens	Maas, P.J.M.; Koek-N., J.; Lall, H.; ter Welle, B.J.H.; Westra, L.Y.T. 7222 (K)				Herbarium	267	55293	https://sftp.kew.org/pub/paftol/current_release/fasta/by_recovery/INSDC.ERR7618074.Dalechampia_scandens.a353.fasta
4132	PAFTOL	Malpighiales	Euphorbiaceae	Koilodepas	brevipes	Paie, I. 39175 (K)				Herbarium	342	140760	https://sftp.kew.org/pub/paftol/current_release/fasta/by_recovery/INSDC.ERR7618076.Koilodepas_brevipes.a353.fasta
4134	PAFTOL	Malpighiales	Euphorbiaceae	Ophellantha	spinosa	Morales, F.; Ramos, C.H.; Martines, E. 212 (K)	K000716122			Herbarium	344	192522	https://sftp.kew.org/pub/paftol/current_release/fasta/by_recovery/INSDC.ERR7618078.Ophellantha_spinosa.a353.fasta
4138	PAFTOL	Malpighiales	Euphorbiaceae	Argythamnia	candicans	Acevedo-Rodriguez, P.; Garcia,R.; Marten, S. 14019 (K)				Herbarium	342	172179	https://sftp.kew.org/pub/paftol/current_release/fasta/by_recovery/INSDC.ERR5033376.Argythamnia_candicans.a353.fasta
4147	PAFTOL	Malpighiales	Euphorbiaceae	Myricanthe	discolor	Mckee, H.S. 37811 (K)				Herbarium	327	112335	https://sftp.kew.org/pub/paftol/current_release/fasta/by_recovery/INSDC.ERR5034669.Myricanthe_discolor.a353.fasta
4150	PAFTOL	Malpighiales	Euphorbiaceae	Aleurites	moluccanus	Ambriansyah & Arifin 953 (K)		1991		Herbarium	349	208794	https://sftp.kew.org/pub/paftol/current_release/fasta/by_recovery/INSDC.ERR7618081.Aleurites_moluccanus.a353.fasta
4151	PAFTOL	Malpighiales	Euphorbiaceae	Joannesia	princeps	Heringer, E.P.; Gigueiras, T.S.; Mendoca, R.C.; Pereira, B.a.S.; Heringer Salles, A.F.; Chagas Silva, F. 5255 (K)	K001205886			Herbarium	350	209655	https://sftp.kew.org/pub/paftol/current_release/fasta/by_recovery/INSDC.ERR7618082.Joannesia_princeps.a353.fasta
4152	PAFTOL	Malpighiales	Euphorbiaceae	Baliospermum	calycinum	Chantaranothai, P.; Parnell, J.; Simpson, D.; Pooma, R. 90640 (K)		1990		Herbarium	342	149271	https://sftp.kew.org/pub/paftol/current_release/fasta/by_recovery/INSDC.ERR7618083.Baliospermum_calycinum.a353.fasta
4155	PAFTOL	Malpighiales	Euphorbiaceae	Leeuwenbergia	africana	Thomas, D. 9728 (K)				Herbarium	335	132072	https://sftp.kew.org/pub/paftol/current_release/fasta/by_recovery/INSDC.ERR7618085.Leeuwenbergia_africana.a353.fasta
4156	PAFTOL	Malpighiales	Euphorbiaceae	Shonia	carinata	Henderson, R.J. 3562 (K)				Herbarium	335	137436	https://sftp.kew.org/pub/paftol/current_release/fasta/by_recovery/INSDC.ERR7618086.Shonia_carinata.a353.fasta
4158	PAFTOL	Malpighiales	Euphorbiaceae	Caryodendron	orinocense	Ruiz, T. R134 (K)		1957		Herbarium	302	67131	https://sftp.kew.org/pub/paftol/current_release/fasta/by_recovery/INSDC.ERR7618088.Caryodendron_orinocense.a353.fasta
4159	PAFTOL	Malpighiales	Euphorbiaceae	Hylandia	dockrillii	Gray, B. 1871 (K)				Herbarium	248	35205	https://sftp.kew.org/pub/paftol/current_release/fasta/by_recovery/INSDC.ERR7618089.Hylandia_dockrillii.a353.fasta
4160	PAFTOL	Malpighiales	Euphorbiaceae	Ricinocarpos	muricatus	Henderson, R.J. 3173 (K)				Herbarium	329	124977	https://sftp.kew.org/pub/paftol/current_release/fasta/by_recovery/INSDC.ERR7618090.Ricinocarpos_muricatus.a353.fasta
4161	PAFTOL	Malpighiales	Euphorbiaceae	Crotonogyne	caterviflora	van der Burgt, X.M.; Lebbie, A.; Momoh, J. 1835 (K)	K001061733			Herbarium	346	187728	https://sftp.kew.org/pub/paftol/current_release/fasta/by_recovery/INSDC.ERR7618091.Crotonogyne_caterviflora.a353.fasta
4164	PAFTOL	Malpighiales	Euphorbiaceae	Benoistia	orientalis	Sin. Coll. 21.5665 (K)		1963		Herbarium	347	181782	https://sftp.kew.org/pub/paftol/current_release/fasta/by_recovery/INSDC.ERR7618093.Benoistia_orientalis.a353.fasta
4165	PAFTOL	Malpighiales	Euphorbiaceae	Dodecastigma	uleanum	Pereira-Silva, G. et al. 16190 (K)		2012		Herbarium	346	176658	https://sftp.kew.org/pub/paftol/current_release/fasta/by_recovery/INSDC.ERR7618094.Dodecastigma_uleanum.a353.fasta
4166	PAFTOL	Malpighiales	Euphorbiaceae	Orfilea	multispicata	Wohlhauser, W.; Andrianjaka, M. 60020 (K)				Herbarium	294	67848	https://sftp.kew.org/pub/paftol/current_release/fasta/by_recovery/INSDC.ERR7618095.Orfilea_multispicata.a353.fasta
4168	PAFTOL	Malpighiales	Euphorbiaceae	Acidoton	urens	Alexander, R.C. s.n. (K)				Herbarium	287	59883	https://sftp.kew.org/pub/paftol/current_release/fasta/by_recovery/INSDC.ERR7618096.Acidoton_urens.a353.fasta
4170	PAFTOL	Malpighiales	Euphorbiaceae	Hamilcoa	zenkeri	Amshoff, G.J.H. 1966 (K)	K000461348			Herbarium	299	68088	https://sftp.kew.org/pub/paftol/current_release/fasta/by_recovery/INSDC.ERR7618098.Hamilcoa_zenkeri.a353.fasta
4172	PAFTOL	Malpighiales	Euphorbiaceae	Cnidoscolus	cnicodendron	Mendoza, M.; Calzadilla, E. 789 (K)		2004		Herbarium	344	194232	https://sftp.kew.org/pub/paftol/current_release/fasta/by_recovery/INSDC.ERR7618100.Cnidoscolus_cnicodendron.a353.fasta
4173	PAFTOL	Malpighiales	Euphorbiaceae	Paracroton	pendulus	Ambri & Arifin 355 (K)				Herbarium	344	176598	https://sftp.kew.org/pub/paftol/current_release/fasta/by_recovery/INSDC.ERR7618101.Paracroton_pendulus.a353.fasta
4174	PAFTOL	Malpighiales	Euphorbiaceae	Philyra	brasiliensis	Zardini, E. 7560 (K)				DNA bank	337	146556	https://sftp.kew.org/pub/paftol/current_release/fasta/by_recovery/INSDC.ERR7618102.Philyra_brasiliensis.a353.fasta
4175	PAFTOL	Malpighiales	Euphorbiaceae	Schinziophyton	rautanenii	Cook, F.E.M.; Terry, J.; Sydes, C.L. 36 (K)	K000511202			Herbarium	350	200166	https://sftp.kew.org/pub/paftol/current_release/fasta/by_recovery/INSDC.ERR7618103.Schinziophyton_rautanenii.a353.fasta
4176	PAFTOL	Malpighiales	Euphorbiaceae	Codiaeum	variegatum	Takeuchi, W.; Ama, D. 16302 (K)		2002		Herbarium	346	195906	https://sftp.kew.org/pub/paftol/current_release/fasta/by_recovery/INSDC.ERR5033377.Codiaeum_variegatum.a353.fasta
4179	PAFTOL	Malpighiales	Euphorbiaceae	Ostodes	paniculata	Sorensen, T.; Larsen, K.; Hansen, B. 6844 (K)				Herbarium	323	75687	https://sftp.kew.org/pub/paftol/current_release/fasta/by_recovery/INSDC.ERR7618105.Ostodes_paniculata.a353.fasta
4181	PAFTOL	Malpighiales	Euphorbiaceae	Sagotia	racemosa	Smith, S.F. 232 (K)				Herbarium	346	191916	https://sftp.kew.org/pub/paftol/current_release/fasta/by_recovery/INSDC.ERR5033379.Sagotia_racemosa.a353.fasta
4183	PAFTOL	Malpighiales	Euphorbiaceae	Mildbraedia	carpinifolia	Matimele, H.A.; Muller, T.; Crawford, F.; Burrows, S.; Burrows, J. 1 (K)	K000738913			Herbarium	348	208689	https://sftp.kew.org/pub/paftol/current_release/fasta/by_recovery/INSDC.ERR5033380.Mildbraedia_carpinifolia.a353.fasta
4184	PAFTOL	Malpighiales	Euphorbiaceae	Cnesmone	javanica	Sorsen, T.; Larsen, K.; Hansen, B. 691 (K)		1958		Herbarium	283	62064	https://sftp.kew.org/pub/paftol/current_release/fasta/by_recovery/INSDC.ERR7618108.Cnesmone_javanica.a353.fasta
4185	PAFTOL	Malpighiales	Euphorbiaceae	Cladogelonium	madagascariense	Nusbaumer, L.; Ranirison, P. 1573 (K)		2005		Herbarium	347	192369	https://sftp.kew.org/pub/paftol/current_release/fasta/by_recovery/INSDC.ERR5033381.Cladogelonium_madagascariense.a353.fasta
4186	PAFTOL	Malpighiales	Euphorbiaceae	Givotia	gosai	Haugen, T. 1043 (K)				Herbarium	349	206964	https://sftp.kew.org/pub/paftol/current_release/fasta/by_recovery/INSDC.ERR5034670.Givotia_gosai.a353.fasta
4187	PAFTOL	Malpighiales	Euphorbiaceae	Cocconerion	balansae	Mckee, H.S. 29455 (K)		1974		Herbarium	349	209694	https://sftp.kew.org/pub/paftol/current_release/fasta/by_recovery/INSDC.ERR7618109.Cocconerion_balansae.a353.fasta
4189	PAFTOL	Malpighiales	Euphorbiaceae	Neoboutonia	mannii	Fay, J.M. 6701 (K)				Herbarium	343	175758	https://sftp.kew.org/pub/paftol/current_release/fasta/by_recovery/INSDC.ERR7618111.Neoboutonia_mannii.a353.fasta
4190	PAFTOL	Malpighiales	Euphorbiaceae	Erythrococca	ulugurensis	Frimodt-Moller, C.; Horlyck, V; Joker, D.; Mikkelsen, K. 29 (K)				Herbarium	313	90699	https://sftp.kew.org/pub/paftol/current_release/fasta/by_recovery/INSDC.ERR7618112.Erythrococca_ulugurensis.a353.fasta
4191	PAFTOL	Malpighiales	Euphorbiaceae	Radcliffea	smithii	Jongkind, C.C.H.; Andriantiana, J.; Razanatsoa, H.E. 3498 (K)				Herbarium	346	193275	https://sftp.kew.org/pub/paftol/current_release/fasta/by_recovery/INSDC.ERR7618113.Radcliffea_smithii.a353.fasta
4192	PAFTOL	Malpighiales	Euphorbiaceae	Sandwithia	guyanensis	Cowan, R.S.; Soderstrom, T.R. 2212 (K)				Herbarium	343	188064	https://sftp.kew.org/pub/paftol/current_release/fasta/by_recovery/INSDC.ERR7618114.Sandwithia_guyanensis.a353.fasta
4198	PAFTOL	Malpighiales	Euphorbiaceae	Endospermum	diadenum	Sonhaji 2 (K)	K000576284			Herbarium	348	209253	https://sftp.kew.org/pub/paftol/current_release/fasta/by_recovery/INSDC.ERR5033382.Endospermum_diadenum.a353.fasta
4199	PAFTOL	Malpighiales	Euphorbiaceae	Bertya	brownii	Fatemi, M.; Bruhl, J.J.; Telford, I.R.; Haddadchi, A. 3 (K)		2000		Herbarium	343	184962	https://sftp.kew.org/pub/paftol/current_release/fasta/by_recovery/INSDC.ERR5034671.Bertya_brownii.a353.fasta
4201	PAFTOL	Malpighiales	Euphorbiaceae	Ricinodendron	heudelotii	Molmou,D.;Couch, C.; Gandteka, A.; Kaba, S.; Diallo, M.A. 86 (K)				Herbarium	346	186795	https://sftp.kew.org/pub/paftol/current_release/fasta/by_recovery/INSDC.ERR7618121.Ricinodendron_heudelotii.a353.fasta
4202	PAFTOL	Malpighiales	Euphorbiaceae	Cavacoa	aurea	van Wyk, P. 2498 (K)		1994		Herbarium	348	177831	https://sftp.kew.org/pub/paftol/current_release/fasta/by_recovery/INSDC.ERR5033383.Cavacoa_aurea.a353.fasta
4205	PAFTOL	Malpighiales	Euphorbiaceae	Omphalea	sp.	Hoffmann et al. 244 (K)		2000	Madagascar	DNA bank	343	175533	https://sftp.kew.org/pub/paftol/current_release/fasta/by_recovery/INSDC.ERR7618124.Omphalea_sp.a353.fasta
4207	PAFTOL	Malpighiales	Euphorbiaceae	Bocquillonia	arborea	Mckee, H.S. 33799 (K)		1977		Herbarium	287	50628	https://sftp.kew.org/pub/paftol/current_release/fasta/by_recovery/INSDC.ERR7618126.Bocquillonia_arborea.a353.fasta
4209	PAFTOL	Malpighiales	Euphorbiaceae	Alphandia	resinosa	Mackee, H.S. 20742 (K)		1969		Herbarium	348	201399	https://sftp.kew.org/pub/paftol/current_release/fasta/by_recovery/INSDC.ERR7618128.Alphandia_resinosa.a353.fasta
4210	PAFTOL	Malpighiales	Euphorbiaceae	Neoscortechinia	nicobarica	Lugas, L. 2487 (K)				Herbarium	343	109728	https://sftp.kew.org/pub/paftol/current_release/fasta/by_recovery/INSDC.ERR7618129.Neoscortechinia_nicobarica.a353.fasta
4213	PAFTOL	Malpighiales	Euphorbiaceae	Sebastiania	brasiliensis	Wood, J.R.I.; Huylla, H. 21154 (K)				Herbarium	299	89868	https://sftp.kew.org/pub/paftol/current_release/fasta/by_recovery/INSDC.ERR7618131.Sebastiania_brasiliensis.a353.fasta
4214	PAFTOL	Malpighiales	Euphorbiaceae	Manniophyton	fulvum	Darbyshire, I.; Njume; Ndi; Piggot; Sabirova; Brinklow 308 (K)				Herbarium	340	158721	https://sftp.kew.org/pub/paftol/current_release/fasta/by_recovery/INSDC.ERR7618132.Manniophyton_fulvum.a353.fasta
4218	PAFTOL	Malpighiales	Euphorbiaceae	Speranskia	tuberculata	Gou Cheng-Yong GCY20061 (K)				Herbarium	344	200958	https://sftp.kew.org/pub/paftol/current_release/fasta/by_recovery/INSDC.ERR7618135.Speranskia_tuberculata.a353.fasta
4220	PAFTOL	Malpighiales	Euphorbiaceae	Brasiliocroton	mamoninha	Farias, G.L. 20 (K)	K001210233			Herbarium	348	197949	https://sftp.kew.org/pub/paftol/current_release/fasta/by_recovery/INSDC.ERR7618137.Brasiliocroton_mamoninha.a353.fasta
4221	PAFTOL	Malpighiales	Euphorbiaceae	Syndyophyllum	excelsum	Pereira, J.T.; Petol 289 (K)				Herbarium	344	166638	https://sftp.kew.org/pub/paftol/current_release/fasta/by_recovery/INSDC.ERR7618138.Syndyophyllum_excelsum.a353.fasta
4222	PAFTOL	Malpighiales	Euphorbiaceae	Astraea	lobata	Labat, J.N.; Boumediena, A.I.; Mohamed Vall, A.; Soule, A.; Souleymane, G. 4019 (K)		2008		Herbarium	348	199590	https://sftp.kew.org/pub/paftol/current_release/fasta/by_recovery/INSDC.ERR7618139.Astraea_lobata.a353.fasta
4223	PAFTOL	Malpighiales	Euphorbiaceae	Cyrtogonone	argentea	Daramola, B.O. 19 (K)				Herbarium	347	207621	https://sftp.kew.org/pub/paftol/current_release/fasta/by_recovery/INSDC.ERR7618140.Cyrtogonone_argentea.a353.fasta
4224	PAFTOL	Malpighiales	Euphorbiaceae	Actinostemon	schomburgkii	Wood, J.R.I.; Menacho, M. 12670 (K)		1997		Herbarium	344	158166	https://sftp.kew.org/pub/paftol/current_release/fasta/by_recovery/INSDC.ERR5034673.Actinostemon_schomburgkii.a353.fasta
4225	PAFTOL	Malpighiales	Euphorbiaceae	Tragia	capensis	Balkwill, K.; Balkwill, M.J. 10715 (K)				Herbarium	345	178971	https://sftp.kew.org/pub/paftol/current_release/fasta/by_recovery/INSDC.ERR5033385.Tragia_capensis.a353.fasta
4226	PAFTOL	Malpighiales	Euphorbiaceae	Karima	scarciesii	Momoh, J. 130 (K)				Herbarium	340	151386	https://sftp.kew.org/pub/paftol/current_release/fasta/by_recovery/INSDC.ERR7618141.Karima_scarciesii.a353.fasta
4227	PAFTOL	Malpighiales	Euphorbiaceae	Discoclaoxylon	hexandrum	Haba, P.M.; Haba, P. 345 (K)	K000745247			Herbarium	345	194286	https://sftp.kew.org/pub/paftol/current_release/fasta/by_recovery/INSDC.ERR7618142.Discoclaoxylon_hexandrum.a353.fasta
4228	PAFTOL	Malpighiales	Euphorbiaceae	Discoglypremna	caloneura	van der Burgt, X.M.; Couch, C.; Haba, P.; Haba, P. 1141 (K)	K000460414			Herbarium	343	171954	https://sftp.kew.org/pub/paftol/current_release/fasta/by_recovery/INSDC.ERR5033386.Discoglypremna_caloneura.a353.fasta
4229	PAFTOL	Malpighiales	Euphorbiaceae	Trigonostemon	capillipes	Gregson, J; Clark, R.; Utteridge, T; de Kok, R. 38 (K)				Herbarium	347	181275	https://sftp.kew.org/pub/paftol/current_release/fasta/by_recovery/INSDC.ERR7618143.Trigonostemon_capillipes.a353.fasta
4230	PAFTOL	Malpighiales	Euphorbiaceae	Necepsia	afzelii	Harris & Fay 1416 (K)			Central African Republic (the)	DNA bank	348	214707	https://sftp.kew.org/pub/paftol/current_release/fasta/by_recovery/INSDC.ERR7618144.Necepsia_afzelii.a353.fasta
4231	PAFTOL	Malpighiales	Euphorbiaceae	Pycnocoma	chevalieri	Harris & Fay 958 (K)			Central African Republic (the)	DNA bank	343	180675	https://sftp.kew.org/pub/paftol/current_release/fasta/by_recovery/INSDC.ERR7618145.Pycnocoma_chevalieri.a353.fasta
4232	PAFTOL	Malpighiales	Phyllanthaceae	Phyllanthus	niruri	Ekman, E. L. 16022 (K)			Dominican Republic (the)	DNA bank	337	146862	https://sftp.kew.org/pub/paftol/current_release/fasta/by_recovery/INSDC.ERR7618146.Phyllanthus_niruri.a353.fasta
4233	PAFTOL	Malpighiales	Euphorbiaceae	Homonoia	riparia	Munzinger, J.; Engelmann 162 (K)			Lao People's Democratic Republic (the)	DNA bank	346	196434	https://sftp.kew.org/pub/paftol/current_release/fasta/by_recovery/INSDC.ERR7618147.Homonoia_riparia.a353.fasta
4235	PAFTOL	Malpighiales	Euphorbiaceae	Agrostistachys	hookeri	Kathriarachchi, H.S., Hoffmann, P., Galster, A. 26 (K)			Sri Lanka	DNA bank	346	195321	https://sftp.kew.org/pub/paftol/current_release/fasta/by_recovery/INSDC.ERR7618149.Agrostistachys_hookeri.a353.fasta
4237	PAFTOL	Malpighiales	Euphorbiaceae	Macaranga	mauritiana	Lorence, D. 2349 (K)				DNA bank	344	145197	https://sftp.kew.org/pub/paftol/current_release/fasta/by_recovery/INSDC.ERR7618150.Macaranga_mauritiana.a353.fasta
4238	PAFTOL	Malpighiales	Euphorbiaceae	Hancea	integrifolia	Lorence, D. 2231 (K)		1978	Mauritius	DNA bank	343	159969	https://sftp.kew.org/pub/paftol/current_release/fasta/by_recovery/INSDC.ERR7618151.Hancea_integrifolia.a353.fasta
4240	PAFTOL	Malpighiales	Euphorbiaceae	Leucocroton	havanensis	Arias, L.; Diaz, M.; Lopez, P.I.; Moreno, V.; Perez, R. 70864 (K)				Herbarium	339	154662	https://sftp.kew.org/pub/paftol/current_release/fasta/by_recovery/INSDC.ERR5033387.Leucocroton_havanensis.a353.fasta
4241	PAFTOL	Malpighiales	Euphorbiaceae	Ditaxis	fasciculata	Axelrod, F.; Thomas R. 9644 (K)				Herbarium	339	163002	https://sftp.kew.org/pub/paftol/current_release/fasta/by_recovery/INSDC.ERR7618152.Ditaxis_fasciculata.a353.fasta
4243	PAFTOL	Malpighiales	Euphorbiaceae	Excoecaria	agallocha	Curry, P. 1284 (K)				Herbarium	347	198360	https://sftp.kew.org/pub/paftol/current_release/fasta/by_recovery/INSDC.ERR5033388.Excoecaria_agallocha.a353.fasta
4244	PAFTOL	Malpighiales	Euphorbiaceae	Paranecepsia	alchorneifolia	Vollensen, K. 2938 (K)	K000568966			Herbarium	344	171078	https://sftp.kew.org/pub/paftol/current_release/fasta/by_recovery/INSDC.ERR7618154.Paranecepsia_alchorneifolia.a353.fasta
4246	PAFTOL	Malpighiales	Euphorbiaceae	Aparisthmium	cordatum	Chagala, B.G.; Hualsz, A.S. 800 (K)		2008		Herbarium	339	161700	https://sftp.kew.org/pub/paftol/current_release/fasta/by_recovery/INSDC.ERR5033389.Aparisthmium_cordatum.a353.fasta
4248	PAFTOL	Malpighiales	Euphorbiaceae	Angostylis	longifolia	Ducke, A. 23528 (K)	K000600755			Herbarium	316	100818	https://sftp.kew.org/pub/paftol/current_release/fasta/by_recovery/INSDC.ERR7618155.Angostylis_longifolia.a353.fasta
4251	PAFTOL	Malpighiales	Euphorbiaceae	Crotonogynopsis	usambarica	Ewango 550 (K)				Herbarium	342	159612	https://sftp.kew.org/pub/paftol/current_release/fasta/by_recovery/INSDC.ERR7618157.Crotonogynopsis_usambarica.a353.fasta
4252	PAFTOL	Malpighiales	Euphorbiaceae	Fontainea	venosa	Forster, P.I. 16288 (K)				Herbarium	345	174675	https://sftp.kew.org/pub/paftol/current_release/fasta/by_recovery/INSDC.ERR5033390.Fontainea_venosa.a353.fasta
4253	PAFTOL	Malpighiales	Euphorbiaceae	Melanolepis	multiglandulosa	Fosberg, F.R.; Evans, M. 46268 (K)				Herbarium	345	182346	https://sftp.kew.org/pub/paftol/current_release/fasta/by_recovery/INSDC.ERR7618158.Melanolepis_multiglandulosa.a353.fasta
4256	PAFTOL	Malpighiales	Euphorbiaceae	Blumeodendron	sp.	Kochummen, K.H. FRI2210 (K)		1967		Herbarium	249	42090	https://sftp.kew.org/pub/paftol/current_release/fasta/by_recovery/INSDC.ERR7618161.Blumeodendron_sp.a353.fasta
4257	PAFTOL	Malpighiales	Euphorbiaceae	Ricinus	communis	Gillet, J.B.; Watson, R.M. 23786 (K)				Herbarium	346	177201	https://sftp.kew.org/pub/paftol/current_release/fasta/by_recovery/INSDC.ERR5033391.Ricinus_communis.a353.fasta
4258	PAFTOL	Malpighiales	Euphorbiaceae	Alchorneopsis	floribunda	Jansen-Jacobs, M.J.; Nic Lughadha, E. M.; ter Welle, B.J.H.; Gopaul, D. 1856 (K)	K001206107			Herbarium	317	102279	https://sftp.kew.org/pub/paftol/current_release/fasta/by_recovery/INSDC.ERR7618162.Alchorneopsis_floribunda.a353.fasta
4262	PAFTOL	Malpighiales	Euphorbiaceae	Pantadenia	adenanthera	Larsen, K.; Santisuk, T.; Warncke, E. 3265 (K)				Herbarium	340	159966	https://sftp.kew.org/pub/paftol/current_release/fasta/by_recovery/INSDC.ERR5034675.Pantadenia_adenanthera.a353.fasta
4264	PAFTOL	Malpighiales	Euphorbiaceae	Mareya	micrantha	Lopez Poveda, L.; van der Burgt, X.; Kalma; Mala, M. 199 (K)	K000745655			Herbarium	339	181530	https://sftp.kew.org/pub/paftol/current_release/fasta/by_recovery/INSDC.ERR7618165.Mareya_micrantha.a353.fasta
4266	PAFTOL	Malpighiales	Euphorbiaceae	Seidelia	firmula	Merxmuller, H.; Giess, W. 28181 (K)				Herbarium	340	167166	https://sftp.kew.org/pub/paftol/current_release/fasta/by_recovery/INSDC.ERR5033392.Seidelia_firmula.a353.fasta
4268	PAFTOL	Malpighiales	Euphorbiaceae	Plukenetia	volubilis	Wood, J.R.I.; Haigh, A. 21895 (K)				Herbarium	345	183735	https://sftp.kew.org/pub/paftol/current_release/fasta/by_recovery/INSDC.ERR5033393.Plukenetia_volubilis.a353.fasta
4273	PAFTOL	Malpighiales	Euphorbiaceae	Afrotrewia	kamerunica	Peguy, T.; Elad, M.; Nnanga; Evina 3407 (K)		2002		Herbarium	343	173571	https://sftp.kew.org/pub/paftol/current_release/fasta/by_recovery/INSDC.ERR7618168.Afrotrewia_kamerunica.a353.fasta
4275	PAFTOL	Malpighiales	Euphorbiaceae	Leidesia	procumbens	Taylor, H.C. 6999 (K)				Herbarium	333	155481	https://sftp.kew.org/pub/paftol/current_release/fasta/by_recovery/INSDC.ERR7618169.Leidesia_procumbens.a353.fasta
4276	PAFTOL	Malpighiales	Euphorbiaceae	Bernardia	dichotoma	Heller, T.; Barrios, S.; Blaise, J.; Corcoran, M.; Hamilton, M.; Manco, B.N. 503 (K)	K000703312	2010		Herbarium	340	163989	https://sftp.kew.org/pub/paftol/current_release/fasta/by_recovery/INSDC.ERR5033394.Bernardia_dichotoma.a353.fasta
4278	PAFTOL	Malpighiales	Euphorbiaceae	Bia	alienata	Wood, J.R.I. 14375 (K)		1999		Herbarium	343	181224	https://sftp.kew.org/pub/paftol/current_release/fasta/by_recovery/INSDC.ERR7618171.Bia_alienata.a353.fasta
4280	PAFTOL	Malpighiales	Euphorbiaceae	Discocleidion	rufescens	Zhou Feng-Jie 134 (K)				Herbarium	347	174285	https://sftp.kew.org/pub/paftol/current_release/fasta/by_recovery/INSDC.ERR7618173.Discocleidion_rufescens.a353.fasta
4286	PAFTOL	Solanales	Solanaceae	Withania	begoniifolia	Sol.1 Museomics (K)				Live plant	332	155958	https://sftp.kew.org/pub/paftol/current_release/fasta/by_recovery/INSDC.ERR4179987.Withania_begoniifolia.a353.fasta
4289	PAFTOL	Myrtales	Lythraceae	Punica	protopunica	Chase, M.W. 1905 (K)		2001		Silica dried	346	176844	https://sftp.kew.org/pub/paftol/current_release/fasta/by_recovery/INSDC.ERR5033395.Punica_protopunica.a353.fasta
4297	PAFTOL	Myrtales	Lythraceae	Lythrum	salicaria	Fay, M.F. 183 (K)		2000	United Kingdom of Great Britain and Northern Ireland (the)	Silica dried	346	180504	https://sftp.kew.org/pub/paftol/current_release/fasta/by_recovery/INSDC.ERR5033396.Lythrum_salicaria.a353.fasta
4298	PAFTOL	Myrtales	Lythraceae	Pleurophora	patagonica	Chase, M.W. 14241 (K)		2002	Argentina	Silica dried	321	113004	https://sftp.kew.org/pub/paftol/current_release/fasta/by_recovery/INSDC.ERR5034676.Pleurophora_patagonica.a353.fasta
4299	PAFTOL	Myrtales	Lythraceae	Cuphea	hyssopifolia	Chase, M.W. 15860 (K)		2003		Silica dried	341	160617	https://sftp.kew.org/pub/paftol/current_release/fasta/by_recovery/INSDC.ERR5033397.Cuphea_hyssopifolia.a353.fasta
4303	PAFTOL	Myrtales	Alzateaceae	Alzatea	verticillata	Brummitt, R.K. 21114 (K)		1999	Panama	Herbarium	323	119640	https://sftp.kew.org/pub/paftol/current_release/fasta/by_recovery/INSDC.ERR5060317.Alzatea_verticillata.a353.fasta
4305	PAFTOL	Myrtales	Melastomataceae	Warneckea	sp.	Cheek, M. 12435 (K)	K000460187	2005		DNA bank	339	146535	https://sftp.kew.org/pub/paftol/current_release/fasta/by_recovery/INSDC.ERR5084257.Warneckea_sp.a353.fasta
4306	PAFTOL	Myrtales	Onagraceae	Epilobium	parviflorum	Fay, M.F. s.n.; 24931 (K)		2004	United Kingdom of Great Britain and Northern Ireland (the)	Herbarium	347	191124	https://sftp.kew.org/pub/paftol/current_release/fasta/by_recovery/INSDC.ERR5033398.Epilobium_parviflorum.a353.fasta
4310	PAFTOL	Myrtales	Penaeaceae	Penaea	retzioides	RBG Kew DNA Bank 27277			South Africa	Silica dried	338	160038	https://sftp.kew.org/pub/paftol/current_release/fasta/by_recovery/INSDC.ERR5034677.Penaea_retzioides.a353.fasta
4312	PAFTOL	Myrtales	Penaeaceae	Penaea	fucata	Helme, N.A.; Raimondo s.n.; 29075 (K)			South Africa	DNA bank	337	138795	https://sftp.kew.org/pub/paftol/current_release/fasta/by_recovery/INSDC.ERR5034678.Penaea_fucata.a353.fasta
4313	PAFTOL	Myrtales	Onagraceae	Ludwigia	octovalvis	Styles, D.G.A. 2245 (K)		2005	South Africa	Silica dried	344	170382	https://sftp.kew.org/pub/paftol/current_release/fasta/by_recovery/INSDC.ERR5033400.Ludwigia_octovalvis.a353.fasta
4314	PAFTOL	Myrtales	Melastomataceae	Melastoma	malabathricum	RBG Kew Living Collection 2001-105		1999	Japan	Silica dried	341	198180	https://sftp.kew.org/pub/paftol/current_release/fasta/by_recovery/INSDC.ERR4180091.Melastoma_malabathricum.a353.fasta
4315	PAFTOL	Myrtales	Lythraceae	Ammannia	coccinea	Sanchez, M. 14 (K)		2006	Turks and Caicos Islands (the)	Silica dried	342	183078	https://sftp.kew.org/pub/paftol/current_release/fasta/by_recovery/INSDC.ERR5033401.Ammannia_coccinea.a353.fasta
4316	PAFTOL	Myrtales	Melastomataceae	Medinilla	sedifolia	RBG Kew Living Collection 2002-3109				Silica dried	344	171237	https://sftp.kew.org/pub/paftol/current_release/fasta/by_recovery/INSDC.ERR5034679.Medinilla_sedifolia.a353.fasta
4317	PAFTOL	Myrtales	Penaeaceae	Penaea	formosa	Helme, N.A. 3285 (K)			South Africa	Silica dried	332	138900	https://sftp.kew.org/pub/paftol/current_release/fasta/by_recovery/INSDC.ERR5034680.Penaea_formosa.a353.fasta
4319	PAFTOL	Myrtales	Melastomataceae	Memecylon	rheophyticum	Burgt, X.M. van der 929 (K)		2007	Cameroon	DNA bank	325	122142	https://sftp.kew.org/pub/paftol/current_release/fasta/by_recovery/INSDC.ERR5034681.Memecylon_rheophyticum.a353.fasta
4320	PAFTOL	Myrtales	Onagraceae	Epilobium	latifolium	Borosova, R. 4 (K)	K000493461	2008	Kyrgyzstan	Silica dried	338	163089	https://sftp.kew.org/pub/paftol/current_release/fasta/by_recovery/INSDC.ERR5033402.Epilobium_latifolium.a353.fasta
4322	PAFTOL	Myrtales	Onagraceae	Lopezia	hirsuta	Borosova, R., Guo, Y., Landrein, S., Liu, C.; Osborne, J. 10SC2034 (K)		2010		Silica dried	325	139584	https://sftp.kew.org/pub/paftol/current_release/fasta/by_recovery/INSDC.ERR5033403.Lopezia_hirsuta.a353.fasta
4323	PAFTOL	Myrtales	Melastomataceae	Argyrella	phaeotricha	MSEWPS 965 (K)		2000		DNA bank	332	141051	https://sftp.kew.org/pub/paftol/current_release/fasta/by_recovery/INSDC.ERR5034682.Argyrella_phaeotricha.a353.fasta
4328	PAFTOL	Myrtales	Lythraceae	Lawsonia	inermis	RBG Kew DNA Bank 73881		1993		Silica dried	341	157236	https://sftp.kew.org/pub/paftol/current_release/fasta/by_recovery/INSDC.ERR5033404.Lawsonia_inermis.a353.fasta
4329	PAFTOL	Myrtales	Myrtaceae	Agonis	sp.	Maurin, O. 4360 (K)		2017		Silica dried	346	176109	https://sftp.kew.org/pub/paftol/current_release/fasta/by_recovery/INSDC.ERR5084258.Agonis_sp.a353.fasta
4330	PAFTOL	Myrtales	Lythraceae	Heimia	salicifolia	Maurin, O. 4364 (K)		2017		Silica dried	341	168543	https://sftp.kew.org/pub/paftol/current_release/fasta/by_recovery/INSDC.ERR5033405.Heimia_salicifolia.a353.fasta
4332	PAFTOL	Myrtales	Melastomataceae	Amphiblemma	cymosum	Maurin, O. 4368 (K)		2017		Silica dried	344	169317	https://sftp.kew.org/pub/paftol/current_release/fasta/by_recovery/INSDC.ERR5033406.Amphiblemma_cymosum.a353.fasta
4333	PAFTOL	Myrtales	Myrtaceae	Kunzea	sp.	Maurin, O. 4369 (K)		2017		Silica dried	340	159438	https://sftp.kew.org/pub/paftol/current_release/fasta/by_recovery/INSDC.ERR5084259.Kunzea_sp.a353.fasta
4339	PAFTOL	Asparagales	Orchidaceae	Diaphananthe	bidens	Chase, M.W. 17841 (K)			Nigeria	DNA bank	321	131265	https://sftp.kew.org/pub/paftol/current_release/fasta/by_recovery/INSDC.ERR5033408.Diaphananthe_bidens.a353.fasta
4340	PAFTOL	Asparagales	Orchidaceae	Polystachya	concreta	Chase, M.W. 17854 (K)			Madagascar	DNA bank	321	138765	https://sftp.kew.org/pub/paftol/current_release/fasta/by_recovery/INSDC.ERR5033409.Polystachya_concreta.a353.fasta
4341	PAFTOL	Asparagales	Orchidaceae	Corymborkis	forcipigera	REU 10041 (K)		2005	French Southern Territories (the)	DNA bank	229	56040	https://sftp.kew.org/pub/paftol/current_release/fasta/by_recovery/INSDC.ERR5034683.Corymborkis_forcipigera.a353.fasta
4342	PAFTOL	Asparagales	Orchidaceae	Vanilla	planifolia	Chase, M.W. 0-170 (JBL)				Silica dried	266	79542	https://sftp.kew.org/pub/paftol/current_release/fasta/by_recovery/INSDC.ERR5033410.Vanilla_planifolia.a353.fasta
4346	PAFTOL	Caryophyllales	Anacampserotaceae	Anacampseros	arachnoides	Maurin, O. 4373 (K)				Live plant	342	173502	https://sftp.kew.org/pub/paftol/current_release/fasta/by_recovery/INSDC.ERR3672057.Anacampseros_arachnoides.a353.fasta
4352	PAFTOL	Rosales	Urticaceae	Parietaria	judaica	Fay, M.F. 185 (K)		2000	United Kingdom of Great Britain and Northern Ireland (the)	Silica dried	342	189189	https://sftp.kew.org/pub/paftol/current_release/fasta/by_recovery/INSDC.ERR5033411.Parietaria_judaica.a353.fasta
4354	PAFTOL	Rosales	Urticaceae	Soleirolia	soleirolii	Sheahan, M-C. 17 (K)		2000	United Kingdom of Great Britain and Northern Ireland (the)	Silica dried	343	196053	https://sftp.kew.org/pub/paftol/current_release/fasta/by_recovery/INSDC.ERR4009357.Soleirolia_soleirolii.a353.fasta
4356	PAFTOL	Rosales	Urticaceae	Urtica	urens	Fay, M.F. 173 (K)		2000	United Kingdom of Great Britain and Northern Ireland (the)	Silica dried	329	174636	https://sftp.kew.org/pub/paftol/current_release/fasta/by_recovery/INSDC.ERR4009271.Urtica_urens.a353.fasta
4358	PAFTOL	Rosales	Urticaceae	Forsskaolea	angustifolia	Chase, M.W. 16132 (K)			Spain	Silica dried	344	209262	https://sftp.kew.org/pub/paftol/current_release/fasta/by_recovery/INSDC.ERR5033412.Forsskaolea_angustifolia.a353.fasta
4360	PAFTOL	Rosales	Moraceae	Paratrophis	microphylla	Chase, M.W. 17825 (K)				Silica dried	348	213588	https://sftp.kew.org/pub/paftol/current_release/fasta/by_recovery/INSDC.ERR4009358.Paratrophis_microphylla.a353.fasta
4362	PAFTOL	Rosales	Moraceae	Broussonetia	kazinoki	Chase, M.W. 17827 (K)			Korea (the Republic of)	Silica dried	346	208443	https://sftp.kew.org/pub/paftol/current_release/fasta/by_recovery/INSDC.ERR4009359.Broussonetia_kazinoki.a353.fasta
4364	PAFTOL	Rosales	Moraceae	Dorstenia	barteri	Chase, M.W. 18153 (K)			Cameroon	Silica dried	316	131904	https://sftp.kew.org/pub/paftol/current_release/fasta/by_recovery/INSDC.ERR4009360.Dorstenia_barteri.a353.fasta
4366	PAFTOL	Rosales	Moraceae	Castilla	elastica	Chase, M.W. 19850 (K)				Silica dried	346	197424	https://sftp.kew.org/pub/paftol/current_release/fasta/by_recovery/INSDC.ERR4009361.Castilla_elastica.a353.fasta
4368	PAFTOL	Rosales	Moraceae	Ficus	sagittifolia	Chase, M.W. 19852 (K)			C√¥te d'Ivoire	Silica dried	351	213975	https://sftp.kew.org/pub/paftol/current_release/fasta/by_recovery/INSDC.ERR4009362.Ficus_sagittifolia.a353.fasta
4372	PAFTOL	Rosales	Moraceae	Poulsenia	armata	Pennington et al. 14600 (K)		1993	Ecuador	DNA bank	347	207678	https://sftp.kew.org/pub/paftol/current_release/fasta/by_recovery/INSDC.ERR4009363.Poulsenia_armata.a353.fasta
4375	PAFTOL	Rosales	Moraceae	Bleekrodea	madagascariensis	Davis & Rakotonasolo 3117 (K)		2004	Madagascar	Silica dried	343	207657	https://sftp.kew.org/pub/paftol/current_release/fasta/by_recovery/INSDC.ERR4009364.Bleekrodea_madagascariensis.a353.fasta
4376	PAFTOL	Rosales	Urticaceae	Dendrocnide	stimulans	Beaman, J.H. 10369 (K)		1984	Malaysia	DNA bank	309	94176	https://sftp.kew.org/pub/paftol/current_release/fasta/by_recovery/INSDC.ERR4009272.Dendrocnide_stimulans.a353.fasta
4381	PAFTOL	Rosales	Urticaceae	Gyrotaenia	myriocarpa	Ekman, E.L. 7356 (K)		1926	Haiti	DNA bank	315	97551	https://sftp.kew.org/pub/paftol/current_release/fasta/by_recovery/INSDC.ERR5033413.Gyrotaenia_myriocarpa.a353.fasta
4382	PAFTOL	Rosales	Urticaceae	Girardinia	diversifolia	Abdallah, R.; et al. 9689 (K)		1996	Tanzania, the United Republic of	Silica dried	325	113268	https://sftp.kew.org/pub/paftol/current_release/fasta/by_recovery/INSDC.ERR5033414.Girardinia_diversifolia.a353.fasta
4384	PAFTOL	Rosales	Urticaceae	Obetia	radula	Greenway, P.J.; Kanuri 11371 (K)		1964	Tanzania, the United Republic of	DNA bank	337	199665	https://sftp.kew.org/pub/paftol/current_release/fasta/by_recovery/INSDC.ERR4009273.Obetia_radula.a353.fasta
4385	PAFTOL	Rosales	Urticaceae	Nanocnide	japonica	Im, H.T. et al. 6680 (K)		1986	Japan	DNA bank	320	95445	https://sftp.kew.org/pub/paftol/current_release/fasta/by_recovery/INSDC.ERR5033415.Nanocnide_japonica.a353.fasta
4387	PAFTOL	Rosales	Urticaceae	Hesperocnide	tenella	Nuttall, L.W. 227 (K)		1920	United States of America	DNA bank	345	206904	https://sftp.kew.org/pub/paftol/current_release/fasta/by_recovery/INSDC.ERR5033416.Hesperocnide_tenella.a353.fasta
4389	PAFTOL	Rosales	Urticaceae	Lecanthus	peduncularis	Johns, R.J. 10035 (K)		1999	Indonesia	DNA bank	341	192411	https://sftp.kew.org/pub/paftol/current_release/fasta/by_recovery/INSDC.ERR5033417.Lecanthus_peduncularis.a353.fasta
4392	PAFTOL	Rosales	Urticaceae	Pouzolzia	zeylanica	Sibil, J. 83 (K)		1992	Malaysia	Silica dried	338	212055	https://sftp.kew.org/pub/paftol/current_release/fasta/by_recovery/INSDC.ERR5033419.Pouzolzia_zeylanica.a353.fasta
4394	PAFTOL	Rosales	Urticaceae	Cypholophus	montanus	Argent, G. 535 (K)		2000	Indonesia	DNA bank	342	193893	https://sftp.kew.org/pub/paftol/current_release/fasta/by_recovery/INSDC.ERR5033420.Cypholophus_montanus.a353.fasta
4396	PAFTOL	Rosales	Urticaceae	Leucosyke	capitellata	Lugas, L. 41 (K)		1995	Malaysia	DNA bank	344	202563	https://sftp.kew.org/pub/paftol/current_release/fasta/by_recovery/INSDC.ERR4009365.Leucosyke_capitellata.a353.fasta
4397	PAFTOL	Rosales	Urticaceae	Gibbsia	insignis	Sands, M.J.S. 7149 (K)		1998	Indonesia	DNA bank	333	150153	https://sftp.kew.org/pub/paftol/current_release/fasta/by_recovery/INSDC.ERR5033421.Gibbsia_insignis.a353.fasta
4398	PAFTOL	Rosales	Urticaceae	Leucosyke	puya	Eanghourt, Khou et al. FFI-PA203 (K)		2001	Cambodia	DNA bank	330	120273	https://sftp.kew.org/pub/paftol/current_release/fasta/by_recovery/INSDC.ERR5034684.Leucosyke_puya.a353.fasta
4401	PAFTOL	Rosales	Urticaceae	Nothocnide	mollissima	Beaman, J.H. 8882 (K)		1995	Malaysia	Herbarium	337	194835	https://sftp.kew.org/pub/paftol/current_release/fasta/by_recovery/INSDC.ERR5033422.Nothocnide_mollissima.a353.fasta
4403	PAFTOL	Rosales	Urticaceae	Oreocnide	trinervis	Andau, D. 2015 (K)		1998	Malaysia	DNA bank	342	200802	https://sftp.kew.org/pub/paftol/current_release/fasta/by_recovery/INSDC.ERR5033423.Oreocnide_trinervis.a353.fasta
4404	PAFTOL	Rosales	Urticaceae	Debregeasia	longifolia	Duaneh, J. 91 (K)		1992	Malaysia	DNA bank	326	118875	https://sftp.kew.org/pub/paftol/current_release/fasta/by_recovery/INSDC.ERR5033424.Debregeasia_longifolia.a353.fasta
4405	PAFTOL	Rosales	Urticaceae	Archiboehmeria	atrata	Hiep, N.T. et al. 189 (K)		1998	Viet Nam	Silica dried	333	122520	https://sftp.kew.org/pub/paftol/current_release/fasta/by_recovery/INSDC.ERR5033425.Archiboehmeria_atrata.a353.fasta
4407	PAFTOL	Rosales	Urticaceae	Touchardia	latifolia	Stone, B.C. 3626 (K)		1961	United States of America	DNA bank	340	194355	https://sftp.kew.org/pub/paftol/current_release/fasta/by_recovery/INSDC.ERR4009274.Touchardia_latifolia.a353.fasta
4408	PAFTOL	Rosales	Urticaceae	Sarcochlamys	pulcherrima	Grierson, A.J.C.; Long, D.G. 1525 (K)		1979	Bhutan	DNA bank	328	104253	https://sftp.kew.org/pub/paftol/current_release/fasta/by_recovery/INSDC.ERR5033426.Sarcochlamys_pulcherrima.a353.fasta
4409	PAFTOL	Rosales	Urticaceae	Neraudia	angulata	Cowan, R.S. 758 (K)		1947	United States of America	Silica dried	315	104607	https://sftp.kew.org/pub/paftol/current_release/fasta/by_recovery/INSDC.ERR5033427.Neraudia_angulata.a353.fasta
4410	PAFTOL	Rosales	Urticaceae	Astrothalamus	reticulatus	Argent, G. et al. 981987 (K)		1987	Malaysia	Herbarium	330	129966	https://sftp.kew.org/pub/paftol/current_release/fasta/by_recovery/INSDC.ERR5033428.Astrothalamus_reticulatus.a353.fasta
4412	PAFTOL	Rosales	Urticaceae	Phenax	rugosus	Wood, J.R.I. et al. 18048 (K)		2002	Bolivia (Plurinational State of)	Silica dried	344	201324	https://sftp.kew.org/pub/paftol/current_release/fasta/by_recovery/INSDC.ERR5034685.Phenax_rugosus.a353.fasta
4413	PAFTOL	Rosales	Urticaceae	Gesnouinia	arborea	Wildpret, W. et al. s.n.; 23944 (K)		1972	Spain	Silica dried	322	119772	https://sftp.kew.org/pub/paftol/current_release/fasta/by_recovery/INSDC.ERR5033429.Gesnouinia_arborea.a353.fasta
4414	PAFTOL	Rosales	Urticaceae	Rousselia	humilis	Ekman, E.L. 4973 (K)		1925	Haiti	DNA bank	333	151161	https://sftp.kew.org/pub/paftol/current_release/fasta/by_recovery/INSDC.ERR5033430.Rousselia_humilis.a353.fasta
4416	PAFTOL	Rosales	Urticaceae	Hemistylus	macrostachya	Pittier 11788 (K)		1925	Venezuela (Bolivarian Republic of)	Silica dried	333	193803	https://sftp.kew.org/pub/paftol/current_release/fasta/by_recovery/INSDC.ERR5033431.Hemistylus_macrostachya.a353.fasta
4418	PAFTOL	Rosales	Urticaceae	Droguetia	iners	Poulsen, A.D. et al. 1000 (K)		1995	Uganda	Silica dried	333	171669	https://sftp.kew.org/pub/paftol/current_release/fasta/by_recovery/INSDC.ERR5033432.Droguetia_iners.a353.fasta
4420	PAFTOL	Rosales	Urticaceae	Australina	pusilla	Raven, P.H. et al. R. 25912 (K)		1970	Australia	Silica dried	313	81855	https://sftp.kew.org/pub/paftol/current_release/fasta/by_recovery/INSDC.ERR5033433.Australina_pusilla.a353.fasta
4422	PAFTOL	Rosales	Urticaceae	Myrianthus	preussii	Bogner 672 (K)		1973	Gabon	Silica dried	349	199176	https://sftp.kew.org/pub/paftol/current_release/fasta/by_recovery/INSDC.ERR5033434.Myrianthus_preussii.a353.fasta
4424	PAFTOL	Rosales	Urticaceae	Cecropia	ficifolia	Berg, C.C. et al. 18418 (K)		1973	Brazil	Silica dried	342	153132	https://sftp.kew.org/pub/paftol/current_release/fasta/by_recovery/INSDC.ERR4009366.Cecropia_ficifolia.a353.fasta
4427	PAFTOL	Rosales	Urticaceae	Boehmeria	caudata	Wood, J.R.I. 18657 (K)		2002	Bolivia (Plurinational State of)	Silica dried	342	200847	https://sftp.kew.org/pub/paftol/current_release/fasta/by_recovery/INSDC.ERR5033435.Boehmeria_caudata.a353.fasta
4429	PAFTOL	Rosales	Urticaceae	Pilea	cadierei	RBG Kew Living Collection 1973-13812		2002		Herbarium	343	189069	https://sftp.kew.org/pub/paftol/current_release/fasta/by_recovery/INSDC.ERR4009275.Pilea_cadierei.a353.fasta
4431	PAFTOL	Rosales	Moraceae	Morus	alba	Hamilton, M.A. 618 (K)	K000214340	2007	Bermuda	Herbarium	347	218148	https://sftp.kew.org/pub/paftol/current_release/fasta/by_recovery/INSDC.ERR4009368.Morus_alba.a353.fasta
4434	PAFTOL	Rosales	Moraceae	Sorocea	bonplandii	Cloclet, F.A.; Souza, L.R.M.; Alves, J. 21.236 (K)	K000618271	1997		Herbarium	343	198540	https://sftp.kew.org/pub/paftol/current_release/fasta/by_recovery/INSDC.ERR4009369.Sorocea_bonplandii.a353.fasta
4436	PAFTOL	Rosales	Urticaceae	Urera	caracasana	Monro 6840 (K)				Herbarium	340	201942	https://sftp.kew.org/pub/paftol/current_release/fasta/by_recovery/INSDC.ERR4009276.Urera_caracasana.a353.fasta
4438	PAFTOL	Rosales	Urticaceae	Phenax	hirtus	Monro, A. 6842 (K)				Herbarium	330	167823	https://sftp.kew.org/pub/paftol/current_release/fasta/by_recovery/INSDC.ERR5034686.Phenax_hirtus.a353.fasta
4440	PAFTOL	Rosales	Moraceae	Olmedia	aspera	Acevedo.R. P.; Bell, D.; Rankin, K.; Smith, S.F. 8833 (K)	K000618263	1997		Herbarium	341	159504	https://sftp.kew.org/pub/paftol/current_release/fasta/by_recovery/INSDC.ERR4009370.Olmedia_aspera.a353.fasta
4442	PAFTOL	Rosales	Urticaceae	Elatostematoides	vittatum	Beaman, J.H. 10976 (K)	K000618244	1990		Herbarium	318	148566	https://sftp.kew.org/pub/paftol/current_release/fasta/by_recovery/INSDC.ERR5034687.Elatostematoides_vittatum.a353.fasta
4443	PAFTOL	Rosales	Urticaceae	Laportea	canadensis	Bourdo Jr., E.A. 29633 (K)	K000618243	1974		Herbarium	297	74394	https://sftp.kew.org/pub/paftol/current_release/fasta/by_recovery/INSDC.ERR4009277.Laportea_canadensis.a353.fasta
4445	PAFTOL	Rosales	Moraceae	Batocarpus	amazonicus	Berg, C.C.; Steward, W.C.; Ramos, J.F.; Monteiro, O.P.; Lima, J.F. 18524 (K)	K000946661	1973		Herbarium	337	154062	https://sftp.kew.org/pub/paftol/current_release/fasta/by_recovery/INSDC.ERR4009371.Batocarpus_amazonicus.a353.fasta
4446	PAFTOL	Rosales	Moraceae	Naucleopsis	macrophylla	Berg, C.C.; Steward, W.C.; Ramos, J.F.; Monteiro, O.P.; Lima, J.F. 18534 (K)	K000946832	1973		Herbarium	343	151251	https://sftp.kew.org/pub/paftol/current_release/fasta/by_recovery/INSDC.ERR4009372.Naucleopsis_macrophylla.a353.fasta
4448	PAFTOL	Rosales	Moraceae	Sloetiopsis	usambarensis	Cheek, M; Williams, anon 18194 (K)	K000743352	2016		Herbarium	345	208551	https://sftp.kew.org/pub/paftol/current_release/fasta/by_recovery/INSDC.ERR4009373.Sloetiopsis_usambarensis.a353.fasta
4449	PAFTOL	Rosales	Moraceae	Maillardia	borbonica	Cadet, T. 4518 (K)	K000618265	1973		Herbarium	340	164463	https://sftp.kew.org/pub/paftol/current_release/fasta/by_recovery/INSDC.ERR4009374.Maillardia_borbonica.a353.fasta
4450	PAFTOL	Rosales	Moraceae	Clarisia	racemosa	Palacios, W.; Neill, D. 1291 (K)	K000618272	1986		Herbarium	342	168894	https://sftp.kew.org/pub/paftol/current_release/fasta/by_recovery/INSDC.ERR4009375.Clarisia_racemosa.a353.fasta
4451	PAFTOL	Rosales	Urticaceae	Metatrophis	margaretae	Fosberg, F.R.; Anderson, D. 11422 (K)	K001257759	1934		Herbarium	320	101373	https://sftp.kew.org/pub/paftol/current_release/fasta/by_recovery/INSDC.ERR5034688.Metatrophis_margaretae.a353.fasta
4454	PAFTOL	Rosales	Moraceae	Bosqueiopsis	gilletii	Frontier Tanzania Coastal Forest Research Programm 243 (K)	K000618258	1989		Herbarium	324	97614	https://sftp.kew.org/pub/paftol/current_release/fasta/by_recovery/INSDC.ERR4009376.Bosqueiopsis_gilletii.a353.fasta
4456	PAFTOL	Rosales	Urticaceae	Urera	baccifera	Goes, S.P.; et al. 20285 (K)	K001257762	1994		Herbarium	322	169416	https://sftp.kew.org/pub/paftol/current_release/fasta/by_recovery/INSDC.ERR4009278.Urera_baccifera.a353.fasta
4458	PAFTOL	Rosales	Moraceae	Helicostylis	tomentosa	Gomes M., B.; Amaral-Santos, A.; Ferreira Gomes, V. 511 (K)	K001257758	2011		Herbarium	345	196767	https://sftp.kew.org/pub/paftol/current_release/fasta/by_recovery/INSDC.ERR4009377.Helicostylis_tomentosa.a353.fasta
4459	PAFTOL	Rosales	Moraceae	Maclura	cochinchinensis	Baumann, M.G. 6841 (K)	K000618267	1950		Herbarium	337	137685	https://sftp.kew.org/pub/paftol/current_release/fasta/by_recovery/INSDC.ERR4009378.Maclura_cochinchinensis.a353.fasta
4460	PAFTOL	Rosales	Moraceae	Hullettia	griffithiana	Gardner, S.; Khumchompoo, S. 1929 (K)	K001257753	2005		Herbarium	247	47778	https://sftp.kew.org/pub/paftol/current_release/fasta/by_recovery/INSDC.ERR5033436.Hullettia_griffithiana.a353.fasta
4462	PAFTOL	Rosales	Moraceae	Ampalis	mauritiana	Hoffmann, P.; Ralimanana, H.; Bacar Sifar, A. 438 (K)	K000618250	2002		Herbarium	347	216933	https://sftp.kew.org/pub/paftol/current_release/fasta/by_recovery/INSDC.ERR4009379.Ampalis_mauritiana.a353.fasta
4463	PAFTOL	Rosales	Moraceae	Bagassa	guianensis	Jansen-Jacobs, M.J.; ter Welle, M.J.; Chanderbali, A.; Raghoenandran, U.; James, V. 3767 (K)	K000618248	1994		Herbarium	338	165759	https://sftp.kew.org/pub/paftol/current_release/fasta/by_recovery/INSDC.ERR4009380.Bagassa_guianensis.a353.fasta
4464	PAFTOL	Rosales	Moraceae	Pseudolmedia	spuria	Lobo, S.; Chacon, R.; Estrada, R. 263 (K)	K001257760	2001		Herbarium	343	140796	https://sftp.kew.org/pub/paftol/current_release/fasta/by_recovery/INSDC.ERR4009381.Pseudolmedia_spuria.a353.fasta
4465	PAFTOL	Rosales	Moraceae	Utsetela	gabonensis	Lebrun, J. 5879 (K)	K000618257	1932		Herbarium	330	115365	https://sftp.kew.org/pub/paftol/current_release/fasta/by_recovery/INSDC.ERR4009382.Utsetela_gabonensis.a353.fasta
4466	PAFTOL	Rosales	Urticaceae	Zhengyia	shennongensis	Deng, T.; Zhang, D.G.; Sun, H. 2295 (K)	K000938936	2011		Herbarium	280	65133	https://sftp.kew.org/pub/paftol/current_release/fasta/by_recovery/INSDC.ERR5033437.Zhengyia_shennongensis.a353.fasta
4470	PAFTOL	Rosales	Moraceae	Maclura	africana	Manktelow, S.J. 93027 (K)	K000618268	1993		Herbarium	341	179148	https://sftp.kew.org/pub/paftol/current_release/fasta/by_recovery/INSDC.ERR4009383.Maclura_africana.a353.fasta
4471	PAFTOL	Rosales	Moraceae	Maillardia	montana	van Nek, F.I. 1882 (K)	K000618270	1993		Herbarium	347	180201	https://sftp.kew.org/pub/paftol/current_release/fasta/by_recovery/INSDC.ERR4009384.Maillardia_montana.a353.fasta
4473	PAFTOL	Rosales	Urticaceae	Musanga	cecropioides	Maurin, O. 4374 (K)				DNA bank	341	193707	https://sftp.kew.org/pub/paftol/current_release/fasta/by_recovery/INSDC.ERR5033438.Musanga_cecropioides.a353.fasta
4474	PAFTOL	Rosales	Urticaceae	Coussapoa	villosa	Pennington, T.D. 10630 (K)	K001257761	1982		Herbarium	296	63039	https://sftp.kew.org/pub/paftol/current_release/fasta/by_recovery/INSDC.ERR5033439.Coussapoa_villosa.a353.fasta
4475	PAFTOL	Rosales	Moraceae	Batocarpus	orinocensis	Palacios, W. 3265 (K)	K001257751	1988		Herbarium	339	153555	https://sftp.kew.org/pub/paftol/current_release/fasta/by_recovery/INSDC.ERR4009385.Batocarpus_orinocensis.a353.fasta
4476	PAFTOL	Rosales	Moraceae	Brosimum	sprucei	Ribeiro, J.E.L.S.; Hopkins, M.J.G.; Assun√ß√£o, P.A.C.L.; Souza, S.S. 1204 (K)	K001257756	1994		Herbarium	345	146070	https://sftp.kew.org/pub/paftol/current_release/fasta/by_recovery/INSDC.ERR4009386.Brosimum_sprucei.a353.fasta
4477	PAFTOL	Rosales	Moraceae	Parartocarpus	venenosus	Regelado, J.; Takeuchi, W. 3252 (K)	K000618246	1978		Herbarium	326	111942	https://sftp.kew.org/pub/paftol/current_release/fasta/by_recovery/INSDC.ERR4009387.Parartocarpus_venenosus.a353.fasta
4479	PAFTOL	Rosales	Moraceae	Prainea	scandens	Shing, L.H. FRI 17082 (K)	K000577424	1970		Herbarium	283	54465	https://sftp.kew.org/pub/paftol/current_release/fasta/by_recovery/INSDC.ERR5034689.Prainea_scandens.a353.fasta
4480	PAFTOL	Rosales	Moraceae	Malaisia	scandens	Sands, M.J.S. 6590 (K)	K000618264	1994		Herbarium	339	161577	https://sftp.kew.org/pub/paftol/current_release/fasta/by_recovery/INSDC.ERR4009388.Malaisia_scandens.a353.fasta
4481	PAFTOL	Rosales	Moraceae	Maclura	pomifera	Swann, D. s.n. (K)	K000618269	2000		Herbarium	336	137718	https://sftp.kew.org/pub/paftol/current_release/fasta/by_recovery/INSDC.ERR4009389.Maclura_pomifera.a353.fasta
4482	PAFTOL	Rosales	Moraceae	Streblus	asper	Townsend, C.C. 73/42 (K)	K000618251	1973		Herbarium	347	171495	https://sftp.kew.org/pub/paftol/current_release/fasta/by_recovery/INSDC.ERR4009390.Streblus_asper.a353.fasta
4483	PAFTOL	Rosales	Urticaceae	Chamabainia	cuspidata	Zhing-tao, W. 870226 (K)	K000618245	1987		Herbarium	314	107319	https://sftp.kew.org/pub/paftol/current_release/fasta/by_recovery/INSDC.ERR5033440.Chamabainia_cuspidata.a353.fasta
4485	PAFTOL	Rosales	Moraceae	Sparattosyce	dioica	Weiblen, G.D. GW1223 (K)	K000618253	2001		Herbarium	349	201486	https://sftp.kew.org/pub/paftol/current_release/fasta/by_recovery/INSDC.ERR4009391.Sparattosyce_dioica.a353.fasta
4487	PAFTOL	Rosales	Urticaceae	Elatostema	retrohirtum	Monro et al 7601 (K)				Herbarium	333	182775	https://sftp.kew.org/pub/paftol/current_release/fasta/by_recovery/INSDC.ERR4009392.Elatostema_retrohirtum.a353.fasta
4489	PAFTOL	Rosales	Urticaceae	Haroldiella	rapaensis	Perlman 18115 (K)				Herbarium	335	184734	https://sftp.kew.org/pub/paftol/current_release/fasta/by_recovery/INSDC.ERR5034690.Haroldiella_rapaensis.a353.fasta
4493	PAFTOL	Malpighiales	Achariaceae	Eleutherandra	sp.	Anderson, J.A.R. 25514 (K)	K000370321	1966	Malaysia	Herbarium	348	198366	https://sftp.kew.org/pub/paftol/current_release/fasta/by_recovery/INSDC.ERR7618175.Eleutherandra_sp.a353.fasta
4501	PAFTOL	Asparagales	Asphodelaceae	Bulbinella	sp.	Maurin, O. 2966 (JRAU)				Silica dried	290	93243	https://sftp.kew.org/pub/paftol/current_release/fasta/by_recovery/INSDC.ERR5084260.Bulbinella_sp.a353.fasta
4551	PAFTOL	Caryophyllales	Cactaceae	Cumulopuntia	boliviana	de Vos, J.M. s.n. (ZSS)	99 5113 /0			Silica dried	341	172881	https://sftp.kew.org/pub/paftol/current_release/fasta/by_recovery/INSDC.ERR7618176.Cumulopuntia_boliviana.a353.fasta
4552	PAFTOL	Caryophyllales	Cactaceae	Matucana	haynii	de Vos, J.M. s.n. (ZSS)	ZSS-033049			Silica dried	334	155034	https://sftp.kew.org/pub/paftol/current_release/fasta/by_recovery/INSDC.ERR5033441.Matucana_haynii.a353.fasta
4553	PAFTOL	Caryophyllales	Cactaceae	Cephalocereus	polylophus	de Vos, J.M. s.n. (ZSS)	94 2643 /a			Silica dried	342	157299	https://sftp.kew.org/pub/paftol/current_release/fasta/by_recovery/INSDC.ERR7618177.Cephalocereus_polylophus.a353.fasta
4554	PAFTOL	Caryophyllales	Cactaceae	Oreocereus	pseudofossulatus	de Vos, J.M. s.n. (ZSS)	99 6008 /0			Silica dried	338	160536	https://sftp.kew.org/pub/paftol/current_release/fasta/by_recovery/INSDC.ERR7618178.Oreocereus_pseudofossulatus.a353.fasta
4555	PAFTOL	Caryophyllales	Cactaceae	Pseudorhipsalis	acuminata	de Vos, J.M. s.n. (ZSS)	85 3295 /0			Silica dried	339	153411	https://sftp.kew.org/pub/paftol/current_release/fasta/by_recovery/INSDC.ERR7618179.Pseudorhipsalis_acuminata.a353.fasta
4556	PAFTOL	Caryophyllales	Cactaceae	Sclerocactus	whipplei	de Vos, J.M. s.n. (ZSS)	99 4217 /0			Silica dried	339	147447	https://sftp.kew.org/pub/paftol/current_release/fasta/by_recovery/INSDC.ERR7618180.Sclerocactus_whipplei.a353.fasta
4560	PAFTOL	Caryophyllales	Cactaceae	Coleocephalocereus	aureus	de Vos, J.M. s.n. (ZSS)	82 2541 /b			Silica dried	340	154782	https://sftp.kew.org/pub/paftol/current_release/fasta/by_recovery/INSDC.ERR7618181.Coleocephalocereus_aureus.a353.fasta
4561	PAFTOL	Caryophyllales	Cactaceae	Cylindropuntia	imbricata	de Vos, J.M. s.n. (ZSS)	99 6271 /0			Silica dried	339	159387	https://sftp.kew.org/pub/paftol/current_release/fasta/by_recovery/INSDC.ERR7618182.Cylindropuntia_imbricata.a353.fasta
4562	PAFTOL	Caryophyllales	Cactaceae	Facheiroa	ulei	de Vos, J.M. s.n. (ZSS)	10 1088 /0			Silica dried	338	158487	https://sftp.kew.org/pub/paftol/current_release/fasta/by_recovery/INSDC.ERR7618183.Facheiroa_ulei.a353.fasta
4563	PAFTOL	Caryophyllales	Cactaceae	Lepismium	cruciforme	de Vos, J.M. s.n. (ZSS)	78 1419 /0			Silica dried	338	149892	https://sftp.kew.org/pub/paftol/current_release/fasta/by_recovery/INSDC.ERR7618184.Lepismium_cruciforme.a353.fasta
4564	PAFTOL	Caryophyllales	Cactaceae	Maihueniopsis	glomerata	de Vos, J.M. s.n. (ZSS)	10 0434 /0			Silica dried	330	85584	https://sftp.kew.org/pub/paftol/current_release/fasta/by_recovery/INSDC.ERR7618185.Maihueniopsis_glomerata.a353.fasta
4565	PAFTOL	Caryophyllales	Cactaceae	Mammillaria	mammillaris	de Vos, J.M. s.n. (ZSS)	82 2337 /b			Silica dried	334	130005	https://sftp.kew.org/pub/paftol/current_release/fasta/by_recovery/INSDC.ERR7618186.Mammillaria_mammillaris.a353.fasta
4566	PAFTOL	Caryophyllales	Cactaceae	Opuntia	ficus-indica	de Vos, J.M. s.n. (ZSS)	13 0042 /b			Silica dried	342	151215	https://sftp.kew.org/pub/paftol/current_release/fasta/by_recovery/INSDC.ERR7618187.Opuntia_ficus-indica.a353.fasta
4567	PAFTOL	Caryophyllales	Cactaceae	Parodia	haselbergii	de Vos, J.M. s.n. (ZSS)	16 0279 /0			Silica dried	344	178923	https://sftp.kew.org/pub/paftol/current_release/fasta/by_recovery/INSDC.ERR7618188.Parodia_haselbergii.a353.fasta
4568	PAFTOL	Caryophyllales	Cactaceae	Parodia	erinaceus	de Vos, J.M. s.n. (ZSS)	89 3232 /a			Silica dried	339	173112	https://sftp.kew.org/pub/paftol/current_release/fasta/by_recovery/INSDC.ERR7618189.Parodia_erinaceus.a353.fasta
4571	PAFTOL	Caryophyllales	Cactaceae	Pterocactus	tuberosus	de Vos, J.M. s.n. (ZSS)	ZSS-033084			Silica dried	344	175419	https://sftp.kew.org/pub/paftol/current_release/fasta/by_recovery/INSDC.ERR5033442.Pterocactus_tuberosus.a353.fasta
4572	PAFTOL	Caryophyllales	Cactaceae	Acharagma	roseanum	RBG Kew Living Collection 1998-3217				Live plant	343	180135	https://sftp.kew.org/pub/paftol/current_release/fasta/by_recovery/INSDC.ERR7618190.Acharagma_roseanum.a353.fasta
4573	PAFTOL	Caryophyllales	Cactaceae	Ariocarpus	retusus	de Vos, J.M. s.n. (ZSS)	ZSS-032973			Silica dried	341	162987	https://sftp.kew.org/pub/paftol/current_release/fasta/by_recovery/INSDC.ERR5033443.Ariocarpus_retusus.a353.fasta
4574	PAFTOL	Caryophyllales	Cactaceae	Armatocereus	laetus	de Vos, J.M. s.n. (ZSS)	77 1937 /0			Silica dried	342	180084	https://sftp.kew.org/pub/paftol/current_release/fasta/by_recovery/INSDC.ERR7618191.Armatocereus_laetus.a353.fasta
4577	PAFTOL	Caryophyllales	Cactaceae	Arrojadoa	rhodantha	de Vos, J.M. s.n. (ZSS)	11 0486 /0			Silica dried	340	175797	https://sftp.kew.org/pub/paftol/current_release/fasta/by_recovery/INSDC.ERR7618192.Arrojadoa_rhodantha.a353.fasta
4578	PAFTOL	Caryophyllales	Cactaceae	Astrophytum	myriostigma	de Vos, J.M. s.n. (ZSS)	89 2897 /d			Silica dried	344	175839	https://sftp.kew.org/pub/paftol/current_release/fasta/by_recovery/INSDC.ERR7618193.Astrophytum_myriostigma.a353.fasta
4582	PAFTOL	Caryophyllales	Cactaceae	Aztekium	ritteri	de Vos, J.M. s.n. (ZSS)	86 2607 /c			Silica dried	343	182283	https://sftp.kew.org/pub/paftol/current_release/fasta/by_recovery/INSDC.ERR7618194.Aztekium_ritteri.a353.fasta
4583	PAFTOL	Caryophyllales	Cactaceae	Bergerocactus	emoryi	de Vos, J.M. s.n. (ZSS)	91 3016 /0			Silica dried	340	178419	https://sftp.kew.org/pub/paftol/current_release/fasta/by_recovery/INSDC.ERR7618195.Bergerocactus_emoryi.a353.fasta
4584	PAFTOL	Caryophyllales	Cactaceae	Brasilicereus	phaeacanthus	de Vos, J.M. s.n. (ZSS)	ZSS-032985			Silica dried	341	174783	https://sftp.kew.org/pub/paftol/current_release/fasta/by_recovery/INSDC.ERR5034691.Brasilicereus_phaeacanthus.a353.fasta
4585	PAFTOL	Caryophyllales	Cactaceae	Brasiliopuntia	brasiliensis	de Vos, J.M. s.n. (ZSS)	88 2991 /0			Silica dried	344	185085	https://sftp.kew.org/pub/paftol/current_release/fasta/by_recovery/INSDC.ERR7618196.Brasiliopuntia_brasiliensis.a353.fasta
4587	PAFTOL	Caryophyllales	Cactaceae	Castellanosia	caineana	de Vos, J.M. s.n. (ZSS)	10 1364 /0			Silica dried	343	179502	https://sftp.kew.org/pub/paftol/current_release/fasta/by_recovery/INSDC.ERR7618197.Castellanosia_caineana.a353.fasta
4590	PAFTOL	Caryophyllales	Cactaceae	Cleistocactus	chrysocephalus	de Vos, J.M. s.n. (ZSS)	85 1468 /1b			Silica dried	340	183666	https://sftp.kew.org/pub/paftol/current_release/fasta/by_recovery/INSDC.ERR7618198.Cleistocactus_chrysocephalus.a353.fasta
4591	PAFTOL	Caryophyllales	Cactaceae	Cleistocactus	hyalacanthus	RBG Kew Living Collection 1999-3627				Live plant	342	176430	https://sftp.kew.org/pub/paftol/current_release/fasta/by_recovery/INSDC.ERR7618199.Cleistocactus_hyalacanthus.a353.fasta
4593	PAFTOL	Caryophyllales	Cactaceae	Leptocereus	nudiflorus	de Vos, J.M. s.n. (ZSS)	10 1937 /c			Silica dried	341	183588	https://sftp.kew.org/pub/paftol/current_release/fasta/by_recovery/INSDC.ERR7618200.Leptocereus_nudiflorus.a353.fasta
4594	PAFTOL	Caryophyllales	Cactaceae	Denmoza	rhodacantha	de Vos, J.M. s.n. (ZSS)	10 1709 /0			Silica dried	340	178863	https://sftp.kew.org/pub/paftol/current_release/fasta/by_recovery/INSDC.ERR7618201.Denmoza_rhodacantha.a353.fasta
4596	PAFTOL	Caryophyllales	Cactaceae	Echinocactus	platyacanthus	RBG Kew Living Collection 1990-3076				Live plant	344	179610	https://sftp.kew.org/pub/paftol/current_release/fasta/by_recovery/INSDC.ERR5033444.Echinocactus_platyacanthus.a353.fasta
4597	PAFTOL	Caryophyllales	Cactaceae	Echinocereus	viridiflorus	de Vos, J.M. s.n. (ZSS)	10 0022 /0			Silica dried	342	174576	https://sftp.kew.org/pub/paftol/current_release/fasta/by_recovery/INSDC.ERR7618202.Echinocereus_viridiflorus.a353.fasta
4598	PAFTOL	Caryophyllales	Cactaceae	Acanthocalycium	spiniflorum	de Vos, J.M. s.n. (ZSS)	10 0439 /0			Silica dried	339	161916	https://sftp.kew.org/pub/paftol/current_release/fasta/by_recovery/INSDC.ERR7618203.Acanthocalycium_spiniflorum.a353.fasta
4599	PAFTOL	Caryophyllales	Cactaceae	Reicheocactus	famatimensis	de Vos, J.M. s.n. (ZSS)	92 1806 /a			Silica dried	339	170766	https://sftp.kew.org/pub/paftol/current_release/fasta/by_recovery/INSDC.ERR7618204.Reicheocactus_famatimensis.a353.fasta
4600	PAFTOL	Caryophyllales	Cactaceae	Trichocereus	macrogonus	de Vos, J.M. s.n. (ZSS)	14 0002 /0			Silica dried	340	173343	https://sftp.kew.org/pub/paftol/current_release/fasta/by_recovery/INSDC.ERR7618205.Trichocereus_macrogonus.a353.fasta
4601	PAFTOL	Caryophyllales	Cactaceae	Epiphyllum	phyllanthus	de Vos, J.M. s.n. (ZSS)	88 3000 /0			Silica dried	343	168177	https://sftp.kew.org/pub/paftol/current_release/fasta/by_recovery/INSDC.ERR7618206.Epiphyllum_phyllanthus.a353.fasta
4603	PAFTOL	Caryophyllales	Cactaceae	Eriosyce	subgibbosa	de Vos, J.M. s.n. (ZSS)	91 1894 /0			Silica dried	342	167484	https://sftp.kew.org/pub/paftol/current_release/fasta/by_recovery/INSDC.ERR7618207.Eriosyce_subgibbosa.a353.fasta
4604	PAFTOL	Caryophyllales	Cactaceae	Eriosyce	strausiana	de Vos, J.M. s.n. (ZSS)	96 1135 /0			Silica dried	343	179970	https://sftp.kew.org/pub/paftol/current_release/fasta/by_recovery/INSDC.ERR7618208.Eriosyce_strausiana.a353.fasta
4605	PAFTOL	Caryophyllales	Cactaceae	Escontria	chiotilla	de Vos, J.M. s.n. (ZSS)	93 2194 /a			Silica dried	345	177552	https://sftp.kew.org/pub/paftol/current_release/fasta/by_recovery/INSDC.ERR7618209.Escontria_chiotilla.a353.fasta
4608	PAFTOL	Caryophyllales	Cactaceae	Geohintonia	mexicana	de Vos, J.M. s.n. (ZSS)	99 1237 /0			Silica dried	341	174957	https://sftp.kew.org/pub/paftol/current_release/fasta/by_recovery/INSDC.ERR7618210.Geohintonia_mexicana.a353.fasta
4609	PAFTOL	Caryophyllales	Cactaceae	Ferocactus	uncinatus	de Vos, J.M. s.n. (ZSS)	16-0434/0			Silica dried	343	181776	https://sftp.kew.org/pub/paftol/current_release/fasta/by_recovery/INSDC.ERR7618211.Ferocactus_uncinatus.a353.fasta
4610	PAFTOL	Caryophyllales	Cactaceae	Grusonia	clavata	de Vos, J.M. s.n. (ZSS)	99 4235 /0			Silica dried	345	181422	https://sftp.kew.org/pub/paftol/current_release/fasta/by_recovery/INSDC.ERR7618212.Grusonia_clavata.a353.fasta
4611	PAFTOL	Caryophyllales	Cactaceae	Grusonia	marenae	de Vos, J.M. s.n. (ZSS)	99 8432 /a			Silica dried	344	181635	https://sftp.kew.org/pub/paftol/current_release/fasta/by_recovery/INSDC.ERR7618213.Grusonia_marenae.a353.fasta
4613	PAFTOL	Caryophyllales	Cactaceae	Gymnocalycium	gibbosum	RBG Kew Living Collection 1980-3955				Live plant	342	176181	https://sftp.kew.org/pub/paftol/current_release/fasta/by_recovery/INSDC.ERR5033445.Gymnocalycium_gibbosum.a353.fasta
4617	PAFTOL	Caryophyllales	Cactaceae	Leocereus	bahiensis	de Vos, J.M. s.n. (ZSS)	88 3184 /d			Silica dried	342	167889	https://sftp.kew.org/pub/paftol/current_release/fasta/by_recovery/INSDC.ERR7618214.Leocereus_bahiensis.a353.fasta
4618	PAFTOL	Caryophyllales	Cactaceae	Leuchtenbergia	principis	de Vos, J.M. s.n. (ZSS)	97 1443 /0			Silica dried	343	184860	https://sftp.kew.org/pub/paftol/current_release/fasta/by_recovery/INSDC.ERR7618215.Leuchtenbergia_principis.a353.fasta
4619	PAFTOL	Caryophyllales	Cactaceae	Leuenbergeria	quisqueyana	de Vos, J.M. s.n. (ZSS)	15 0167 /0			Silica dried	344	188439	https://sftp.kew.org/pub/paftol/current_release/fasta/by_recovery/INSDC.ERR7618216.Leuenbergeria_quisqueyana.a353.fasta
4620	PAFTOL	Caryophyllales	Cactaceae	Lophophora	williamsii	RBG Kew Living Collection 1985-345				Live plant	345	179262	https://sftp.kew.org/pub/paftol/current_release/fasta/by_recovery/INSDC.ERR7618217.Lophophora_williamsii.a353.fasta
4623	PAFTOL	Caryophyllales	Cactaceae	Mammillaria	candida	de Vos, J.M. s.n. (ZSS)	16 0339 /0			Silica dried	343	177768	https://sftp.kew.org/pub/paftol/current_release/fasta/by_recovery/INSDC.ERR7618218.Mammillaria_candida.a353.fasta
4624	PAFTOL	Caryophyllales	Cactaceae	Matucana	madisoniorum	de Vos, J.M. s.n. (ZSS)	94 1437 /a			Silica dried	345	175917	https://sftp.kew.org/pub/paftol/current_release/fasta/by_recovery/INSDC.ERR7618219.Matucana_madisoniorum.a353.fasta
4625	PAFTOL	Caryophyllales	Cactaceae	Micranthocereus	polyanthus	de Vos, J.M. s.n. (ZSS)	10 1079 /c			Silica dried	340	178770	https://sftp.kew.org/pub/paftol/current_release/fasta/by_recovery/INSDC.ERR7618220.Micranthocereus_polyanthus.a353.fasta
4626	PAFTOL	Caryophyllales	Cactaceae	Myrtillocactus	geometrizans	de Vos, J.M. s.n. (ZSS)	94 1172 /0			Silica dried	343	177237	https://sftp.kew.org/pub/paftol/current_release/fasta/by_recovery/INSDC.ERR7618221.Myrtillocactus_geometrizans.a353.fasta
4627	PAFTOL	Caryophyllales	Cactaceae	Cochemiea	conoidea	RBG Kew Living Collection 1998-366				Live plant	348	170295	https://sftp.kew.org/pub/paftol/current_release/fasta/by_recovery/INSDC.ERR7618222.Cochemiea_conoidea.a353.fasta
4629	PAFTOL	Caryophyllales	Cactaceae	Neowerdermannia	vorwerkii	de Vos, J.M. s.n. (ZSS)	99 8506 /a			Silica dried	341	172776	https://sftp.kew.org/pub/paftol/current_release/fasta/by_recovery/INSDC.ERR7618223.Neowerdermannia_vorwerkii.a353.fasta
4631	PAFTOL	Caryophyllales	Cactaceae	Oroya	peruviana	de Vos, J.M. s.n. (ZSS)	92 2847 /0			Silica dried	341	177309	https://sftp.kew.org/pub/paftol/current_release/fasta/by_recovery/INSDC.ERR7618224.Oroya_peruviana.a353.fasta
4632	PAFTOL	Caryophyllales	Cactaceae	Pachycereus	pringlei	de Vos, J.M. s.n. (ZSS)	ZSS-033067			Silica dried	343	180345	https://sftp.kew.org/pub/paftol/current_release/fasta/by_recovery/INSDC.ERR5033446.Pachycereus_pringlei.a353.fasta
4633	PAFTOL	Caryophyllales	Cactaceae	Parodia	schumanniana	de Vos, J.M. s.n. (ZSS)	90 3155 /0			Silica dried	346	179748	https://sftp.kew.org/pub/paftol/current_release/fasta/by_recovery/INSDC.ERR7618225.Parodia_schumanniana.a353.fasta
4634	PAFTOL	Caryophyllales	Cactaceae	Parodia	ottonis	de Vos, J.M. s.n. (ZSS)	96 2017 /a			Silica dried	339	172098	https://sftp.kew.org/pub/paftol/current_release/fasta/by_recovery/INSDC.ERR7618226.Parodia_ottonis.a353.fasta
4635	PAFTOL	Caryophyllales	Cactaceae	Parodia	microsperma	de Vos, J.M. s.n. (ZSS)	ZSS-033070			Silica dried	309	95598	https://sftp.kew.org/pub/paftol/current_release/fasta/by_recovery/INSDC.ERR5033447.Parodia_microsperma.a353.fasta
4636	PAFTOL	Caryophyllales	Cactaceae	Pelecyphora	aselliformis	de Vos, J.M. s.n. (ZSS)	78 2677 /0			Silica dried	343	176064	https://sftp.kew.org/pub/paftol/current_release/fasta/by_recovery/INSDC.ERR7618227.Pelecyphora_aselliformis.a353.fasta
4637	PAFTOL	Caryophyllales	Cactaceae	Rhodocactus	stenanthus	de Vos, J.M. s.n. (ZSS)	ZSS-033076			Silica dried	344	192927	https://sftp.kew.org/pub/paftol/current_release/fasta/by_recovery/INSDC.ERR5034692.Rhodocactus_stenanthus.a353.fasta
4638	PAFTOL	Caryophyllales	Cactaceae	Pilosocereus	leucocephalus	de Vos, J.M. s.n. (ZSS)	95 1447 /0			Silica dried	341	170637	https://sftp.kew.org/pub/paftol/current_release/fasta/by_recovery/INSDC.ERR7618228.Pilosocereus_leucocephalus.a353.fasta
4639	PAFTOL	Caryophyllales	Cactaceae	Polaskia	chichipe	de Vos, J.M. s.n. (ZSS)	80 5101 /0			Silica dried	342	170973	https://sftp.kew.org/pub/paftol/current_release/fasta/by_recovery/INSDC.ERR7618229.Polaskia_chichipe.a353.fasta
4640	PAFTOL	Caryophyllales	Cactaceae	Strophocactus	brasiliensis	de Vos, J.M. s.n. (ZSS)	88 2838 /a			Silica dried	343	176082	https://sftp.kew.org/pub/paftol/current_release/fasta/by_recovery/INSDC.ERR7618230.Strophocactus_brasiliensis.a353.fasta
4642	PAFTOL	Caryophyllales	Cactaceae	Rebutia	minuscula	de Vos, J.M. s.n. (ZSS)	99 6563 /c			Silica dried	344	180453	https://sftp.kew.org/pub/paftol/current_release/fasta/by_recovery/INSDC.ERR7618231.Rebutia_minuscula.a353.fasta
4644	PAFTOL	Caryophyllales	Cactaceae	Rhipsalidopsis	rosea	de Vos, J.M. s.n. (ZSS)	ZSS-033031			Silica dried	343	181404	https://sftp.kew.org/pub/paftol/current_release/fasta/by_recovery/INSDC.ERR5033448.Rhipsalidopsis_rosea.a353.fasta
4646	PAFTOL	Caryophyllales	Cactaceae	Samaipaticereus	corroanus	de Vos, J.M. s.n. (ZSS)	90 3741 /0			Silica dried	341	180219	https://sftp.kew.org/pub/paftol/current_release/fasta/by_recovery/INSDC.ERR7618232.Samaipaticereus_corroanus.a353.fasta
4647	PAFTOL	Caryophyllales	Cactaceae	Sclerocactus	spinosior	de Vos, J.M. s.n. (ZSS)	99 4240 /0			Silica dried	341	163311	https://sftp.kew.org/pub/paftol/current_release/fasta/by_recovery/INSDC.ERR7618233.Sclerocactus_spinosior.a353.fasta
4648	PAFTOL	Caryophyllales	Cactaceae	Selenicereus	grandiflorus	de Vos, J.M. s.n. (ZSS)	99 8198 /0			Silica dried	343	171867	https://sftp.kew.org/pub/paftol/current_release/fasta/by_recovery/INSDC.ERR7618234.Selenicereus_grandiflorus.a353.fasta
4649	PAFTOL	Caryophyllales	Cactaceae	Stenocactus	obvallatus	RBG Kew Living Collection 1985-342				Live plant	341	178776	https://sftp.kew.org/pub/paftol/current_release/fasta/by_recovery/INSDC.ERR7618235.Stenocactus_obvallatus.a353.fasta
4652	PAFTOL	Caryophyllales	Cactaceae	Arrojadoa	leucostele	de Vos, J.M. s.n. (ZSS)	99 7350 /0			Silica dried	346	183816	https://sftp.kew.org/pub/paftol/current_release/fasta/by_recovery/INSDC.ERR7618236.Arrojadoa_leucostele.a353.fasta
4653	PAFTOL	Caryophyllales	Cactaceae	Stetsonia	coryne	de Vos, J.M. s.n. (ZSS)	82 3648 /d			Silica dried	345	184818	https://sftp.kew.org/pub/paftol/current_release/fasta/by_recovery/INSDC.ERR7618237.Stetsonia_coryne.a353.fasta
4654	PAFTOL	Caryophyllales	Cactaceae	Strombocactus	disciformis	RBG Kew Living Collection 1999-211				Live plant	342	171870	https://sftp.kew.org/pub/paftol/current_release/fasta/by_recovery/INSDC.ERR7618238.Strombocactus_disciformis.a353.fasta
4657	PAFTOL	Caryophyllales	Cactaceae	Tacinga	funalis	de Vos, J.M. s.n. (ZSS)	86 4377 /0			Silica dried	342	176250	https://sftp.kew.org/pub/paftol/current_release/fasta/by_recovery/INSDC.ERR7618239.Tacinga_funalis.a353.fasta
4658	PAFTOL	Caryophyllales	Cactaceae	Thelocactus	sp.	RBG Kew Living Collection 1999-683				Live plant	340	160887	https://sftp.kew.org/pub/paftol/current_release/fasta/by_recovery/INSDC.ERR7618240.Thelocactus_sp.a353.fasta
4660	PAFTOL	Caryophyllales	Cactaceae	Thelocactus	hexaedrophorus	de Vos, J.M. s.n. (ZSS)	87 1765 /0			Silica dried	338	142200	https://sftp.kew.org/pub/paftol/current_release/fasta/by_recovery/INSDC.ERR7618241.Thelocactus_hexaedrophorus.a353.fasta
4661	PAFTOL	Caryophyllales	Cactaceae	Airampoa	soehrensii	RBG Kew Living Collection 1979-2803				Live plant	344	178590	https://sftp.kew.org/pub/paftol/current_release/fasta/by_recovery/INSDC.ERR7618242.Airampoa_soehrensii.a353.fasta
4662	PAFTOL	Caryophyllales	Cactaceae	Turbinicarpus	schmiedickeanus	RBG Kew Living Collection 1999-702				Live plant	339	161337	https://sftp.kew.org/pub/paftol/current_release/fasta/by_recovery/INSDC.ERR7618243.Turbinicarpus_schmiedickeanus.a353.fasta
4664	PAFTOL	Caryophyllales	Cactaceae	Vatricania	guentheri	de Vos, J.M. s.n. (ZSS)	94 2200 /0			Silica dried	339	168390	https://sftp.kew.org/pub/paftol/current_release/fasta/by_recovery/INSDC.ERR7618244.Vatricania_guentheri.a353.fasta
4665	PAFTOL	Caryophyllales	Cactaceae	Haageocereus	fascicularis	de Vos, J.M. s.n. (ZSS)	11 0755 /0			Silica dried	339	164739	https://sftp.kew.org/pub/paftol/current_release/fasta/by_recovery/INSDC.ERR7618245.Haageocereus_fascicularis.a353.fasta
4666	PAFTOL	Caryophyllales	Cactaceae	Rebutia	neocumingii	de Vos, J.M. s.n. (ZSS)	85 2958 /0			Silica dried	341	175290	https://sftp.kew.org/pub/paftol/current_release/fasta/by_recovery/INSDC.ERR7618246.Rebutia_neocumingii.a353.fasta
4667	PAFTOL	Caryophyllales	Cactaceae	Rebutia	steinbachii	de Vos, J.M. s.n. (ZSS)	91 2484 /0			Silica dried	339	168549	https://sftp.kew.org/pub/paftol/current_release/fasta/by_recovery/INSDC.ERR7618247.Rebutia_steinbachii.a353.fasta
4668	PAFTOL	Caryophyllales	Cactaceae	Rebutia	fidaiana	de Vos, J.M. s.n. (ZSS)	99 9330 /0			Silica dried	340	170964	https://sftp.kew.org/pub/paftol/current_release/fasta/by_recovery/INSDC.ERR7618248.Rebutia_fidaiana.a353.fasta
4671	PAFTOL	Asparagales	Asphodelaceae	Arnocrinum	preisii	K.W. Dixon 144 (K)		2008	Australia	DNA bank	334	164094	https://sftp.kew.org/pub/paftol/current_release/fasta/by_recovery/INSDC.ERR5033449.Arnocrinum_preisii.a353.fasta
4672	PAFTOL	Asparagales	Asphodelaceae	Corynotheca	micrantha	Chase, M.W. 2210 (K)			Australia	DNA bank	340	183621	https://sftp.kew.org/pub/paftol/current_release/fasta/by_recovery/INSDC.ERR5033450.Corynotheca_micrantha.a353.fasta
4673	PAFTOL	Asparagales	Asphodelaceae	Dianella	sp.	Chase, M.W. 18179 (K)			South Africa	DNA bank	289	93783	https://sftp.kew.org/pub/paftol/current_release/fasta/by_recovery/INSDC.ERR5084261.Dianella_sp.a353.fasta
4674	PAFTOL	Asparagales	Asphodelaceae	Geitonoplesium	cymosum	Chase, M.W. 194 (K)			Australia	DNA bank	344	196782	https://sftp.kew.org/pub/paftol/current_release/fasta/by_recovery/INSDC.ERR5033451.Geitonoplesium_cymosum.a353.fasta
4676	PAFTOL	Asparagales	Asphodelaceae	Hensmania	chapmanii	Chase, M.W. 2212 (K)			Australia	DNA bank	334	164109	https://sftp.kew.org/pub/paftol/current_release/fasta/by_recovery/INSDC.ERR5033452.Hensmania_chapmanii.a353.fasta
4677	PAFTOL	Asparagales	Asphodelaceae	Herpolirion	novae-zelandiae	R. + E.Melville 6486 (K)		1962		Herbarium	347	210180	https://sftp.kew.org/pub/paftol/current_release/fasta/by_recovery/INSDC.ERR5033453.Herpolirion_novae-zelandiae.a353.fasta
4678	PAFTOL	Asparagales	Asphodelaceae	Hodgsoniola	junciformis	Conran, J.G. 914 (K)				DNA bank	330	159261	https://sftp.kew.org/pub/paftol/current_release/fasta/by_recovery/INSDC.ERR5033454.Hodgsoniola_junciformis.a353.fasta
4679	PAFTOL	Asparagales	Asphodelaceae	Pasithea	caerulea	Chase, M.W. 512 (K)				Silica dried	344	204243	https://sftp.kew.org/pub/paftol/current_release/fasta/by_recovery/INSDC.ERR5033455.Pasithea_caerulea.a353.fasta
4680	PAFTOL	Asparagales	Asphodelaceae	Phormium	tenax	Chase, M.W. 177 (K)		1990	Australia	DNA bank	340	196236	https://sftp.kew.org/pub/paftol/current_release/fasta/by_recovery/INSDC.ERR5033456.Phormium_tenax.a353.fasta
4681	PAFTOL	Asparagales	Asphodelaceae	Simethis	mattiazzii	Chase, M.W. 9928 (K)		2000	Portugal	DNA bank	335	153138	https://sftp.kew.org/pub/paftol/current_release/fasta/by_recovery/INSDC.ERR5033457.Simethis_mattiazzii.a353.fasta
4682	PAFTOL	Asparagales	Asphodelaceae	Stawellia	gymnocephala	Conran, J.G., Davis, J.I., Rudall, P.J., Stevenson, D.W. 893 (K)			Australia	DNA bank	321	153429	https://sftp.kew.org/pub/paftol/current_release/fasta/by_recovery/INSDC.ERR5034693.Stawellia_gymnocephala.a353.fasta
4683	PAFTOL	Asparagales	Asphodelaceae	Stypandra	sp.	Brummitt, George; Oliver 21223 (K)		2004	Australia	DNA bank	348	201654	https://sftp.kew.org/pub/paftol/current_release/fasta/by_recovery/INSDC.ERR5084262.Stypandra_sp.a353.fasta
4684	PAFTOL	Asparagales	Asphodelaceae	Tricoryne	sp.	Chase, M.W. 2220 (K)			Australia	DNA bank	344	199305	https://sftp.kew.org/pub/paftol/current_release/fasta/by_recovery/INSDC.ERR5084263.Tricoryne_sp.a353.fasta
4685	PAFTOL	Asparagales	Asphodelaceae	Xanthorrhoea	preissii	Chase, M.W. 36236 (K)			Australia	DNA bank	342	203130	https://sftp.kew.org/pub/paftol/current_release/fasta/by_recovery/INSDC.ERR5033458.Xanthorrhoea_preissii.a353.fasta
4686	PAFTOL	Asparagales	Asphodelaceae	Excremis	coarctata	Solomon 18484 (K)		1988	Bolivia (Plurinational State of)	Herbarium	345	206208	https://sftp.kew.org/pub/paftol/current_release/fasta/by_recovery/INSDC.ERR5033459.Excremis_coarctata.a353.fasta
4687	PAFTOL	Asparagales	Asphodelaceae	Hemerocallis	fulva var. fulva	Maurin, O. 4379 (K)		2017		DNA bank	329	151725	https://sftp.kew.org/pub/paftol/current_release/fasta/by_recovery/INSDC.ERR5033460.Hemerocallis_fulva_var_fulva.a353.fasta
4688	PAFTOL	Sapindales	Sapindaceae	Alatococcus	siqueirae	Folli 1761 (K)				Herbarium	344	190539	https://sftp.kew.org/pub/paftol/current_release/fasta/by_recovery/INSDC.ERR5034694.Alatococcus_siqueirae.a353.fasta
4689	PAFTOL	Sapindales	Sapindaceae	Allophylastrum	frutescens	Lima 812 (K)				Herbarium	344	196482	https://sftp.kew.org/pub/paftol/current_release/fasta/by_recovery/INSDC.ERR5033461.Allophylastrum_frutescens.a353.fasta
4690	PAFTOL	Sapindales	Sapindaceae	Amesiodendron	chinense	Buerki, S. 117 (BM)				Herbarium	348	216678	https://sftp.kew.org/pub/paftol/current_release/fasta/by_recovery/INSDC.ERR5033462.Amesiodendron_chinense.a353.fasta
4691	PAFTOL	Sapindales	Sapindaceae	Averrhoidium	gardnerianum	Sello s.n. (BM)				Herbarium	348	237654	https://sftp.kew.org/pub/paftol/current_release/fasta/by_recovery/INSDC.ERR5033463.Averrhoidium_gardnerianum.a353.fasta
4692	PAFTOL	Sapindales	Sapindaceae	Blighiopsis	pseudostipularis	Troupin 7717 (BM)				Herbarium	349	210207	https://sftp.kew.org/pub/paftol/current_release/fasta/by_recovery/INSDC.ERR5034695.Blighiopsis_pseudostipularis.a353.fasta
4693	PAFTOL	Sapindales	Sapindaceae	Blomia	prisca	Martinez et al. 30160 (BM)				Herbarium	349	213147	https://sftp.kew.org/pub/paftol/current_release/fasta/by_recovery/INSDC.ERR5033464.Blomia_prisca.a353.fasta
4694	PAFTOL	Sapindales	Sapindaceae	Boniodendron	parviflorum	Ford 291 (K)	K000701344			Herbarium	347	216066	https://sftp.kew.org/pub/paftol/current_release/fasta/by_recovery/INSDC.ERR5034696.Boniodendron_parviflorum.a353.fasta
4695	PAFTOL	Sapindales	Sapindaceae	Camptolepis	ramiflora	Gautier, L. 4373 (G)				Herbarium	349	220326	https://sftp.kew.org/pub/paftol/current_release/fasta/by_recovery/INSDC.ERR5034697.Camptolepis_ramiflora.a353.fasta
4696	PAFTOL	Sapindales	Sapindaceae	Castanospora	alphandii	Hartley & Hyland 15106 (K)				Herbarium	347	232584	https://sftp.kew.org/pub/paftol/current_release/fasta/by_recovery/INSDC.ERR5033465.Castanospora_alphandii.a353.fasta
4698	PAFTOL	Sapindales	Sapindaceae	Cnesmocarpon	dasyantha	Forbes s.n. (BM)				Herbarium	343	187383	https://sftp.kew.org/pub/paftol/current_release/fasta/by_recovery/INSDC.ERR5033466.Cnesmocarpon_dasyantha.a353.fasta
4699	PAFTOL	Sapindales	Sapindaceae	Conchopetalum	brachysepalum	Randriamampionona 637 (MO)		1993		Herbarium	349	238044	https://sftp.kew.org/pub/paftol/current_release/fasta/by_recovery/INSDC.ERR5033467.Conchopetalum_brachysepalum.a353.fasta
4701	PAFTOL	Sapindales	Sapindaceae	Dilodendron	costaricense	Galdames 5516 (BM)				Herbarium	347	213765	https://sftp.kew.org/pub/paftol/current_release/fasta/by_recovery/INSDC.ERR5033468.Dilodendron_costaricense.a353.fasta
4703	PAFTOL	Sapindales	Sapindaceae	Euchorium	cubense	Ekman 18678 (K)	K000586270			Herbarium	349	197910	https://sftp.kew.org/pub/paftol/current_release/fasta/by_recovery/INSDC.ERR5034698.Euchorium_cubense.a353.fasta
4704	PAFTOL	Sapindales	Sapindaceae	Exothea	paniculata	Stafford 172 (BM)				Herbarium	351	224448	https://sftp.kew.org/pub/paftol/current_release/fasta/by_recovery/INSDC.ERR5033469.Exothea_paniculata.a353.fasta
4705	PAFTOL	Sapindales	Sapindaceae	Gereaua	perrieri	Rakotomalaza 165 (MO)		1997		Herbarium	349	217284	https://sftp.kew.org/pub/paftol/current_release/fasta/by_recovery/INSDC.ERR5034699.Gereaua_perrieri.a353.fasta
4707	PAFTOL	Sapindales	Sapindaceae	Handeliodendron	bodinieri	Steward & Cheo 498 (BM)				Herbarium	334	158262	https://sftp.kew.org/pub/paftol/current_release/fasta/by_recovery/INSDC.ERR5033470.Handeliodendron_bodinieri.a353.fasta
4708	PAFTOL	Sapindales	Sapindaceae	Haplocoelopsis	africana	Dale 3820 (BM)	BM000073098			Herbarium	341	183732	https://sftp.kew.org/pub/paftol/current_release/fasta/by_recovery/INSDC.ERR5033471.Haplocoelopsis_africana.a353.fasta
4709	PAFTOL	Sapindales	Sapindaceae	Haplocoelum	inoploeum	Kassner 287 (BM)	BM000073104			Herbarium	346	211614	https://sftp.kew.org/pub/paftol/current_release/fasta/by_recovery/INSDC.ERR5033472.Haplocoelum_inoploeum.a353.fasta
4710	PAFTOL	Sapindales	Sapindaceae	Hirania	rosea	Kuchar 17237 (K)				Herbarium	349	205815	https://sftp.kew.org/pub/paftol/current_release/fasta/by_recovery/INSDC.ERR5034700.Hirania_rosea.a353.fasta
4711	PAFTOL	Sapindales	Sapindaceae	Hornea	mauritiana	Friedmann 3369 (K)				Herbarium	335	139233	https://sftp.kew.org/pub/paftol/current_release/fasta/by_recovery/INSDC.ERR5033473.Hornea_mauritiana.a353.fasta
4712	PAFTOL	Sapindales	Sapindaceae	Serjania	incana	Arbo, AMM 2635 (K)				Herbarium	325	116151	https://sftp.kew.org/pub/paftol/current_release/fasta/by_recovery/INSDC.ERR5034701.Serjania_incana.a353.fasta
4713	PAFTOL	Sapindales	Sapindaceae	Lophostigma	plumosum	Brooke 5060 (BM)				Herbarium	348	201330	https://sftp.kew.org/pub/paftol/current_release/fasta/by_recovery/INSDC.ERR5033474.Lophostigma_plumosum.a353.fasta
4714	PAFTOL	Sapindales	Sapindaceae	Macphersonia	cauliflora	Rakotovao 3607 (MO)		2007		Herbarium	348	217464	https://sftp.kew.org/pub/paftol/current_release/fasta/by_recovery/INSDC.ERR5034702.Macphersonia_cauliflora.a353.fasta
4715	PAFTOL	Sapindales	Sapindaceae	Mischarytera	lautereriana	Gray 4850 (K)				Herbarium	341	188694	https://sftp.kew.org/pub/paftol/current_release/fasta/by_recovery/INSDC.ERR5033475.Mischarytera_lautereriana.a353.fasta
4717	PAFTOL	Sapindales	Sapindaceae	Otonephelium	stipulaceum	Hassan Flora Project 2848 (K)				Herbarium	342	191214	https://sftp.kew.org/pub/paftol/current_release/fasta/by_recovery/INSDC.ERR5034703.Otonephelium_stipulaceum.a353.fasta
4718	PAFTOL	Sapindales	Sapindaceae	Pentascyphus	thyrsiflorus	Nee 42461 (K)				Herbarium	348	217656	https://sftp.kew.org/pub/paftol/current_release/fasta/by_recovery/INSDC.ERR5034704.Pentascyphus_thyrsiflorus.a353.fasta
4720	PAFTOL	Sapindales	Sapindaceae	Pseudima	frutescens	Herrera et al 1067 (K)				Herbarium	343	165912	https://sftp.kew.org/pub/paftol/current_release/fasta/by_recovery/INSDC.ERR5034705.Pseudima_frutescens.a353.fasta
4721	PAFTOL	Sapindales	Sapindaceae	Rhysotoechia	flavescens	Gray 4521 (K)				Herbarium	350	234726	https://sftp.kew.org/pub/paftol/current_release/fasta/by_recovery/INSDC.ERR5034706.Rhysotoechia_flavescens.a353.fasta
4723	PAFTOL	Sapindales	Sapindaceae	Rhysotoechia	robertsonii	Gray 5134 (K)				Herbarium	348	213735	https://sftp.kew.org/pub/paftol/current_release/fasta/by_recovery/INSDC.ERR5033476.Rhysotoechia_robertsonii.a353.fasta
4724	PAFTOL	Sapindales	Sapindaceae	Sarcotoechia	cuneata	Gray 2798 (K)				Herbarium	350	212436	https://sftp.kew.org/pub/paftol/current_release/fasta/by_recovery/INSDC.ERR5033477.Sarcotoechia_cuneata.a353.fasta
4725	PAFTOL	Sapindales	Sapindaceae	Sisyrolepis	muricata	Kerr 2187 (K)				Herbarium	345	188031	https://sftp.kew.org/pub/paftol/current_release/fasta/by_recovery/INSDC.ERR5034707.Sisyrolepis_muricata.a353.fasta
4726	PAFTOL	Sapindales	Sapindaceae	Stocksia	brahuica	Popov 231 (BM)				Herbarium	349	209781	https://sftp.kew.org/pub/paftol/current_release/fasta/by_recovery/INSDC.ERR5034708.Stocksia_brahuica.a353.fasta
4727	PAFTOL	Sapindales	Sapindaceae	Thinouia	myriantha	Philipson 2197 (BM)				Herbarium	343	190776	https://sftp.kew.org/pub/paftol/current_release/fasta/by_recovery/INSDC.ERR5033478.Thinouia_myriantha.a353.fasta
4728	PAFTOL	Sapindales	Sapindaceae	Thouinidium	decandrum	Monro 1960 (BM)	BM000564890			Herbarium	351	215325	https://sftp.kew.org/pub/paftol/current_release/fasta/by_recovery/INSDC.ERR5033479.Thouinidium_decandrum.a353.fasta
4729	PAFTOL	Sapindales	Sapindaceae	Tina	tamatavensis	Buerki, S. 140 (G)				Herbarium	339	180084	https://sftp.kew.org/pub/paftol/current_release/fasta/by_recovery/INSDC.ERR5034709.Tina_tamatavensis.a353.fasta
4730	PAFTOL	Sapindales	Sapindaceae	Tripterodendron	filicifolium	Glaziou 11822 (P)		1880		Herbarium	338	162288	https://sftp.kew.org/pub/paftol/current_release/fasta/by_recovery/INSDC.ERR5034710.Tripterodendron_filicifolium.a353.fasta
4731	PAFTOL	Sapindales	Sapindaceae	Urvillea	ulmacea	Rolando Tn Ohiz 1660 (BM)				Herbarium	343	196320	https://sftp.kew.org/pub/paftol/current_release/fasta/by_recovery/INSDC.ERR5033480.Urvillea_ulmacea.a353.fasta
4732	PAFTOL	Sapindales	Sapindaceae	Vouarana	guianensis	Nascimento 624 (BM)				Herbarium	347	211449	https://sftp.kew.org/pub/paftol/current_release/fasta/by_recovery/INSDC.ERR5033481.Vouarana_guianensis.a353.fasta
4733	PAFTOL	Sapindales	Sapindaceae	Laccodiscus	ferrugineus	Talbot 415 (K)				Herbarium	339	159894	https://sftp.kew.org/pub/paftol/current_release/fasta/by_recovery/INSDC.ERR5033482.Laccodiscus_ferrugineus.a353.fasta
4734	PAFTOL	Sapindales	Sapindaceae	Molinaea	sessilifolia	Ravelonarivo 1784 (MO)		2006		Herbarium	347	232371	https://sftp.kew.org/pub/paftol/current_release/fasta/by_recovery/INSDC.ERR5034711.Molinaea_sessilifolia.a353.fasta
4736	PAFTOL	Sapindales	Sapindaceae	Sarcopteryx	squamosa	Brass 13801 (BM)				Herbarium	348	217857	https://sftp.kew.org/pub/paftol/current_release/fasta/by_recovery/INSDC.ERR5034712.Sarcopteryx_squamosa.a353.fasta
4737	PAFTOL	Sapindales	Sapindaceae	Gongrodiscus	sp.	Callmander, M.W. 896 (G)				Herbarium	347	212934	https://sftp.kew.org/pub/paftol/current_release/fasta/by_recovery/INSDC.ERR5084264.Gongrodiscus_sp.a353.fasta
4738	PAFTOL	Sapindales	Sapindaceae	Toechima	erythrocarpum	Gray, B. 9084 (K)				Herbarium	348	221340	https://sftp.kew.org/pub/paftol/current_release/fasta/by_recovery/INSDC.ERR5033483.Toechima_erythrocarpum.a353.fasta
4739	PAFTOL	Sapindales	Sapindaceae	Harpullia	sp.	Buerki, S. 366 (G)				Herbarium	348	207237	https://sftp.kew.org/pub/paftol/current_release/fasta/by_recovery/INSDC.ERR5084265.Harpullia_sp.a353.fasta
4740	PAFTOL	Sapindales	Sapindaceae	Pometia	pinnata	Buerki, S. 351 (G)				Herbarium	348	219141	https://sftp.kew.org/pub/paftol/current_release/fasta/by_recovery/INSDC.ERR5033484.Pometia_pinnata.a353.fasta
4741	PAFTOL	Sapindales	Sapindaceae	Storthocalyx	chryseus	Callmander, M.W. 918 (G)				Herbarium	347	210897	https://sftp.kew.org/pub/paftol/current_release/fasta/by_recovery/INSDC.ERR5033485.Storthocalyx_chryseus.a353.fasta
4742	PAFTOL	Sapindales	Sapindaceae	Dimocarpus	longan	Buerki, S. 113 (G)				Herbarium	346	216042	https://sftp.kew.org/pub/paftol/current_release/fasta/by_recovery/INSDC.ERR5033486.Dimocarpus_longan.a353.fasta
4743	PAFTOL	Sapindales	Sapindaceae	Beguea	apetala	Buerki, S. 149 (G)				Herbarium	349	216087	https://sftp.kew.org/pub/paftol/current_release/fasta/by_recovery/INSDC.ERR5033487.Beguea_apetala.a353.fasta
4746	PAFTOL	Sapindales	Sapindaceae	Plagioscyphus	jumellei	Buerki, S. 146 (G)				Herbarium	349	217158	https://sftp.kew.org/pub/paftol/current_release/fasta/by_recovery/INSDC.ERR5034713.Plagioscyphus_jumellei.a353.fasta
4748	PAFTOL	Sapindales	Sapindaceae	Hypelate	trifoliata	Visaya M.J. 94 (K)				Herbarium	348	218514	https://sftp.kew.org/pub/paftol/current_release/fasta/by_recovery/INSDC.ERR5033488.Hypelate_trifoliata.a353.fasta
4749	PAFTOL	Sapindales	Sapindaceae	Toulicia	reticulata	Pennington et al. 16988 (K)				Herbarium	337	163050	https://sftp.kew.org/pub/paftol/current_release/fasta/by_recovery/INSDC.ERR5034714.Toulicia_reticulata.a353.fasta
4750	PAFTOL	Sapindales	Sapindaceae	Placodiscus	turbinatus	Mann, G. 2239 (K)	K000426281			Herbarium	342	171888	https://sftp.kew.org/pub/paftol/current_release/fasta/by_recovery/INSDC.ERR5034715.Placodiscus_turbinatus.a353.fasta
4751	PAFTOL	Sapindales	Sapindaceae	Tsingya	bemarana	Leandri 1969 (K)				Herbarium	346	229926	https://sftp.kew.org/pub/paftol/current_release/fasta/by_recovery/INSDC.ERR5034716.Tsingya_bemarana.a353.fasta
4754	PAFTOL	Asparagales	Asphodelaceae	Caesia	micrantha	Hort, F. 3471 (K)			Australia	Herbarium	341	179559	https://sftp.kew.org/pub/paftol/current_release/fasta/by_recovery/INSDC.ERR5034717.Caesia_micrantha.a353.fasta
4755	PAFTOL	Asparagales	Asphodelaceae	Johnsonia	pubescens	Chase, M.W. 2213 (K)			Australia	DNA bank	331	158406	https://sftp.kew.org/pub/paftol/current_release/fasta/by_recovery/INSDC.ERR5033489.Johnsonia_pubescens.a353.fasta
4756	PAFTOL	Asparagales	Asphodelaceae	Thelionema	grande	Conran, J. 29 (K)				DNA bank	339	184803	https://sftp.kew.org/pub/paftol/current_release/fasta/by_recovery/INSDC.ERR5033490.Thelionema_grande.a353.fasta
4757	PAFTOL	Asparagales	Asphodelaceae	Agrostocrinum	hirsutum	Dixon, K. W. 1004 (K)		2007	Australia	DNA bank	340	183447	https://sftp.kew.org/pub/paftol/current_release/fasta/by_recovery/INSDC.ERR5034718.Agrostocrinum_hirsutum.a353.fasta
4762	PAFTOL	Sapindales	Sapindaceae	Aporrhiza	paniculata	Swnowden 1669 (BM)				Herbarium	348	222753	https://sftp.kew.org/pub/paftol/current_release/fasta/by_recovery/INSDC.ERR5034719.Aporrhiza_paniculata.a353.fasta
4763	PAFTOL	Sapindales	Sapindaceae	Cupaniopsis	trigonocarpa	Veillon 7200 (L)	L0469922			Herbarium	348	211791	https://sftp.kew.org/pub/paftol/current_release/fasta/by_recovery/INSDC.ERR5034720.Cupaniopsis_trigonocarpa.a353.fasta
4764	PAFTOL	Sapindales	Sapindaceae	Lepidocupania	squamosa	MacKee 20428 (L)	L0469876			Herbarium	347	212799	https://sftp.kew.org/pub/paftol/current_release/fasta/by_recovery/INSDC.ERR5034721.Lepidocupania_squamosa.a353.fasta
4769	PAFTOL	Sapindales	Sapindaceae	Lepiderema	punctulata	Ford 4264 (L)	L0784535			Herbarium	347	213264	https://sftp.kew.org/pub/paftol/current_release/fasta/by_recovery/INSDC.ERR5033492.Lepiderema_punctulata.a353.fasta
4771	PAFTOL	Sapindales	Sapindaceae	Lepiderema	sericolignis	Hyland 7045 (L)	L0784796			Herbarium	327	102267	https://sftp.kew.org/pub/paftol/current_release/fasta/by_recovery/INSDC.ERR5034722.Lepiderema_sericolignis.a353.fasta
4772	PAFTOL	Sapindales	Sapindaceae	Lepiderema	ixiocarpa	Jensen 883 (L)	L0784800			Herbarium	338	184395	https://sftp.kew.org/pub/paftol/current_release/fasta/by_recovery/INSDC.ERR5034723.Lepiderema_ixiocarpa.a353.fasta
4773	PAFTOL	Sapindales	Sapindaceae	Pavieasia	anamensis	Cuong 415 (L)	L0405051			Herbarium	347	202365	https://sftp.kew.org/pub/paftol/current_release/fasta/by_recovery/INSDC.ERR5033494.Pavieasia_anamensis.a353.fasta
4774	PAFTOL	Sapindales	Sapindaceae	Phyllotrichum	mekongense	Maxwell 12-105 (L)	L2058743	2012		Herbarium	295	56514	https://sftp.kew.org/pub/paftol/current_release/fasta/by_recovery/INSDC.ERR5034724.Phyllotrichum_mekongense.a353.fasta
4775	PAFTOL	Sapindales	Sapindaceae	Zollingeria	dongnaiensis	Kerr 142 (BM)				Herbarium	327	88938	https://sftp.kew.org/pub/paftol/current_release/fasta/by_recovery/INSDC.ERR5034725.Zollingeria_dongnaiensis.a353.fasta
4776	PAFTOL	Sapindales	Sapindaceae	Zollingeria	borneensis	Elmer 21128 (BM)				Herbarium	342	185871	https://sftp.kew.org/pub/paftol/current_release/fasta/by_recovery/INSDC.ERR5034726.Zollingeria_borneensis.a353.fasta
4778	PAFTOL	Sapindales	Sapindaceae	Cupaniopsis	macropetala	Deby 1227 (K)			Indonesia	Silica dried	347	207984	https://sftp.kew.org/pub/paftol/current_release/fasta/by_recovery/INSDC.ERR5033495.Cupaniopsis_macropetala.a353.fasta
4779	PAFTOL	Sapindales	Sapindaceae	Cupaniopsis	flagelliformis	Munzinger 6959 (K)			Papua New Guinea	Herbarium	348	209808	https://sftp.kew.org/pub/paftol/current_release/fasta/by_recovery/INSDC.ERR5033496.Cupaniopsis_flagelliformis.a353.fasta
4781	PAFTOL	Sapindales	Sapindaceae	Lepidocupania	lepidota	Munzinger 6705 (K)				Silica dried	346	213204	https://sftp.kew.org/pub/paftol/current_release/fasta/by_recovery/INSDC.ERR5034727.Lepidocupania_lepidota.a353.fasta
4782	PAFTOL	Sapindales	Sapindaceae	Lepidocupania	arcuata	Munzinger 6728 (K)				Silica dried	345	208140	https://sftp.kew.org/pub/paftol/current_release/fasta/by_recovery/INSDC.ERR5034728.Lepidocupania_arcuata.a353.fasta
4784	PAFTOL	Malpighiales	Euphorbiaceae	Croton	tiglium	Cribb, PJ et al. 460 (K)				Herbarium	346	203145	https://sftp.kew.org/pub/paftol/current_release/fasta/by_recovery/INSDC.ERR7618249.Croton_tiglium.a353.fasta
4785	PAFTOL	Malpighiales	Euphorbiaceae	Mallotus	paniculatus	Darbyshire PJ 302 (K)				Herbarium	341	165915	https://sftp.kew.org/pub/paftol/current_release/fasta/by_recovery/INSDC.ERR5033498.Mallotus_paniculatus.a353.fasta
4786	PAFTOL	Malpighiales	Euphorbiaceae	Manihot	esculenta	Zappi, DC 2763 (K)				Herbarium	349	210390	https://sftp.kew.org/pub/paftol/current_release/fasta/by_recovery/INSDC.ERR7618250.Manihot_esculenta.a353.fasta
4787	PAFTOL	Malpighiales	Euphorbiaceae	Euphorbia	antiquorum	Maurin, O. 4380 (JRAU)				Silica dried	338	154050	https://sftp.kew.org/pub/paftol/current_release/fasta/by_recovery/INSDC.ERR5033499.Euphorbia_antiquorum.a353.fasta
4789	PAFTOL	Sapindales	Sapindaceae	Hippobromus	pauciflorus	Maurin, O. 1551 (BNRH)	BNRH0002073			Silica dried	349	215100	https://sftp.kew.org/pub/paftol/current_release/fasta/by_recovery/INSDC.ERR5033500.Hippobromus_pauciflorus.a353.fasta
4797	PAFTOL	Alismatales	Scheuchzeriaceae	Scheuchzeria	palustris	Fischer, M. et al. s.n.; 19614 (K)		2004	Austria	DNA bank	334	164532	https://sftp.kew.org/pub/paftol/current_release/fasta/by_recovery/INSDC.ERR4180123.Scheuchzeria_palustris.a353.fasta
4799	PAFTOL	Acorales	Acoraceae	Acorus	gramineus	Chase, M.W. 18000 (K)			China	DNA bank	339	161316	https://sftp.kew.org/pub/paftol/current_release/fasta/by_recovery/INSDC.SRR7451100.Acorus_gramineus.a353.fasta
4801	PAFTOL	Caryophyllales	Droseraceae	Drosera	dichrosepala	RBG Kew Living Collection 2001-2740				DNA bank	290	101319	https://sftp.kew.org/pub/paftol/current_release/fasta/by_recovery/INSDC.ERR3672058.Drosera_dichrosepala.a353.fasta
4804	PAFTOL	Myrtales	Combretaceae	Getonia	floribunda	Charles-Dominique T s.n. (HITBC)		2016		Silica dried	327	131430	https://sftp.kew.org/pub/paftol/current_release/fasta/by_recovery/INSDC.ERR5033502.Getonia_floribunda.a353.fasta
4807	PAFTOL	Vitales	Vitaceae	Ampelocissus	thyrsiflora	Chase, M.W. 1386 (K)			Indonesia	DNA bank	350	219831	https://sftp.kew.org/pub/paftol/current_release/fasta/by_recovery/INSDC.ERR5033503.Ampelocissus_thyrsiflora.a353.fasta
4808	PAFTOL	Dioscoreales	Dioscoreaceae	Dioscorea	calcicola	Wilkin, P. 814 (K)			Thailand	Silica dried	337	159231	https://sftp.kew.org/pub/paftol/current_release/fasta/by_recovery/INSDC.SRR7451093.Dioscorea_calcicola.a353.fasta
4809	PAFTOL	Dioscoreales	Dioscoreaceae	Dioscorea	caucasica	RBG Kew Living Collection 1980-2270			Georgia	Live plant	338	173223	https://sftp.kew.org/pub/paftol/current_release/fasta/by_recovery/INSDC.ERR4180009.Dioscorea_caucasica.a353.fasta
4812	PAFTOL	Malvales	Dipterocarpaceae	Hopea	sangal	Talp, N.P. NT45D (K)	K001275005	2003		Herbarium	324	100080	https://sftp.kew.org/pub/paftol/current_release/fasta/by_recovery/INSDC.ERR5033505.Hopea_sangal.a353.fasta
4814	PAFTOL	Malvales	Dipterocarpaceae	Upuna	borneensis	FRI18195 (K)		1976		Herbarium	339	144084	https://sftp.kew.org/pub/paftol/current_release/fasta/by_recovery/INSDC.SRR7451090.Upuna_borneensis.a353.fasta
4815	PAFTOL	Escalloniales	Escalloniaceae	Forgesia	racemosa	RBG Kew DNA Bank 23792		2005	France	DNA bank	347	211017	https://sftp.kew.org/pub/paftol/current_release/fasta/by_recovery/INSDC.SRR7451076.Forgesia_racemosa.a353.fasta
4818	PAFTOL	Fabales	Fabaceae	Gilbertiodendron	ecoukense	Boungou 144 (K)				Herbarium	341	200073	https://sftp.kew.org/pub/paftol/current_release/fasta/by_recovery/INSDC.SRR7451091.Gilbertiodendron_ecoukense.a353.fasta
4819	PAFTOL	Fabales	Fabaceae	Gilbertiodendron	preussii	Breteler, F. J. 13760 (K)				Silica dried	343	203748	https://sftp.kew.org/pub/paftol/current_release/fasta/by_recovery/INSDC.ERR5033508.Gilbertiodendron_preussii.a353.fasta
4821	PAFTOL	Vitales	Vitaceae	Ampelopsis	glandulosa	Chase, M.W. 848 (K)			Japan	DNA bank	347	217728	https://sftp.kew.org/pub/paftol/current_release/fasta/by_recovery/INSDC.ERR5033510.Ampelopsis_glandulosa.a353.fasta
4822	PAFTOL	Vitales	Vitaceae	Nekemias	megalophylla	Chase, M.W. 849 (K)				Live plant	349	223038	https://sftp.kew.org/pub/paftol/current_release/fasta/by_recovery/INSDC.ERR5033511.Nekemias_megalophylla.a353.fasta
4823	PAFTOL	Metteniusales	Metteniusaceae	Apodytes	dimidiata	Maurin, O. 3186 (JRAU)		2010		Silica dried	352	203367	https://sftp.kew.org/pub/paftol/current_release/fasta/by_recovery/INSDC.ERR4180032.Apodytes_dimidiata.a353.fasta
4824	PAFTOL	Caryophyllales	Microteaceae	Microtea	debilis	H Chuml 301 (K)				Silica dried	331	146826	https://sftp.kew.org/pub/paftol/current_release/fasta/by_recovery/INSDC.ERR3672059.Microtea_debilis.a353.fasta
4826	PAFTOL	Caryophyllales	Nepenthaceae	Nepenthes	danseri	Murphy, B. 309 (K)				Live plant	340	166329	https://sftp.kew.org/pub/paftol/current_release/fasta/by_recovery/INSDC.ERR3672061.Nepenthes_danseri.a353.fasta
4827	PAFTOL	Caryophyllales	Nepenthaceae	Nepenthes	madagascariensis	RBG Kew Living Collection 1985-2632				Live plant	343	184269	https://sftp.kew.org/pub/paftol/current_release/fasta/by_recovery/INSDC.ERR3672062.Nepenthes_madagascariensis.a353.fasta
4832	PAFTOL	Picramniales	Picramniaceae	Alvaradoa	amorphoides	Castillo, J.J.; Castillo, A. 2787 (K)		1996		Herbarium	326	134505	https://sftp.kew.org/pub/paftol/current_release/fasta/by_recovery/INSDC.SRR7451074.Alvaradoa_amorphoides.a353.fasta
4845	PAFTOL	Myrtales	Combretaceae	Combretum	moggii	Maurin, O. 1585 (BNRH)		2007		Silica dried	337	160749	https://sftp.kew.org/pub/paftol/current_release/fasta/by_recovery/INSDC.ERR5033513.Combretum_moggii.a353.fasta
4849	PAFTOL	Myrtales	Combretaceae	Combretum	apiculatum	Maurin, O. 1015 (JRAU)		2006		Silica dried	338	161172	https://sftp.kew.org/pub/paftol/current_release/fasta/by_recovery/INSDC.ERR5033517.Combretum_apiculatum.a353.fasta
4855	PAFTOL	Vitales	Vitaceae	Vitis	rotundifolia	Chase, M.W. 966 (K)			United States of America	DNA bank	350	218082	https://sftp.kew.org/pub/paftol/current_release/fasta/by_recovery/INSDC.ERR5033520.Vitis_rotundifolia.a353.fasta
4856	PAFTOL	Vitales	Vitaceae	Clematicissus	angustissima	Chase, M.W. 2202 (K)			Australia	DNA bank	348	211041	https://sftp.kew.org/pub/paftol/current_release/fasta/by_recovery/INSDC.ERR5033521.Clematicissus_angustissima.a353.fasta
4862	PAFTOL	Asparagales	Iridaceae	Babiana	odorata	Goldblatt, P.; Manning, J.C. 11418 (K)			South Africa	DNA bank	341	179268	https://sftp.kew.org/pub/paftol/current_release/fasta/by_recovery/INSDC.ERR5033523.Babiana_odorata.a353.fasta
4867	PAFTOL	Asparagales	Iridaceae	Babiana	nervosa	Goldblatt, P. 11434 (K)			South Africa	DNA bank	336	166191	https://sftp.kew.org/pub/paftol/current_release/fasta/by_recovery/INSDC.ERR5034729.Babiana_nervosa.a353.fasta
4869	PAFTOL	Asparagales	Iridaceae	Babiana	villosula	Goldblatt, P. 11312 (K)			South Africa	DNA bank	337	158487	https://sftp.kew.org/pub/paftol/current_release/fasta/by_recovery/INSDC.ERR5033525.Babiana_villosula.a353.fasta
4876	PAFTOL	Asparagales	Iridaceae	Babiana	fragrans	Schnitzler, J.; Manning, J.C. 26 (K)			South Africa	Silica dried	339	173226	https://sftp.kew.org/pub/paftol/current_release/fasta/by_recovery/INSDC.ERR5033526.Babiana_fragrans.a353.fasta
4892	PAFTOL	Vitales	Vitaceae	Tetrastigma	dubium	Blasi, A, T. 25 (K)				Herbarium	345	191115	https://sftp.kew.org/pub/paftol/current_release/fasta/by_recovery/INSDC.ERR5033533.Tetrastigma_dubium.a353.fasta
4893	PAFTOL	Vitales	Vitaceae	Causonis	japonica	Blasi, A, T. 38 (K)				Herbarium	342	194523	https://sftp.kew.org/pub/paftol/current_release/fasta/by_recovery/INSDC.ERR5033534.Causonis_japonica.a353.fasta
4894	PAFTOL	Vitales	Vitaceae	Cissus	heyneana	Blasi, A, T. 48 (K)				Herbarium	347	215625	https://sftp.kew.org/pub/paftol/current_release/fasta/by_recovery/INSDC.ERR5033535.Cissus_heyneana.a353.fasta
4895	PAFTOL	Vitales	Vitaceae	Cayratia	emarginata	Blasi, A, T. 52 (K)				Herbarium	351	219651	https://sftp.kew.org/pub/paftol/current_release/fasta/by_recovery/INSDC.ERR5033536.Cayratia_emarginata.a353.fasta
4896	PAFTOL	Vitales	Vitaceae	Cissus	mirabilis	Ekman, E.L. 4809 (K)	K000801171	1925		Herbarium	349	227010	https://sftp.kew.org/pub/paftol/current_release/fasta/by_recovery/INSDC.ERR5034730.Cissus_mirabilis.a353.fasta
4897	PAFTOL	Vitales	Vitaceae	Afrocayratia	gracilis	Bidgood, S; Mbago, F.; Vollesen, K. 2740 (K)	K000801170	1994		Herbarium	347	209595	https://sftp.kew.org/pub/paftol/current_release/fasta/by_recovery/INSDC.ERR5033537.Afrocayratia_gracilis.a353.fasta
4901	PAFTOL	Vitales	Vitaceae	Ampelocissus	africana	Fay, J.M. 5784 (K)	K000801166	1983		Herbarium	342	160926	https://sftp.kew.org/pub/paftol/current_release/fasta/by_recovery/INSDC.ERR5033538.Ampelocissus_africana.a353.fasta
4903	PAFTOL	Vitales	Vitaceae	Clematicissus	striata	Schmid, R. 1980-106 (K)	K000801164	1980		Live plant	347	217647	https://sftp.kew.org/pub/paftol/current_release/fasta/by_recovery/INSDC.ERR5034731.Clematicissus_striata.a353.fasta
4904	PAFTOL	Asparagales	Asphodelaceae	Eremurus	aitchisonii	Maurin, O. 4383 (K)		2017		DNA bank	336	154209	https://sftp.kew.org/pub/paftol/current_release/fasta/by_recovery/INSDC.ERR5033539.Eremurus_aitchisonii.a353.fasta
4907	PAFTOL	Myrtales	Combretaceae	Combretum	mucronatum	Schmidt, H.H. et al. 1977 (K)		1995	Ghana	Silica dried	333	158937	https://sftp.kew.org/pub/paftol/current_release/fasta/by_recovery/INSDC.ERR5034732.Combretum_mucronatum.a353.fasta
4912	PAFTOL	Asparagales	Orchidaceae	Dactylorhiza	iberica	Chase, M.W. 960 (K)			Cyprus	DNA bank	317	133071	https://sftp.kew.org/pub/paftol/current_release/fasta/by_recovery/INSDC.ERR5033544.Dactylorhiza_iberica.a353.fasta
4914	PAFTOL	Asparagales	Orchidaceae	Serapias	cordigera	Chase, M.W. 899 (K)			Greece	DNA bank	267	87993	https://sftp.kew.org/pub/paftol/current_release/fasta/by_recovery/INSDC.ERR5033545.Serapias_cordigera.a353.fasta
4916	PAFTOL	Asparagales	Orchidaceae	Neotinea	maculata	Chase, M.W. O-548 (K)			Greece	DNA bank	296	110835	https://sftp.kew.org/pub/paftol/current_release/fasta/by_recovery/INSDC.ERR5033546.Neotinea_maculata.a353.fasta
4919	PAFTOL	Liliales	Liliaceae	Tulipa	saxatilis	Chase, M.W. 805 (K)			Greece	DNA bank	236	62679	https://sftp.kew.org/pub/paftol/current_release/fasta/by_recovery/INSDC.ERR5033547.Tulipa_saxatilis.a353.fasta
4920	PAFTOL	Caryophyllales	Polygonaceae	Rumex	induratus	Chase, M.W. 925 (K)			Spain	DNA bank	330	159843	https://sftp.kew.org/pub/paftol/current_release/fasta/by_recovery/INSDC.ERR3672066.Rumex_induratus.a353.fasta
4921	PAFTOL	Caryophyllales	Polygonaceae	Rumex	spinosus	Chase, M.W. 1016 (K)			Spain	DNA bank	335	167778	https://sftp.kew.org/pub/paftol/current_release/fasta/by_recovery/INSDC.ERR3672067.Rumex_spinosus.a353.fasta
4922	PAFTOL	Asparagales	Asparagaceae	Muscari	commutatum	Chase, M.W. 1496 (K)			Greece	Herbarium	335	159315	https://sftp.kew.org/pub/paftol/current_release/fasta/by_recovery/INSDC.ERR5034733.Muscari_commutatum.a353.fasta
4923	PAFTOL	Asparagales	Amaryllidaceae	Pancratium	canariense	Chase, M.W. 1592 (K)			Spain	DNA bank	284	96666	https://sftp.kew.org/pub/paftol/current_release/fasta/by_recovery/INSDC.ERR5033548.Pancratium_canariense.a353.fasta
4924	PAFTOL	Caryophyllales	Plumbaginaceae	Limonium	arboreum	Chase, M.W. 1649 (K)			Spain	DNA bank	316	128844	https://sftp.kew.org/pub/paftol/current_release/fasta/by_recovery/INSDC.ERR5033549.Limonium_arboreum.a353.fasta
4925	PAFTOL	Asparagales	Asparagaceae	Bellevalia	dubia	Chase, M.W. 1679 (K)			Greece	DNA bank	318	134307	https://sftp.kew.org/pub/paftol/current_release/fasta/by_recovery/INSDC.ERR5033550.Bellevalia_dubia.a353.fasta
4926	PAFTOL	Caryophyllales	Frankeniaceae	Frankenia	corymbosa	Chase, M.W. 1880 (K)			Spain	DNA bank	345	189867	https://sftp.kew.org/pub/paftol/current_release/fasta/by_recovery/INSDC.ERR3672068.Frankenia_corymbosa.a353.fasta
4927	PAFTOL	Santalales	Santalaceae	Thesium	divaricatum	Chase, M.W. 1881 (K)			Spain	DNA bank	346	201255	https://sftp.kew.org/pub/paftol/current_release/fasta/by_recovery/INSDC.ERR5033551.Thesium_divaricatum.a353.fasta
4928	PAFTOL	Ericales	Ericaceae	Moneses	uniflora	Fay, M.F. s.n.; 1701 (K)			Italy	DNA bank	326	145437	https://sftp.kew.org/pub/paftol/current_release/fasta/by_recovery/INSDC.ERR5033552.Moneses_uniflora.a353.fasta
4929	PAFTOL	Liliales	Colchicaceae	Colchicum	gramineum	Chase, M.W. 2263 (K)			Spain	Silica dried	327	146199	https://sftp.kew.org/pub/paftol/current_release/fasta/by_recovery/INSDC.ERR5034734.Colchicum_gramineum.a353.fasta
4935	PAFTOL	Caryophyllales	Caryophyllaceae	Spergularia	heldreichii	Chase, M.W. 8847 (K)			France	Silica dried	325	169269	https://sftp.kew.org/pub/paftol/current_release/fasta/by_recovery/INSDC.ERR3672069.Spergularia_heldreichii.a353.fasta
4936	PAFTOL	Caryophyllales	Caryophyllaceae	Petrorhagia	dubia	Chase, M.W. 8853 (K)			Italy	Silica dried	328	169542	https://sftp.kew.org/pub/paftol/current_release/fasta/by_recovery/INSDC.ERR3672070.Petrorhagia_dubia.a353.fasta
4938	PAFTOL	Gentianales	Apocynaceae	Vinca	difformis	Chase, M.W. 9242 (K)			Portugal	DNA bank	337	159816	https://sftp.kew.org/pub/paftol/current_release/fasta/by_recovery/INSDC.ERR5033553.Vinca_difformis.a353.fasta
4939	PAFTOL	Poales	Poaceae	Sporobolus	sp.	Chase, M.W. 9264 (K)			Portugal	Herbarium	343	233484	https://sftp.kew.org/pub/paftol/current_release/fasta/by_recovery/INSDC.ERR5084270.Sporobolus_sp.a353.fasta
4943	PAFTOL	Caryophyllales	Amaranthaceae	Suaeda	vera	Chase, M.W. 11007 (K)			Portugal	DNA bank	330	169290	https://sftp.kew.org/pub/paftol/current_release/fasta/by_recovery/INSDC.ERR3672071.Suaeda_vera.a353.fasta
4945	PAFTOL	Asterales	Asteraceae	Centaurea	akamantis	Chase, M.W. 14230 (K)			Cyprus	DNA bank	346	207594	https://sftp.kew.org/pub/paftol/current_release/fasta/by_recovery/INSDC.ERR5033554.Centaurea_akamantis.a353.fasta
4947	PAFTOL	Asparagales	Orchidaceae	Gymnadenia	conopsea	RBG Kew DNA Bank 14479	K (spirit)	2002	France	DNA bank	307	120318	https://sftp.kew.org/pub/paftol/current_release/fasta/by_recovery/INSDC.ERR5033555.Gymnadenia_conopsea.a353.fasta
4949	PAFTOL	Asparagales	Orchidaceae	Himantoglossum	robertianum	Chase, M.W. 163576 (K)		1996	Greece	DNA bank	285	97989	https://sftp.kew.org/pub/paftol/current_release/fasta/by_recovery/INSDC.ERR5033556.Himantoglossum_robertianum.a353.fasta
4951	PAFTOL	Asterales	Asteraceae	Helichrysum	orientale	Chase, M.W. 16487 (K)			Greece	DNA bank	336	184932	https://sftp.kew.org/pub/paftol/current_release/fasta/by_recovery/INSDC.ERR5033558.Helichrysum_orientale.a353.fasta
4952	PAFTOL	Ericales	Primulaceae	Primula	palinuri	Chase, M.W. 16567 (K)			Italy	DNA bank	320	133707	https://sftp.kew.org/pub/paftol/current_release/fasta/by_recovery/INSDC.ERR5033559.Primula_palinuri.a353.fasta
4956	PAFTOL	Asparagales	Amaryllidaceae	Narcissus	tazetta	Chase, M.W. 18967 (K)			Cyprus	DNA bank	238	71319	https://sftp.kew.org/pub/paftol/current_release/fasta/by_recovery/INSDC.ERR5033560.Narcissus_tazetta.a353.fasta
4960	PAFTOL	Asterales	Campanulaceae	Campanula	rotundifolia	Chase, M.W. 20074 (K)			Italy	DNA bank	349	204669	https://sftp.kew.org/pub/paftol/current_release/fasta/by_recovery/INSDC.ERR5033561.Campanula_rotundifolia.a353.fasta
4961	PAFTOL	Caryophyllales	Plumbaginaceae	Armeria	alliacea	Buttler, K.P. s.n.; 1989-449 (K)			Spain	DNA bank	229	62961	https://sftp.kew.org/pub/paftol/current_release/fasta/by_recovery/INSDC.ERR5033562.Armeria_alliacea.a353.fasta
4965	PAFTOL	Asparagales	Asparagaceae	Hyacinthella	leucophaea	Chase, M.W. 21558 (K)			Greece	Silica dried	332	155937	https://sftp.kew.org/pub/paftol/current_release/fasta/by_recovery/INSDC.ERR5033563.Hyacinthella_leucophaea.a353.fasta
4966	PAFTOL	Ericales	Primulaceae	Cyclamen	cyprium	Chase, M.W. 22912 (K)			Cyprus	DNA bank	317	122418	https://sftp.kew.org/pub/paftol/current_release/fasta/by_recovery/INSDC.ERR5033564.Cyclamen_cyprium.a353.fasta
4967	PAFTOL	Liliales	Liliaceae	Gagea	peduncularis	Davis 40349 (K)		1965	Greece	DNA bank	280	76317	https://sftp.kew.org/pub/paftol/current_release/fasta/by_recovery/INSDC.ERR5033565.Gagea_peduncularis.a353.fasta
4969	PAFTOL	Asparagales	Asparagaceae	Prospero	autumnale	Chase, M.W. 24816 (K)			Greece	DNA bank	322	126258	https://sftp.kew.org/pub/paftol/current_release/fasta/by_recovery/INSDC.ERR5033566.Prospero_autumnale.a353.fasta
4971	PAFTOL	Asparagales	Asparagaceae	Ornithogalum	oligophyllum	Chase, M.W. 28108 (K)			Greece	Silica dried	258	73410	https://sftp.kew.org/pub/paftol/current_release/fasta/by_recovery/INSDC.ERR5033567.Ornithogalum_oligophyllum.a353.fasta
4972	PAFTOL	Asparagales	Amaryllidaceae	Sternbergia	lutea	Chase, M.W. 30497 (K)			Greece	DNA bank	215	51015	https://sftp.kew.org/pub/paftol/current_release/fasta/by_recovery/INSDC.ERR5033568.Sternbergia_lutea.a353.fasta
4974	PAFTOL	Asterales	Asteraceae	Phagnalon	sp.	RBG Kew Living Collection 2008-186	K		Spain	DNA bank	350	210456	https://sftp.kew.org/pub/paftol/current_release/fasta/by_recovery/INSDC.ERR5084271.Phagnalon_sp.a353.fasta
4976	PAFTOL	Asparagales	Orchidaceae	Platanthera	bifolia	Chase, M.W. 34566 (K)		2008		DNA bank	260	85083	https://sftp.kew.org/pub/paftol/current_release/fasta/by_recovery/INSDC.ERR5033569.Platanthera_bifolia.a353.fasta
5001	PAFTOL	Nymphaeales	Nymphaeaceae	Nymphaea	lukei	RBG Kew DNA Bank 74232		2017		DNA bank	336	166683	https://sftp.kew.org/pub/paftol/current_release/fasta/by_recovery/INSDC.ERR7618259.Nymphaea_lukei.a353.fasta
5004	PAFTOL	Malpighiales	Achariaceae	Scottellia	klaineana	Momoh, J.; Lebbie, A.; van der Burgt, X. 95 (K)	K001061783	2014		Herbarium	349	226554	https://sftp.kew.org/pub/paftol/current_release/fasta/by_recovery/INSDC.ERR5033571.Scottellia_klaineana.a353.fasta
5005	PAFTOL	Malpighiales	Achariaceae	Lindackeria	paludosa	Stevens, A.D.; Tillery-Stevens, M. 02-241094 (K)	K000370328	1994		Herbarium	342	180426	https://sftp.kew.org/pub/paftol/current_release/fasta/by_recovery/INSDC.ERR7618261.Lindackeria_paludosa.a353.fasta
5006	PAFTOL	Malpighiales	Achariaceae	Lindackeria	dentata	Haba, P.K.; Couch, C.; Traor√©, A. 231 (K)	K001074551	2008		Herbarium	346	225564	https://sftp.kew.org/pub/paftol/current_release/fasta/by_recovery/INSDC.ERR7618262.Lindackeria_dentata.a353.fasta
5008	PAFTOL	Malpighiales	Achariaceae	Chiangiodendron	mexicanum	Estrada, A.; Volio, E. 2170 (K)	K000370316	1999		Herbarium	349	213792	https://sftp.kew.org/pub/paftol/current_release/fasta/by_recovery/INSDC.ERR5033572.Chiangiodendron_mexicanum.a353.fasta
5009	PAFTOL	Malpighiales	Achariaceae	Prockiopsis	grandis	Ammann, M.Y.; Madiomanana, M.C.; Tahinarivony, M.Y.A. 489 (K)	K000370331	2009		Herbarium	351	232734	https://sftp.kew.org/pub/paftol/current_release/fasta/by_recovery/INSDC.ERR7618263.Prockiopsis_grandis.a353.fasta
5010	PAFTOL	Malpighiales	Achariaceae	Carpotroche	brasiliensis	Neves, M.L.C.; Rog√©rio 1 (K)	K000370314	2003		Herbarium	346	227337	https://sftp.kew.org/pub/paftol/current_release/fasta/by_recovery/INSDC.ERR5033573.Carpotroche_brasiliensis.a353.fasta
5012	PAFTOL	Nymphaeales	Nymphaeaceae	Nymphaea	atrans	RBG Kew Living Collection 2010-538		2017		DNA bank	329	158532	https://sftp.kew.org/pub/paftol/current_release/fasta/by_recovery/INSDC.ERR7618264.Nymphaea_atrans.a353.fasta
5020	PAFTOL	Nymphaeales	Nymphaeaceae	Nymphaea	gigantea	RBG Kew Living Collection 1992-2007		2017		DNA bank	331	160959	https://sftp.kew.org/pub/paftol/current_release/fasta/by_recovery/INSDC.ERR7618267.Nymphaea_gigantea.a353.fasta
5022	PAFTOL	Nymphaeales	Nymphaeaceae	Victoria	cruziana	RBG Kew DNA Bank 74239		2017		DNA bank	304	118173	https://sftp.kew.org/pub/paftol/current_release/fasta/by_recovery/INSDC.ERR7618268.Victoria_cruziana.a353.fasta
5024	PAFTOL	Caryophyllales	Cactaceae	Cereus	hexagonus	RBG Kew Living Collection 2009-1967				Live plant	344	177381	https://sftp.kew.org/pub/paftol/current_release/fasta/by_recovery/INSDC.ERR7618269.Cereus_hexagonus.a353.fasta
5025	PAFTOL	Caryophyllales	Cactaceae	Corryocactus	squarrosus	RBG Kew Living Collection 2007-2086				Live plant	337	166983	https://sftp.kew.org/pub/paftol/current_release/fasta/by_recovery/INSDC.ERR7618270.Corryocactus_squarrosus.a353.fasta
5026	PAFTOL	Caryophyllales	Cactaceae	Corryocactus	brevistylus	RBG Kew Living Collection 2001-3819				Live plant	341	174216	https://sftp.kew.org/pub/paftol/current_release/fasta/by_recovery/INSDC.ERR7618271.Corryocactus_brevistylus.a353.fasta
5035	PAFTOL	Caryophyllales	Cactaceae	Harrisia	tortuosa	RBG Kew Living Collection 1985-2774				Live plant	342	155838	https://sftp.kew.org/pub/paftol/current_release/fasta/by_recovery/INSDC.ERR7618272.Harrisia_tortuosa.a353.fasta
5039	PAFTOL	Caryophyllales	Cactaceae	Micranthocereus	purpureus	RBG Kew Living Collection 1977-907				Live plant	340	169977	https://sftp.kew.org/pub/paftol/current_release/fasta/by_recovery/INSDC.ERR7618273.Micranthocereus_purpureus.a353.fasta
5042	PAFTOL	Caryophyllales	Cactaceae	Nyctocereus	serpentinus	RBG Kew Living Collection 1986-1051				Live plant	342	180216	https://sftp.kew.org/pub/paftol/current_release/fasta/by_recovery/INSDC.ERR7618274.Nyctocereus_serpentinus.a353.fasta
5043	PAFTOL	Caryophyllales	Cactaceae	Pilosocereus	sp.	RBG Kew Living Collection 2002-3078				Live plant	343	171504	https://sftp.kew.org/pub/paftol/current_release/fasta/by_recovery/INSDC.ERR7618275.Pilosocereus_sp.a353.fasta
5047	PAFTOL	Caryophyllales	Cactaceae	Selenicereus	tonduzii	RBG Kew Living Collection 2007-1368				Live plant	344	170100	https://sftp.kew.org/pub/paftol/current_release/fasta/by_recovery/INSDC.ERR7618276.Selenicereus_tonduzii.a353.fasta
5050	PAFTOL	Solanales	Solanaceae	Nicotiana	rosulata	Chase, M.W. 16170 (K)		2017		DNA bank	346	207369	https://sftp.kew.org/pub/paftol/current_release/fasta/by_recovery/INSDC.ERR5033576.Nicotiana_rosulata.a353.fasta
5055	PAFTOL	Vitales	Vitaceae	Cissus	antarctica	Whaite, T.: Whaite, J. 3471 (K)	K000801172	1981		Herbarium	347	208086	https://sftp.kew.org/pub/paftol/current_release/fasta/by_recovery/INSDC.ERR5033580.Cissus_antarctica.a353.fasta
5057	PAFTOL	Vitales	Vitaceae	Ampelocissus	martini	ATB49 (K)				Herbarium	346	203280	https://sftp.kew.org/pub/paftol/current_release/fasta/by_recovery/INSDC.ERR5033581.Ampelocissus_martini.a353.fasta
5060	PAFTOL	Solanales	Solanaceae	Nicotiana	excelsior	Chase, M.W. 16106 (K)		2016		Silica dried	350	215133	https://sftp.kew.org/pub/paftol/current_release/fasta/by_recovery/INSDC.ERR7618277.Nicotiana_excelsior.a353.fasta
5061	PAFTOL	Fabales	Fabaceae	Cytisus	nigricans	Lewis, G.P. 672 (K)	K000556871	1980		Herbarium	345	195972	https://sftp.kew.org/pub/paftol/current_release/fasta/by_recovery/INSDC.ERR7618278.Cytisus_nigricans.a353.fasta
5062	PAFTOL	Fabales	Fabaceae	Listia	bainesii	Germishuizen, G. 3657 (K)	K000556870	1983		Herbarium	349	209586	https://sftp.kew.org/pub/paftol/current_release/fasta/by_recovery/INSDC.ERR7618279.Listia_bainesii.a353.fasta
5063	PAFTOL	Fabales	Fabaceae	Listia	marlothii	Giess, W. 11244 (K)	K000556869	1971		Herbarium	336	149082	https://sftp.kew.org/pub/paftol/current_release/fasta/by_recovery/INSDC.ERR7618280.Listia_marlothii.a353.fasta
5064	PAFTOL	Fabales	Fabaceae	Ezoloba	macrocarpa	Hardy, L.S. 853 (K)	K000556867	1960		Herbarium	337	159999	https://sftp.kew.org/pub/paftol/current_release/fasta/by_recovery/INSDC.ERR7618281.Ezoloba_macrocarpa.a353.fasta
5065	PAFTOL	Fabales	Fabaceae	Wiborgiella	inflata	Stirton, C.H. 11170 (K)	K000556868	1986		Herbarium	349	183825	https://sftp.kew.org/pub/paftol/current_release/fasta/by_recovery/INSDC.ERR7618282.Wiborgiella_inflata.a353.fasta
5067	PAFTOL	Fabales	Fabaceae	Biserrula	pelecinus	Friis, I.; Bidgood, S.; Legesse, M.; Wandefrash, M.; Gibre-Hiwot, G. 8686 (K)	K000556872	1997		Herbarium	347	192714	https://sftp.kew.org/pub/paftol/current_release/fasta/by_recovery/INSDC.ERR7618283.Biserrula_pelecinus.a353.fasta
5068	PAFTOL	Fabales	Fabaceae	Sarcodum	scandens	Hiep, N.T.; Dao, N.K.; Anh, T.P. 206 (K)	K000556873	1998		Herbarium	249	49032	https://sftp.kew.org/pub/paftol/current_release/fasta/by_recovery/INSDC.ERR7618284.Sarcodum_scandens.a353.fasta
5069	PAFTOL	Fabales	Fabaceae	Poissonia	hypoleuca	Nee, M. 40549 (K)	K001256246	1991		Herbarium	345	189291	https://sftp.kew.org/pub/paftol/current_release/fasta/by_recovery/INSDC.ERR7618285.Poissonia_hypoleuca.a353.fasta
5070	PAFTOL	Fabales	Fabaceae	Cytisopsis	pseudocytisus	Coode, M.J.E; Jones, B.M.G 512 (K)	K000556874	1965		Herbarium	345	184632	https://sftp.kew.org/pub/paftol/current_release/fasta/by_recovery/INSDC.ERR7618286.Cytisopsis_pseudocytisus.a353.fasta
5071	PAFTOL	Fabales	Fabaceae	Dorycnopsis	abyssinica	Radcliffe-Smith, A.; Henchie, S.J. 4666 (K)	K000556875	1977		Herbarium	345	202908	https://sftp.kew.org/pub/paftol/current_release/fasta/by_recovery/INSDC.ERR7618287.Dorycnopsis_abyssinica.a353.fasta
5072	PAFTOL	Fabales	Fabaceae	Acmispon	junceus	Hoover, R.F. 6090 (K)	K000556876	1946		Herbarium	345	195009	https://sftp.kew.org/pub/paftol/current_release/fasta/by_recovery/INSDC.ERR7618288.Acmispon_junceus.a353.fasta
5073	PAFTOL	Fabales	Fabaceae	Acmispon	utahensis	Welsh, S.L.; Atwood, N.D. 28791 (K)	K000556877	2004		Herbarium	345	186513	https://sftp.kew.org/pub/paftol/current_release/fasta/by_recovery/INSDC.ERR7618289.Acmispon_utahensis.a353.fasta
5074	PAFTOL	Fabales	Fabaceae	Podolotus	hosackioides	Radcliffe-Smith, A. 4040 (K)	K000556878	1976		Herbarium	345	193233	https://sftp.kew.org/pub/paftol/current_release/fasta/by_recovery/INSDC.ERR7618290.Podolotus_hosackioides.a353.fasta
5075	PAFTOL	Fabales	Fabaceae	Hosackia	repens	Lyonnet, E. 725 (K)	K000556879	1961		Herbarium	345	184548	https://sftp.kew.org/pub/paftol/current_release/fasta/by_recovery/INSDC.ERR7618291.Hosackia_repens.a353.fasta
5076	PAFTOL	Fabales	Fabaceae	Antopetitia	abyssinica	Etuge, M. 3465 (K)	K000338543	1996		Herbarium	342	188901	https://sftp.kew.org/pub/paftol/current_release/fasta/by_recovery/INSDC.ERR7618292.Antopetitia_abyssinica.a353.fasta
5077	PAFTOL	Fabales	Fabaceae	Pseudolotus	villosus	Radcliffe-Smith, A. 3694 (K)	K000556880	1976		Herbarium	342	183117	https://sftp.kew.org/pub/paftol/current_release/fasta/by_recovery/INSDC.ERR7618293.Pseudolotus_villosus.a353.fasta
5078	PAFTOL	Fabales	Fabaceae	Sunhangia	elegans	Simmons; Erskine; Howick; McNamara s.n. (K)	K000556881	1991		Herbarium	336	154755	https://sftp.kew.org/pub/paftol/current_release/fasta/by_recovery/INSDC.ERR7618294.Sunhangia_elegans.a353.fasta
5079	PAFTOL	Fabales	Fabaceae	Leptodesmia	congesta	Jongking, C.H.; Rapanarivo, S. 836 (K)	K000556882	1993		Herbarium	343	187902	https://sftp.kew.org/pub/paftol/current_release/fasta/by_recovery/INSDC.ERR7618295.Leptodesmia_congesta.a353.fasta
5080	PAFTOL	Fabales	Fabaceae	Desmodiastrum	parviflorum	Matthew, K.M. s.n. (K)	K000556883	1979		Herbarium	330	134184	https://sftp.kew.org/pub/paftol/current_release/fasta/by_recovery/INSDC.ERR7618296.Desmodiastrum_parviflorum.a353.fasta
5081	PAFTOL	Fabales	Fabaceae	Verdesmum	hentyi	Chew, W.L.; Corner, E.J.H.; Stainton, A. 1444 (K)	K000556884	1961		Herbarium	335	163119	https://sftp.kew.org/pub/paftol/current_release/fasta/by_recovery/INSDC.ERR7618297.Verdesmum_hentyi.a353.fasta
5082	PAFTOL	Fabales	Fabaceae	Vandasina	retusa	Hoogland, R.D. 8523 (K)	K000556907	1962		Herbarium	334	141534	https://sftp.kew.org/pub/paftol/current_release/fasta/by_recovery/INSDC.ERR7618298.Vandasina_retusa.a353.fasta
5083	PAFTOL	Fabales	Fabaceae	Cochliasanthus	caracalla	Wood, J.T.I.; Mendoza, M; Vidal, D. 19658 (K)	K000556885	2003		Herbarium	340	179961	https://sftp.kew.org/pub/paftol/current_release/fasta/by_recovery/INSDC.ERR7618299.Cochliasanthus_caracalla.a353.fasta
5084	PAFTOL	Fabales	Fabaceae	Pediomelum	tenuiflorum	Tatschl, A. 1105 (K)	K000556886	1967		Herbarium	346	192828	https://sftp.kew.org/pub/paftol/current_release/fasta/by_recovery/INSDC.ERR7618300.Pediomelum_tenuiflorum.a353.fasta
5085	PAFTOL	Fabales	Fabaceae	Phylacium	bracteosum	I Made Maduarta (Pung) IMM 161 (K)	K000733727	1988		Herbarium	346	193404	https://sftp.kew.org/pub/paftol/current_release/fasta/by_recovery/INSDC.ERR7618301.Phylacium_bracteosum.a353.fasta
5087	PAFTOL	Fabales	Fabaceae	Rhynchosia	chrysoscias	Scharf, H.T. 1433 (K)	K000556887	1974		Herbarium	327	108564	https://sftp.kew.org/pub/paftol/current_release/fasta/by_recovery/INSDC.ERR7618302.Rhynchosia_chrysoscias.a353.fasta
5088	PAFTOL	Fabales	Fabaceae	Burkilliodendron	album	Burkill, I.H.; Haniff, M. 12493 (K)	K000881080	1924		Herbarium	310	95121	https://sftp.kew.org/pub/paftol/current_release/fasta/by_recovery/INSDC.ERR7618303.Burkilliodendron_album.a353.fasta
5089	PAFTOL	Fabales	Fabaceae	Rhynchotropis	poggei	Bingham, M.G. 11975 (K)	K000556888	1999		Herbarium	344	193956	https://sftp.kew.org/pub/paftol/current_release/fasta/by_recovery/INSDC.ERR7618304.Rhynchotropis_poggei.a353.fasta
5090	PAFTOL	Fabales	Fabaceae	Barbieria	pinnata	Mendoza, M.; Huaylla, L.; Paredes, S. 3129 (K)	K000556889	2008		Herbarium	341	177366	https://sftp.kew.org/pub/paftol/current_release/fasta/by_recovery/INSDC.ERR7618305.Barbieria_pinnata.a353.fasta
5091	PAFTOL	Fabales	Fabaceae	Aenictophyton	anomalum	Lazarides, M.; Palmer, J. 293 (K)	K000556890	1988		Herbarium	347	203148	https://sftp.kew.org/pub/paftol/current_release/fasta/by_recovery/INSDC.ERR7618306.Aenictophyton_anomalum.a353.fasta
5092	PAFTOL	Fabales	Fabaceae	Stonesiella	selaginoides	Talbot de Malahide, L. s.n. (K)	K000556891	1969		Herbarium	341	162642	https://sftp.kew.org/pub/paftol/current_release/fasta/by_recovery/INSDC.ERR7618307.Stonesiella_selaginoides.a353.fasta
5093	PAFTOL	Fabales	Fabaceae	Gonocytisus	pterocladus	Khairallah, S.; van Slageren, M. s.n. (K)	K000556893	2002		Herbarium	348	205545	https://sftp.kew.org/pub/paftol/current_release/fasta/by_recovery/INSDC.ERR7618308.Gonocytisus_pterocladus.a353.fasta
5094	PAFTOL	Fabales	Fabaceae	Echinospartum	barnadesii	Morales, R.; Vitek, E. s.n. (K)	K000556892	1997		Herbarium	348	203016	https://sftp.kew.org/pub/paftol/current_release/fasta/by_recovery/INSDC.ERR7618309.Echinospartum_barnadesii.a353.fasta
5095	PAFTOL	Fabales	Fabaceae	Podocytisus	caramanicus	Davis 19848 (K)	K000556894	1952		Herbarium	348	195255	https://sftp.kew.org/pub/paftol/current_release/fasta/by_recovery/INSDC.ERR7618310.Podocytisus_caramanicus.a353.fasta
5096	PAFTOL	Fabales	Fabaceae	Oberholzeria	etendekaensis	Swanepoel, W. 316 (K)	K000980305	2012		Herbarium	341	193170	https://sftp.kew.org/pub/paftol/current_release/fasta/by_recovery/INSDC.ERR7618311.Oberholzeria_etendekaensis.a353.fasta
5097	PAFTOL	Fabales	Fabaceae	Wiborgia	obcordata	Stirton, C.H. 5958 (K)	K000556895	1976		Herbarium	345	176877	https://sftp.kew.org/pub/paftol/current_release/fasta/by_recovery/INSDC.ERR7618312.Wiborgia_obcordata.a353.fasta
5098	PAFTOL	Fabales	Fabaceae	Robynsiophyton	vanderystii	Richards, H.M. 18144 (K)	K000556896	1963		Herbarium	343	165897	https://sftp.kew.org/pub/paftol/current_release/fasta/by_recovery/INSDC.ERR7618313.Robynsiophyton_vanderystii.a353.fasta
5100	PAFTOL	Fabales	Fabaceae	Calobota	cytisoides	Cattell, P.; Cattell, J. 169 (K)	K000556898	1982		Herbarium	345	187491	https://sftp.kew.org/pub/paftol/current_release/fasta/by_recovery/INSDC.ERR7618314.Calobota_cytisoides.a353.fasta
5101	PAFTOL	Fabales	Fabaceae	Neoharmsia	sp.	Du Puy, D.J.; Andriantiana, J.; Andrianantoanina, O. s.n. (K)	K000556899	1994		Herbarium	345	205068	https://sftp.kew.org/pub/paftol/current_release/fasta/by_recovery/INSDC.ERR7618315.Neoharmsia_sp.a353.fasta
5102	PAFTOL	Fabales	Fabaceae	Sakoanala	villosa	Capuron, R. s.n. (K)	K000556900	1966		Herbarium	343	182136	https://sftp.kew.org/pub/paftol/current_release/fasta/by_recovery/INSDC.ERR7618316.Sakoanala_villosa.a353.fasta
5103	PAFTOL	Fabales	Fabaceae	Salweenia	wardii	Sun, H.; Zhang, Y.; Li, G.; Wang, X. s.n. (K)	K000556901	2008		Herbarium	334	149910	https://sftp.kew.org/pub/paftol/current_release/fasta/by_recovery/INSDC.ERR7618317.Salweenia_wardii.a353.fasta
5104	PAFTOL	Fabales	Fabaceae	Euchresta	horsfieldii	Stone, B.C. 15864 (K)	K000556902	1987		Herbarium	284	62325	https://sftp.kew.org/pub/paftol/current_release/fasta/by_recovery/INSDC.ERR7618318.Euchresta_horsfieldii.a353.fasta
5105	PAFTOL	Fabales	Fabaceae	Punjuba	racemiflora	Aguilar, R. 4680 (K)	K000556908	1996		Herbarium	329	140199	https://sftp.kew.org/pub/paftol/current_release/fasta/by_recovery/INSDC.ERR7618319.Punjuba_racemiflora.a353.fasta
5106	PAFTOL	Fabales	Fabaceae	Indopiptadenia	oudhensis	Bajpai, O.; Chandhary, L.B. s.n. (K)	K000556903	2013		Herbarium	349	196770	https://sftp.kew.org/pub/paftol/current_release/fasta/by_recovery/INSDC.ERR7618320.Indopiptadenia_oudhensis.a353.fasta
5107	PAFTOL	Fabales	Fabaceae	Hultholia	mimosoides	Beusekom, C.F.; Phengkhlai, C.; Geesink, R.; Wongwan, B. 4706 (K)	K000556904	1972		Herbarium	233	38877	https://sftp.kew.org/pub/paftol/current_release/fasta/by_recovery/INSDC.ERR7618321.Hultholia_mimosoides.a353.fasta
5109	PAFTOL	Fabales	Fabaceae	Zenia	insignis	Averyanov, L.; Loc, P.K.; The, P.V.; Vinh, N.T. 5748 (K)	K000556906	2004		Herbarium	348	182895	https://sftp.kew.org/pub/paftol/current_release/fasta/by_recovery/INSDC.ERR7618322.Zenia_insignis.a353.fasta
5110	PAFTOL	Fabales	Fabaceae	Androcalymma	glabrifolium	Krukoff, B.A. 8827 (K)	K000835116	1936		Herbarium	328	116337	https://sftp.kew.org/pub/paftol/current_release/fasta/by_recovery/INSDC.ERR7618323.Androcalymma_glabrifolium.a353.fasta
5115	PAFTOL	Poales	Cyperaceae	Bisboeckelera	vinacea	Croat, T.B.; Watt, J. 70286 (GENT)				Herbarium	328	129879	https://sftp.kew.org/pub/paftol/current_release/fasta/by_recovery/INSDC.ERR5033583.Bisboeckelera_vinacea.a353.fasta
5116	PAFTOL	Poales	Cyperaceae	Bolboschoenus	grandispicus	Lobin W. 2021 (K)				Herbarium	326	166089	https://sftp.kew.org/pub/paftol/current_release/fasta/by_recovery/INSDC.ERR4969783.Bolboschoenus_grandispicus.a353.fasta
5119	PAFTOL	Poales	Cyperaceae	Chamaedendron	xyridioides	J.J. Bruhl 3260 (NE)				Herbarium	321	151239	https://sftp.kew.org/pub/paftol/current_release/fasta/by_recovery/INSDC.ERR5034736.Chamaedendron_xyridioides.a353.fasta
5123	PAFTOL	Poales	Cyperaceae	Isolepis	fluitans	Muasya, A.M.; Knox 3195 (EA)				Silica dried	324	146292	https://sftp.kew.org/pub/paftol/current_release/fasta/by_recovery/INSDC.ERR4969784.Isolepis_fluitans.a353.fasta
5127	PAFTOL	Poales	Cyperaceae	Cryptangium	verticillatum	Ruysschaert S. 664 (GENT)				Herbarium	311	127176	https://sftp.kew.org/pub/paftol/current_release/fasta/by_recovery/INSDC.ERR5033584.Cryptangium_verticillatum.a353.fasta
5130	PAFTOL	Poales	Cyperaceae	Tetraria	arundinacea	K.L. Wilson 7770 (GENT)				Herbarium	298	103434	https://sftp.kew.org/pub/paftol/current_release/fasta/by_recovery/INSDC.ERR5034737.Tetraria_arundinacea.a353.fasta
5137	PAFTOL	Poales	Cyperaceae	Rhodoscirpus	asper	ST. G. Beck 17399 (GENT)				Herbarium	328	149529	https://sftp.kew.org/pub/paftol/current_release/fasta/by_recovery/INSDC.ERR5033585.Rhodoscirpus_asper.a353.fasta
5138	PAFTOL	Poales	Cyperaceae	Scirpus	pinguiculus	Goetghebeur 4528 (GENT)				Herbarium	301	107082	https://sftp.kew.org/pub/paftol/current_release/fasta/by_recovery/INSDC.ERR5034738.Scirpus_pinguiculus.a353.fasta
5139	PAFTOL	Poales	Cyperaceae	Scirpus	sp.	Desfayes 97012901 (GENT)				Herbarium	333	150852	https://sftp.kew.org/pub/paftol/current_release/fasta/by_recovery/INSDC.ERR5084272.Scirpus_sp.a353.fasta
5144	PAFTOL	Poales	Cyperaceae	Abildgaardia	triflora	Malaisse F. & Goetghebeur P. 400 (GENT)				Herbarium	308	112680	https://sftp.kew.org/pub/paftol/current_release/fasta/by_recovery/INSDC.ERR4374849.Abildgaardia_triflora.a353.fasta
5146	PAFTOL	Poales	Cyperaceae	Bulbostylis	equitans	H. & E. Hess 52686 (GENT)				Herbarium	316	124377	https://sftp.kew.org/pub/paftol/current_release/fasta/by_recovery/INSDC.ERR4374850.Bulbostylis_equitans.a353.fasta
5149	PAFTOL	Poales	Cyperaceae	Chorizandra	sphaerocephala	Bruhl, J.J. 1858 (K)		1999	Australia	DNA bank	337	156927	https://sftp.kew.org/pub/paftol/current_release/fasta/by_recovery/INSDC.ERR5033586.Chorizandra_sphaerocephala.a353.fasta
5150	PAFTOL	Poales	Cyperaceae	Chrysitrix	capensis	Muasya, A.M. s.n.; 40998 (K)			South Africa	DNA bank	331	147789	https://sftp.kew.org/pub/paftol/current_release/fasta/by_recovery/INSDC.ERR5033587.Chrysitrix_capensis.a353.fasta
5151	PAFTOL	Poales	Cyperaceae	Diplacrum	africanum	Vollesen, K. 3967 (K)			Tanzania, the United Republic of	DNA bank	327	164562	https://sftp.kew.org/pub/paftol/current_release/fasta/by_recovery/INSDC.ERR5033588.Diplacrum_africanum.a353.fasta
5154	PAFTOL	Poales	Cyperaceae	Neesenbeckia	punctoria	Bruhl, J.J. 1731 (K)		1996	South Africa	DNA bank	331	144174	https://sftp.kew.org/pub/paftol/current_release/fasta/by_recovery/INSDC.ERR5033589.Neesenbeckia_punctoria.a353.fasta
5156	PAFTOL	Poales	Cyperaceae	Cyathochaeta	diandra	Hodgon, J. 94 (K)	K000493450	1999	Australia	DNA bank	316	131910	https://sftp.kew.org/pub/paftol/current_release/fasta/by_recovery/INSDC.ERR5033590.Cyathochaeta_diandra.a353.fasta
5158	PAFTOL	Poales	Cyperaceae	Schoenus	quadrangularis	Helme, N.A. 3290 (K)			South Africa	DNA bank	312	120801	https://sftp.kew.org/pub/paftol/current_release/fasta/by_recovery/INSDC.ERR5033591.Schoenus_quadrangularis.a353.fasta
5159	PAFTOL	Poales	Cyperaceae	Evandra	aristata	Bruhl, J.J. 2108 (K)		2003	Australia	DNA bank	310	123291	https://sftp.kew.org/pub/paftol/current_release/fasta/by_recovery/INSDC.ERR5033592.Evandra_aristata.a353.fasta
5160	PAFTOL	Poales	Cyperaceae	Exocarya	sclerioides	Bruhl, J.J. 2505 (K)	NE86553	2006	Australia	DNA bank	335	159621	https://sftp.kew.org/pub/paftol/current_release/fasta/by_recovery/INSDC.ERR5033593.Exocarya_sclerioides.a353.fasta
5161	PAFTOL	Poales	Cyperaceae	Gymnoschoenus	sphaerocephalus	Bruhl, J.J. 2365 (K)		2005	Australia	DNA bank	318	132261	https://sftp.kew.org/pub/paftol/current_release/fasta/by_recovery/INSDC.ERR5033594.Gymnoschoenus_sphaerocephalus.a353.fasta
5163	PAFTOL	Poales	Cyperaceae	Reedia	spathacea	Dixon, K., 998 (K)		2007	South Africa	Silica dried	332	155397	https://sftp.kew.org/pub/paftol/current_release/fasta/by_recovery/INSDC.ERR5033595.Reedia_spathacea.a353.fasta
5169	PAFTOL	Caryophyllales	Cactaceae	Eriosyce	aurata	Larridon, I.; Cisternas, M.A. 2013-223 (GENT)				Silica dried	330	136755	https://sftp.kew.org/pub/paftol/current_release/fasta/by_recovery/INSDC.ERR7618324.Eriosyce_aurata.a353.fasta
5170	PAFTOL	Sapindales	Sapindaceae	Xanthoceras	sorbifolium	Maurin, O. 4384 (K)		2017		Silica dried	347	219642	https://sftp.kew.org/pub/paftol/current_release/fasta/by_recovery/INSDC.ERR5033596.Xanthoceras_sorbifolium.a353.fasta
5172	PAFTOL	Oxalidales	Cunoniaceae	Ackama	australiensis	P.Forster 21236 (K)				DNA bank	351	233160	https://sftp.kew.org/pub/paftol/current_release/fasta/by_recovery/INSDC.ERR5034739.Ackama_australiensis.a353.fasta
5174	PAFTOL	Oxalidales	Cunoniaceae	Ackama	rufa	Johns, R.J. 9758 (K)			Indonesia	DNA bank	350	233958	https://sftp.kew.org/pub/paftol/current_release/fasta/by_recovery/INSDC.ERR5034740.Ackama_rufa.a353.fasta
5175	PAFTOL	Oxalidales	Cunoniaceae	Codia	montana	Pillon, Y. 225 (K)		2005	New Caledonia	Silica dried	350	234012	https://sftp.kew.org/pub/paftol/current_release/fasta/by_recovery/INSDC.ERR5033597.Codia_montana.a353.fasta
5176	PAFTOL	Oxalidales	Cunoniaceae	Cunonia	capensis	Chase, M.W. 3078 (K)				Silica dried	351	229335	https://sftp.kew.org/pub/paftol/current_release/fasta/by_recovery/INSDC.ERR5033598.Cunonia_capensis.a353.fasta
5177	PAFTOL	Oxalidales	Cunoniaceae	Cunonia	cerifera	Pillon, Y. 105 (K)		2005	New Caledonia	Silica dried	349	243816	https://sftp.kew.org/pub/paftol/current_release/fasta/by_recovery/INSDC.ERR5034741.Cunonia_cerifera.a353.fasta
5178	PAFTOL	Oxalidales	Cunoniaceae	Eucryphia	milliganii	Chase, M.W. 2528 (K)			Australia	Silica dried	351	234195	https://sftp.kew.org/pub/paftol/current_release/fasta/by_recovery/INSDC.ERR5033599.Eucryphia_milliganii.a353.fasta
5179	PAFTOL	Oxalidales	Cunoniaceae	Geissois	racemosa	Pillon, Y. 309 (K)		2006	New Caledonia	DNA bank	350	232407	https://sftp.kew.org/pub/paftol/current_release/fasta/by_recovery/INSDC.ERR5033600.Geissois_racemosa.a353.fasta
5180	PAFTOL	Oxalidales	Cunoniaceae	Hooglandia	ignambiensis	Lowry 5767 (K)		2001	New Caledonia	DNA bank	352	231675	https://sftp.kew.org/pub/paftol/current_release/fasta/by_recovery/INSDC.ERR5033601.Hooglandia_ignambiensis.a353.fasta
5181	PAFTOL	Oxalidales	Cunoniaceae	Lamanonia	ternata	Ganev 261 (K)		1992	Brazil	DNA bank	350	242772	https://sftp.kew.org/pub/paftol/current_release/fasta/by_recovery/INSDC.ERR5033602.Lamanonia_ternata.a353.fasta
5182	PAFTOL	Oxalidales	Cunoniaceae	Opocunonia	nymanii	Allison s.n.; 15637 (K)		1998	Papua New Guinea	DNA bank	352	244449	https://sftp.kew.org/pub/paftol/current_release/fasta/by_recovery/INSDC.ERR5034742.Opocunonia_nymanii.a353.fasta
5183	PAFTOL	Oxalidales	Cunoniaceae	Platylophus	trifoliatus	Chase, M.W. 5726 (K)			South Africa	DNA bank	351	239595	https://sftp.kew.org/pub/paftol/current_release/fasta/by_recovery/INSDC.ERR5033603.Platylophus_trifoliatus.a353.fasta
5184	PAFTOL	Oxalidales	Cunoniaceae	Schizomeria	serrata	Chase, M.W. 1223 (K)			Indonesia	DNA bank	350	231225	https://sftp.kew.org/pub/paftol/current_release/fasta/by_recovery/INSDC.ERR5033604.Schizomeria_serrata.a353.fasta
5185	PAFTOL	Oxalidales	Cunoniaceae	Spiraeanthemum	meridionale	Pillon, Y. 636 (K)		2007	New Caledonia	DNA bank	350	233982	https://sftp.kew.org/pub/paftol/current_release/fasta/by_recovery/INSDC.ERR5033605.Spiraeanthemum_meridionale.a353.fasta
5186	PAFTOL	Oxalidales	Cunoniaceae	Ackama	fulva	Johns, R.J. 9435 (K)		1998	Indonesia	DNA bank	349	235644	https://sftp.kew.org/pub/paftol/current_release/fasta/by_recovery/INSDC.ERR5034743.Ackama_fulva.a353.fasta
5187	PAFTOL	Oxalidales	Cunoniaceae	Pterophylla	dichotoma	Bradford 1182 (K)		2002	New Caledonia	DNA bank	351	230970	https://sftp.kew.org/pub/paftol/current_release/fasta/by_recovery/INSDC.ERR5033606.Pterophylla_dichotoma.a353.fasta
5189	PAFTOL	Oxalidales	Cunoniaceae	Pterophylla	madagascariensis	McPherson 18329 (K)		2001	Madagascar	DNA bank	352	233838	https://sftp.kew.org/pub/paftol/current_release/fasta/by_recovery/INSDC.ERR5033607.Pterophylla_madagascariensis.a353.fasta
5190	PAFTOL	Oxalidales	Cunoniaceae	Weinmannia	pinnata	Salazar, G. et al. s.n.; 19437 (K)		2004	Mexico	DNA bank	351	231432	https://sftp.kew.org/pub/paftol/current_release/fasta/by_recovery/INSDC.ERR5034744.Weinmannia_pinnata.a353.fasta
5191	PAFTOL	Oxalidales	Cunoniaceae	Weinmannia	tinctoria	REU 10049 (K)		2005	French Southern Territories (the)	DNA bank	351	229311	https://sftp.kew.org/pub/paftol/current_release/fasta/by_recovery/INSDC.ERR5033608.Weinmannia_tinctoria.a353.fasta
5192	PAFTOL	Oxalidales	Elaeocarpaceae	Crinodendron	patagua	Chase, M.W. 19978 (K)				Silica dried	349	234867	https://sftp.kew.org/pub/paftol/current_release/fasta/by_recovery/INSDC.ERR7618325.Crinodendron_patagua.a353.fasta
5193	PAFTOL	Oxalidales	Elaeocarpaceae	Dubouzetia	sp.	RBG Kew DNA Bank 3776				Herbarium	350	231015	https://sftp.kew.org/pub/paftol/current_release/fasta/by_recovery/INSDC.ERR5084273.Dubouzetia_sp.a353.fasta
5194	PAFTOL	Oxalidales	Elaeocarpaceae	Elaeocarpus	dognyensis	Nguyen.V.D. et al. 1118 (K)				DNA bank	348	230223	https://sftp.kew.org/pub/paftol/current_release/fasta/by_recovery/INSDC.ERR5034745.Elaeocarpus_dognyensis.a353.fasta
5195	PAFTOL	Oxalidales	Elaeocarpaceae	Peripentadenia	phelpsii	RBG Kew DNA Bank 3774				DNA bank	351	235938	https://sftp.kew.org/pub/paftol/current_release/fasta/by_recovery/INSDC.ERR5033609.Peripentadenia_phelpsii.a353.fasta
5196	PAFTOL	Oxalidales	Elaeocarpaceae	Platytheca	galioides	Chase, M.W. 179 (K)		1990	Australia	Silica dried	349	230394	https://sftp.kew.org/pub/paftol/current_release/fasta/by_recovery/INSDC.ERR5033610.Platytheca_galioides.a353.fasta
5197	PAFTOL	Oxalidales	Elaeocarpaceae	Sericolea	calophylla	TT 159 (K)			Indonesia	DNA bank	349	238443	https://sftp.kew.org/pub/paftol/current_release/fasta/by_recovery/INSDC.ERR5033611.Sericolea_calophylla.a353.fasta
5199	PAFTOL	Oxalidales	Elaeocarpaceae	Tetratheca	glandulosa	Chase, M.W. 180 (K)		1990		DNA bank	349	238791	https://sftp.kew.org/pub/paftol/current_release/fasta/by_recovery/INSDC.ERR5034746.Tetratheca_glandulosa.a353.fasta
5200	PAFTOL	Oxalidales	Huaceae	Afrostyrax	kamerunensis	Senterre, B.; Ngomo, D. 299 (K)				DNA bank	347	216654	https://sftp.kew.org/pub/paftol/current_release/fasta/by_recovery/INSDC.ERR5033612.Afrostyrax_kamerunensis.a353.fasta
5201	PAFTOL	Oxalidales	Huaceae	Hua	gaboni	Wieringa, J.J. 3177 (K)			Gabon	DNA bank	350	222231	https://sftp.kew.org/pub/paftol/current_release/fasta/by_recovery/INSDC.ERR5034747.Hua_gaboni.a353.fasta
5206	PAFTOL	Gentianales	Rubiaceae	Urophyllum	cyphandrum	Beaman, J.H. et al. 8949 (K)		1984	Malaysia	DNA bank	341	177858	https://sftp.kew.org/pub/paftol/current_release/fasta/by_recovery/INSDC.ERR5033613.Urophyllum_cyphandrum.a353.fasta
5207	PAFTOL	Malpighiales	Podostemaceae	Leiothylax	quangensis	Sine Nomine 1206 (K)		2006	Cameroon	DNA bank	243	84438	https://sftp.kew.org/pub/paftol/current_release/fasta/by_recovery/INSDC.ERR4297065.Leiothylax_quangensis.a353.fasta
5210	PAFTOL	Myrtales	Combretaceae	Terminalia	ankaranensis	Capuron, R. 22.041-SF (K)	K001275240	1962		Herbarium	338	150015	https://sftp.kew.org/pub/paftol/current_release/fasta/by_recovery/INSDC.ERR5034749.Terminalia_ankaranensis.a353.fasta
5215	PAFTOL	Malpighiales	Chrysobalanaceae	Geobalanus	riverae	Rivera, G. 1495 (K)				Herbarium	343	157032	https://sftp.kew.org/pub/paftol/current_release/fasta/by_recovery/INSDC.ERR7618326.Geobalanus_riverae.a353.fasta
5216	PAFTOL	Rosales	Urticaceae	Laportea	floribunda	Lowry II, P.P. 4529 (K)	K000798317	1990		Herbarium	303	85077	https://sftp.kew.org/pub/paftol/current_release/fasta/by_recovery/INSDC.ERR5034750.Laportea_floribunda.a353.fasta
5217	PAFTOL	Rosales	Urticaceae	Laportea	cuspidata	Furuse, M. 18489 (K)	K000798319	1946		Herbarium	287	66228	https://sftp.kew.org/pub/paftol/current_release/fasta/by_recovery/INSDC.ERR4009279.Laportea_cuspidata.a353.fasta
5219	PAFTOL	Rosales	Urticaceae	Laportea	humblotii	Schatz, G.E.; Rakotozafy, A.; D'Arcy W.; Randrianasolo, J. 1510 (K)	K000798318	1987		Herbarium	334	188049	https://sftp.kew.org/pub/paftol/current_release/fasta/by_recovery/INSDC.ERR5034751.Laportea_humblotii.a353.fasta
5220	PAFTOL	Gentianales	Apocynaceae	Amsonia	hubrichtii	Chase, M.W. 19252 (K)			United States of America	DNA bank	340	174369	https://sftp.kew.org/pub/paftol/current_release/fasta/by_recovery/INSDC.ERR5033615.Amsonia_hubrichtii.a353.fasta
5221	PAFTOL	Gentianales	Apocynaceae	Carissa	macrocarpa	Maurin, O. 4389 (K)		2017		DNA bank	347	183972	https://sftp.kew.org/pub/paftol/current_release/fasta/by_recovery/INSDC.ERR5033616.Carissa_macrocarpa.a353.fasta
5222	PAFTOL	Gentianales	Apocynaceae	Ceropegia	sandersonii	Chase, M.W. 17507 (K)				DNA bank	340	166548	https://sftp.kew.org/pub/paftol/current_release/fasta/by_recovery/INSDC.ERR5033617.Ceropegia_sandersonii.a353.fasta
5223	PAFTOL	Gentianales	Apocynaceae	Fockea	edulis	Maurin, O. 4387 (K)		2017		DNA bank	322	128514	https://sftp.kew.org/pub/paftol/current_release/fasta/by_recovery/INSDC.ERR5033618.Fockea_edulis.a353.fasta
5225	PAFTOL	Gentianales	Apocynaceae	Plumeria	obtusa	Chase, M.W. 724 (K)			United States of America	DNA bank	338	171270	https://sftp.kew.org/pub/paftol/current_release/fasta/by_recovery/INSDC.ERR5033619.Plumeria_obtusa.a353.fasta
5226	PAFTOL	Gentianales	Apocynaceae	Secamone	schweinfurthii	Goyder, D. J.; Masinde 3960 (K)		1995	Kenya	DNA bank	337	164547	https://sftp.kew.org/pub/paftol/current_release/fasta/by_recovery/INSDC.ERR5034752.Secamone_schweinfurthii.a353.fasta
5228	PAFTOL	Gentianales	Gentianaceae	Chironia	baccifera	Manning, J.C.; Reeves, G. 2840 (K)			South Africa	DNA bank	328	130044	https://sftp.kew.org/pub/paftol/current_release/fasta/by_recovery/INSDC.ERR5033620.Chironia_baccifera.a353.fasta
5229	PAFTOL	Gentianales	Gentianaceae	Exacum	exiguum	Andriamahay, M. : SNGF; Rakotoarisoa, S.E. 3411 (K)				DNA bank	316	115386	https://sftp.kew.org/pub/paftol/current_release/fasta/by_recovery/INSDC.ERR5033621.Exacum_exiguum.a353.fasta
5230	PAFTOL	Gentianales	Gentianaceae	Utania	racemosa	Johns, R.J. 9785 (K)			Indonesia	DNA bank	333	128214	https://sftp.kew.org/pub/paftol/current_release/fasta/by_recovery/INSDC.ERR5034753.Utania_racemosa.a353.fasta
5231	PAFTOL	Gentianales	Gentianaceae	Gentiana	cruciata	RBG Kew Living Collection 2001-3694				DNA bank	316	120576	https://sftp.kew.org/pub/paftol/current_release/fasta/by_recovery/INSDC.ERR5033622.Gentiana_cruciata.a353.fasta
5232	PAFTOL	Gentianales	Gentianaceae	Macrocarpaea	stenophylla	Weigend et al. 2000901 (K)		2000	Peru	DNA bank	323	132633	https://sftp.kew.org/pub/paftol/current_release/fasta/by_recovery/INSDC.ERR5033623.Macrocarpaea_stenophylla.a353.fasta
5233	PAFTOL	Gentianales	Gentianaceae	Voyria	aurantiaca	McKey, D. 20061 (K)		2006	French Guiana	DNA bank	235	65019	https://sftp.kew.org/pub/paftol/current_release/fasta/by_recovery/INSDC.ERR5033624.Voyria_aurantiaca.a353.fasta
5234	PAFTOL	Gentianales	Loganiaceae	Orianthera	flaviflora	Brummitt, George; Oliver 21298 (K)		2004	Australia	DNA bank	342	181791	https://sftp.kew.org/pub/paftol/current_release/fasta/by_recovery/INSDC.ERR5034754.Orianthera_flaviflora.a353.fasta
5235	PAFTOL	Gentianales	Loganiaceae	Strychnos	splendens	Momoh, J. 136 (K)				DNA bank	323	133257	https://sftp.kew.org/pub/paftol/current_release/fasta/by_recovery/INSDC.ERR5033625.Strychnos_splendens.a353.fasta
5236	PAFTOL	Gentianales	Rubiaceae	Razafimandimbisonia	minor	Maurin, O. 100 (K)			Madagascar	DNA bank	340	171318	https://sftp.kew.org/pub/paftol/current_release/fasta/by_recovery/INSDC.ERR5033626.Razafimandimbisonia_minor.a353.fasta
5237	PAFTOL	Gentianales	Rubiaceae	Anthospermum	sp.	Davis, A.P. 1026 (K)				DNA bank	258	43626	https://sftp.kew.org/pub/paftol/current_release/fasta/by_recovery/INSDC.ERR5084274.Anthospermum_sp.a353.fasta
5238	PAFTOL	Gentianales	Rubiaceae	Bertiera	bicarpellata	Davis, A.P. 3051 (K)		2002	Cameroon	DNA bank	339	168048	https://sftp.kew.org/pub/paftol/current_release/fasta/by_recovery/INSDC.ERR5033627.Bertiera_bicarpellata.a353.fasta
5239	PAFTOL	Gentianales	Rubiaceae	Chiococca	alba	Greene, L. 11 (K)		2007	Bermuda	DNA bank	337	163461	https://sftp.kew.org/pub/paftol/current_release/fasta/by_recovery/INSDC.ERR5033628.Chiococca_alba.a353.fasta
5240	PAFTOL	Gentianales	Rubiaceae	Cinchona	pubescens	Maurin, O. 4385 (K)		2017		DNA bank	323	137436	https://sftp.kew.org/pub/paftol/current_release/fasta/by_recovery/INSDC.ERR5033629.Cinchona_pubescens.a353.fasta
5241	PAFTOL	Gentianales	Rubiaceae	Colletoecema	tortistilum	Lisowski, S. 47195 (K)		1977	Congo (the Democratic Republic of the)	DNA bank	340	149934	https://sftp.kew.org/pub/paftol/current_release/fasta/by_recovery/INSDC.ERR5033630.Colletoecema_tortistilum.a353.fasta
5242	PAFTOL	Gentianales	Rubiaceae	Corynanthe	pachyceras	Davis, A.P. 3050 (K)			Cameroon	DNA bank	344	177495	https://sftp.kew.org/pub/paftol/current_release/fasta/by_recovery/INSDC.ERR5033631.Corynanthe_pachyceras.a353.fasta
5243	PAFTOL	Gentianales	Rubiaceae	Coussarea	paniculata	Zappi, D. 1057 (K)	K000578256	2008	Brazil	DNA bank	327	124413	https://sftp.kew.org/pub/paftol/current_release/fasta/by_recovery/INSDC.ERR5033632.Coussarea_paniculata.a353.fasta
5244	PAFTOL	Gentianales	Rubiaceae	Craterispermum	sp.	Davis, A.P. 2198 (K)			Madagascar	DNA bank	341	164289	https://sftp.kew.org/pub/paftol/current_release/fasta/by_recovery/INSDC.ERR5084275.Craterispermum_sp.a353.fasta
5245	PAFTOL	Gentianales	Rubiaceae	Cremaspora	triflora	Davis, A.P. 2912 (K)			Tanzania, the United Republic of	DNA bank	340	168039	https://sftp.kew.org/pub/paftol/current_release/fasta/by_recovery/INSDC.ERR5033633.Cremaspora_triflora.a353.fasta
5246	PAFTOL	Gentianales	Rubiaceae	Globulostylis	minor	Davis, A.P. 3007 (K)			Cameroon	Live plant	326	125916	https://sftp.kew.org/pub/paftol/current_release/fasta/by_recovery/INSDC.ERR5033634.Globulostylis_minor.a353.fasta
5247	PAFTOL	Gentianales	Rubiaceae	Damnacanthus	sp.	Davis, A.P. 4028 (K)			Viet Nam	DNA bank	345	176898	https://sftp.kew.org/pub/paftol/current_release/fasta/by_recovery/INSDC.ERR5084276.Damnacanthus_sp.a353.fasta
5249	PAFTOL	Gentianales	Rubiaceae	Emmenopterys	henryi	RBG Kew Living Collection 1969-32826	K001069437			Silica dried	343	176943	https://sftp.kew.org/pub/paftol/current_release/fasta/by_recovery/INSDC.ERR5033635.Emmenopterys_henryi.a353.fasta
5250	PAFTOL	Gentianales	Rubiaceae	Gardenia	philastrei	Davis, A.P. 4055 (K)			Viet Nam	DNA bank	338	148014	https://sftp.kew.org/pub/paftol/current_release/fasta/by_recovery/INSDC.ERR5034755.Gardenia_philastrei.a353.fasta
5252	PAFTOL	Gentianales	Rubiaceae	Guettarda	pohliana	Sasaki, D. 1850 (K)	K000578076	2008	Brazil	Silica dried	334	156057	https://sftp.kew.org/pub/paftol/current_release/fasta/by_recovery/INSDC.ERR5033636.Guettarda_pohliana.a353.fasta
5254	PAFTOL	Gentianales	Rubiaceae	Hamelia	patens	Maurin, O. 4386 (K)		2017		DNA bank	327	139596	https://sftp.kew.org/pub/paftol/current_release/fasta/by_recovery/INSDC.ERR5033637.Hamelia_patens.a353.fasta
5255	PAFTOL	Gentianales	Rubiaceae	Heinsia	crinita	Davis, A.P. 3003 (K)			Cameroon	Silica dried	338	155427	https://sftp.kew.org/pub/paftol/current_release/fasta/by_recovery/INSDC.ERR5033638.Heinsia_crinita.a353.fasta
5256	PAFTOL	Gentianales	Rubiaceae	Hymenodictyon	floribundum	Gilbert et al. 7806 (K)		1983	Ethiopia	DNA bank	310	97080	https://sftp.kew.org/pub/paftol/current_release/fasta/by_recovery/INSDC.ERR5033639.Hymenodictyon_floribundum.a353.fasta
5257	PAFTOL	Gentianales	Rubiaceae	Isertia	hypoleuca	Vasconcelos, T. 324 (K)				DNA bank	323	136317	https://sftp.kew.org/pub/paftol/current_release/fasta/by_recovery/INSDC.ERR5033640.Isertia_hypoleuca.a353.fasta
5259	PAFTOL	Gentianales	Rubiaceae	Jovetia	humilis	Davis, A.P. 1198 (K)			Madagascar	DNA bank	340	168312	https://sftp.kew.org/pub/paftol/current_release/fasta/by_recovery/INSDC.ERR5033641.Jovetia_humilis.a353.fasta
5262	PAFTOL	Gentianales	Rubiaceae	Mitriostigma	barteri	Maurin, O. 6 (K)			Cameroon	DNA bank	337	152382	https://sftp.kew.org/pub/paftol/current_release/fasta/by_recovery/INSDC.ERR5034756.Mitriostigma_barteri.a353.fasta
5263	PAFTOL	Gentianales	Rubiaceae	Ophiorrhiza	winkleri	Duaneh, J. 380 (K)		1993	Malaysia	Herbarium	328	134070	https://sftp.kew.org/pub/paftol/current_release/fasta/by_recovery/INSDC.ERR5033642.Ophiorrhiza_winkleri.a353.fasta
5264	PAFTOL	Gentianales	Rubiaceae	Paederia	thouarsiana	Maurin, O. 4388 (K)		2017		DNA bank	336	159144	https://sftp.kew.org/pub/paftol/current_release/fasta/by_recovery/INSDC.ERR5033643.Paederia_thouarsiana.a353.fasta
5265	PAFTOL	Gentianales	Rubiaceae	Palicourea	nitidella	Zappi, D. 856 (K)	K000578163	2008	Brazil	Silica dried	325	133068	https://sftp.kew.org/pub/paftol/current_release/fasta/by_recovery/INSDC.ERR5033644.Palicourea_nitidella.a353.fasta
5268	PAFTOL	Gentianales	Rubiaceae	Perama	dichotoma	Zappi, D. 991 (K)	K000447800	2008	Brazil	DNA bank	318	129174	https://sftp.kew.org/pub/paftol/current_release/fasta/by_recovery/INSDC.ERR5033646.Perama_dichotoma.a353.fasta
5270	PAFTOL	Gentianales	Rubiaceae	Posoqueria	latifolia	Maurin, O. 4390 (K)		2017		DNA bank	339	165165	https://sftp.kew.org/pub/paftol/current_release/fasta/by_recovery/INSDC.ERR5033648.Posoqueria_latifolia.a353.fasta
5271	PAFTOL	Gentianales	Rubiaceae	Prismatomeris	sp.	Davis, A.P. 4068 (K)			Viet Nam	DNA bank	338	156294	https://sftp.kew.org/pub/paftol/current_release/fasta/by_recovery/INSDC.ERR5084277.Prismatomeris_sp.a353.fasta
5272	PAFTOL	Gentianales	Rubiaceae	Psychotria	pandurata	Davis, A.P. 2915 (K)			Tanzania, the United Republic of	DNA bank	321	123402	https://sftp.kew.org/pub/paftol/current_release/fasta/by_recovery/INSDC.ERR5033649.Psychotria_pandurata.a353.fasta
5273	PAFTOL	Gentianales	Rubiaceae	Rondeletia	buxifolia	Hamilton, M. 296 (K)		2005		DNA bank	340	166290	https://sftp.kew.org/pub/paftol/current_release/fasta/by_recovery/INSDC.ERR5034757.Rondeletia_buxifolia.a353.fasta
5274	PAFTOL	Gentianales	Rubiaceae	Rubia	peregrina	Chase, M.W. 10137 (K)			Ireland	DNA bank	311	115092	https://sftp.kew.org/pub/paftol/current_release/fasta/by_recovery/INSDC.ERR5033650.Rubia_peregrina.a353.fasta
5277	PAFTOL	Gentianales	Rubiaceae	Sipanea	hispida	Zappi, D. 990 (K)	K000578049	2008	Brazil	Silica dried	338	154746	https://sftp.kew.org/pub/paftol/current_release/fasta/by_recovery/INSDC.ERR5033651.Sipanea_hispida.a353.fasta
5278	PAFTOL	Gentianales	Rubiaceae	Spermacoce	sp.	Briggs, M. 299 (K)			Madagascar	Silica dried	324	146745	https://sftp.kew.org/pub/paftol/current_release/fasta/by_recovery/INSDC.ERR5084278.Spermacoce_sp.a353.fasta
5279	PAFTOL	Gentianales	Rubiaceae	Tricalysia	verdcourtiana	Mvungi, E.F. 43 (K)			Tanzania, the United Republic of	DNA bank	339	153777	https://sftp.kew.org/pub/paftol/current_release/fasta/by_recovery/INSDC.ERR5033652.Tricalysia_verdcourtiana.a353.fasta
5283	PAFTOL	Nymphaeales	Nymphaeaceae	Nymphaea	sp.	Maurin, O. 4392 (K)		2017		DNA bank	334	161295	https://sftp.kew.org/pub/paftol/current_release/fasta/by_recovery/INSDC.ERR7618327.Nymphaea_sp.a353.fasta
5285	PAFTOL	Nymphaeales	Nymphaeaceae	Euryale	ferox	Maurin, O. 4393 (K)		2017		DNA bank	321	143256	https://sftp.kew.org/pub/paftol/current_release/fasta/by_recovery/INSDC.ERR7618328.Euryale_ferox.a353.fasta
5289	PAFTOL	Nymphaeales	Cabombaceae	Brasenia	schreberi	Maurin, O. 4395 (K)		2017		Silica dried	325	146967	https://sftp.kew.org/pub/paftol/current_release/fasta/by_recovery/INSDC.ERR7618329.Brasenia_schreberi.a353.fasta
5294	PAFTOL	Gentianales	Rubiaceae	Gaertnera	rotundifolia	Maurin, O. 4397 (K)				DNA bank	315	123381	https://sftp.kew.org/pub/paftol/current_release/fasta/by_recovery/INSDC.ERR5033654.Gaertnera_rotundifolia.a353.fasta
5296	PAFTOL	Nymphaeales	Nymphaeaceae	Nuphar	lutea	Maurin, O. 4398 (K)				DNA bank	323	142788	https://sftp.kew.org/pub/paftol/current_release/fasta/by_recovery/INSDC.ERR7618331.Nuphar_lutea.a353.fasta
5304	PAFTOL	Oxalidales	Connaraceae	Jollydora	duparquetiana	Parmentier, I.; Mambo, P. 5182 (BRLU)				Silica dried	348	214791	https://sftp.kew.org/pub/paftol/current_release/fasta/by_recovery/INSDC.ERR7618335.Jollydora_duparquetiana.a353.fasta
5307	PAFTOL	Gentianales	Rubiaceae	Saldinia	aegialodes	Davis, A.P.; Rakotonasolo, F. 2713 (K)		2001	Madagascar	Silica dried	335	163467	https://sftp.kew.org/pub/paftol/current_release/fasta/by_recovery/INSDC.ERR5033656.Saldinia_aegialodes.a353.fasta
5308	PAFTOL	Gentianales	Apocynaceae	Tabernaemontana	divaricata	PAFTOL_02502 (K)		2017		DNA bank	333	148011	https://sftp.kew.org/pub/paftol/current_release/fasta/by_recovery/INSDC.ERR5033657.Tabernaemontana_divaricata.a353.fasta
5309	PAFTOL	Gentianales	Rubiaceae	Luculia	pinceana	PAFTOL_02503 (K)		2017		DNA bank	339	169458	https://sftp.kew.org/pub/paftol/current_release/fasta/by_recovery/INSDC.ERR5033658.Luculia_pinceana.a353.fasta
5310	PAFTOL	Gentianales	Apocynaceae	Stephanostema	stenocarpum	PAFTOL_02504 (K)		2017		DNA bank	321	120471	https://sftp.kew.org/pub/paftol/current_release/fasta/by_recovery/INSDC.ERR5033659.Stephanostema_stenocarpum.a353.fasta
5311	PAFTOL	Gentianales	Apocynaceae	Mascarenhasia	lisianthiflora	PAFTOL_02505 (K)		2017		DNA bank	336	161691	https://sftp.kew.org/pub/paftol/current_release/fasta/by_recovery/INSDC.ERR5033660.Mascarenhasia_lisianthiflora.a353.fasta
5313	PAFTOL	Asparagales	Amaryllidaceae	Agapanthus	praecox	Niroshini, E.; Beata, K.; Solene, D. s.n.; 1969-5440 (K)		2017		DNA bank	294	99528	https://sftp.kew.org/pub/paftol/current_release/fasta/by_recovery/INSDC.ERR5033661.Agapanthus_praecox.a353.fasta
5316	PAFTOL	Oxalidales	Connaraceae	Hemandradenia	chevalieri	de Koning 4724 (L)	WAG.1383042	1974		Herbarium	349	212004	https://sftp.kew.org/pub/paftol/current_release/fasta/by_recovery/INSDC.ERR7618336.Hemandradenia_chevalieri.a353.fasta
5317	PAFTOL	Oxalidales	Connaraceae	Jollydora	armandui	Jongkind, Bilivogui; Daniels 9914 (L)	WAG0295171	2010		Herbarium	349	216756	https://sftp.kew.org/pub/paftol/current_release/fasta/by_recovery/INSDC.ERR7618337.Jollydora_armandui.a353.fasta
5318	PAFTOL	Oxalidales	Connaraceae	Rourea	parviflora	van Valkenburg, Jongkind, Niangadouma; Mabicka 2695 (L)	WAG.1442218	2003		Herbarium	347	204270	https://sftp.kew.org/pub/paftol/current_release/fasta/by_recovery/INSDC.ERR7618338.Rourea_parviflora.a353.fasta
5319	PAFTOL	Oxalidales	Connaraceae	Manotes	macrantha	Jongkind, Daniels, Konie; Gorpudolo 7088 (L)	WAG.1441318	2005		Herbarium	348	219708	https://sftp.kew.org/pub/paftol/current_release/fasta/by_recovery/INSDC.ERR7618339.Manotes_macrantha.a353.fasta
5320	PAFTOL	Oxalidales	Connaraceae	Cnestis	ferruginea	Haba, Bilivogui; Traor√© 80 (L)	WAG.1441230	2009		Herbarium	348	203997	https://sftp.kew.org/pub/paftol/current_release/fasta/by_recovery/INSDC.ERR5034759.Cnestis_ferruginea.a353.fasta
5323	PAFTOL	Oxalidales	Connaraceae	Agelaea	pentagyna	Nimba Bot. Team WH 1055 (L)	WAG.1440330	2007		Herbarium	349	214248	https://sftp.kew.org/pub/paftol/current_release/fasta/by_recovery/INSDC.ERR5033663.Agelaea_pentagyna.a353.fasta
5324	PAFTOL	Oxalidales	Connaraceae	Rourea	coccinea	Jongkind, Holi√©; Cherif 7728 (L)	WAG.1441618	2007		Herbarium	347	206424	https://sftp.kew.org/pub/paftol/current_release/fasta/by_recovery/INSDC.ERR7618342.Rourea_coccinea.a353.fasta
5325	PAFTOL	Oxalidales	Connaraceae	Manotes	expansa	Jongkind & Sambolah 13423 (L)	WAG.1963700	2017		Herbarium	350	217614	https://sftp.kew.org/pub/paftol/current_release/fasta/by_recovery/INSDC.ERR5034760.Manotes_expansa.a353.fasta
5326	PAFTOL	Oxalidales	Connaraceae	Agelaea	paradoxa var. microcarpa	Jongkind, Nema-Soua; Holi√© 7486 (L)	WAG.1498392	2006		Herbarium	347	210960	https://sftp.kew.org/pub/paftol/current_release/fasta/by_recovery/INSDC.ERR7618343.Agelaea_paradoxa_var_microcarpa.a353.fasta
5327	PAFTOL	Oxalidales	Connaraceae	Rourea	thomsonii	Jongkind, Bosch, Mulbah, Bilivogui; Balamou 11261 (L)	WAG.1541466	2012		Herbarium	347	206460	https://sftp.kew.org/pub/paftol/current_release/fasta/by_recovery/INSDC.ERR7618344.Rourea_thomsonii.a353.fasta
5328	PAFTOL	Oxalidales	Connaraceae	Cnestis	bomiensis	Jongkind & students of the Universit√© de Cocody 4475 (L)	WAG.1440479	1999		Herbarium	346	190557	https://sftp.kew.org/pub/paftol/current_release/fasta/by_recovery/INSDC.ERR7618345.Cnestis_bomiensis.a353.fasta
5330	PAFTOL	Gentianales	Apocynaceae	Rhabdadenia	madida	Mendoza, M.; Eduardo, A.; Escobar, D. 2529 (K)	K001275074	2007		Herbarium	329	130965	https://sftp.kew.org/pub/paftol/current_release/fasta/by_recovery/INSDC.ERR5033664.Rhabdadenia_madida.a353.fasta
5334	PAFTOL	Rosales	Urticaceae	Discocnide	mexicana	Manriquez I., G.; Esquivel Hernadez, K.B. 6554 (K)	K000798315	2013		Herbarium	347	210954	https://sftp.kew.org/pub/paftol/current_release/fasta/by_recovery/INSDC.ERR5033665.Discocnide_mexicana.a353.fasta
5336	PAFTOL	Rosales	Urticaceae	Poikilospermum	suaveolens	Asman, T. 2 (K)	K000576177	2008		Herbarium	342	202701	https://sftp.kew.org/pub/paftol/current_release/fasta/by_recovery/INSDC.ERR4009280.Poikilospermum_suaveolens.a353.fasta
5338	PAFTOL	Rosales	Moraceae	Prainea	limpato	Asnah, H.; Apok, K.; Modh. Ariff, A.; Markandan FRI 35563 (K)	K000612046	2005		Herbarium	348	202299	https://sftp.kew.org/pub/paftol/current_release/fasta/by_recovery/INSDC.ERR5033666.Prainea_limpato.a353.fasta
5343	PAFTOL	Rosales	Urticaceae	Pilea	longicaulis	Monro, A. 7590 (K)				Herbarium	339	191517	https://sftp.kew.org/pub/paftol/current_release/fasta/by_recovery/INSDC.ERR5033667.Pilea_longicaulis.a353.fasta
5346	PAFTOL	Caryophyllales	Ancistrocladaceae	Ancistrocladus	korupensis	Gereau et al. 5203 (K)				DNA bank	347	205374	https://sftp.kew.org/pub/paftol/current_release/fasta/by_recovery/INSDC.ERR3672072.Ancistrocladus_korupensis.a353.fasta
5347	PAFTOL	Ericales	Styracaceae	Styrax	formosanus	Chase, M.W. 1372 (K)			Indonesia	Silica dried	351	223089	https://sftp.kew.org/pub/paftol/current_release/fasta/by_recovery/INSDC.ERR4180052.Styrax_formosanus.a353.fasta
5348	PAFTOL	Asparagales	Tecophilaeaceae	Tecophilaea	violiflora	Chase, M.W. 1498 (K)				Silica dried	316	136560	https://sftp.kew.org/pub/paftol/current_release/fasta/by_recovery/INSDC.ERR5010316.Tecophilaea_violiflora.a353.fasta
5349	PAFTOL	Asterales	Phellinaceae	Phelline	billardierei	Van Balgooy 7013 (K)				DNA bank	345	185598	https://sftp.kew.org/pub/paftol/current_release/fasta/by_recovery/INSDC.ERR4179993.Phelline_billardierei.a353.fasta
5350	PAFTOL	Asterales	Goodeniaceae	Goodenia	ovata	Chase, M.W. 2980 (K)			Australia	Live plant	347	213849	https://sftp.kew.org/pub/paftol/current_release/fasta/by_recovery/INSDC.ERR4180120.Goodenia_ovata.a353.fasta
5351	PAFTOL	Pandanales	Velloziaceae	Vellozia	sp.	Kubitzki & Feuerer 97-30 (K)				Herbarium	331	160356	https://sftp.kew.org/pub/paftol/current_release/fasta/by_recovery/INSDC.ERR4180201.Vellozia_sp.a353.fasta
5352	PAFTOL	Asparagales	Hypoxidaceae	Hypoxis	hemerocallidea	Chase, M.W. 3848 (K)	K001393292		South Africa	Live plant	336	166668	https://sftp.kew.org/pub/paftol/current_release/fasta/by_recovery/INSDC.ERR4180067.Hypoxis_hemerocallidea.a353.fasta
5353	PAFTOL	Zingiberales	Lowiaceae	Orchidantha	maxillarioides	Chase, M.W. 3912 (K)				Live plant	319	133695	https://sftp.kew.org/pub/paftol/current_release/fasta/by_recovery/INSDC.ERR4180100.Orchidantha_maxillarioides.a353.fasta
5354	PAFTOL	Zingiberales	Marantaceae	Maranta	parvifolia	Chase, M.W. 3913 (K)			Brazil	Live plant	336	167307	https://sftp.kew.org/pub/paftol/current_release/fasta/by_recovery/INSDC.ERR4297063.Maranta_parvifolia.a353.fasta
5355	PAFTOL	Zingiberales	Cannaceae	Canna	paniculata	Chase, M.W. 5572 (K)			Brazil	Live plant	338	171069	https://sftp.kew.org/pub/paftol/current_release/fasta/by_recovery/INSDC.ERR4180124.Canna_paniculata.a353.fasta
5356	PAFTOL	Caryophyllales	Polygonaceae	Koenigia	campanulata	RBG Kew Living Collection 1973-10478				Live plant	312	140211	https://sftp.kew.org/pub/paftol/current_release/fasta/by_recovery/INSDC.ERR3672073.Koenigia_campanulata.a353.fasta
5357	PAFTOL	Aquifoliales	Aquifoliaceae	Ilex	aquifolium	Fay, M.F. et al. 395 (K)		2000	United Kingdom of Great Britain and Northern Ireland (the)	Silica dried	352	228480	https://sftp.kew.org/pub/paftol/current_release/fasta/by_recovery/INSDC.ERR4179972.Ilex_aquifolium.a353.fasta
5358	PAFTOL	Asterales	Menyanthaceae	Nymphoides	peltata	Fay, M.F. & al. s.n.; 8208 (K)		2000	United Kingdom of Great Britain and Northern Ireland (the)	Silica dried	347	207369	https://sftp.kew.org/pub/paftol/current_release/fasta/by_recovery/INSDC.ERR4180129.Nymphoides_peltata.a353.fasta
5359	PAFTOL	Alismatales	Posidoniaceae	Posidonia	australis	Hopper, S.D. 8537 (K)			Australia	Silica dried	320	139194	https://sftp.kew.org/pub/paftol/current_release/fasta/by_recovery/INSDC.ERR4179985.Posidonia_australis.a353.fasta
5361	PAFTOL	Alismatales	Hydrocharitaceae	Hydrocharis	morsus-ranae	Rich, T.C.G s.n.; 14206 (K)		1997	United Kingdom of Great Britain and Northern Ireland (the)	Herbarium	291	101244	https://sftp.kew.org/pub/paftol/current_release/fasta/by_recovery/INSDC.ERR4180105.Hydrocharis_morsus-ranae.a353.fasta
5362	PAFTOL	Dioscoreales	Burmanniaceae	Burmannia	disticha	Wilkin, P. 1017 (K)		1998	Thailand	Herbarium	333	151167	https://sftp.kew.org/pub/paftol/current_release/fasta/by_recovery/INSDC.ERR4180035.Burmannia_disticha.a353.fasta
5363	PAFTOL	Cornales	Curtisiaceae	Curtisia	dentata	Fay, M.F. s.n.; 14717 (K)	K001069455	2000	South Africa	Silica dried	352	238902	https://sftp.kew.org/pub/paftol/current_release/fasta/by_recovery/INSDC.ERR4180031.Curtisia_dentata.a353.fasta
5365	PAFTOL	Liliales	Alstroemeriaceae	Alstroemeria	aurea	Chase, M.W. 19990 (K)			Chile	Live plant	309	127737	https://sftp.kew.org/pub/paftol/current_release/fasta/by_recovery/INSDC.ERR4179982.Alstroemeria_aurea.a353.fasta
5366	PAFTOL	Poales	Joinvilleaceae	Joinvillea	ascendens	Malcomber 3122 (K)			New Caledonia	DNA bank	329	170178	https://sftp.kew.org/pub/paftol/current_release/fasta/by_recovery/INSDC.ERR4179981.Joinvillea_ascendens.a353.fasta
5368	PAFTOL	Asterales	Campanulaceae	Campanula	ajugifolia	RBG Kew Living Collection 1985-1031			Turkey	Live plant	335	166023	https://sftp.kew.org/pub/paftol/current_release/fasta/by_recovery/INSDC.ERR4179977.Campanula_ajugifolia.a353.fasta
5370	PAFTOL	Poales	Bromeliaceae	Wittmackia	bicolor	Chase, M.W. 24461 (K)			Brazil	Live plant	335	158019	https://sftp.kew.org/pub/paftol/current_release/fasta/by_recovery/INSDC.ERR4179992.Wittmackia_bicolor.a353.fasta
5371	PAFTOL	Ranunculales	Menispermaceae	Menispermum	dauricum	Chase, M.W. 24519 (K)			Russian Federation (the)	Live plant	348	210990	https://sftp.kew.org/pub/paftol/current_release/fasta/by_recovery/INSDC.ERR4180028.Menispermum_dauricum.a353.fasta
5372	PAFTOL	Asparagales	Asparagaceae	Asparagus	cochinchinensis	Leon, C.J. et al. 545 (K)			China	Silica dried	345	215946	https://sftp.kew.org/pub/paftol/current_release/fasta/by_recovery/INSDC.ERR4180018.Asparagus_cochinchinensis.a353.fasta
5373	PAFTOL	Saxifragales	Altingiaceae	Liquidambar	formosana	Leon, C.J. 588 (K)			China	Silica dried	344	204117	https://sftp.kew.org/pub/paftol/current_release/fasta/by_recovery/INSDC.ERR4180051.Liquidambar_formosana.a353.fasta
5374	PAFTOL	Aquifoliales	Helwingiaceae	Helwingia	japonica	Leon, C.J. et al. 660 (K)			China	Silica dried	349	216381	https://sftp.kew.org/pub/paftol/current_release/fasta/by_recovery/INSDC.ERR4180076.Helwingia_japonica.a353.fasta
5375	PAFTOL	Liliales	Colchicaceae	Colchicum	speciosum	RBG Kew DNA Bank 27044			South Africa	DNA bank	331	159762	https://sftp.kew.org/pub/paftol/current_release/fasta/by_recovery/INSDC.ERR4179996.Colchicum_speciosum.a353.fasta
5376	PAFTOL	Malpighiales	Picrodendraceae	Hyaenanche	globosa	Forest, F. ; Manning, J.C. 528 (K)			South Africa	Silica dried	346	217725	https://sftp.kew.org/pub/paftol/current_release/fasta/by_recovery/INSDC.ERR4180061.Hyaenanche_globosa.a353.fasta
5377	PAFTOL	Proteales	Proteaceae	Leucadendron	chamelaea	RBG Kew DNA Bank 28717			South Africa	DNA bank	345	206673	https://sftp.kew.org/pub/paftol/current_release/fasta/by_recovery/INSDC.ERR4180011.Leucadendron_chamelaea.a353.fasta
5379	PAFTOL	Caryophyllales	Plumbaginaceae	Plumbago	auriculata	Forest. F. 749 (K)		2004	South Africa	Silica dried	341	195018	https://sftp.kew.org/pub/paftol/current_release/fasta/by_recovery/INSDC.ERR3672074.Plumbago_auriculata.a353.fasta
5380	PAFTOL	Asparagales	Amaryllidaceae	Crinum	natans	Ameka & De Graft-Johnson 114 (K)		2007	Ghana	Herbarium	332	153582	https://sftp.kew.org/pub/paftol/current_release/fasta/by_recovery/INSDC.ERR4180112.Crinum_natans.a353.fasta
5381	PAFTOL	Asparagales	Orchidaceae	Aeranthes	schlechteri	Hermans, J., 6732 (K)			Madagascar	DNA bank	301	124071	https://sftp.kew.org/pub/paftol/current_release/fasta/by_recovery/INSDC.ERR4180158.Aeranthes_schlechteri.a353.fasta
5382	PAFTOL	Asparagales	Boryaceae	Borya	sphaerocephala	Smith, R.J.; Hopper, S.D. 100 (K)			Australia	Silica dried	347	213465	https://sftp.kew.org/pub/paftol/current_release/fasta/by_recovery/INSDC.ERR4180168.Borya_sphaerocephala.a353.fasta
5383	PAFTOL	Caryophyllales	Tamaricaceae	Tamarix	chinensis	Chase, M.W. 33138 (K)				Live plant	313	126726	https://sftp.kew.org/pub/paftol/current_release/fasta/by_recovery/INSDC.ERR3672075.Tamarix_chinensis.a353.fasta
5384	PAFTOL	Poales	Eriocaulaceae	Eriocaulon	sp.	Burgt, X.M. van der 1372 (K)		2009	Sierra Leone	DNA bank	315	134586	https://sftp.kew.org/pub/paftol/current_release/fasta/by_recovery/INSDC.ERR4180203.Eriocaulon_sp.a353.fasta
5386	PAFTOL	Zingiberales	Strelitziaceae	Strelitzia	reginae	Chase, M.W. 34470 (K)				Live plant	344	193239	https://sftp.kew.org/pub/paftol/current_release/fasta/by_recovery/INSDC.ERR4180147.Strelitzia_reginae.a353.fasta
5387	PAFTOL	Zingiberales	Heliconiaceae	Heliconia	rostrata	Chase, M.W. 34486 (K)				Live plant	343	183726	https://sftp.kew.org/pub/paftol/current_release/fasta/by_recovery/INSDC.ERR4180151.Heliconia_rostrata.a353.fasta
5388	PAFTOL	Apiales	Pittosporaceae	Pittosporum	resiniferum	Chase, M.W. 34487 (K)			Malaysia	Live plant	348	226419	https://sftp.kew.org/pub/paftol/current_release/fasta/by_recovery/INSDC.ERR4180148.Pittosporum_resiniferum.a353.fasta
5389	PAFTOL	Zingiberales	Zingiberaceae	Zingiber	officinale	Chase, M.W. 34488 (K)			Venezuela (Bolivarian Republic of)	Live plant	342	176799	https://sftp.kew.org/pub/paftol/current_release/fasta/by_recovery/INSDC.ERR4180116.Zingiber_officinale.a353.fasta
5390	PAFTOL	Pandanales	Cyclanthaceae	Cyclanthus	bipartitus	Chase, M.W. 34494 (K)				Live plant	345	194682	https://sftp.kew.org/pub/paftol/current_release/fasta/by_recovery/INSDC.ERR4179995.Cyclanthus_bipartitus.a353.fasta
5391	PAFTOL	Alismatales	Juncaginaceae	Triglochin	calcitrapa	Smith, R.J., Hopper, S.D.; Sweedman, L. 279 (K)			Australia	Silica dried	249	86307	https://sftp.kew.org/pub/paftol/current_release/fasta/by_recovery/INSDC.ERR4180004.Triglochin_calcitrapa.a353.fasta
5393	PAFTOL	Liliales	Smilacaceae	Smilax	melastomifolia	Cantley, J. 112 (K)		2010	United States of America	DNA bank	331	150105	https://sftp.kew.org/pub/paftol/current_release/fasta/by_recovery/INSDC.ERR4180101.Smilax_melastomifolia.a353.fasta
5394	PAFTOL	Apiales	Griseliniaceae	Griselinia	racemosa	Chase, M.W. 38654 (K)			Chile	Live plant	348	214923	https://sftp.kew.org/pub/paftol/current_release/fasta/by_recovery/INSDC.ERR4180146.Griselinia_racemosa.a353.fasta
5395	PAFTOL	Caryophyllales	Frankeniaceae	Frankenia	laevis	Chase, M.W. 38662 (K)				Live plant	346	200649	https://sftp.kew.org/pub/paftol/current_release/fasta/by_recovery/INSDC.ERR4180078.Frankenia_laevis.a353.fasta
5396	PAFTOL	Asterales	Argophyllaceae	Corokia	cotoneaster	Chase, M.W. & Fay, M. 38665 (K)			New Zealand	Live plant	350	194313	https://sftp.kew.org/pub/paftol/current_release/fasta/by_recovery/INSDC.ERR4180024.Corokia_cotoneaster.a353.fasta
5397	PAFTOL	Asterales	Stylidiaceae	Stylidium	adnatum	Chase, M.W. 38669 (K)				Live plant	344	175026	https://sftp.kew.org/pub/paftol/current_release/fasta/by_recovery/INSDC.ERR4179963.Stylidium_adnatum.a353.fasta
5398	PAFTOL	Poales	Typhaceae	Typha	davidiana	Lin Y-L. & Xiao Hu 822 (K)			China	Silica dried	349	210531	https://sftp.kew.org/pub/paftol/current_release/fasta/by_recovery/INSDC.ERR4180029.Typha_davidiana.a353.fasta
5399	PAFTOL	Piperales	Saururaceae	Saururus	chinensis	Lin Y-L.; Leon, C.J. 902 (K)			China	Silica dried	331	151044	https://sftp.kew.org/pub/paftol/current_release/fasta/by_recovery/INSDC.ERR4180014.Saururus_chinensis.a353.fasta
5400	PAFTOL	Piperales	Piperaceae	Piper	nigrum	Chase, M.W. s.n.; 1996-2704 (K)				Live plant	331	162936	https://sftp.kew.org/pub/paftol/current_release/fasta/by_recovery/INSDC.ERR4180113.Piper_nigrum.a353.fasta
5403	PAFTOL	Icacinales	Icacinaceae	Sleumeria	auriculata	Othman Haron & Hj Suib s.n.; 72158 (K)				DNA bank	344	185763	https://sftp.kew.org/pub/paftol/current_release/fasta/by_recovery/INSDC.ERR4179983.Sleumeria_auriculata.a353.fasta
5404	PAFTOL	Nymphaeales	Cabombaceae	Cabomba	caroliniana	Stevens, W.D.; Montiel J.O.M. 34973 (K)	MO2739816			DNA bank	311	121023	https://sftp.kew.org/pub/paftol/current_release/fasta/by_recovery/INSDC.ERR4180008.Cabomba_caroliniana.a353.fasta
5406	PAFTOL	Asparagales	Xeronemataceae	Xeronema	callistemon	RBG Kew Living Collection 1995-2871	K001069322		South Africa	DNA bank	306	113193	https://sftp.kew.org/pub/paftol/current_release/fasta/by_recovery/INSDC.ERR4180005.Xeronema_callistemon.a353.fasta
5408	PAFTOL	Nymphaeales	Hydatellaceae	Trithuria	austinensis					DNA bank	305	121776	https://sftp.kew.org/pub/paftol/current_release/fasta/by_recovery/INSDC.ERR4179984.Trithuria_austinensis.a353.fasta
5410	PAFTOL	Brassicales	Koeberliniaceae	Koeberlinia	spinosa	Wood, J.R.I.; Huaylla, H. 20316 (K)	K000036756	2002		DNA bank	336	164538	https://sftp.kew.org/pub/paftol/current_release/fasta/by_recovery/INSDC.ERR4180172.Koeberlinia_spinosa.a353.fasta
5411	PAFTOL	Brassicales	Bataceae	Batis	maritima	Henkel, T.W. 2627 (K)	K001275071	1993		DNA bank	317	98931	https://sftp.kew.org/pub/paftol/current_release/fasta/by_recovery/INSDC.ERR4180098.Batis_maritima.a353.fasta
5412	PAFTOL	Myrtales	Penaeaceae	Olinia	sp.	Hitchcock, A. 1009 (K)		1976	South Africa	Herbarium	331	142521	https://sftp.kew.org/pub/paftol/current_release/fasta/by_recovery/INSDC.ERR5084279.Olinia_sp.a353.fasta
5413	PAFTOL	Lamiales	Acanthaceae	Acanthopale	sp.	Darbyshire, I., Downes, E., Gosline, G., Larridon, I., Rwaburindore, P. 1061 (K)		2017		Herbarium	303	93507	https://sftp.kew.org/pub/paftol/current_release/fasta/by_recovery/INSDC.ERR7618348.Acanthopale_sp.a353.fasta
5414	PAFTOL	Lamiales	Acanthaceae	Acanthus	sp.	Darbyshire, I., Downes, E., Gosline, G., Larridon, I., Rwaburindore, P. 1046 (K)		2017		Herbarium	344	173979	https://sftp.kew.org/pub/paftol/current_release/fasta/by_recovery/INSDC.ERR7618349.Acanthus_sp.a353.fasta
5415	PAFTOL	Lamiales	Acanthaceae	Asystasia	leptostachya	Darbyshire, I., Downes, E., Gosline, G., Larridon, I., Rwaburindore, P. 1017 (K)		2017		Herbarium	343	177261	https://sftp.kew.org/pub/paftol/current_release/fasta/by_recovery/INSDC.ERR5034761.Asystasia_leptostachya.a353.fasta
5416	PAFTOL	Lamiales	Acanthaceae	Barleria	ventricosa	Darbyshire, I., Gosline, G., Larridon, I., Mutebi, S., Rwaburindore, P. 1093 (K)		2017		Herbarium	328	139545	https://sftp.kew.org/pub/paftol/current_release/fasta/by_recovery/INSDC.ERR5033669.Barleria_ventricosa.a353.fasta
5417	PAFTOL	Lamiales	Acanthaceae	Blepharis	sp.	Darbyshire, I., Downes, E., Gosline, G., Larridon, I., Mutebi, S., Rwaburindore, P. 1082 (K)		2017		Herbarium	346	173076	https://sftp.kew.org/pub/paftol/current_release/fasta/by_recovery/INSDC.ERR5084280.Blepharis_sp.a353.fasta
5418	PAFTOL	Lamiales	Acanthaceae	Dicliptera	laxata	Darbyshire, I., Downes, E., Gosline, G., Larridon, I., Rwaburindore, P., Mwesige, I. 1006 (K)		2017		Herbarium	339	161748	https://sftp.kew.org/pub/paftol/current_release/fasta/by_recovery/INSDC.ERR5034762.Dicliptera_laxata.a353.fasta
5419	PAFTOL	Lamiales	Acanthaceae	Dyschoriste	sp.	Darbyshire, I., Gosline, G., Larridon, I., Mutebi, S., Rwaburindore, P. 1092 (K)		2017		Herbarium	338	170766	https://sftp.kew.org/pub/paftol/current_release/fasta/by_recovery/INSDC.ERR7618350.Dyschoriste_sp.a353.fasta
5420	PAFTOL	Lamiales	Acanthaceae	Hypoestes	sp.	Darbyshire, I. 1179 (K)		2017		Silica dried	347	190170	https://sftp.kew.org/pub/paftol/current_release/fasta/by_recovery/INSDC.ERR7618351.Hypoestes_sp.a353.fasta
5421	PAFTOL	Lamiales	Acanthaceae	Isoglossa	vulcanicola	Darbyshire, I., Downes, E., Gosline, G., Larridon, I., Rwaburindore, P. 1048 (K)		2017		Herbarium	330	147393	https://sftp.kew.org/pub/paftol/current_release/fasta/by_recovery/INSDC.ERR5034763.Isoglossa_vulcanicola.a353.fasta
5422	PAFTOL	Lamiales	Acanthaceae	Justicia	sp.	Darbyshire, I., Downes, E., Gosline, G., Larridon, I., Rwaburindore, P. 1045 (K)		2017		Herbarium	335	160662	https://sftp.kew.org/pub/paftol/current_release/fasta/by_recovery/INSDC.ERR7618352.Justicia_sp.a353.fasta
5423	PAFTOL	Lamiales	Acanthaceae	Mimulopsis	sp.	Darbyshire, I., Downes, E., Gosline, G., Larridon, I., Rwaburindore, P. 1056 (K)				Herbarium	331	143091	https://sftp.kew.org/pub/paftol/current_release/fasta/by_recovery/INSDC.ERR7618353.Mimulopsis_sp.a353.fasta
5424	PAFTOL	Lamiales	Acanthaceae	Phaulopsis	sp.	Darbyshire, I., Downes, E., Gosline, G., Larridon, I., Rwaburindore, P. 1033 (K)		2017		Herbarium	341	180663	https://sftp.kew.org/pub/paftol/current_release/fasta/by_recovery/INSDC.ERR7618354.Phaulopsis_sp.a353.fasta
5426	PAFTOL	Lamiales	Acanthaceae	Whitfieldia	elongata	Darbyshire, I., Downes, E., Gosline, G., Larridon, I., Mutebi, S., Rwaburindore, P. 1066 (K)				Herbarium	340	182607	https://sftp.kew.org/pub/paftol/current_release/fasta/by_recovery/INSDC.ERR5033670.Whitfieldia_elongata.a353.fasta
5427	PAFTOL	Apiales	Pennantiaceae	Pennantia	cunninghamii	Gallagher, D. s.n. (K)	K001275073	1962		Herbarium	339	115977	https://sftp.kew.org/pub/paftol/current_release/fasta/by_recovery/INSDC.ERR5033671.Pennantia_cunninghamii.a353.fasta
5428	PAFTOL	Apiales	Myodocarpaceae	Delarbrea	paradoxa	Curry, P. 1263 (K)	K001275072	1993		Herbarium	275	64155	https://sftp.kew.org/pub/paftol/current_release/fasta/by_recovery/INSDC.ERR5033672.Delarbrea_paradoxa.a353.fasta
5429	PAFTOL	Alismatales	Cymodoceaceae	Amphibolis	antarctica	den Hartog, C. 65 (K)	K001275070	1967		DNA bank	226	43767	https://sftp.kew.org/pub/paftol/current_release/fasta/by_recovery/INSDC.ERR4179971.Amphibolis_antarctica.a353.fasta
5430	PAFTOL	Laurales	Siparunaceae	Siparuna	guianensis	Clarke, HD 9035 (K)				DNA bank	322	107046	https://sftp.kew.org/pub/paftol/current_release/fasta/by_recovery/INSDC.ERR4180066.Siparuna_guianensis.a353.fasta
5433	PAFTOL	Magnoliales	Degeneriaceae	Degeneria	vitiensis	Regalado, J., Vodonaivalu, S 852 (K)				Herbarium	331	128907	https://sftp.kew.org/pub/paftol/current_release/fasta/by_recovery/INSDC.ERR5033673.Degeneria_vitiensis.a353.fasta
5434	PAFTOL	Magnoliales	Himantandraceae	Galbulimima	belgraveana	Utteridge, T.M.A. 575 (K)				Herbarium	316	109467	https://sftp.kew.org/pub/paftol/current_release/fasta/by_recovery/INSDC.ERR4179988.Galbulimima_belgraveana.a353.fasta
5435	PAFTOL	Asterales	Calyceraceae	Acicarpha	tribuloides	Wood, J.R.I.; con Mercado, M.; Mendoza, M. 18735 (K)	K001275024	2002		DNA bank	348	180711	https://sftp.kew.org/pub/paftol/current_release/fasta/by_recovery/INSDC.ERR4180184.Acicarpha_tribuloides.a353.fasta
5438	PAFTOL	Apiales	Torricelliaceae	Melanophylla	crenata	Razakamalala, R; Rakotonirina, N; Andrianasolo, R.; Faranirina, L.; Raharijaona, R.; Jean, I. 1419 (K)	K001275023	2005		DNA bank	338	165093	https://sftp.kew.org/pub/paftol/current_release/fasta/by_recovery/INSDC.ERR4180025.Melanophylla_crenata.a353.fasta
5439	PAFTOL	Poales	Juncaceae	Juncus	gerardi	Fay, M.F. 305 (K)	K000696765			Silica dried	301	123603	https://sftp.kew.org/pub/paftol/current_release/fasta/by_recovery/INSDC.ERR4180057.Juncus_gerardi.a353.fasta
5440	PAFTOL	Malpighiales	Chrysobalanaceae	Hymenopus	heteromorphus	Sothers, C.A. 1474 (K)		2008	Brazil	Silica dried	345	185277	https://sftp.kew.org/pub/paftol/current_release/fasta/by_recovery/INSDC.ERR7618355.Hymenopus_heteromorphus.a353.fasta
5441	PAFTOL	Malpighiales	Chrysobalanaceae	Moquilea	minutiflora	Sothers, C.A. 1555 (K)			Brazil	DNA bank	345	203427	https://sftp.kew.org/pub/paftol/current_release/fasta/by_recovery/INSDC.ERR7618356.Moquilea_minutiflora.a353.fasta
5442	PAFTOL	Cucurbitales	Cucurbitaceae	Cucumis	prophetarum	RBG Kew DNA Bank 67130				Silica dried	343	192354	https://sftp.kew.org/pub/paftol/current_release/fasta/by_recovery/INSDC.ERR4180137.Cucumis_prophetarum.a353.fasta
5443	PAFTOL	Solanales	Montiniaceae	Grevea	eggelingii	Robertson 3643 (K)		1991	Kenya	Silica dried	334	172017	https://sftp.kew.org/pub/paftol/current_release/fasta/by_recovery/INSDC.ERR4180037.Grevea_eggelingii.a353.fasta
5445	PAFTOL	Lamiales	Acanthaceae	Brachystephanus	sp.	Darbyshire, I., Gosline, G., Larridon, I., Mutebi, S., Rwaburindore, P. 1087 (K)		2017		Herbarium	341	170400	https://sftp.kew.org/pub/paftol/current_release/fasta/by_recovery/INSDC.ERR7618357.Brachystephanus_sp.a353.fasta
5446	PAFTOL	Lamiales	Acanthaceae	Dischistocalyx	sp.	Grall, A., Burgt, X.M. van der 15 (K)		2017		Herbarium	327	140145	https://sftp.kew.org/pub/paftol/current_release/fasta/by_recovery/INSDC.ERR7618358.Dischistocalyx_sp.a353.fasta
5447	PAFTOL	Lamiales	Acanthaceae	Hygrophila	auriculata	Darbyshire, I., Downes, E., Gosline, G., Larridon, I., Mutebi, S., Rwaburindore, P. 1076 (K)		2017		Herbarium	341	178575	https://sftp.kew.org/pub/paftol/current_release/fasta/by_recovery/INSDC.ERR5033674.Hygrophila_auriculata.a353.fasta
5448	PAFTOL	Lamiales	Acanthaceae	Monothecium	aristatum	Darbyshire, I., Gosline, G., Larridon, I., Mutebi, S., Rwaburindore, P. 1084 (K)		2017		Herbarium	339	156156	https://sftp.kew.org/pub/paftol/current_release/fasta/by_recovery/INSDC.ERR5033675.Monothecium_aristatum.a353.fasta
5449	PAFTOL	Oxalidales	Cunoniaceae	Pancheria	elegans	Bradford 1205 (K)			New Caledonia	DNA bank	350	232134	https://sftp.kew.org/pub/paftol/current_release/fasta/by_recovery/INSDC.ERR5034764.Pancheria_elegans.a353.fasta
5450	PAFTOL	Oxalidales	Elaeocarpaceae	Aristotelia	chilensis	Chase, M.W. 760 (K)			Argentina	DNA bank	349	232209	https://sftp.kew.org/pub/paftol/current_release/fasta/by_recovery/INSDC.ERR5033676.Aristotelia_chilensis.a353.fasta
5451	PAFTOL	Oxalidales	Elaeocarpaceae	Aristotelia	fruticosa	Chase, M.W. 781 (K)				Silica dried	348	235029	https://sftp.kew.org/pub/paftol/current_release/fasta/by_recovery/INSDC.ERR5033677.Aristotelia_fruticosa.a353.fasta
5452	PAFTOL	Oxalidales	Elaeocarpaceae	Vallea	stipularis	Chase, M.W. 654 (K)				Herbarium	349	233469	https://sftp.kew.org/pub/paftol/current_release/fasta/by_recovery/INSDC.ERR5033678.Vallea_stipularis.a353.fasta
5454	PAFTOL	Oxalidales	Cunoniaceae	Davidsonia	jerseyana	Maurin, O. 4399 (K)		2017		Silica dried	352	237387	https://sftp.kew.org/pub/paftol/current_release/fasta/by_recovery/INSDC.ERR5033680.Davidsonia_jerseyana.a353.fasta
5455	PAFTOL	Caryophyllales	Aizoaceae	Mesembryanthemum	tortuosum	KBG414/93 (NBG)				Silica dried	346	202908	https://sftp.kew.org/pub/paftol/current_release/fasta/by_recovery/INSDC.ERR7618359.Mesembryanthemum_tortuosum.a353.fasta
5456	PAFTOL	Caryophyllales	Aizoaceae	Conophytum	bilobum	Rodgerson, C. 1547 (NBG)				Silica dried	344	186840	https://sftp.kew.org/pub/paftol/current_release/fasta/by_recovery/INSDC.ERR5033681.Conophytum_bilobum.a353.fasta
5461	PAFTOL	Caryophyllales	Aizoaceae	Delosperma	lehmannii	Perry 1639 (NBG)				Silica dried	345	201927	https://sftp.kew.org/pub/paftol/current_release/fasta/by_recovery/INSDC.ERR7618360.Delosperma_lehmannii.a353.fasta
5462	PAFTOL	Caryophyllales	Aizoaceae	Braunsia	stayneri	Wisura 3517 (NBG)				Silica dried	346	195408	https://sftp.kew.org/pub/paftol/current_release/fasta/by_recovery/INSDC.ERR7618361.Braunsia_stayneri.a353.fasta
5468	PAFTOL	Myrtales	Myrtaceae	Luma	apiculata	RBG Kew Living Collection Cultivated at RBGE				DNA bank	342	179076	https://sftp.kew.org/pub/paftol/current_release/fasta/by_recovery/INSDC.ERR5033683.Luma_apiculata.a353.fasta
5469	PAFTOL	Myrtales	Myrtaceae	Pimenta	pseudocaryophyllus	Kollman et al 1574 (K)				DNA bank	318	83157	https://sftp.kew.org/pub/paftol/current_release/fasta/by_recovery/INSDC.ERR5033684.Pimenta_pseudocaryophyllus.a353.fasta
5470	PAFTOL	Myrtales	Myrtaceae	Myrtus	communis	Chase, M.W. 10347 (K)				Silica dried	342	180933	https://sftp.kew.org/pub/paftol/current_release/fasta/by_recovery/INSDC.ERR5033685.Myrtus_communis.a353.fasta
5471	PAFTOL	Myrtales	Myrtaceae	Feijoa	sellowiana	Chase, M.W. 10349 (K)		1996		Silica dried	344	182589	https://sftp.kew.org/pub/paftol/current_release/fasta/by_recovery/INSDC.ERR5033686.Feijoa_sellowiana.a353.fasta
5476	PAFTOL	Myrtales	Myrtaceae	Myrcia	bicarinata	Lucas, E. J. 71 (K)			Brazil	Silica dried	342	173061	https://sftp.kew.org/pub/paftol/current_release/fasta/by_recovery/INSDC.ERR5033688.Myrcia_bicarinata.a353.fasta
5479	PAFTOL	Myrtales	Myrtaceae	Siphoneugena	guilfoyleiana	Lucas, E. J. 70 (K)			Brazil	Silica dried	342	173775	https://sftp.kew.org/pub/paftol/current_release/fasta/by_recovery/INSDC.ERR5033691.Siphoneugena_guilfoyleiana.a353.fasta
5481	PAFTOL	Myrtales	Myrtaceae	Eucalyptus	perriniana	Chase, M.W. 17309 (K)		2003	Australia	Silica dried	340	166497	https://sftp.kew.org/pub/paftol/current_release/fasta/by_recovery/INSDC.ERR5033692.Eucalyptus_perriniana.a353.fasta
5482	PAFTOL	Myrtales	Myrtaceae	Melaleuca	comboynensis	Chase, M.W. 17310 (K)		2000	Australia	Silica dried	345	185976	https://sftp.kew.org/pub/paftol/current_release/fasta/by_recovery/INSDC.ERR5034766.Melaleuca_comboynensis.a353.fasta
5483	PAFTOL	Myrtales	Myrtaceae	Blepharocalyx	salicifolius	Lucas, E. J. 78 (K)		2003	Brazil	Silica dried	338	173571	https://sftp.kew.org/pub/paftol/current_release/fasta/by_recovery/INSDC.ERR5033693.Blepharocalyx_salicifolius.a353.fasta
5485	PAFTOL	Myrtales	Myrtaceae	Xanthomyrtus	compacta	Edwards 4214 (K)			Indonesia	DNA bank	345	179829	https://sftp.kew.org/pub/paftol/current_release/fasta/by_recovery/INSDC.ERR5033694.Xanthomyrtus_compacta.a353.fasta
5486	PAFTOL	Myrtales	Myrtaceae	Octamyrtus	pleiopetala	Johns, R.J. s.n.; 18917 (K)			Indonesia	DNA bank	340	172179	https://sftp.kew.org/pub/paftol/current_release/fasta/by_recovery/INSDC.ERR5033695.Octamyrtus_pleiopetala.a353.fasta
5487	PAFTOL	Myrtales	Myrtaceae	Myrcia	mutabilis	Mazine 1052 (K)			Brazil	Silica dried	337	178383	https://sftp.kew.org/pub/paftol/current_release/fasta/by_recovery/INSDC.ERR5033696.Myrcia_mutabilis.a353.fasta
5489	PAFTOL	Myrtales	Myrtaceae	Myrceugenia	alpigena	Lucas, E. J. 167 (K)				Silica dried	338	165447	https://sftp.kew.org/pub/paftol/current_release/fasta/by_recovery/INSDC.ERR5033698.Myrceugenia_alpigena.a353.fasta
5490	PAFTOL	Myrtales	Myrtaceae	Neomitranthes	cordifolia	Forster, P.I. 1011 (K)			Brazil	DNA bank	343	184077	https://sftp.kew.org/pub/paftol/current_release/fasta/by_recovery/INSDC.ERR5033699.Neomitranthes_cordifolia.a353.fasta
5491	PAFTOL	Myrtales	Myrtaceae	Myrcia	tomentosa	Savassi ESA 85681 (K)		2010	Brazil	Silica dried	340	178776	https://sftp.kew.org/pub/paftol/current_release/fasta/by_recovery/INSDC.ERR5033700.Myrcia_tomentosa.a353.fasta
5493	PAFTOL	Myrtales	Myrtaceae	Amomyrtus	meli	RBG Kew Living Collection 1996-1083			Chile	DNA bank	328	125013	https://sftp.kew.org/pub/paftol/current_release/fasta/by_recovery/INSDC.ERR5033701.Amomyrtus_meli.a353.fasta
5498	PAFTOL	Myrtales	Myrtaceae	Metrosideros	angustifolia	Forest, F. ; Manning, J.C. 527 (K)		2004	South Africa	Silica dried	345	176376	https://sftp.kew.org/pub/paftol/current_release/fasta/by_recovery/INSDC.ERR5033702.Metrosideros_angustifolia.a353.fasta
5500	PAFTOL	Myrtales	Myrtaceae	Melaleuca	aurea	Wilson, P,.G. s.n.; 34571 (K)		1985	Australia	DNA bank	343	177909	https://sftp.kew.org/pub/paftol/current_release/fasta/by_recovery/INSDC.ERR5034767.Melaleuca_aurea.a353.fasta
5502	PAFTOL	Myrtales	Myrtaceae	Myrrhinium	atropurpureum	Costa, I.R. 594 (K)		2008		Herbarium	339	170109	https://sftp.kew.org/pub/paftol/current_release/fasta/by_recovery/INSDC.ERR5033704.Myrrhinium_atropurpureum.a353.fasta
5503	PAFTOL	Myrtales	Myrtaceae	Algrizea	macrochlamys	J.U. 404 (K)		2008		Silica dried	340	180078	https://sftp.kew.org/pub/paftol/current_release/fasta/by_recovery/INSDC.ERR5033705.Algrizea_macrochlamys.a353.fasta
5505	PAFTOL	Myrtales	Myrtaceae	Mosiera	longipes	RBG Kew DNA Bank 35339		2008		Silica dried	348	198471	https://sftp.kew.org/pub/paftol/current_release/fasta/by_recovery/INSDC.ERR5033706.Mosiera_longipes.a353.fasta
5506	PAFTOL	Myrtales	Myrtaceae	Campomanesia	prosthecesepala	Lucas, E. J. 234 (K)				DNA bank	338	154437	https://sftp.kew.org/pub/paftol/current_release/fasta/by_recovery/INSDC.ERR5034768.Campomanesia_prosthecesepala.a353.fasta
5507	PAFTOL	Myrtales	Myrtaceae	Plinia	complanata	Matsumoto K. 831 (K)		2005	Brazil	Silica dried	340	169308	https://sftp.kew.org/pub/paftol/current_release/fasta/by_recovery/INSDC.ERR5033707.Plinia_complanata.a353.fasta
5508	PAFTOL	Myrtales	Myrtaceae	Myrcianthes	fragrans	Holst, B. K. 8862 (K)		2009	French Guiana	Silica dried	337	161097	https://sftp.kew.org/pub/paftol/current_release/fasta/by_recovery/INSDC.ERR5033708.Myrcianthes_fragrans.a353.fasta
5509	PAFTOL	Myrtales	Myrtaceae	Myrciaria	disticha	Lucas, E. J. 480 (K)		2009	Brazil	Silica dried	341	175335	https://sftp.kew.org/pub/paftol/current_release/fasta/by_recovery/INSDC.ERR5034769.Myrciaria_disticha.a353.fasta
5511	PAFTOL	Myrtales	Myrtaceae	Taxandria	sp.	Smith, R.J., Hopper, S.D.; Sweedman, L. 273 (K)		2009	Australia	Silica dried	341	175698	https://sftp.kew.org/pub/paftol/current_release/fasta/by_recovery/INSDC.ERR5084281.Taxandria_sp.a353.fasta
5512	PAFTOL	Myrtales	Myrtaceae	Backhousia	hughesii	Hyland 13502 (K)		1988	Australia	Silica dried	343	184350	https://sftp.kew.org/pub/paftol/current_release/fasta/by_recovery/INSDC.ERR5033710.Backhousia_hughesii.a353.fasta
5513	PAFTOL	Myrtales	Myrtaceae	Syncarpia	glomulifera	Johnstone 20040380 (K)		2004	Australia	Herbarium	341	174567	https://sftp.kew.org/pub/paftol/current_release/fasta/by_recovery/INSDC.ERR5033711.Syncarpia_glomulifera.a353.fasta
5516	PAFTOL	Myrtales	Myrtaceae	Melaleuca	pulcherrima	RBG Kew DNA Bank 37801		2009		Silica dried	340	178689	https://sftp.kew.org/pub/paftol/current_release/fasta/by_recovery/INSDC.ERR5034770.Melaleuca_pulcherrima.a353.fasta
5518	PAFTOL	Myrtales	Myrtaceae	Aluta	aspera	Smith, R.J., Sweedman, L., Hopper, S., McQuoid, N.; Garlett, R. 294 (K)		2011	Australia	DNA bank	343	179511	https://sftp.kew.org/pub/paftol/current_release/fasta/by_recovery/INSDC.ERR5034772.Aluta_aspera.a353.fasta
5520	PAFTOL	Myrtales	Myrtaceae	Tristaniopsis	whiteana	Berhaman, A. 770 (K)			Malaysia	DNA bank	339	167730	https://sftp.kew.org/pub/paftol/current_release/fasta/by_recovery/INSDC.ERR5034773.Tristaniopsis_whiteana.a353.fasta
5521	PAFTOL	Myrtales	Myrtaceae	Cloezia	buxifolia	RBG Kew DNA Bank 41453				Silica dried	345	183585	https://sftp.kew.org/pub/paftol/current_release/fasta/by_recovery/INSDC.ERR5033713.Cloezia_buxifolia.a353.fasta
5524	PAFTOL	Myrtales	Myrtaceae	Calycolpus	goetheanus	Vasconcelos, T. 332 (K)		2014		DNA bank	341	156108	https://sftp.kew.org/pub/paftol/current_release/fasta/by_recovery/INSDC.ERR5033715.Calycolpus_goetheanus.a353.fasta
5526	PAFTOL	Myrtales	Myrtaceae	Psidium	sp.	Lucas, E 1173 (K)		2014		DNA bank	341	168924	https://sftp.kew.org/pub/paftol/current_release/fasta/by_recovery/INSDC.ERR5084283.Psidium_sp.a353.fasta
5529	PAFTOL	Myrtales	Myrtaceae	Myrcia	psilophylla	E. Lucas 1224 (K)		2015		Silica dried	344	176640	https://sftp.kew.org/pub/paftol/current_release/fasta/by_recovery/INSDC.ERR5033716.Myrcia_psilophylla.a353.fasta
5531	PAFTOL	Myrtales	Myrtaceae	Chamguava	schippii	Aguilar, D. 9833 (K)		2015		Silica dried	339	179484	https://sftp.kew.org/pub/paftol/current_release/fasta/by_recovery/INSDC.ERR5033718.Chamguava_schippii.a353.fasta
5533	PAFTOL	Myrtales	Myrtaceae	Uromyrtus	sp.	Vasconcelos, T. 628 (K)				DNA bank	338	169395	https://sftp.kew.org/pub/paftol/current_release/fasta/by_recovery/INSDC.ERR5084284.Uromyrtus_sp.a353.fasta
5536	PAFTOL	Myrtales	Myrtaceae	Curitiba	prismatica	Lima, D.F. 551 (K)		2015		Silica dried	342	170211	https://sftp.kew.org/pub/paftol/current_release/fasta/by_recovery/INSDC.ERR5033719.Curitiba_prismatica.a353.fasta
5537	PAFTOL	Myrtales	Myrtaceae	Kanakomyrtus	sp.	Vasconcelos, T. 639 (K)		2015		Silica dried	340	166020	https://sftp.kew.org/pub/paftol/current_release/fasta/by_recovery/INSDC.ERR5084285.Kanakomyrtus_sp.a353.fasta
5539	PAFTOL	Myrtales	Myrtaceae	Archirhodomyrtus	sp.	Soewarto, J. 11 (K)		2015		Silica dried	334	154800	https://sftp.kew.org/pub/paftol/current_release/fasta/by_recovery/INSDC.ERR5084286.Archirhodomyrtus_sp.a353.fasta
5541	PAFTOL	Myrtales	Myrtaceae	Homalospermum	firmum	Dixon, K. W. 986 (K)				Silica dried	342	173535	https://sftp.kew.org/pub/paftol/current_release/fasta/by_recovery/INSDC.ERR5033721.Homalospermum_firmum.a353.fasta
5542	PAFTOL	Myrtales	Myrtaceae	Hypocalymma	angustifolium	Dixon, K. W. s.n.; 70438 (K)				Silica dried	342	158703	https://sftp.kew.org/pub/paftol/current_release/fasta/by_recovery/INSDC.ERR5033722.Hypocalymma_angustifolium.a353.fasta
5543	PAFTOL	Myrtales	Myrtaceae	Verticordia	huegelii	Christenhusz, M.J.M. 6958 (K)	K000696901	2013		Silica dried	339	151494	https://sftp.kew.org/pub/paftol/current_release/fasta/by_recovery/INSDC.ERR5034775.Verticordia_huegelii.a353.fasta
5544	PAFTOL	Myrtales	Myrtaceae	Darwinia	speciosa	Christenhusz, M.J.M. 6994 (K)	K000696937	2013		Silica dried	341	166374	https://sftp.kew.org/pub/paftol/current_release/fasta/by_recovery/INSDC.ERR5034776.Darwinia_speciosa.a353.fasta
5545	PAFTOL	Myrtales	Myrtaceae	Ericomyrtus	serpyllifolia	Christenhusz, M.J.M. 7018 (K)	K000696961	2013		Silica dried	337	159546	https://sftp.kew.org/pub/paftol/current_release/fasta/by_recovery/INSDC.ERR5034777.Ericomyrtus_serpyllifolia.a353.fasta
5546	PAFTOL	Myrtales	Myrtaceae	Calytrix	leschenaultii	Christenhusz, M.J.M. 7029 (K)	K000696972	2013		Silica dried	338	161886	https://sftp.kew.org/pub/paftol/current_release/fasta/by_recovery/INSDC.ERR5034778.Calytrix_leschenaultii.a353.fasta
5547	PAFTOL	Myrtales	Myrtaceae	Asteromyrtus	symphyocarpa	Vasconcelos, T. 692 (K)		2015		Silica dried	344	170931	https://sftp.kew.org/pub/paftol/current_release/fasta/by_recovery/INSDC.ERR5033723.Asteromyrtus_symphyocarpa.a353.fasta
5549	PAFTOL	Myrtales	Myrtaceae	Ugni	myricoides	Vasconcelos, T. 533 (K)		2015		Silica dried	341	164958	https://sftp.kew.org/pub/paftol/current_release/fasta/by_recovery/INSDC.ERR5033724.Ugni_myricoides.a353.fasta
5550	PAFTOL	Myrtales	Myrtaceae	Pleurocalyptus	pancheri	Vasconcelos, T. 622 (K)				Silica dried	342	164301	https://sftp.kew.org/pub/paftol/current_release/fasta/by_recovery/INSDC.ERR5034779.Pleurocalyptus_pancheri.a353.fasta
5551	PAFTOL	Oxalidales	Connaraceae	Connarus	thonningii	Jongking, C.C.H. 2991 (L)	WAG.1382987	1996		Herbarium	352	222522	https://sftp.kew.org/pub/paftol/current_release/fasta/by_recovery/INSDC.ERR7618362.Connarus_thonningii.a353.fasta
5553	PAFTOL	Vitales	Vitaceae	Ampelocissus	spicifer	Rafidah, A.R.; with Mohd. Nazri, A. 51729 (K)	K000801167	2006		Herbarium	305	59598	https://sftp.kew.org/pub/paftol/current_release/fasta/by_recovery/INSDC.ERR5033725.Ampelocissus_spicifer.a353.fasta
5555	PAFTOL	Vitales	Vitaceae	Pterisanthes	polita	Ali Ahmad, J.; Niga, N.; Ariffin, K.; Hussain, H.O.; Ibrahim, A.; Clayton, J. 16709 (K)	K000801179	1995		Herbarium	287	66564	https://sftp.kew.org/pub/paftol/current_release/fasta/by_recovery/INSDC.ERR5033726.Pterisanthes_polita.a353.fasta
5556	PAFTOL	Myrtales	Myrtaceae	Heteropyxis	natalensis	Lukhele, V.; Mabatha, F.W.; Nkuna, L.A.; van Wyk, E. s.n. (K)	K001270631	2009		Silica dried	301	108573	https://sftp.kew.org/pub/paftol/current_release/fasta/by_recovery/INSDC.ERR4180110.Heteropyxis_natalensis.a353.fasta
5557	PAFTOL	Malpighiales	Euphroniaceae	Euphronia	hirtelloides	Acevedo-Rdgz, P. 8269 (K)	K001275067	1996		Herbarium	314	85065	https://sftp.kew.org/pub/paftol/current_release/fasta/by_recovery/INSDC.ERR4180070.Euphronia_hirtelloides.a353.fasta
5558	PAFTOL	Crossosomatales	Geissolomataceae	Geissoloma	marginatum	Carlquist, S. 4558 (K)	K001275068	1973		Herbarium	341	140601	https://sftp.kew.org/pub/paftol/current_release/fasta/by_recovery/INSDC.ERR4180095.Geissoloma_marginatum.a353.fasta
5559	PAFTOL	Alismatales	Maundiaceae	Maundia	triglochinoides	Blake, S.T. 20053 (K)	K001275069	2003		Herbarium	255	53565	https://sftp.kew.org/pub/paftol/current_release/fasta/by_recovery/INSDC.ERR4180185.Maundia_triglochinoides.a353.fasta
5560	PAFTOL	Gentianales	Rubiaceae	Ixora	sp.	Johns, R.J. 8287 (K)				Herbarium	316	89112	https://sftp.kew.org/pub/paftol/current_release/fasta/by_recovery/INSDC.ERR5084287.Ixora_sp.a353.fasta
5561	PAFTOL	Gentianales	Rubiaceae	Carphalea	sp.	Davis, A.P. 4543 (K)				Herbarium	338	170304	https://sftp.kew.org/pub/paftol/current_release/fasta/by_recovery/INSDC.ERR5084288.Carphalea_sp.a353.fasta
5564	PAFTOL	Malpighiales	Achariaceae	Eleutherandra	pes-cervi	Aban Gibet 36980 (K)	K000370320	1963		Herbarium	267	46872	https://sftp.kew.org/pub/paftol/current_release/fasta/by_recovery/INSDC.ERR7618363.Eleutherandra_pes-cervi.a353.fasta
5565	PAFTOL	Malpighiales	Achariaceae	Caloncoba	welwitschii	Valkenburg, J.L.C.H. van; Wieringa, J.J.; Niangadouma, R.; Mabicka, A.J. 2556 (K)	K000370312	2003		Herbarium	347	229401	https://sftp.kew.org/pub/paftol/current_release/fasta/by_recovery/INSDC.ERR7618364.Caloncoba_welwitschii.a353.fasta
5566	PAFTOL	Malpighiales	Achariaceae	Lindackeria	latifolia	Silva, M.; Souza, R. 2265 (K)	K000370327	1969		Herbarium	348	221190	https://sftp.kew.org/pub/paftol/current_release/fasta/by_recovery/INSDC.ERR7618365.Lindackeria_latifolia.a353.fasta
5567	PAFTOL	Malpighiales	Achariaceae	Caloncoba	crepiniana	Friis, I; Vollesen, K. 649 (K)	K000370311	1980		Herbarium	346	212622	https://sftp.kew.org/pub/paftol/current_release/fasta/by_recovery/INSDC.ERR7618366.Caloncoba_crepiniana.a353.fasta
5568	PAFTOL	Malpighiales	Achariaceae	Caloncoba	glauca	Pearce, L.J.; van der Burgt, X.; Corcoran, M.; Poundje, M.; Yombo, C.; Elangwe, M.; Ndima, B. 3 (K)	K000745546	2008		Herbarium	348	217641	https://sftp.kew.org/pub/paftol/current_release/fasta/by_recovery/INSDC.ERR5034781.Caloncoba_glauca.a353.fasta
5571	PAFTOL	Gentianales	Rubiaceae	Mycetia	sp.	Maurin, O. 7 (K)				Herbarium	343	183303	https://sftp.kew.org/pub/paftol/current_release/fasta/by_recovery/INSDC.ERR5084289.Mycetia_sp.a353.fasta
5572	PAFTOL	Asterales	Asteraceae	Schlechtendalia	luzulifolia	Palazzesi, L. s.n. (BA)	BA94622	2015		Herbarium	304	97686	https://sftp.kew.org/pub/paftol/current_release/fasta/by_recovery/INSDC.ERR7618367.Schlechtendalia_luzulifolia.a353.fasta
5573	PAFTOL	Asterales	Asteraceae	Doniophyton	anomalum	Lahitte 6097 (BA)		1962		Herbarium	300	79290	https://sftp.kew.org/pub/paftol/current_release/fasta/by_recovery/INSDC.ERR7618368.Doniophyton_anomalum.a353.fasta
5574	PAFTOL	Asterales	Asteraceae	Duseniella	patagonica	Hidalgo, O.; Gonzalez, C. & al. AR-59 (HTW)		2018		Silica dried	318	113982	https://sftp.kew.org/pub/paftol/current_release/fasta/by_recovery/INSDC.ERR7618369.Duseniella_patagonica.a353.fasta
5577	PAFTOL	Asterales	Asteraceae	Huarpea	andina	Nicora 8573 (LP)		1983		Herbarium	332	129627	https://sftp.kew.org/pub/paftol/current_release/fasta/by_recovery/INSDC.ERR7618370.Huarpea_andina.a353.fasta
5578	PAFTOL	Asterales	Asteraceae	Dasyphyllum	sprengelianum	Troncoso Oliveira, C. (leg. Antar, G.) 661 (SPF)	SPF00218836			Silica dried	322	114027	https://sftp.kew.org/pub/paftol/current_release/fasta/by_recovery/INSDC.ERR7618371.Dasyphyllum_sprengelianum.a353.fasta
5579	PAFTOL	Asterales	Asteraceae	Arnaldoa	weberbaueri	Duncan 2602 (LP)		1977		Herbarium	346	168381	https://sftp.kew.org/pub/paftol/current_release/fasta/by_recovery/INSDC.ERR7618372.Arnaldoa_weberbaueri.a353.fasta
5580	PAFTOL	Asterales	Asteraceae	Chuquiraga	straminea	Hidalgo, O.; Gonzalez, C. & al. AR-53 (HTW)		2018		Silica dried	337	141756	https://sftp.kew.org/pub/paftol/current_release/fasta/by_recovery/INSDC.ERR7618373.Chuquiraga_straminea.a353.fasta
5582	PAFTOL	Asterales	Asteraceae	Hyaloseris	salicifolia	Palazzesi, L. s.n. (BA)	BA94623	2015		Herbarium	331	118350	https://sftp.kew.org/pub/paftol/current_release/fasta/by_recovery/INSDC.ERR7618374.Hyaloseris_salicifolia.a353.fasta
5583	PAFTOL	Asterales	Asteraceae	Wunderlichia	mirabilis	Troncoso Oliveira, C. (leg. Antar, G.) 660 (SPF)	SPF00218838			Silica dried	348	192555	https://sftp.kew.org/pub/paftol/current_release/fasta/by_recovery/INSDC.ERR7618375.Wunderlichia_mirabilis.a353.fasta
5584	PAFTOL	Asterales	Asteraceae	Gongylolepis	benthamiana	Kubitzki & Feuerer 97-23 (K)				DNA bank	351	192966	https://sftp.kew.org/pub/paftol/current_release/fasta/by_recovery/INSDC.ERR5033729.Gongylolepis_benthamiana.a353.fasta
5585	PAFTOL	Asterales	Asteraceae	Salcedoa	mirabaliarum	Veloz 2383 (LP)		2001		Herbarium	345	166266	https://sftp.kew.org/pub/paftol/current_release/fasta/by_recovery/INSDC.ERR7618376.Salcedoa_mirabaliarum.a353.fasta
5586	PAFTOL	Asterales	Asteraceae	Proustia	cuneifolia	Guttierrez, D.G. 1207 (BA)				Herbarium	346	178728	https://sftp.kew.org/pub/paftol/current_release/fasta/by_recovery/INSDC.ERR5033730.Proustia_cuneifolia.a353.fasta
5587	PAFTOL	Asterales	Asteraceae	Nassauvia	chubutensis	Gonzalez, C. 901 (HTW)		2018		Silica dried	332	128457	https://sftp.kew.org/pub/paftol/current_release/fasta/by_recovery/INSDC.ERR5033731.Nassauvia_chubutensis.a353.fasta
5588	PAFTOL	Asterales	Asteraceae	Triptilion	achilleae	Schofowski 5832 (BA)		1962		Herbarium	318	90060	https://sftp.kew.org/pub/paftol/current_release/fasta/by_recovery/INSDC.ERR7618377.Triptilion_achilleae.a353.fasta
5589	PAFTOL	Asterales	Asteraceae	Macrachaenium	gracile	Hidalgo, O.; Gonzalez, C. & al. AR-34 (HTW)		2018		Silica dried	341	157770	https://sftp.kew.org/pub/paftol/current_release/fasta/by_recovery/INSDC.ERR7618378.Macrachaenium_gracile.a353.fasta
5591	PAFTOL	Asterales	Asteraceae	Perezia	recurvata	Gonzalez, C. 913 (HTW)		2018		Silica dried	335	128277	https://sftp.kew.org/pub/paftol/current_release/fasta/by_recovery/INSDC.ERR5033732.Perezia_recurvata.a353.fasta
5593	PAFTOL	Asterales	Asteraceae	Burkartia	lanigera	Natteri 61451 (BA)	BA61451	1968		Herbarium	294	74970	https://sftp.kew.org/pub/paftol/current_release/fasta/by_recovery/INSDC.ERR7618379.Burkartia_lanigera.a353.fasta
5594	PAFTOL	Asterales	Asteraceae	Jungia	polita	Palazzesi, L. s.n. (BA)	BA94628	2015		Herbarium	329	126537	https://sftp.kew.org/pub/paftol/current_release/fasta/by_recovery/INSDC.ERR7618380.Jungia_polita.a353.fasta
5595	PAFTOL	Asterales	Asteraceae	Trixis	californica	Bearly, B.; Newman, M.; Johnson, M.; Stephens, S. 397 (K)				Silica dried	336	118446	https://sftp.kew.org/pub/paftol/current_release/fasta/by_recovery/INSDC.ERR7618381.Trixis_californica.a353.fasta
5596	PAFTOL	Asterales	Asteraceae	Dolichlasium	lagascae	Funk, V. & Bonifacino, J.M. 13274 (LP)		2016		Herbarium	340	154839	https://sftp.kew.org/pub/paftol/current_release/fasta/by_recovery/INSDC.ERR7618382.Dolichlasium_lagascae.a353.fasta
5598	PAFTOL	Asterales	Asteraceae	Criscia	stricta	Guttierrez, D.G. 1273 (BA)		2016		Herbarium	341	155892	https://sftp.kew.org/pub/paftol/current_release/fasta/by_recovery/INSDC.ERR7618383.Criscia_stricta.a353.fasta
5600	PAFTOL	Asterales	Asteraceae	Holocheilus	hieracioides	Partridge s.n. (BA)	BA60764	1962		Herbarium	234	35205	https://sftp.kew.org/pub/paftol/current_release/fasta/by_recovery/INSDC.ERR7618384.Holocheilus_hieracioides.a353.fasta
5602	PAFTOL	Asterales	Asteraceae	Moscharia	pinnatifida	Crisci s.n. (LP)		2003		Herbarium	332	118569	https://sftp.kew.org/pub/paftol/current_release/fasta/by_recovery/INSDC.ERR7618385.Moscharia_pinnatifida.a353.fasta
5604	PAFTOL	Asterales	Asteraceae	Eriachaenium	magellanicum	Hidalgo, O.; Gonzalez, C. & al. AR-58 (HTW)		2018		Silica dried	346	168564	https://sftp.kew.org/pub/paftol/current_release/fasta/by_recovery/INSDC.ERR7618386.Eriachaenium_magellanicum.a353.fasta
5605	PAFTOL	Asterales	Asteraceae	Mutisia	spinosa	Hidalgo, O.; Gonzalez, C. & al. AR-22 (HTW)		2018		Silica dried	317	110742	https://sftp.kew.org/pub/paftol/current_release/fasta/by_recovery/INSDC.ERR5033733.Mutisia_spinosa.a353.fasta
5607	PAFTOL	Asterales	Asteraceae	Pachylaena	atriplicifolia	Hidalgo, O.; Gonzalez, C. & al. AR-62 (HTW)		2018		Silica dried	332	135264	https://sftp.kew.org/pub/paftol/current_release/fasta/by_recovery/INSDC.ERR7618387.Pachylaena_atriplicifolia.a353.fasta
5608	PAFTOL	Asterales	Asteraceae	Brachyclados	megalanthus	Gonzalez, C. 881 (HTW)		2018		Silica dried	341	145131	https://sftp.kew.org/pub/paftol/current_release/fasta/by_recovery/INSDC.ERR7618388.Brachyclados_megalanthus.a353.fasta
5611	PAFTOL	Asterales	Asteraceae	Cnicothamnus	lorentzii	Palazzesi, L. s.n. (BA)	BA94624	2015		Herbarium	348	196749	https://sftp.kew.org/pub/paftol/current_release/fasta/by_recovery/INSDC.ERR7618389.Cnicothamnus_lorentzii.a353.fasta
5612	PAFTOL	Asterales	Asteraceae	Aphyllocladus	ephedroides	Palazzesi, L. s.n. (BA)	BA94625	2015		Herbarium	346	177438	https://sftp.kew.org/pub/paftol/current_release/fasta/by_recovery/INSDC.ERR7618390.Aphyllocladus_ephedroides.a353.fasta
5613	PAFTOL	Asterales	Asteraceae	Gypothamnium	pinifolium	Luebert & Garcia 2747/1141 (SGO)				Herbarium	349	188130	https://sftp.kew.org/pub/paftol/current_release/fasta/by_recovery/INSDC.ERR7618391.Gypothamnium_pinifolium.a353.fasta
5614	PAFTOL	Asterales	Asteraceae	Cyclolepis	genistoides	Hidalgo, O.; Gonzalez, C. & al. AR-66 (HTW)		2018		Silica dried	347	190989	https://sftp.kew.org/pub/paftol/current_release/fasta/by_recovery/INSDC.ERR5033734.Cyclolepis_genistoides.a353.fasta
5615	PAFTOL	Asterales	Asteraceae	Onoseris	acerifolia	Weigend & al. 9539 (BONN)				Herbarium	350	190431	https://sftp.kew.org/pub/paftol/current_release/fasta/by_recovery/INSDC.ERR7618392.Onoseris_acerifolia.a353.fasta
5616	PAFTOL	Asterales	Asteraceae	Hyalis	argentea	Hidalgo, O. & al. AR-4 (HTW)		2018		Silica dried	347	185901	https://sftp.kew.org/pub/paftol/current_release/fasta/by_recovery/INSDC.ERR5033735.Hyalis_argentea.a353.fasta
5619	PAFTOL	Asterales	Asteraceae	Chaptalia	nutans	Palazzesi, L. s.n. (BA)	BA94627	2015		Herbarium	344	168948	https://sftp.kew.org/pub/paftol/current_release/fasta/by_recovery/INSDC.ERR5033737.Chaptalia_nutans.a353.fasta
5620	PAFTOL	Asterales	Asteraceae	Perdicium	capense	Helme, N.A. 3542 (K)			South Africa	DNA bank	322	80595	https://sftp.kew.org/pub/paftol/current_release/fasta/by_recovery/INSDC.ERR7618393.Perdicium_capense.a353.fasta
5621	PAFTOL	Asterales	Asteraceae	Gerbera	jamesonii	RBG Kew Living Collection 2009-2761				Silica dried	346	167076	https://sftp.kew.org/pub/paftol/current_release/fasta/by_recovery/INSDC.ERR7618394.Gerbera_jamesonii.a353.fasta
5622	PAFTOL	Asterales	Asteraceae	Nahuatlea	hypoleuca	Christenhusz, M.J.M 7401 (BC)		2016		Silica dried	351	200988	https://sftp.kew.org/pub/paftol/current_release/fasta/by_recovery/INSDC.ERR7618395.Nahuatlea_hypoleuca.a353.fasta
5624	PAFTOL	Asterales	Asteraceae	Hecastocleis	shockleyi	Matson, S. Death Valley VII-2015' (BC)		2015		Silica dried	350	196320	https://sftp.kew.org/pub/paftol/current_release/fasta/by_recovery/INSDC.ERR7618397.Hecastocleis_shockleyi.a353.fasta
5625	PAFTOL	Asterales	Asteraceae	Nouelia	insignis	Fu, L. CN-2017-31 (IBSC)		2017		Silica dried	351	176748	https://sftp.kew.org/pub/paftol/current_release/fasta/by_recovery/INSDC.ERR7618398.Nouelia_insignis.a353.fasta
5626	PAFTOL	Asterales	Asteraceae	Leucomeris	decora	Fu, L. CN-2017-11 (IBSC)		2017		Silica dried	349	198534	https://sftp.kew.org/pub/paftol/current_release/fasta/by_recovery/INSDC.ERR7618399.Leucomeris_decora.a353.fasta
5627	PAFTOL	Asterales	Asteraceae	Tarchonanthus	camphoratus	Forest, F. 570 (K)			South Africa	DNA bank	349	205083	https://sftp.kew.org/pub/paftol/current_release/fasta/by_recovery/INSDC.ERR5033738.Tarchonanthus_camphoratus.a353.fasta
5628	PAFTOL	Asterales	Asteraceae	Dicoma	picta	Goldblatt, P. & Porter, L. 12467 (K)			South Africa	DNA bank	343	166272	https://sftp.kew.org/pub/paftol/current_release/fasta/by_recovery/INSDC.ERR5033739.Dicoma_picta.a353.fasta
5630	PAFTOL	Asterales	Asteraceae	Myripnois	dioica	Fu, L. CN-2017-4 (IBSC)		2017		Silica dried	344	168339	https://sftp.kew.org/pub/paftol/current_release/fasta/by_recovery/INSDC.ERR7618400.Myripnois_dioica.a353.fasta
5631	PAFTOL	Asterales	Asteraceae	Staehelina	dubia	Douzet, R. FR-5-VII-2017-1 (BC)		2017		Silica dried	350	202659	https://sftp.kew.org/pub/paftol/current_release/fasta/by_recovery/INSDC.ERR7618401.Staehelina_dubia.a353.fasta
5632	PAFTOL	Asterales	Asteraceae	Chardinia	orientalis	Breidy, J. LEB-341 (K)				Silica dried	340	170553	https://sftp.kew.org/pub/paftol/current_release/fasta/by_recovery/INSDC.ERR7618402.Chardinia_orientalis.a353.fasta
5633	PAFTOL	Asterales	Asteraceae	Carduus	personata	Pegoraro, L. & al. FR599 (K)		2017		Silica dried	345	178398	https://sftp.kew.org/pub/paftol/current_release/fasta/by_recovery/INSDC.ERR5033740.Carduus_personata.a353.fasta
5634	PAFTOL	Asterales	Asteraceae	Cynara	syriaca	Fayad, M. 2002JOR 75-1 (K)				Silica dried	347	188721	https://sftp.kew.org/pub/paftol/current_release/fasta/by_recovery/INSDC.ERR5033741.Cynara_syriaca.a353.fasta
5635	PAFTOL	Asterales	Asteraceae	Cirsium	pannonicum	Pegoraro, L. IT34 (K)		2017		Silica dried	347	180348	https://sftp.kew.org/pub/paftol/current_release/fasta/by_recovery/INSDC.ERR5033742.Cirsium_pannonicum.a353.fasta
5636	PAFTOL	Asterales	Asteraceae	Silybum	marianum	Garnatje, T. BCN 05-2017 TG (BC)		2017		Silica dried	347	165594	https://sftp.kew.org/pub/paftol/current_release/fasta/by_recovery/INSDC.ERR7618403.Silybum_marianum.a353.fasta
5638	PAFTOL	Asterales	Asteraceae	Cousinia	moabitica	Abulaila, K. 2005JOR 32-5 (K)				Silica dried	346	177261	https://sftp.kew.org/pub/paftol/current_release/fasta/by_recovery/INSDC.ERR5034782.Cousinia_moabitica.a353.fasta
5639	PAFTOL	Asterales	Asteraceae	Crupina	vulgaris	Hidalgo, O. 255 (BC)		2016		Silica dried	345	187392	https://sftp.kew.org/pub/paftol/current_release/fasta/by_recovery/INSDC.ERR5033743.Crupina_vulgaris.a353.fasta
5640	PAFTOL	Asterales	Asteraceae	Plectocephalus	rothrockii	RBG Kew Living Collection 1991-438				Silica dried	335	140862	https://sftp.kew.org/pub/paftol/current_release/fasta/by_recovery/INSDC.ERR7618404.Plectocephalus_rothrockii.a353.fasta
5641	PAFTOL	Asterales	Asteraceae	Leuzea	conifera	Hidalgo, O. 257 (BC)		2017		Silica dried	343	177393	https://sftp.kew.org/pub/paftol/current_release/fasta/by_recovery/INSDC.ERR5033744.Leuzea_conifera.a353.fasta
5642	PAFTOL	Asterales	Asteraceae	Centaurothamnus	maximus	Hidalgo, O. (leg. Botanical Garden of Berlin, Hein 96-109) JBB-V-2017-4 (BC)		2017		Silica dried	346	191781	https://sftp.kew.org/pub/paftol/current_release/fasta/by_recovery/INSDC.ERR7618405.Centaurothamnus_maximus.a353.fasta
5643	PAFTOL	Asterales	Asteraceae	Ochrocephala	imatongensis	Friis & al. 9163 (K)		1998	Ethiopia	DNA bank	345	174108	https://sftp.kew.org/pub/paftol/current_release/fasta/by_recovery/INSDC.ERR7618406.Ochrocephala_imatongensis.a353.fasta
5644	PAFTOL	Asterales	Asteraceae	Carthamus	rhaponticoides	RBG Kew Living Collection 1961-64903				Silica dried	341	165879	https://sftp.kew.org/pub/paftol/current_release/fasta/by_recovery/INSDC.ERR5033745.Carthamus_rhaponticoides.a353.fasta
5645	PAFTOL	Asterales	Asteraceae	Centaurea	stoebe	Christenhusz, M.J.M USA-VII-2017-6 (BC)		2017		Silica dried	350	186612	https://sftp.kew.org/pub/paftol/current_release/fasta/by_recovery/INSDC.ERR5033746.Centaurea_stoebe.a353.fasta
5646	PAFTOL	Asterales	Asteraceae	Centaurea	cyanus	Hidalgo, O. 308 (BC)		2017		Silica dried	347	185046	https://sftp.kew.org/pub/paftol/current_release/fasta/by_recovery/INSDC.ERR7618407.Centaurea_cyanus.a353.fasta
5647	PAFTOL	Asterales	Asteraceae	Gymnarrhena	micrantha	Odwan, T. 2007JOR5-4 (K)				Silica dried	342	182127	https://sftp.kew.org/pub/paftol/current_release/fasta/by_recovery/INSDC.ERR7618408.Gymnarrhena_micrantha.a353.fasta
5648	PAFTOL	Asterales	Asteraceae	Moquinia	racemosa	Van Den Berg, C. 2608 (HUEFS)		2016		Silica dried	337	150135	https://sftp.kew.org/pub/paftol/current_release/fasta/by_recovery/INSDC.ERR7618409.Moquinia_racemosa.a353.fasta
5649	PAFTOL	Asterales	Asteraceae	Lepidaploa	arbuscula	RBG Kew Living Collection 2008-2245				Silica dried	338	150693	https://sftp.kew.org/pub/paftol/current_release/fasta/by_recovery/INSDC.ERR5033747.Lepidaploa_arbuscula.a353.fasta
5650	PAFTOL	Asterales	Asteraceae	Piptocarpha	rotundifolia	Vasconcelos, T. 773 (UB)		2016		Silica dried	343	170679	https://sftp.kew.org/pub/paftol/current_release/fasta/by_recovery/INSDC.ERR7618410.Piptocarpha_rotundifolia.a353.fasta
5651	PAFTOL	Asterales	Asteraceae	Eremanthus	uniflorus	Faria, J.E.Q. 8168 (UB)				Herbarium	347	199581	https://sftp.kew.org/pub/paftol/current_release/fasta/by_recovery/INSDC.ERR7618411.Eremanthus_uniflorus.a353.fasta
5652	PAFTOL	Asterales	Asteraceae	Lychnophora	salicifolia	Faria, J.E.Q. 8180 (UB)				Herbarium	347	193182	https://sftp.kew.org/pub/paftol/current_release/fasta/by_recovery/INSDC.ERR7618412.Lychnophora_salicifolia.a353.fasta
5653	PAFTOL	Asterales	Asteraceae	Bothriocline	milanjiensis	Brummitt, N.A. 286 (K)				Silica dried	348	194022	https://sftp.kew.org/pub/paftol/current_release/fasta/by_recovery/INSDC.ERR7618413.Bothriocline_milanjiensis.a353.fasta
5654	PAFTOL	Asterales	Asteraceae	Brachythrix	pawekiae	Dent, D 454 (K)				Silica dried	344	178086	https://sftp.kew.org/pub/paftol/current_release/fasta/by_recovery/INSDC.ERR7618414.Brachythrix_pawekiae.a353.fasta
5655	PAFTOL	Asterales	Asteraceae	Cyanthillium	cinereum	Dakuo R. ML-497 (K)				Silica dried	344	189219	https://sftp.kew.org/pub/paftol/current_release/fasta/by_recovery/INSDC.ERR7618415.Cyanthillium_cinereum.a353.fasta
5656	PAFTOL	Asterales	Asteraceae	Distephanus	populifolius	RBG Kew Living Collection 1985-3275				Silica dried	350	195867	https://sftp.kew.org/pub/paftol/current_release/fasta/by_recovery/INSDC.ERR5033748.Distephanus_populifolius.a353.fasta
5657	PAFTOL	Asterales	Asteraceae	Ferreyranthus	excelsus	RBG Kew Living Collection 1988-142				Silica dried	347	194190	https://sftp.kew.org/pub/paftol/current_release/fasta/by_recovery/INSDC.ERR7618416.Ferreyranthus_excelsus.a353.fasta
5658	PAFTOL	Asterales	Asteraceae	Austroliabum	candidum	Guttierrez, D.G. 1151 (BA)				Herbarium	340	164397	https://sftp.kew.org/pub/paftol/current_release/fasta/by_recovery/INSDC.ERR7618417.Austroliabum_candidum.a353.fasta
5660	PAFTOL	Asterales	Asteraceae	Munnozia	hastifolia	Stewart, P. 4 (K)				Silica dried	328	132555	https://sftp.kew.org/pub/paftol/current_release/fasta/by_recovery/INSDC.ERR5033749.Munnozia_hastifolia.a353.fasta
5661	PAFTOL	Asterales	Asteraceae	Scolymus	sp.	Hidalgo, O. JBB-V-2017-3 (BC)		2017		Silica dried	339	155628	https://sftp.kew.org/pub/paftol/current_release/fasta/by_recovery/INSDC.ERR7618418.Scolymus_sp.a353.fasta
5662	PAFTOL	Asterales	Asteraceae	Cichorium	intybus	Hidalgo, O. 265 (BC)		2016		Silica dried	338	163473	https://sftp.kew.org/pub/paftol/current_release/fasta/by_recovery/INSDC.ERR5033750.Cichorium_intybus.a353.fasta
5663	PAFTOL	Asterales	Asteraceae	Chondrilla	juncea	Hidalgo, O. 345 (BC)		2017		Silica dried	344	193554	https://sftp.kew.org/pub/paftol/current_release/fasta/by_recovery/INSDC.ERR7618419.Chondrilla_juncea.a353.fasta
5664	PAFTOL	Asterales	Asteraceae	Crepis	pygmaea	Douzet, R. FR-7-VII-2017-1 (BC)		2017		Silica dried	334	156297	https://sftp.kew.org/pub/paftol/current_release/fasta/by_recovery/INSDC.ERR7618420.Crepis_pygmaea.a353.fasta
5665	PAFTOL	Asterales	Asteraceae	Lapsana	communis	Pegoraro, L. IT43 (K)		2017		Silica dried	348	215103	https://sftp.kew.org/pub/paftol/current_release/fasta/by_recovery/INSDC.ERR7618421.Lapsana_communis.a353.fasta
5666	PAFTOL	Asterales	Asteraceae	Taraxacum	cucullatum	Pegoraro, L. & al. FR559 (K)		2017		Silica dried	345	182289	https://sftp.kew.org/pub/paftol/current_release/fasta/by_recovery/INSDC.ERR5033751.Taraxacum_cucullatum.a353.fasta
5667	PAFTOL	Asterales	Asteraceae	Cicerbita	plumieri	Hidalgo, O. JBAL-07-VII-2017-1 (BC)		2017		Silica dried	338	153414	https://sftp.kew.org/pub/paftol/current_release/fasta/by_recovery/INSDC.ERR7618422.Cicerbita_plumieri.a353.fasta
5668	PAFTOL	Asterales	Asteraceae	Lactuca	floridana	Hansen, J. CBG-2006-383 (K)				Silica dried	339	171183	https://sftp.kew.org/pub/paftol/current_release/fasta/by_recovery/INSDC.ERR5033752.Lactuca_floridana.a353.fasta
5669	PAFTOL	Asterales	Asteraceae	Launaea	fragilis	Hidalgo, O. JBB-IV-2017-4 (BC)		2017		Silica dried	345	174804	https://sftp.kew.org/pub/paftol/current_release/fasta/by_recovery/INSDC.ERR7618423.Launaea_fragilis.a353.fasta
5670	PAFTOL	Asterales	Asteraceae	Sonchus	oleraceus	Pegoraro, L. IT 42 (K)		2017		Silica dried	342	182727	https://sftp.kew.org/pub/paftol/current_release/fasta/by_recovery/INSDC.ERR7618424.Sonchus_oleraceus.a353.fasta
5671	PAFTOL	Asterales	Asteraceae	Rafinesquia	neomexicana	Christenhusz, M.J.M 7904 (BC)		2017		Silica dried	347	181242	https://sftp.kew.org/pub/paftol/current_release/fasta/by_recovery/INSDC.ERR7618425.Rafinesquia_neomexicana.a353.fasta
5672	PAFTOL	Asterales	Asteraceae	Calycoseris	wrightii	Millenium Seed Bank 308677				Silica dried	329	137790	https://sftp.kew.org/pub/paftol/current_release/fasta/by_recovery/INSDC.ERR7618426.Calycoseris_wrightii.a353.fasta
5673	PAFTOL	Asterales	Asteraceae	Malacothrix	saxatilis	Christenhusz, M.J.M 7910 (BC)		2017		Silica dried	341	166389	https://sftp.kew.org/pub/paftol/current_release/fasta/by_recovery/INSDC.ERR7618427.Malacothrix_saxatilis.a353.fasta
5674	PAFTOL	Asterales	Asteraceae	Andryala	integrifolia	Hidalgo, O. 287 (BC)		2017		Silica dried	341	172860	https://sftp.kew.org/pub/paftol/current_release/fasta/by_recovery/INSDC.ERR7618428.Andryala_integrifolia.a353.fasta
5675	PAFTOL	Asterales	Asteraceae	Hieracium	avilae	Christenhusz, M.J.M CO-II-2017-1 (BC)		2017		Silica dried	337	148968	https://sftp.kew.org/pub/paftol/current_release/fasta/by_recovery/INSDC.ERR7618429.Hieracium_avilae.a353.fasta
5676	PAFTOL	Asterales	Asteraceae	Pilosella	piloselloides	Pegoraro, L. IT28 (K)		2017		Silica dried	329	147795	https://sftp.kew.org/pub/paftol/current_release/fasta/by_recovery/INSDC.ERR7618430.Pilosella_piloselloides.a353.fasta
5677	PAFTOL	Asterales	Asteraceae	Tolpis	staticifolia	Pegoraro, L. & al. FR430 (K)		2017		Silica dried	339	161502	https://sftp.kew.org/pub/paftol/current_release/fasta/by_recovery/INSDC.ERR7618431.Tolpis_staticifolia.a353.fasta
5678	PAFTOL	Asterales	Asteraceae	Hedypnois	rhagadioloides	Millenium Seed Bank 2318117				Silica dried	350	226710	https://sftp.kew.org/pub/paftol/current_release/fasta/by_recovery/INSDC.ERR7618432.Hedypnois_rhagadioloides.a353.fasta
5679	PAFTOL	Asterales	Asteraceae	Scorzoneroides	montana subsp. montana	Hidalgo, O. & Douzet, R. 304 (BC)		2017		Silica dried	346	187659	https://sftp.kew.org/pub/paftol/current_release/fasta/by_recovery/INSDC.ERR5034783.Scorzoneroides_montana_subsp_montana.a353.fasta
5680	PAFTOL	Asterales	Asteraceae	Urospermum	dalechampii	Hidalgo, O. 283 (BC)		2017		Silica dried	346	208203	https://sftp.kew.org/pub/paftol/current_release/fasta/by_recovery/INSDC.ERR7618433.Urospermum_dalechampii.a353.fasta
5681	PAFTOL	Asterales	Asteraceae	Scorzonera	purpurea	Hidalgo, O. 259 (BC)		2016		Silica dried	343	167172	https://sftp.kew.org/pub/paftol/current_release/fasta/by_recovery/INSDC.ERR7618434.Scorzonera_purpurea.a353.fasta
5682	PAFTOL	Asterales	Asteraceae	Tragopogon	pratensis	Pegoraro, L. & al. FR431 (K)		2017		Silica dried	331	140478	https://sftp.kew.org/pub/paftol/current_release/fasta/by_recovery/INSDC.ERR5033753.Tragopogon_pratensis.a353.fasta
5683	PAFTOL	Asterales	Asteraceae	Warionia	saharae	Hidalgo, O. JBB-V-2017-1 (BC)		2017		Silica dried	348	201780	https://sftp.kew.org/pub/paftol/current_release/fasta/by_recovery/INSDC.ERR7618435.Warionia_saharae.a353.fasta
5684	PAFTOL	Asterales	Asteraceae	Berkheya	purpurea	RBG Kew Living Collection 2003-1103				Silica dried	348	191301	https://sftp.kew.org/pub/paftol/current_release/fasta/by_recovery/INSDC.ERR5033754.Berkheya_purpurea.a353.fasta
5685	PAFTOL	Asterales	Asteraceae	Gazania	linearis	RBG Kew Living Collection 1996-660				Silica dried	345	194937	https://sftp.kew.org/pub/paftol/current_release/fasta/by_recovery/INSDC.ERR5033755.Gazania_linearis.a353.fasta
5686	PAFTOL	Asterales	Asteraceae	Doronicum	grandiflorum	Douzet, R. FR-7-VII-2017-2 (BC)		2017		Silica dried	328	131139	https://sftp.kew.org/pub/paftol/current_release/fasta/by_recovery/INSDC.ERR7618436.Doronicum_grandiflorum.a353.fasta
5687	PAFTOL	Asterales	Asteraceae	Chersodoma	arequipensis	Rosas, M. INIA-BB 389 (K)				Silica dried	340	165009	https://sftp.kew.org/pub/paftol/current_release/fasta/by_recovery/INSDC.ERR7618437.Chersodoma_arequipensis.a353.fasta
5688	PAFTOL	Asterales	Asteraceae	Homogyne	alpina	Hidalgo, O. 298 (BC)		2017		Silica dried	347	184899	https://sftp.kew.org/pub/paftol/current_release/fasta/by_recovery/INSDC.ERR7618438.Homogyne_alpina.a353.fasta
5689	PAFTOL	Asterales	Asteraceae	Petasites	albus	Pegoraro, L. IT26 (K)		2017		Silica dried	332	155130	https://sftp.kew.org/pub/paftol/current_release/fasta/by_recovery/INSDC.ERR7618439.Petasites_albus.a353.fasta
5690	PAFTOL	Asterales	Asteraceae	Farfugium	japonicum	Christenhusz, M.J.M USA-III-2017 (BC)		2017		Silica dried	304	101718	https://sftp.kew.org/pub/paftol/current_release/fasta/by_recovery/INSDC.ERR7618440.Farfugium_japonicum.a353.fasta
5691	PAFTOL	Asterales	Asteraceae	Syneilesis	palmata	Christenhusz, M.J.M 7272 (PG)		2015		Silica dried	327	140493	https://sftp.kew.org/pub/paftol/current_release/fasta/by_recovery/INSDC.ERR7618441.Syneilesis_palmata.a353.fasta
5692	PAFTOL	Asterales	Asteraceae	Roldana	petasitis	Hidalgo, O.; Palazzesi, L.; Pellicer J. JBV-VI-2017-1 (BC)		2017		Silica dried	334	156408	https://sftp.kew.org/pub/paftol/current_release/fasta/by_recovery/INSDC.ERR5033756.Roldana_petasitis.a353.fasta
5694	PAFTOL	Asterales	Asteraceae	Pericallis	webbii	Hidalgo, O. JBB-IV-2017-6 (BC)		2017		Silica dried	347	207792	https://sftp.kew.org/pub/paftol/current_release/fasta/by_recovery/INSDC.ERR7618443.Pericallis_webbii.a353.fasta
5696	PAFTOL	Asterales	Asteraceae	Gynura	sechellensis	RBG Kew Living Collection 1973-4143				Silica dried	325	130602	https://sftp.kew.org/pub/paftol/current_release/fasta/by_recovery/INSDC.ERR7618445.Gynura_sechellensis.a353.fasta
5697	PAFTOL	Asterales	Asteraceae	Monticalia	vaccinioides	Christenhusz, M.J.M CO-IMG-1776 (BC)		2017		Silica dried	320	132099	https://sftp.kew.org/pub/paftol/current_release/fasta/by_recovery/INSDC.ERR6041605.Monticalia_vaccinioides.a353.fasta
5698	PAFTOL	Asterales	Asteraceae	Pseudogynoxys	chenopodioides	Almeida, E.M. 1728 (BC)		2016		Silica dried	348	182739	https://sftp.kew.org/pub/paftol/current_release/fasta/by_recovery/INSDC.ERR7618446.Pseudogynoxys_chenopodioides.a353.fasta
5700	PAFTOL	Asterales	Asteraceae	Calendula	arvensis	Hidalgo, O. 268 (BC)		2017		Silica dried	346	192075	https://sftp.kew.org/pub/paftol/current_release/fasta/by_recovery/INSDC.ERR5033757.Calendula_arvensis.a353.fasta
5701	PAFTOL	Asterales	Asteraceae	Dimorphotheca	pluvialis	RBG Kew Living Collection 2016-678				Silica dried	292	75369	https://sftp.kew.org/pub/paftol/current_release/fasta/by_recovery/INSDC.ERR7618447.Dimorphotheca_pluvialis.a353.fasta
5702	PAFTOL	Asterales	Asteraceae	Actinobole	uliginosum	Christenhusz, M.J.M 7637 (BC)		2016		Silica dried	339	160071	https://sftp.kew.org/pub/paftol/current_release/fasta/by_recovery/INSDC.ERR7618448.Actinobole_uliginosum.a353.fasta
5703	PAFTOL	Asterales	Asteraceae	Ammobium	alatum	RBG Kew Living Collection 1995-4253				Silica dried	345	183684	https://sftp.kew.org/pub/paftol/current_release/fasta/by_recovery/INSDC.ERR7618449.Ammobium_alatum.a353.fasta
5704	PAFTOL	Asterales	Asteraceae	Anaphalis	margaritacea	RBG Kew Living Collection 1979-4967				Silica dried	347	191412	https://sftp.kew.org/pub/paftol/current_release/fasta/by_recovery/INSDC.ERR7618450.Anaphalis_margaritacea.a353.fasta
5705	PAFTOL	Asterales	Asteraceae	Anemocarpa	saxatilis	DEA 11878 (K)				Silica dried	341	163176	https://sftp.kew.org/pub/paftol/current_release/fasta/by_recovery/INSDC.ERR7618451.Anemocarpa_saxatilis.a353.fasta
5706	PAFTOL	Asterales	Asteraceae	Antennaria	carpatica	Douzet, R. FR-7-VII-2017-8 (BC)		2017		Silica dried	339	175605	https://sftp.kew.org/pub/paftol/current_release/fasta/by_recovery/INSDC.ERR5033758.Antennaria_carpatica.a353.fasta
5708	PAFTOL	Asterales	Asteraceae	Bombycilaena	erecta	van Slageren, M. MSSK 1614 (K)				Silica dried	346	199974	https://sftp.kew.org/pub/paftol/current_release/fasta/by_recovery/INSDC.ERR7618453.Bombycilaena_erecta.a353.fasta
5709	PAFTOL	Asterales	Asteraceae	Calocephalus	platycephalus	Christenhusz, M.J.M 7750 (BC)		2016		Silica dried	350	201156	https://sftp.kew.org/pub/paftol/current_release/fasta/by_recovery/INSDC.ERR7618454.Calocephalus_platycephalus.a353.fasta
5710	PAFTOL	Asterales	Asteraceae	Cephalipterum	drummondii	Christenhusz, M.J.M 7262 (BC)		2015		Silica dried	336	139101	https://sftp.kew.org/pub/paftol/current_release/fasta/by_recovery/INSDC.ERR7618455.Cephalipterum_drummondii.a353.fasta
5711	PAFTOL	Asterales	Asteraceae	Leiocarpa	semicalva	Christenhusz, M.J.M 7634 (BC)		2016		Silica dried	345	176538	https://sftp.kew.org/pub/paftol/current_release/fasta/by_recovery/INSDC.ERR7618456.Leiocarpa_semicalva.a353.fasta
5712	PAFTOL	Asterales	Asteraceae	Craspedia	aurantia	Hidalgo, O. 355 (BC)		2017		Silica dried	342	178077	https://sftp.kew.org/pub/paftol/current_release/fasta/by_recovery/INSDC.ERR5033759.Craspedia_aurantia.a353.fasta
5714	PAFTOL	Asterales	Asteraceae	Filago	pyramidata	Hidalgo, O. 256 (BC)		2016		Silica dried	345	199770	https://sftp.kew.org/pub/paftol/current_release/fasta/by_recovery/INSDC.ERR7618458.Filago_pyramidata.a353.fasta
5716	PAFTOL	Asterales	Asteraceae	Omalotheca	supina	Douzet, R. FR-7-VII-2017-5 (BC)		2017		Silica dried	343	201129	https://sftp.kew.org/pub/paftol/current_release/fasta/by_recovery/INSDC.ERR5033760.Omalotheca_supina.a353.fasta
5717	PAFTOL	Asterales	Asteraceae	Helichrysum	stoechas	Hidalgo, O. 254 (BC)		2016		Silica dried	334	163221	https://sftp.kew.org/pub/paftol/current_release/fasta/by_recovery/INSDC.ERR5236284.Helichrysum_stoechas.a353.fasta
5718	PAFTOL	Asterales	Asteraceae	Filago	californica	Christenhusz, M.J.M 7919 (BC)		2017		Silica dried	349	202803	https://sftp.kew.org/pub/paftol/current_release/fasta/by_recovery/INSDC.ERR7618460.Filago_californica.a353.fasta
5719	PAFTOL	Asterales	Asteraceae	Ozothamnus	leptophyllus	RBG Kew Living Collection 2006-1837				Silica dried	346	187554	https://sftp.kew.org/pub/paftol/current_release/fasta/by_recovery/INSDC.ERR7618461.Ozothamnus_leptophyllus.a353.fasta
5720	PAFTOL	Asterales	Asteraceae	Phagnalon	rupestre	Hidalgo, O. 271 (BC)		2017		Silica dried	346	162819	https://sftp.kew.org/pub/paftol/current_release/fasta/by_recovery/INSDC.ERR5033761.Phagnalon_rupestre.a353.fasta
5721	PAFTOL	Asterales	Asteraceae	Polycalymma	stuartii	Christenhusz, M.J.M 7632 (BC)		2016		Silica dried	339	168420	https://sftp.kew.org/pub/paftol/current_release/fasta/by_recovery/INSDC.ERR7618462.Polycalymma_stuartii.a353.fasta
5722	PAFTOL	Asterales	Asteraceae	Rhodanthe	tietkensii	Christenhusz, M.J.M 7752 (BC)		2016		Silica dried	333	146199	https://sftp.kew.org/pub/paftol/current_release/fasta/by_recovery/INSDC.ERR7618463.Rhodanthe_tietkensii.a353.fasta
5723	PAFTOL	Asterales	Asteraceae	Schoenia	cassiniana	Christenhusz, M.J.M 7626 (BC)		2016		Silica dried	345	181536	https://sftp.kew.org/pub/paftol/current_release/fasta/by_recovery/INSDC.ERR7618464.Schoenia_cassiniana.a353.fasta
5724	PAFTOL	Asterales	Asteraceae	Waitzia	acuminata	Christenhusz, M.J.M 7636 (BC)		2016		Silica dried	333	137280	https://sftp.kew.org/pub/paftol/current_release/fasta/by_recovery/INSDC.ERR7618465.Waitzia_acuminata.a353.fasta
5725	PAFTOL	Asterales	Asteraceae	Commidendrum	rugosum	RBG Kew Living Collection 2013-41				Silica dried	340	186960	https://sftp.kew.org/pub/paftol/current_release/fasta/by_recovery/INSDC.ERR7618466.Commidendrum_rugosum.a353.fasta
5726	PAFTOL	Asterales	Asteraceae	Chiliotrichum	rosmarinifolium	Hidalgo, O.; Gonzalez, C. & al. AR-29 (HTW)		2018		Silica dried	344	179541	https://sftp.kew.org/pub/paftol/current_release/fasta/by_recovery/INSDC.ERR5033762.Chiliotrichum_rosmarinifolium.a353.fasta
5727	PAFTOL	Asterales	Asteraceae	Linochilus	phylicoides	Christenhusz, M.J.M CO-IMG-1662 (BC)		2017		Silica dried	343	175299	https://sftp.kew.org/pub/paftol/current_release/fasta/by_recovery/INSDC.ERR7618467.Linochilus_phylicoides.a353.fasta
5728	PAFTOL	Asterales	Asteraceae	Laestadia	muscicola	Christenhusz, M.J.M CO-IMG-1723 (BC)		2017		Silica dried	342	163653	https://sftp.kew.org/pub/paftol/current_release/fasta/by_recovery/INSDC.ERR7618468.Laestadia_muscicola.a353.fasta
5730	PAFTOL	Asterales	Asteraceae	Dichrocephala	integrifolia	Hicks, D. 388 (K)				Silica dried	344	175518	https://sftp.kew.org/pub/paftol/current_release/fasta/by_recovery/INSDC.ERR5033763.Dichrocephala_integrifolia.a353.fasta
5732	PAFTOL	Asterales	Asteraceae	Camptacra	barbata	Hoyle, G. UQLD0001 (K)				Silica dried	346	192186	https://sftp.kew.org/pub/paftol/current_release/fasta/by_recovery/INSDC.ERR7618470.Camptacra_barbata.a353.fasta
5733	PAFTOL	Asterales	Asteraceae	Dichromochlamys	dentatifolia	Albrecht, D.E. TLC 284 (K)				Silica dried	348	193422	https://sftp.kew.org/pub/paftol/current_release/fasta/by_recovery/INSDC.ERR7618471.Dichromochlamys_dentatifolia.a353.fasta
5734	PAFTOL	Asterales	Asteraceae	Ixiochlamys	cuneifolia	Christenhusz, M.J.M AU-VII-2015 (BC)		2015		Silica dried	336	156081	https://sftp.kew.org/pub/paftol/current_release/fasta/by_recovery/INSDC.ERR7618472.Ixiochlamys_cuneifolia.a353.fasta
5735	PAFTOL	Asterales	Asteraceae	Galatella	linosyris	Hidalgo, O. 356 (BC)		2017		Silica dried	337	159540	https://sftp.kew.org/pub/paftol/current_release/fasta/by_recovery/INSDC.ERR7618473.Galatella_linosyris.a353.fasta
5736	PAFTOL	Asterales	Asteraceae	Solidago	chilensis	Gonzalez, C. 908 (HTW)		2018		Silica dried	342	178629	https://sftp.kew.org/pub/paftol/current_release/fasta/by_recovery/INSDC.ERR5033764.Solidago_chilensis.a353.fasta
5737	PAFTOL	Asterales	Asteraceae	Corethrogyne	filaginifolia	RBG Kew Living Collection 1982-5529				Silica dried	343	165324	https://sftp.kew.org/pub/paftol/current_release/fasta/by_recovery/INSDC.ERR7618474.Corethrogyne_filaginifolia.a353.fasta
5739	PAFTOL	Asterales	Asteraceae	Grindelia	brachystephana	Hidalgo, O.; Gonzalez, C. & al. AR-5 (HTW)		2018		Silica dried	344	182229	https://sftp.kew.org/pub/paftol/current_release/fasta/by_recovery/INSDC.ERR5033765.Grindelia_brachystephana.a353.fasta
5740	PAFTOL	Asterales	Asteraceae	Haplopappus	glutinosus	Gonzalez, C. 914 (HTW)		2018		Silica dried	332	133920	https://sftp.kew.org/pub/paftol/current_release/fasta/by_recovery/INSDC.ERR5033766.Haplopappus_glutinosus.a353.fasta
5741	PAFTOL	Asterales	Asteraceae	Isocoma	menziesii	Christenhusz, M.J.M 7413 (BC)		2016		Silica dried	345	185274	https://sftp.kew.org/pub/paftol/current_release/fasta/by_recovery/INSDC.ERR7618475.Isocoma_menziesii.a353.fasta
5742	PAFTOL	Asterales	Asteraceae	Xanthisma	coloradoense	RBG Kew Living Collection 2008-1177				Silica dried	336	145623	https://sftp.kew.org/pub/paftol/current_release/fasta/by_recovery/INSDC.ERR7618476.Xanthisma_coloradoense.a353.fasta
5743	PAFTOL	Asterales	Asteraceae	Townsendia	formosa	RBG Kew Living Collection 1994-567				Silica dried	331	123927	https://sftp.kew.org/pub/paftol/current_release/fasta/by_recovery/INSDC.ERR7618477.Townsendia_formosa.a353.fasta
5744	PAFTOL	Asterales	Asteraceae	Noticastrum	sp.	Guttierrez, D.G. 1305 (BA)				Herbarium	344	182994	https://sftp.kew.org/pub/paftol/current_release/fasta/by_recovery/INSDC.ERR7618478.Noticastrum_sp.a353.fasta
5745	PAFTOL	Asterales	Asteraceae	Erigeron	uniflorus	Douzet, R. FR-7-VII-2017-4 (BC)		2017		Silica dried	342	169254	https://sftp.kew.org/pub/paftol/current_release/fasta/by_recovery/INSDC.ERR5033767.Erigeron_uniflorus.a353.fasta
5746	PAFTOL	Asterales	Asteraceae	Chrysanthemum	sp.	Christenhusz, M.J.M KR-2016-1 (BC)		2016		Silica dried	337	161502	https://sftp.kew.org/pub/paftol/current_release/fasta/by_recovery/INSDC.ERR7618479.Chrysanthemum_sp.a353.fasta
5747	PAFTOL	Asterales	Asteraceae	Antennaria	dioica	Pegoraro, L. & al. FR669 (K)		2017		Silica dried	333	150852	https://sftp.kew.org/pub/paftol/current_release/fasta/by_recovery/INSDC.ERR7618480.Antennaria_dioica.a353.fasta
5748	PAFTOL	Asterales	Asteraceae	Achillea	distans subsp. tanacetifolia	Douzet, R. FR-8-VII-2017-2 (BC)		2017		Silica dried	340	169581	https://sftp.kew.org/pub/paftol/current_release/fasta/by_recovery/INSDC.ERR5034784.Achillea_distans_subsp_tanacetifolia.a353.fasta
5749	PAFTOL	Asterales	Asteraceae	Cota	tinctoria	Hidalgo, O. 351 (BC)		2017		Silica dried	330	149862	https://sftp.kew.org/pub/paftol/current_release/fasta/by_recovery/INSDC.ERR5236285.Cota_tinctoria.a353.fasta
5750	PAFTOL	Asterales	Asteraceae	Gonospermum	ferulaceum	Hidalgo, O. JBB-IV-2017-3 (BC)		2017		Silica dried	333	145425	https://sftp.kew.org/pub/paftol/current_release/fasta/by_recovery/INSDC.ERR7618481.Gonospermum_ferulaceum.a353.fasta
5751	PAFTOL	Asterales	Asteraceae	Tanacetum	vulgare	Pegoraro, L. & al. FR446 (K)		2017		Silica dried	328	124488	https://sftp.kew.org/pub/paftol/current_release/fasta/by_recovery/INSDC.ERR5033768.Tanacetum_vulgare.a353.fasta
5752	PAFTOL	Asterales	Asteraceae	Tripleurospermum	inodorum	Pegoraro, L. & al. FR573 (K)		2017		Silica dried	345	183243	https://sftp.kew.org/pub/paftol/current_release/fasta/by_recovery/INSDC.ERR7618482.Tripleurospermum_inodorum.a353.fasta
5753	PAFTOL	Asterales	Asteraceae	Leucanthemopsis	alpina	Douzet, R. FR-7-VII-2017-3 (BC)		2017		Silica dried	337	162999	https://sftp.kew.org/pub/paftol/current_release/fasta/by_recovery/INSDC.ERR7618483.Leucanthemopsis_alpina.a353.fasta
5754	PAFTOL	Asterales	Asteraceae	Matricaria	discoidea	Pegoraro, L. & al. FR685 (K)		2017		Silica dried	334	155535	https://sftp.kew.org/pub/paftol/current_release/fasta/by_recovery/INSDC.ERR5033769.Matricaria_discoidea.a353.fasta
5756	PAFTOL	Asterales	Asteraceae	Glebionis	segetum	Hidalgo, O. 275 (BC)		2017		Silica dried	333	140922	https://sftp.kew.org/pub/paftol/current_release/fasta/by_recovery/INSDC.ERR7618484.Glebionis_segetum.a353.fasta
5757	PAFTOL	Asterales	Asteraceae	Cladanthus	scariosus	Hidalgo, O. JBB-V-2017-2 (BC)		2017		Silica dried	342	181365	https://sftp.kew.org/pub/paftol/current_release/fasta/by_recovery/INSDC.ERR7618485.Cladanthus_scariosus.a353.fasta
5758	PAFTOL	Asterales	Asteraceae	Leucanthemum	graminifolium	Hidalgo, O. 258 (BC)		2017		Silica dried	326	151926	https://sftp.kew.org/pub/paftol/current_release/fasta/by_recovery/INSDC.ERR7618486.Leucanthemum_graminifolium.a353.fasta
5759	PAFTOL	Asterales	Asteraceae	Rhodanthemum	gayanum	RBG Kew Living Collection 1936-67803				Silica dried	341	169677	https://sftp.kew.org/pub/paftol/current_release/fasta/by_recovery/INSDC.ERR5033770.Rhodanthemum_gayanum.a353.fasta
5760	PAFTOL	Asterales	Asteraceae	Pulicaria	dysenterica	Christenhusz, M.J.M UK-VII-2017 (BC)		2017		Silica dried	334	146766	https://sftp.kew.org/pub/paftol/current_release/fasta/by_recovery/INSDC.ERR5033771.Pulicaria_dysenterica.a353.fasta
5761	PAFTOL	Asterales	Asteraceae	Dittrichia	viscosa	Hidalgo, O. 264 (BC)		2016		Silica dried	349	188916	https://sftp.kew.org/pub/paftol/current_release/fasta/by_recovery/INSDC.ERR7618487.Dittrichia_viscosa.a353.fasta
5762	PAFTOL	Asterales	Asteraceae	Anvillea	garcinii	Hidalgo, O. JBB-IV-2017-1 (BC)		2017		Silica dried	345	176940	https://sftp.kew.org/pub/paftol/current_release/fasta/by_recovery/INSDC.ERR7618488.Anvillea_garcinii.a353.fasta
5763	PAFTOL	Asterales	Asteraceae	Pallenis	maritima	RBG Kew Living Collection 1975-2272				Silica dried	345	179394	https://sftp.kew.org/pub/paftol/current_release/fasta/by_recovery/INSDC.ERR5033772.Pallenis_maritima.a353.fasta
5764	PAFTOL	Asterales	Asteraceae	Pallenis	spinosa	Garnatje, T. 565 (BC)		2017		Silica dried	341	158073	https://sftp.kew.org/pub/paftol/current_release/fasta/by_recovery/INSDC.ERR7618489.Pallenis_spinosa.a353.fasta
5765	PAFTOL	Asterales	Asteraceae	Pentanema	montanum	Douzet, R. FR-5-VII-2017-2 (BC)		2017		Silica dried	347	175197	https://sftp.kew.org/pub/paftol/current_release/fasta/by_recovery/INSDC.ERR5034785.Pentanema_montanum.a353.fasta
5766	PAFTOL	Asterales	Asteraceae	Antiphiona	pinnatisecta	Tholkes, T. HK1614 (K)				Silica dried	331	127239	https://sftp.kew.org/pub/paftol/current_release/fasta/by_recovery/INSDC.ERR7618490.Antiphiona_pinnatisecta.a353.fasta
5767	PAFTOL	Asterales	Asteraceae	Pterocaulon	sphacelatum	Christenhusz, M.J.M 7622 (BC)		2016		Silica dried	339	152892	https://sftp.kew.org/pub/paftol/current_release/fasta/by_recovery/INSDC.ERR7618491.Pterocaulon_sphacelatum.a353.fasta
5768	PAFTOL	Asterales	Asteraceae	Tessaria	absinthioides	Hidalgo, O.; Gonzalez, C. & al. AR-65 (HTW)		2018		Silica dried	305	96498	https://sftp.kew.org/pub/paftol/current_release/fasta/by_recovery/INSDC.ERR7618492.Tessaria_absinthioides.a353.fasta
5769	PAFTOL	Asterales	Asteraceae	Sphaeranthus	angustifolius	Sacande, M. BUR-524 (K)				Silica dried	318	89034	https://sftp.kew.org/pub/paftol/current_release/fasta/by_recovery/INSDC.ERR7618493.Sphaeranthus_angustifolius.a353.fasta
5770	PAFTOL	Asterales	Asteraceae	Athroisma	pinnatifidum	Cable, S. 1111 (K)				Silica dried	336	140976	https://sftp.kew.org/pub/paftol/current_release/fasta/by_recovery/INSDC.ERR7618494.Athroisma_pinnatifidum.a353.fasta
5771	PAFTOL	Asterales	Asteraceae	Blepharispermum	villosum	Obunyali, C. KEFRI 255 (K)				Silica dried	341	149649	https://sftp.kew.org/pub/paftol/current_release/fasta/by_recovery/INSDC.ERR7618495.Blepharispermum_villosum.a353.fasta
5772	PAFTOL	Asterales	Asteraceae	Centipeda	sp.	Christenhusz, M.J.M 7650 (BC)		2016		Silica dried	347	194007	https://sftp.kew.org/pub/paftol/current_release/fasta/by_recovery/INSDC.ERR7618496.Centipeda_sp.a353.fasta
5773	PAFTOL	Asterales	Asteraceae	Coreopsis	gigantea	Christenhusz, M.J.M 6887 (BC)		2016		Silica dried	326	135324	https://sftp.kew.org/pub/paftol/current_release/fasta/by_recovery/INSDC.ERR5033773.Coreopsis_gigantea.a353.fasta
5774	PAFTOL	Asterales	Asteraceae	Enydra	fluctuans	Guttierrez, D.G. & Grossi, M.A. s.n. (BA)		2012		Herbarium	326	127503	https://sftp.kew.org/pub/paftol/current_release/fasta/by_recovery/INSDC.ERR7618497.Enydra_fluctuans.a353.fasta
5775	PAFTOL	Asterales	Asteraceae	Calea	uniflora	Cristobal 1937 (BA)		1938		Herbarium	336	143781	https://sftp.kew.org/pub/paftol/current_release/fasta/by_recovery/INSDC.ERR7618498.Calea_uniflora.a353.fasta
5777	PAFTOL	Asterales	Asteraceae	Haploesthes	greggii var. texana	Manning, P. 3938 (K)				Silica dried	341	179253	https://sftp.kew.org/pub/paftol/current_release/fasta/by_recovery/INSDC.ERR7618500.Haploesthes_greggii_var_texana.a353.fasta
5778	PAFTOL	Asterales	Asteraceae	Dyssodia	papposa	Guzman C.U. 2164 (K)				Silica dried	346	177333	https://sftp.kew.org/pub/paftol/current_release/fasta/by_recovery/INSDC.ERR7618501.Dyssodia_papposa.a353.fasta
5779	PAFTOL	Asterales	Asteraceae	Porophyllum	scoparium	Manning, P 3939 (K)				Silica dried	344	182967	https://sftp.kew.org/pub/paftol/current_release/fasta/by_recovery/INSDC.ERR5033774.Porophyllum_scoparium.a353.fasta
5780	PAFTOL	Asterales	Asteraceae	Tagetes	minuta	Millenium Seed Bank 497983				Silica dried	347	206013	https://sftp.kew.org/pub/paftol/current_release/fasta/by_recovery/INSDC.ERR7618502.Tagetes_minuta.a353.fasta
5781	PAFTOL	Asterales	Asteraceae	Thymophylla	pentachaeta	Bearly, B.; Newman, M.; Johnson, M.; Stephens, S. 404 (K)				Silica dried	345	180897	https://sftp.kew.org/pub/paftol/current_release/fasta/by_recovery/INSDC.ERR7618503.Thymophylla_pentachaeta.a353.fasta
5782	PAFTOL	Asterales	Asteraceae	Chaenactis	glabriuscula	Betzler, J.A. BMP-12 (K)				Silica dried	345	175071	https://sftp.kew.org/pub/paftol/current_release/fasta/by_recovery/INSDC.ERR5034786.Chaenactis_glabriuscula.a353.fasta
5784	PAFTOL	Asterales	Asteraceae	Smallanthus	connatus	Hidalgo, O. AR-0 (BC)		2018		Silica dried	348	194721	https://sftp.kew.org/pub/paftol/current_release/fasta/by_recovery/INSDC.ERR7618504.Smallanthus_connatus.a353.fasta
5786	PAFTOL	Asterales	Asteraceae	Synedrella	nodiflora	Christenhusz, M.J.M AU-2016-26 (BC)		2016		Silica dried	328	123213	https://sftp.kew.org/pub/paftol/current_release/fasta/by_recovery/INSDC.ERR7618505.Synedrella_nodiflora.a353.fasta
5787	PAFTOL	Asterales	Asteraceae	Encelia	farinosa	Lau, J. NSGB-0028 (K)				Silica dried	344	189873	https://sftp.kew.org/pub/paftol/current_release/fasta/by_recovery/INSDC.ERR7618506.Encelia_farinosa.a353.fasta
5788	PAFTOL	Asterales	Asteraceae	Geraea	canescens	Christenhusz, M.J.M 7903 (BC)		2017		Silica dried	348	202104	https://sftp.kew.org/pub/paftol/current_release/fasta/by_recovery/INSDC.ERR7618507.Geraea_canescens.a353.fasta
5789	PAFTOL	Asterales	Asteraceae	Silphium	terebinthinaceum	Christenhusz, M.J.M USA-VII-2017-5 (BC)		2017		Silica dried	332	141894	https://sftp.kew.org/pub/paftol/current_release/fasta/by_recovery/INSDC.ERR7618508.Silphium_terebinthinaceum.a353.fasta
5790	PAFTOL	Asterales	Asteraceae	Scabrethia	scabra	RBG Kew Living Collection 2010-422				Silica dried	349	187383	https://sftp.kew.org/pub/paftol/current_release/fasta/by_recovery/INSDC.ERR7618509.Scabrethia_scabra.a353.fasta
5791	PAFTOL	Asterales	Asteraceae	Bahiopsis	parishii	Khalsa, G.; Johnson, J. AZ930-0061 (K)				Silica dried	344	183252	https://sftp.kew.org/pub/paftol/current_release/fasta/by_recovery/INSDC.ERR7618510.Bahiopsis_parishii.a353.fasta
5792	PAFTOL	Asterales	Asteraceae	Helianthus	divaricatus	Christenhusz, M.J.M USA-VII-2017-8 (BC)		2017		Silica dried	345	170106	https://sftp.kew.org/pub/paftol/current_release/fasta/by_recovery/INSDC.ERR7618511.Helianthus_divaricatus.a353.fasta
5794	PAFTOL	Asterales	Asteraceae	Montanoa	bipinnatifida	Hidalgo, O.; Palazzesi L.; Pellicer J. JBV-VI-2017-2 (BC)		2017		Silica dried	346	181317	https://sftp.kew.org/pub/paftol/current_release/fasta/by_recovery/INSDC.ERR7618512.Montanoa_bipinnatifida.a353.fasta
5795	PAFTOL	Asterales	Asteraceae	Ratibida	pinnata	Christenhusz, M.J.M USA-VII-2017-3 (BC)		2017		Silica dried	343	176241	https://sftp.kew.org/pub/paftol/current_release/fasta/by_recovery/INSDC.ERR7618513.Ratibida_pinnata.a353.fasta
5796	PAFTOL	Asterales	Asteraceae	Rudbeckia	hirta var. pulcherrima	Christenhusz, M.J.M USA-VII-2017-4 (BC)		2017		Silica dried	342	161316	https://sftp.kew.org/pub/paftol/current_release/fasta/by_recovery/INSDC.ERR7618514.Rudbeckia_hirta_var_pulcherrima.a353.fasta
5797	PAFTOL	Asterales	Asteraceae	Spilanthes	urens	Christenhusz, M.J.M AU-2016-25 (BC)		2016		Silica dried	350	205863	https://sftp.kew.org/pub/paftol/current_release/fasta/by_recovery/INSDC.ERR7618515.Spilanthes_urens.a353.fasta
5798	PAFTOL	Asterales	Asteraceae	Dyscritothamnus	mirandae	Guzman C.U. 2222 (K)				Silica dried	345	191682	https://sftp.kew.org/pub/paftol/current_release/fasta/by_recovery/INSDC.ERR7618516.Dyscritothamnus_mirandae.a353.fasta
5799	PAFTOL	Asterales	Asteraceae	Tridax	procumbens	Christenhusz, M.J.M AU-2016-30 (BC)		2016		Silica dried	346	190035	https://sftp.kew.org/pub/paftol/current_release/fasta/by_recovery/INSDC.ERR7618517.Tridax_procumbens.a353.fasta
5800	PAFTOL	Asterales	Asteraceae	Acanthospermum	hispidum	Way, M.J. SWM2446 (K)				Silica dried	336	106923	https://sftp.kew.org/pub/paftol/current_release/fasta/by_recovery/INSDC.ERR7618518.Acanthospermum_hispidum.a353.fasta
5801	PAFTOL	Asterales	Asteraceae	Melampodium	divaricatum	Christenhusz, M.J.M AU-2016-27 (BC)		2016		Silica dried	346	204252	https://sftp.kew.org/pub/paftol/current_release/fasta/by_recovery/INSDC.ERR7618519.Melampodium_divaricatum.a353.fasta
5803	PAFTOL	Asterales	Asteraceae	Eriophyllum	wallacei	Christenhusz, M.J.M 7916 (BC)		2017		Silica dried	344	193476	https://sftp.kew.org/pub/paftol/current_release/fasta/by_recovery/INSDC.ERR5034788.Eriophyllum_wallacei.a353.fasta
5804	PAFTOL	Asterales	Asteraceae	Monolopia	lanceolata	Christenhusz, M.J.M 7921 (BC)		2017		Silica dried	344	179013	https://sftp.kew.org/pub/paftol/current_release/fasta/by_recovery/INSDC.ERR7618520.Monolopia_lanceolata.a353.fasta
5805	PAFTOL	Asterales	Asteraceae	Centromadia	fitchii	Scholl, L.; Stinman, K.; Williams, J. OR110-061 (K)				Silica dried	346	186579	https://sftp.kew.org/pub/paftol/current_release/fasta/by_recovery/INSDC.ERR7618521.Centromadia_fitchii.a353.fasta
5806	PAFTOL	Asterales	Asteraceae	Deinandra	corymbosa	Paul, M.; Seyda, L.; Durant, C.; Jaeger, G.; Styer, D. CA190-65 (K)				Silica dried	343	168552	https://sftp.kew.org/pub/paftol/current_release/fasta/by_recovery/INSDC.ERR5033775.Deinandra_corymbosa.a353.fasta
5807	PAFTOL	Asterales	Asteraceae	Layia	platyglossa	Hidalgo, O. JBB-IV-2017-5 (BC)		2017		Silica dried	348	179409	https://sftp.kew.org/pub/paftol/current_release/fasta/by_recovery/INSDC.ERR7618522.Layia_platyglossa.a353.fasta
5808	PAFTOL	Asterales	Asteraceae	Madia	sativa	Gonzalez, C. 920 (HTW)		2018		Silica dried	341	184005	https://sftp.kew.org/pub/paftol/current_release/fasta/by_recovery/INSDC.ERR7618523.Madia_sativa.a353.fasta
5809	PAFTOL	Asterales	Asteraceae	Perityle	emoryi	Powel & Turner 1710 (LP)		1070		Herbarium	347	188187	https://sftp.kew.org/pub/paftol/current_release/fasta/by_recovery/INSDC.ERR7618524.Perityle_emoryi.a353.fasta
5810	PAFTOL	Asterales	Asteraceae	Gymnocoronis	spilanthoides	Guttierrez, D.G. 1665 (BA)				Herbarium	344	185970	https://sftp.kew.org/pub/paftol/current_release/fasta/by_recovery/INSDC.ERR7618525.Gymnocoronis_spilanthoides.a353.fasta
5813	PAFTOL	Asterales	Asteraceae	Austroeupatorium	inulifolium	Guttierrez, D.G. 1334 (BA)				Herbarium	349	190119	https://sftp.kew.org/pub/paftol/current_release/fasta/by_recovery/INSDC.ERR7618526.Austroeupatorium_inulifolium.a353.fasta
5814	PAFTOL	Asterales	Asteraceae	Chromolaena	laevigata	Guttierrez, D.G. 1336 (BA)				Herbarium	347	175965	https://sftp.kew.org/pub/paftol/current_release/fasta/by_recovery/INSDC.ERR5033776.Chromolaena_laevigata.a353.fasta
5815	PAFTOL	Asterales	Asteraceae	Urolepis	hecatantha	Guttierrez, D.G. 1331 (BA)				Herbarium	349	192438	https://sftp.kew.org/pub/paftol/current_release/fasta/by_recovery/INSDC.ERR7618527.Urolepis_hecatantha.a353.fasta
5816	PAFTOL	Asterales	Asteraceae	Brickellia	dentata	Marr, M.; Eason, M. LBJWC-MLE-010 (K)				Silica dried	347	186120	https://sftp.kew.org/pub/paftol/current_release/fasta/by_recovery/INSDC.ERR7618528.Brickellia_dentata.a353.fasta
5817	PAFTOL	Asterales	Asteraceae	Koanophyllon	solidaginifolium	Leighton, D; Manning, P; Eason, M s.n.; 454647 (K)				Silica dried	342	158046	https://sftp.kew.org/pub/paftol/current_release/fasta/by_recovery/INSDC.ERR7618529.Koanophyllon_solidaginifolium.a353.fasta
5819	PAFTOL	Asterales	Asteraceae	Lapidia	apicifolia	Van Den Berg, C. 2606 (HUEFS)		2016		Silica dried	342	180723	https://sftp.kew.org/pub/paftol/current_release/fasta/by_recovery/INSDC.ERR7618530.Lapidia_apicifolia.a353.fasta
5820	PAFTOL	Asterales	Asteraceae	Famatinanthus	decussatus	Barboza, G. 3362 (CORD)				Herbarium	348	185139	https://sftp.kew.org/pub/paftol/current_release/fasta/by_recovery/INSDC.ERR7618531.Famatinanthus_decussatus.a353.fasta
5823	PAFTOL	Asterales	Calyceraceae	Calycera	crassifolia	Gonzalez, C. s.n. (HTW)		2018		Silica dried	342	146862	https://sftp.kew.org/pub/paftol/current_release/fasta/by_recovery/INSDC.ERR7618534.Calycera_crassifolia.a353.fasta
5825	PAFTOL	Oxalidales	Elaeocarpaceae	Aristotelia	peduncularis	Copper; O'Byrne COLDT13 (K)	K001275040	2008		Herbarium	351	256944	https://sftp.kew.org/pub/paftol/current_release/fasta/by_recovery/INSDC.ERR5033778.Aristotelia_peduncularis.a353.fasta
5826	PAFTOL	Oxalidales	Elaeocarpaceae	Aceratium	doggrellii	Gray, B. 2344 (K)	K001275041	1982		Herbarium	345	175410	https://sftp.kew.org/pub/paftol/current_release/fasta/by_recovery/INSDC.ERR5033779.Aceratium_doggrellii.a353.fasta
5827	PAFTOL	Oxalidales	Cunoniaceae	Vesselowskya	rubifolia	Phillips, G.P.; Cohen, J.M. 53 (K)	K001275042	2016		Herbarium	350	234489	https://sftp.kew.org/pub/paftol/current_release/fasta/by_recovery/INSDC.ERR5033780.Vesselowskya_rubifolia.a353.fasta
5828	PAFTOL	Oxalidales	Cunoniaceae	Pullea	glabra	Hoogland, R.D.; Pullen, R. 5876 (K)	K001275043	1956		Herbarium	350	232242	https://sftp.kew.org/pub/paftol/current_release/fasta/by_recovery/INSDC.ERR5034789.Pullea_glabra.a353.fasta
5830	PAFTOL	Oxalidales	Cunoniaceae	Pseudoweinmannia	apetala	Gray, B. 8449 (K)	K001275045	2003		Herbarium	349	224934	https://sftp.kew.org/pub/paftol/current_release/fasta/by_recovery/INSDC.ERR5034790.Pseudoweinmannia_apetala.a353.fasta
5831	PAFTOL	Oxalidales	Cunoniaceae	Karrabina	benthamiana	Bradford, J.C.; Snow, N. 848 (K)	K001275047	1997		Herbarium	350	229440	https://sftp.kew.org/pub/paftol/current_release/fasta/by_recovery/INSDC.ERR5033781.Karrabina_benthamiana.a353.fasta
5832	PAFTOL	Oxalidales	Cunoniaceae	Gillbeea	adenopetala	Forster, P.I. 9569 (K)	K001275049	1992		Herbarium	351	235479	https://sftp.kew.org/pub/paftol/current_release/fasta/by_recovery/INSDC.ERR5033782.Gillbeea_adenopetala.a353.fasta
5835	PAFTOL	Oxalidales	Cunoniaceae	Ceratopetalum	apetalum	Bradford, J.; Bradford, K. 861 (K)	K001275054	1997		Herbarium	349	221232	https://sftp.kew.org/pub/paftol/current_release/fasta/by_recovery/INSDC.ERR5033783.Ceratopetalum_apetalum.a353.fasta
5836	PAFTOL	Oxalidales	Cunoniaceae	Callicoma	serratifolia	Bradford, J.C.; Snow, N. 857 (K)	K001275056	1997		Herbarium	351	230520	https://sftp.kew.org/pub/paftol/current_release/fasta/by_recovery/INSDC.ERR5033784.Callicoma_serratifolia.a353.fasta
5837	PAFTOL	Oxalidales	Cunoniaceae	Bauera	rubioides	Willis, J.H. 756 (K)	K001275057	1967		Herbarium	350	224274	https://sftp.kew.org/pub/paftol/current_release/fasta/by_recovery/INSDC.ERR5033785.Bauera_rubioides.a353.fasta
5838	PAFTOL	Oxalidales	Cunoniaceae	Anodopetalum	sp.	Barnes, R.; Bradford, K. 894 (K)	K001275058	1997		Herbarium	341	116865	https://sftp.kew.org/pub/paftol/current_release/fasta/by_recovery/INSDC.ERR5084290.Anodopetalum_sp.a353.fasta
5839	PAFTOL	Oxalidales	Cunoniaceae	Acrophyllum	australe	Johnstone, R. 3158 (K)	K001275060	2012		Herbarium	351	229500	https://sftp.kew.org/pub/paftol/current_release/fasta/by_recovery/INSDC.ERR5033786.Acrophyllum_australe.a353.fasta
5841	PAFTOL	Oxalidales	Connaraceae	Connarus	cochinchinensis	Hul, S. et al. 725 (P)	P06172837	1999		Herbarium	326	118704	https://sftp.kew.org/pub/paftol/current_release/fasta/by_recovery/INSDC.ERR7618536.Connarus_cochinchinensis.a353.fasta
5844	PAFTOL	Oxalidales	Connaraceae	Connarus	perrottetii	Jansen-Jacobs, M.J.; ter Welle, B.J.H.; Haripersaud, P.P.; Muller, O.; van der Zee, M. 6128 (P)	P05519995	1999		Herbarium	347	170472	https://sftp.kew.org/pub/paftol/current_release/fasta/by_recovery/INSDC.ERR7618538.Connarus_perrottetii.a353.fasta
5845	PAFTOL	Oxalidales	Connaraceae	Cnestis	uncata	Breteler & Lemmens 8393 (P)	P05613855	1986		Herbarium	345	191088	https://sftp.kew.org/pub/paftol/current_release/fasta/by_recovery/INSDC.ERR7618539.Cnestis_uncata.a353.fasta
5846	PAFTOL	Oxalidales	Connaraceae	Cnestis	palala	Larsen, K. 8223 (P)	P05614477	1961		Herbarium	348	207906	https://sftp.kew.org/pub/paftol/current_release/fasta/by_recovery/INSDC.ERR7618540.Cnestis_palala.a353.fasta
5847	PAFTOL	Oxalidales	Connaraceae	Ellipanthus	madagascariensis	Rakotonirina, C.Z. et al. 612 (P)	P00967440	2013		Herbarium	350	212628	https://sftp.kew.org/pub/paftol/current_release/fasta/by_recovery/INSDC.ERR5034791.Ellipanthus_madagascariensis.a353.fasta
5849	PAFTOL	Oxalidales	Connaraceae	Ellipanthus	beccarii	Villamil, A. 314 (P)	P05615654	1916		Herbarium	344	180690	https://sftp.kew.org/pub/paftol/current_release/fasta/by_recovery/INSDC.ERR7618541.Ellipanthus_beccarii.a353.fasta
5850	PAFTOL	Oxalidales	Oxalidaceae	Dapania	pentandra	Razakamalala, R. et al. 3080 (P)	P05578081	2006		Herbarium	350	214449	https://sftp.kew.org/pub/paftol/current_release/fasta/by_recovery/INSDC.ERR7618542.Dapania_pentandra.a353.fasta
5851	PAFTOL	Oxalidales	Connaraceae	Connarus	africanus	Jongking, C.C.H. 8130 (P)	P05487889	2007		Herbarium	350	197517	https://sftp.kew.org/pub/paftol/current_release/fasta/by_recovery/INSDC.ERR5034792.Connarus_africanus.a353.fasta
5854	PAFTOL	Myrtales	Lythraceae	Galpinia	transvaalica	van Wyk, A.E. 6932 (MO)				Herbarium	325	92010	https://sftp.kew.org/pub/paftol/current_release/fasta/by_recovery/INSDC.ERR5033789.Galpinia_transvaalica.a353.fasta
5859	PAFTOL	Myrtales	Lythraceae	Trapa	natans	Barta, T. 2004150 (MO)				Herbarium	327	119262	https://sftp.kew.org/pub/paftol/current_release/fasta/by_recovery/INSDC.ERR5033793.Trapa_natans.a353.fasta
5863	PAFTOL	Myrtales	Lythraceae	Crenea	maritima	Cavalcanti; Pereira-Siva 3786 (MO)		2014		Herbarium	340	154299	https://sftp.kew.org/pub/paftol/current_release/fasta/by_recovery/INSDC.ERR5033797.Crenea_maritima.a353.fasta
5864	PAFTOL	Myrtales	Lythraceae	Lourtella	resinosa	Nee, M.H.; Mendoza, M. 57763 (MO)		2011		Herbarium	348	176004	https://sftp.kew.org/pub/paftol/current_release/fasta/by_recovery/INSDC.ERR5033798.Lourtella_resinosa.a353.fasta
5866	PAFTOL	Myrtales	Lythraceae	Cuphea	viscosissima	Bodine, S.A.; Dietrich, C.; Schmidt, H.H. 5 (MO)		1994		Herbarium	327	125619	https://sftp.kew.org/pub/paftol/current_release/fasta/by_recovery/INSDC.ERR5033799.Cuphea_viscosissima.a353.fasta
5867	PAFTOL	Myrtales	Lythraceae	Pehria	compacta	Stevens, W.D. 33424 (MO)		2012		Herbarium	338	157770	https://sftp.kew.org/pub/paftol/current_release/fasta/by_recovery/INSDC.ERR5033800.Pehria_compacta.a353.fasta
5868	PAFTOL	Myrtales	Lythraceae	Pleurophora	saccocarpa	Stevens, W.D.; Montiel, O.M.; Davidson, C.; Christoph, S.R 31030 (MO)				Herbarium	334	146895	https://sftp.kew.org/pub/paftol/current_release/fasta/by_recovery/INSDC.ERR5033801.Pleurophora_saccocarpa.a353.fasta
5869	PAFTOL	Myrtales	Lythraceae	Adenaria	floribunda	Stevens, W.D.; Duarte, E.M. 28201 (MO)				Herbarium	338	155130	https://sftp.kew.org/pub/paftol/current_release/fasta/by_recovery/INSDC.ERR5033802.Adenaria_floribunda.a353.fasta
5870	PAFTOL	Myrtales	Lythraceae	Rotala	ramosior	Stevens, W.D. 32464 (MO)				Herbarium	344	177186	https://sftp.kew.org/pub/paftol/current_release/fasta/by_recovery/INSDC.ERR5033803.Rotala_ramosior.a353.fasta
5873	PAFTOL	Gentianales	Loganiaceae	Antonia	ovata	Fonseca, M.L.; Mendon√ßa, R.C.; Oliveira, F.C.A.; Pequeno, S.A.; Ara√∫jo, G.P. 5913 (K)	K001062352	2005		Herbarium	318	123420	https://sftp.kew.org/pub/paftol/current_release/fasta/by_recovery/INSDC.ERR5033804.Antonia_ovata.a353.fasta
5874	PAFTOL	Gentianales	Loganiaceae	Spigelia	pulchella	Harley, R.M.; Souza, V.C. s.n. (K)	K001275087	1991		Herbarium	328	132729	https://sftp.kew.org/pub/paftol/current_release/fasta/by_recovery/INSDC.ERR5034794.Spigelia_pulchella.a353.fasta
5876	PAFTOL	Gentianales	Rubiaceae	Coptosapelta	diffusa	Feng-Jie, Z. 256 (K)	K001275085	2004		Herbarium	237	40242	https://sftp.kew.org/pub/paftol/current_release/fasta/by_recovery/INSDC.ERR5033805.Coptosapelta_diffusa.a353.fasta
5878	PAFTOL	Gentianales	Rubiaceae	Airosperma	sp.	Sands, M.J.S. 6819 (K)	K001275077	1995		Herbarium	312	94386	https://sftp.kew.org/pub/paftol/current_release/fasta/by_recovery/INSDC.ERR5084291.Airosperma_sp.a353.fasta
5879	PAFTOL	Gentianales	Rubiaceae	Aleisanthia	rupestris	Sands, M.J.S.; Stone, B.C. 3501 (K)	K001275083	1984		Herbarium	262	51942	https://sftp.kew.org/pub/paftol/current_release/fasta/by_recovery/INSDC.ERR5033806.Aleisanthia_rupestris.a353.fasta
5880	PAFTOL	Gentianales	Rubiaceae	Wendlandia	densiflora	Simbayan, T. 45 (K)	K001275082	1995		Herbarium	313	90879	https://sftp.kew.org/pub/paftol/current_release/fasta/by_recovery/INSDC.ERR5034795.Wendlandia_densiflora.a353.fasta
5881	PAFTOL	Gentianales	Rubiaceae	Cordiera	concolor	Chaves, E. 266 (K)	K001139970	2005		Herbarium	313	91914	https://sftp.kew.org/pub/paftol/current_release/fasta/by_recovery/INSDC.ERR5033807.Cordiera_concolor.a353.fasta
5882	PAFTOL	Gentianales	Rubiaceae	Crossopteryx	febrifuga	Boane, C. 32 (K)	K001275084	2003		Herbarium	330	141630	https://sftp.kew.org/pub/paftol/current_release/fasta/by_recovery/INSDC.ERR5033808.Crossopteryx_febrifuga.a353.fasta
5887	PAFTOL	Gentianales	Rubiaceae	Schizocolea	linderi	Haba, P.M. 266 (K)	K000024310	2010		Herbarium	342	163857	https://sftp.kew.org/pub/paftol/current_release/fasta/by_recovery/INSDC.ERR5033809.Schizocolea_linderi.a353.fasta
5888	PAFTOL	Gentianales	Rubiaceae	Theligonum	cynocrambe	Hepper, F.N. 13296 (K)	K001275076	2004		Herbarium	302	110055	https://sftp.kew.org/pub/paftol/current_release/fasta/by_recovery/INSDC.ERR5033810.Theligonum_cynocrambe.a353.fasta
5889	PAFTOL	Gentianales	Rubiaceae	Henriquezia	nitida	Daly, D.C. 5480 (K)	K001139396	1987		Herbarium	327	108135	https://sftp.kew.org/pub/paftol/current_release/fasta/by_recovery/INSDC.ERR5033811.Henriquezia_nitida.a353.fasta
5890	PAFTOL	Gentianales	Apocynaceae	Melodinus	forbesii	Takeuchi, W.; Ama, D. 17119 (K)	K000639053	2004		Herbarium	333	145350	https://sftp.kew.org/pub/paftol/current_release/fasta/by_recovery/INSDC.ERR5034796.Melodinus_forbesii.a353.fasta
5892	PAFTOL	Gentianales	Rubiaceae	Greenea	corymbosa	Kamarudin, S. s.n. (K)	K001275075	1998		Herbarium	328	123696	https://sftp.kew.org/pub/paftol/current_release/fasta/by_recovery/INSDC.ERR5033812.Greenea_corymbosa.a353.fasta
5898	PAFTOL	Asparagales	Iridaceae	Watsonia	tabularis	Manning, J.C. 3130 (K)			South Africa	Silica dried	336	154062	https://sftp.kew.org/pub/paftol/current_release/fasta/by_recovery/INSDC.ERR7618543.Watsonia_tabularis.a353.fasta
5899	PAFTOL	Asparagales	Iridaceae	Klattia	flava	Goldblatt, P. s.n.; 9868 (K)			South Africa	DNA bank	340	158403	https://sftp.kew.org/pub/paftol/current_release/fasta/by_recovery/INSDC.ERR7618544.Klattia_flava.a353.fasta
5902	PAFTOL	Lamiales	Acanthaceae	Acanthopsis	sp.	Tripp, E.; Dexter, K. 2073 (K)	K001295731	2011		Herbarium	349	216672	https://sftp.kew.org/pub/paftol/current_release/fasta/by_recovery/INSDC.ERR7618545.Acanthopsis_sp.a353.fasta
5903	PAFTOL	Lamiales	Acanthaceae	Achyrocalyx	decaryi	Rakotoarisoa, S.E. 323 (K)	K000664838	2004		Herbarium	340	174564	https://sftp.kew.org/pub/paftol/current_release/fasta/by_recovery/INSDC.ERR7618546.Achyrocalyx_decaryi.a353.fasta
5904	PAFTOL	Lamiales	Acanthaceae	Afrofittonia	silvestris	Burgt, X.M. van der 1721 (K)	K001061989	2013		Herbarium	344	190809	https://sftp.kew.org/pub/paftol/current_release/fasta/by_recovery/INSDC.ERR5034798.Afrofittonia_silvestris.a353.fasta
5905	PAFTOL	Lamiales	Acanthaceae	Ambongia	perrieri	Du Puy, B.; Du Puy, D.; Raharilala, J. s.n. (K)	K001295759	1989		Herbarium	347	177573	https://sftp.kew.org/pub/paftol/current_release/fasta/by_recovery/INSDC.ERR7618547.Ambongia_perrieri.a353.fasta
5909	PAFTOL	Lamiales	Acanthaceae	Aphelandra	tenuiflora	RBG Kew Living Collection 2015-412		2018		Silica dried	339	166059	https://sftp.kew.org/pub/paftol/current_release/fasta/by_recovery/INSDC.ERR5034799.Aphelandra_tenuiflora.a353.fasta
5911	PAFTOL	Lamiales	Acanthaceae	Salpinctium	natalense	Edwards, T.J. 8 (K)	K001295753	1987		Herbarium	333	141894	https://sftp.kew.org/pub/paftol/current_release/fasta/by_recovery/INSDC.ERR7618548.Salpinctium_natalense.a353.fasta
5913	PAFTOL	Lamiales	Acanthaceae	Boutonia	cuspidata	Randrianaivo, R. 404 (K)	K000963299	1999		Herbarium	342	199821	https://sftp.kew.org/pub/paftol/current_release/fasta/by_recovery/INSDC.ERR7618549.Boutonia_cuspidata.a353.fasta
5915	PAFTOL	Lamiales	Acanthaceae	Camarotea	souiensis	Phillipson, P.B. 4130 (K)	K001295733	1993		Herbarium	346	210024	https://sftp.kew.org/pub/paftol/current_release/fasta/by_recovery/INSDC.ERR7618550.Camarotea_souiensis.a353.fasta
5917	PAFTOL	Lamiales	Acanthaceae	Chlamydacanthus	lindavianus	Luke, W.R.Q. 2941 (K)	K001295744	1991		Herbarium	340	179079	https://sftp.kew.org/pub/paftol/current_release/fasta/by_recovery/INSDC.ERR7618551.Chlamydacanthus_lindavianus.a353.fasta
5918	PAFTOL	Lamiales	Acanthaceae	Chlamydocardia	buettneri	Cheek, M. 7655 (K)	K000197521	1995		Herbarium	346	206895	https://sftp.kew.org/pub/paftol/current_release/fasta/by_recovery/INSDC.ERR7618552.Chlamydocardia_buettneri.a353.fasta
5921	PAFTOL	Lamiales	Acanthaceae	Anisotes	pulchellus	Du Puy, B.; Du Puy, D.; Labat, J.-N.; Rakouth, B. s.n. (K)	K001295739	1990		Herbarium	344	193122	https://sftp.kew.org/pub/paftol/current_release/fasta/by_recovery/INSDC.ERR7618553.Anisotes_pulchellus.a353.fasta
5923	PAFTOL	Lamiales	Acanthaceae	Duosperma	kilimandscharicum	Abdallah, R.; Mboya, E.; Vollesen, K. s.n. (K)	K001295758	1996		Herbarium	346	203076	https://sftp.kew.org/pub/paftol/current_release/fasta/by_recovery/INSDC.ERR7618554.Duosperma_kilimandscharicum.a353.fasta
5924	PAFTOL	Lamiales	Acanthaceae	Eranthemum	wattii	RBG Kew Living Collection 1963-2101		2018		Silica dried	338	172977	https://sftp.kew.org/pub/paftol/current_release/fasta/by_recovery/INSDC.ERR7618555.Eranthemum_wattii.a353.fasta
5925	PAFTOL	Lamiales	Acanthaceae	Eremomastax	speciosa	Etuge, M. 4264 (K)	K000746029	2001		Herbarium	345	197820	https://sftp.kew.org/pub/paftol/current_release/fasta/by_recovery/INSDC.ERR5033813.Eremomastax_speciosa.a353.fasta
5927	PAFTOL	Lamiales	Acanthaceae	Glossochilus	burchellii	Merxmueller, H. 713 (K)	K001295736	1957		Herbarium	343	185988	https://sftp.kew.org/pub/paftol/current_release/fasta/by_recovery/INSDC.ERR7618556.Glossochilus_burchellii.a353.fasta
5929	PAFTOL	Lamiales	Acanthaceae	Strobilanthes	alternata	RBG Kew Living Collection 1973-19558		2018		Silica dried	342	176544	https://sftp.kew.org/pub/paftol/current_release/fasta/by_recovery/INSDC.ERR7618557.Strobilanthes_alternata.a353.fasta
5934	PAFTOL	Lamiales	Acanthaceae	Justicia	scandens	RBG Kew Living Collection 1989-1661		2018		Silica dried	340	164571	https://sftp.kew.org/pub/paftol/current_release/fasta/by_recovery/INSDC.ERR7618560.Justicia_scandens.a353.fasta
5935	PAFTOL	Lamiales	Acanthaceae	Anisostachya	tenella	Molmou, D. 1021 (K)	K001243667	2016		Herbarium	344	189231	https://sftp.kew.org/pub/paftol/current_release/fasta/by_recovery/INSDC.ERR5034800.Anisostachya_tenella.a353.fasta
5943	PAFTOL	Lamiales	Acanthaceae	Phlogacanthus	vitellinus	Chantaranothai, P. et al. 935 (K)	K000939270	1990		Herbarium	346	209811	https://sftp.kew.org/pub/paftol/current_release/fasta/by_recovery/INSDC.ERR5034801.Phlogacanthus_vitellinus.a353.fasta
5944	PAFTOL	Lamiales	Acanthaceae	Podorungia	sp.	Schatz, G.E.; Lowry, P.P. 2835 (K)	K001295734	1989		Herbarium	347	203796	https://sftp.kew.org/pub/paftol/current_release/fasta/by_recovery/INSDC.ERR7618561.Podorungia_sp.a353.fasta
5948	PAFTOL	Lamiales	Acanthaceae	Ruellia	bignoniiflora	RBG Kew Living Collection 1969-2030				Silica dried	334	153969	https://sftp.kew.org/pub/paftol/current_release/fasta/by_recovery/INSDC.ERR7618562.Ruellia_bignoniiflora.a353.fasta
5951	PAFTOL	Lamiales	Acanthaceae	Sanchezia	oblonga	RBG Kew Living Collection 1993-3242		2018		Silica dried	345	194430	https://sftp.kew.org/pub/paftol/current_release/fasta/by_recovery/INSDC.ERR5034802.Sanchezia_oblonga.a353.fasta
5952	PAFTOL	Lamiales	Acanthaceae	Schaueria	calytricha	RBG Kew Living Collection 1969-51834				Silica dried	343	183342	https://sftp.kew.org/pub/paftol/current_release/fasta/by_recovery/INSDC.ERR7618563.Schaueria_calytricha.a353.fasta
5955	PAFTOL	Lamiales	Acanthaceae	Pachystachys	velutina	RBG Kew Living Collection 1979-3486		2018		Silica dried	345	173922	https://sftp.kew.org/pub/paftol/current_release/fasta/by_recovery/INSDC.ERR7618564.Pachystachys_velutina.a353.fasta
5956	PAFTOL	Lamiales	Acanthaceae	Strobilanthes	anisophylla	RBG Kew Living Collection 1970-4068		2018		Silica dried	344	183471	https://sftp.kew.org/pub/paftol/current_release/fasta/by_recovery/INSDC.ERR5033814.Strobilanthes_anisophylla.a353.fasta
5957	PAFTOL	Lamiales	Acanthaceae	Strobilanthopsis	linifolia	Congdon, T.C.E. 577 (K)	K001295745	2000		Herbarium	335	138543	https://sftp.kew.org/pub/paftol/current_release/fasta/by_recovery/INSDC.ERR7618565.Strobilanthopsis_linifolia.a353.fasta
5958	PAFTOL	Lamiales	Acanthaceae	Tetramerium	nervosum	Wood, J.R.I. 5069 (K)	K001295763	1985		Herbarium	346	156963	https://sftp.kew.org/pub/paftol/current_release/fasta/by_recovery/INSDC.ERR7618566.Tetramerium_nervosum.a353.fasta
5961	PAFTOL	Lamiales	Acanthaceae	Mellera	lobulata	Darbyshire, I. 1128 (K)		2017		Herbarium	342	191208	https://sftp.kew.org/pub/paftol/current_release/fasta/by_recovery/INSDC.ERR5033815.Mellera_lobulata.a353.fasta
5965	PAFTOL	Malpighiales	Achariaceae	Hydnocarpus	woodii	Othman, Hj.; Yahud S.65497 (K)	K000370324	1994		Herbarium	284	67674	https://sftp.kew.org/pub/paftol/current_release/fasta/by_recovery/INSDC.ERR7618567.Hydnocarpus_woodii.a353.fasta
5966	PAFTOL	Malpighiales	Achariaceae	Erythrospermum	candidum	Willis, F.R.; Utteridge, T.M.A.; Edwards, P.J.; Rudall, P.; Tekege, D. 332 (K)	K000272174	1999		Herbarium	350	236514	https://sftp.kew.org/pub/paftol/current_release/fasta/by_recovery/INSDC.ERR7618568.Erythrospermum_candidum.a353.fasta
5967	PAFTOL	Malpighiales	Achariaceae	Dasylepis	blackii	Valkenburg, J.L.C.H. van; Ngok Banak, L.; Azizet Issemb√©, Y.; Nzabi, T. 2867 (K)	K000370319	2004		Herbarium	347	225861	https://sftp.kew.org/pub/paftol/current_release/fasta/by_recovery/INSDC.ERR5033817.Dasylepis_blackii.a353.fasta
5970	PAFTOL	Poales	Cyperaceae	Becquerelia	cymosa	Marten, S. 856 (K)	K000062369			Herbarium	321	132945	https://sftp.kew.org/pub/paftol/current_release/fasta/by_recovery/INSDC.ERR5033818.Becquerelia_cymosa.a353.fasta
5972	PAFTOL	Poales	Cyperaceae	Diplacrum	caricinum	David, B. et al. 789 (K)	K000062368			Herbarium	320	136536	https://sftp.kew.org/pub/paftol/current_release/fasta/by_recovery/INSDC.ERR5033819.Diplacrum_caricinum.a353.fasta
5973	PAFTOL	Poales	Cyperaceae	Diplasia	karatifolia	Irwin, H.S. 55551 (K)	K000062366			Herbarium	337	145884	https://sftp.kew.org/pub/paftol/current_release/fasta/by_recovery/INSDC.ERR5033820.Diplasia_karatifolia.a353.fasta
5975	PAFTOL	Gentianales	Rubiaceae	Steenisia	pleurocarpa	Bremer, B.; Bremer, K. 1754 (K)	K001275093	1979		Herbarium	300	70800	https://sftp.kew.org/pub/paftol/current_release/fasta/by_recovery/INSDC.ERR5033821.Steenisia_pleurocarpa.a353.fasta
5976	PAFTOL	Gentianales	Rubiaceae	Cyanoneuron	pedunculatum	Rantai Jawa, J et al. 70262 (K)	K001275095	1995		Herbarium	337	125862	https://sftp.kew.org/pub/paftol/current_release/fasta/by_recovery/INSDC.ERR5034803.Cyanoneuron_pedunculatum.a353.fasta
5978	PAFTOL	Gentianales	Rubiaceae	Jackiopsis	ornata	Ambriansyah; Jupriansyah. 2387 (K)	K001275094	2000		Herbarium	335	149682	https://sftp.kew.org/pub/paftol/current_release/fasta/by_recovery/INSDC.ERR5033822.Jackiopsis_ornata.a353.fasta
5980	PAFTOL	Gentianales	Rubiaceae	Retiniphyllum	kuhlmannii	Sasaki, D.; Frisby, S.; Pena, E.M.; Henicka, G.S.; Piva, J.H. 2426 (K)	K000578804	2008		Herbarium	322	106029	https://sftp.kew.org/pub/paftol/current_release/fasta/by_recovery/INSDC.ERR5034804.Retiniphyllum_kuhlmannii.a353.fasta
5981	PAFTOL	Gentianales	Rubiaceae	Hillia	parasitica	Forzza, R.C.; Assis, L.C.S.; Jardim, J.G.; Lima, R.; Menini Neto, L.; Lucas, E.; Silva, S.; Edwards, S.; Zappi, D. 3073 (K)	K001274103	2001		Herbarium	309	84303	https://sftp.kew.org/pub/paftol/current_release/fasta/by_recovery/INSDC.ERR5033824.Hillia_parasitica.a353.fasta
5982	PAFTOL	Malpighiales	Euphorbiaceae	Annesijoa	novoguineensis	Ridsdale, Galore 33424 (K)				Herbarium	346	183753	https://sftp.kew.org/pub/paftol/current_release/fasta/by_recovery/INSDC.ERR5034805.Annesijoa_novoguineensis.a353.fasta
5986	PAFTOL	Malpighiales	Euphorbiaceae	Garcia	nutans	Estrada, A. 2346 (K)				Herbarium	347	185463	https://sftp.kew.org/pub/paftol/current_release/fasta/by_recovery/INSDC.ERR5033826.Garcia_nutans.a353.fasta
5988	PAFTOL	Malpighiales	Euphorbiaceae	Romanoa	tamnoides	Demuner, V; et al. 2446 (K)				Herbarium	343	174177	https://sftp.kew.org/pub/paftol/current_release/fasta/by_recovery/INSDC.ERR7618571.Romanoa_tamnoides.a353.fasta
5989	PAFTOL	Malpighiales	Euphorbiaceae	Tapoides	villamilii	Lasan 62527 (K)				Herbarium	346	174819	https://sftp.kew.org/pub/paftol/current_release/fasta/by_recovery/INSDC.ERR7618572.Tapoides_villamilii.a353.fasta
5990	PAFTOL	Oxalidales	Connaraceae	Ellipanthus	razanatsimae	Razanatsima, A.; Rasoaviety, L.; Galy, F.; Zavazon. 378 (MO)		2007		Silica dried	351	215526	https://sftp.kew.org/pub/paftol/current_release/fasta/by_recovery/INSDC.ERR7618573.Ellipanthus_razanatsimae.a353.fasta
5993	PAFTOL	Rosales	Urticaceae	Scepocarpus	hypselodendron	Faden, R.B. et al. 85200 (K)		1985	Kenya	DNA bank	340	204930	https://sftp.kew.org/pub/paftol/current_release/fasta/by_recovery/INSDC.ERR4009281.Scepocarpus_hypselodendron.a353.fasta
6006	PAFTOL	Solanales	Solanaceae	Nicotiana	rotundifolia	Chase, M.W. 16162 (K)				Silica dried	343	207495	https://sftp.kew.org/pub/paftol/current_release/fasta/by_recovery/INSDC.ERR5033836.Nicotiana_rotundifolia.a353.fasta
6007	PAFTOL	Solanales	Solanaceae	Nicotiana	sp.	Chase, M.W. 68273 (K)				Silica dried	347	206517	https://sftp.kew.org/pub/paftol/current_release/fasta/by_recovery/INSDC.ERR5084294.Nicotiana_sp.a353.fasta
6027	PAFTOL	Myrtales	Melastomataceae	Pleroma	angustifolium	Faria, J.E.Q. 8423 (NY)				Silica dried	310	108102	https://sftp.kew.org/pub/paftol/current_release/fasta/by_recovery/INSDC.ERR5034810.Pleroma_angustifolium.a353.fasta
6028	PAFTOL	Oxalidales	Cephalotaceae	Cephalotus	follicularis	Demartz, H. 2118 (K)		2018		Silica dried	347	197400	https://sftp.kew.org/pub/paftol/current_release/fasta/by_recovery/INSDC.ERR5033849.Cephalotus_follicularis.a353.fasta
[truncated: 8,997 more rows]
