# Supplementary material for: An atlas of plant selenium metabolism
Source: New Phytol. 2026 Mar 16;250(4):2041–60. doi: 10.1111/nph.71087 (PMC13103439; doi:10.1111/nph.71087)
Supplement: Supplementary file 7 — Table S6 Source data for Figs 1(b) and 3(d), containing 47 000 elemental compositions of plants from 39 literature sources. [file NPH-250-2041-s002.xlsx]

## Sheet: About Table S6
	New Phytologist Supporting Information Article title: “An Atlas of plant selenium metabolism” Authors: Jeroen van der Woude, Mark G. M. Aarts, Michela Schiavon & Antony van der Ent Article acceptance date: 14 February 2026
	Table S6. Aggregated database (~47,000 datapoints) containing elementome data on various nutrients and non-nutrients in wild and cultivated plants, collected from 40 literature sources listed below. The publications used to create the database were as the following: Robinson & Edgington, 1945; Fleming, 1962; C.W.R. & I.S., 1963; Hamilton & Beath, 1963a,b; Gissel-Nielsen & Bisbjerg, 1970; Broyer e…
	Sources used in the database
	Bai K, Li W, Lv S, Wei S, Xu X. 2024. Regulation of leaf elemental composition in a subtropical river basin with diverse forest landscapes. Plant and Soil.
	Bai K, Zhou X, Lv S, Wei S, Deng L, Tan Y. 2022. Biogeochemical niche conservatism relates to plant species diversification and life form evolution in a subtropical montane evergreen broad-leaved forest. Ecology and Evolution 12: 1–23.
	Bañuelos GS, Ajwa HA, Mackey B, Wu L, Cook C, Akohoue S, Zambruzuski S. 1997. Evaluation of Different Plant Species Used for Phytoremediation of High Soil Selenium. Journal of Environmental Quality 26: 639–646.
	Belloeil C, Jouannais P, Malfaisan C, Fernández RR, Lopez S, Gutierrez DMN, Maeder-Pras S, Villanueva P, Tisserand R, Gallopin M, et al. 2021. The X-ray fluorescence screening of multiple elements in herbarium specimens from the Neotropical region reveals new records of metal accumulation in plants. Metallomics 13.
	Broadley MR, Bowen HC, Cotterill HL, Hammond JP, Meacham MC, Mead A, White PJ. 2003. Variation in the shoot calcium content of angiosperms. Journal of Experimental Botany 54: 1431–1446.
	Broyer TC, Johnson CM, Huston RP. 1972a. Selenium and nutrition of Astragalus - II. Ionic sorption interactions among selenium, phosphate, and the macro-and micronutrient cations. Plant and Soil 36: 651–669.
	Broyer TC, Johnson CM, Huston RP. 1972b. Selenium and nutrition of Astragalus - I. Effects of selenite or selenate supply on growth and selenium content. Plant and Soil 36: 635–649.
	Cai XJ, Block E, Uden PC, Zhang X, Quimby BD, Sullivan JJ. 1995. Allium Chemistry: Identification of Selenoamino Acids in Ordinary and Selenium-Enriched Garlic, Onion, and Broccoli Using Gas Chromatography with Atomic Emission Detection. Journal of Agricultural and Food Chemistry 43: 1754–1757.
	Campos ACAL, van Dijk WFA, Ramakrishna P, Giles T, Korte P, Douglas A, Smith P, Salt DE. 2021. 1,135 ionomes reveal the global pattern of leaf and seed mineral nutrient and trace element diversity in Arabidopsis thaliana. Plant Journal 106: 536–554.
	Cappa JJ, Cappa PJ, El Mehdawi AF, McAleer JM, Simmons MP, Pilon-Smits EAH. 2014. Characterization of selenium and sulfur accumulation across the genus Stanleya (Brassicaceae): A field survey and common-garden experiment. American Journal of Botany 101: 830–839.
	Cowgill UM. 1990. The selenium cycle in three species of Astragalus. Journal of Plant Nutrition 13: 1309–1318.
	C.W.R. M, I.S. H. 1963. Selenosis in north-western associated with a marine formation. Queensland Journal of Agricultural Science 20 (4): 475-498.
	Ernst WHO. 1998. Sulfur metabolism in higher plants: Potential for phytoremediation. Biodegradation 9: 311–318.
	Escudero A, Palacio S, Maestre FT, Luzuriaga AL. 2015. Plant life on gypsum: A review of its multiple facets. Biological Reviews 90: 1–18.
	Fleming GA. 1962. Selenium in irish soils and plants. Soil Science 94: 28–35.
	Gissel-Nielsen G, Bisbjerg B. 1970. The uptake of applied selenium by agricultural plants - 2. The utilization of various selenium compounds. Plant and Soil 32: 382–396.
	Hacisalihoglu G, Settles AM. 2017. Quantification of seed ionome variation in 90 diverse soybean (Glycine max) lines. Journal of Plant Nutrition 40: 2808–2817.
	Hamilton JW, Beath OA. 1963a. Selenium Uptake and Conversion by Certain Crop Plants. Agronomy Journal 55: 528–531.
	Hamilton JW, Beath OA. 1963b. Uptake of Available Selenium by Certain Range Plants. Journal of Range Management 16: 261.
	Kerkhoff AJ, Fagan WF, Elser JJ, Enquist BJ. 2006. Phylogenetic and growth form variation in the scaling of nitrogen and phosphorus in the seed plants. The American naturalist 168.
	Matinzadeh Z, Akhani H, Abedi M, Palacio S. 2019. The elemental composition of halophytes correlates with key morphological adaptations and taxonomic groups. Plant Physiology and Biochemistry 141: 259–278.
	Metali F, Salim KA, Burslem DFRP. 2012. Evidence of foliar aluminium accumulation in local, regional and global datasets of wild plants. New Phytologist 193: 637–649.
	Muller CT, Moore MJ, Feder Z, Tiley H, Drenovsky RE. 2017. Phylogenetic patterns of foliar mineral nutrient accumulation among gypsophiles and their relatives in the chihuahuan desert. American Journal of Botany 104: 1442–1450.
	Neugebauer K, Broadley MR, El-Serehy HA, George TS, McNicol JW, Moraes MF, White PJ. 2018. Variation in the angiosperm ionome. Physiologia Plantarum 163: 306–322.
	Osaki M, Yamada S, Ishizawa T, Watanabe T, Shinano T, Tuah SJ, Urayama M. 2003. Mineral characteristics of leaves of plants from different phylogeny grown in various soil types in the temperate region. Plant Foods for Human Nutrition 58: 117–137.
	Parker DR, Page AL, Bell PF. 1992. Contrasting Selenate‐Sulfate Interactions in Selenium‐Accumulating and Nonaccumulating Plant Species. Soil Science Society of America Journal 56: 1818–1824.
	Reich PB, Oleksyn J. 2004. Global patterns of plant leaf N and P in relation to temperature and latitude. Proceedings of the National Academy of Sciences of the United States of America 101: 11001–11006.
	Reid N, Robson TC, Radcliffe B, Verrall M. 2016. Excessive sulphur accumulation and ionic storage behaviour identified in species of Acacia (Leguminosae: Mimosoideae). Annals of Botany 117: 653–666.
	Robinson WO, Edgington G. 1945. Minor elements in plants, and some accumulator plants. Soil Science 60: 15–28.
	Sardans J, Janssens IA, Alonso R, Veresoglou SD, Rillig MC, Sanders TGM, Carnicer J, Filella I, Farré-Armengol G, Peñuelas J. 2015. Foliar elemental composition of European forest tree species associated with evolutionary traits and present environmental and competitive conditions. Global Ecology and Biogeography 24: 240–255.
	Sardans J, Vallicrosa H, Zuccarini P, Farré-Armengol G, Fernández-Martínez M, Peguero G, Gargallo-Garriga A, Ciais P, Janssens IA, Obersteiner M, et al. 2021. Empirical support for the biogeochemical niche hypothesis in forest trees. Nature Ecology and Evolution 5: 184–194.
	Smith KE, Zhou M, Flis P, Jones DH, Bishopp A, Yant L. 2024. The evolution of the duckweed ionome mirrors losses in structural complexity. Annals of Botany 133: 997–1006.
	Thompson K, Parkinson JA, Band SR, Spencer RE. 1997. A comparative study of leaf nutrient concentrations in a regional herbaceous flora. New Phytologist 136: 679–689.
	Watanabe T, Azuma T. 2021. Ionomic variation in leaves of 819 plant species growing in the botanical garden of Hokkaido University, Japan. Journal of Plant Research 134: 291–304.
	Watanabe T, Broadley MR, Jansen S, White PJ, Takada J, Satake K, Takamatsu T, Tuah SJ, Osaki M. 2007. Evolutionary control of leaf element composition in plants: Rapid report. New Phytologist 174: 516–523.
	White PJ. 2016. Selenium accumulation by plants. Annals of Botany 117: 217–235.
	White PJ, Bowen HC, Marshall B, Broadley MR. 2007a. Extraordinarily high leaf selenium to sulfur ratios define ‘Se-accumulator’ plants. Annals of Botany 100: 111–118.
	White PJ, Bowen HC, Marshall B, Broadley MR. 2007b. Extraordinarily high leaf selenium to sulfur ratios define ‘Se-accumulator’ plants. Annals of Botany 100: 111–118.
	Wright IJ, Reich PB, Westoby M, Ackerly DD, Baruch Z, Bongers F, Cavender-Bares J, Chapin T, Cornelissen JHC, Diemer M, et al. 2004. The worldwide leaf economics spectrum. Nature 428: 821–827.

## Sheet: Table S6
				formula
				outside (ecological sample/ field trial) inside (controlled experiment)																			not to be trusted																	todo: need to convert these formats
SOURCE [mandatory]									PLANT SPECIES													REFERENCE in paper	CONTRA INDICATION	NOTES												Mean annual precipitation (mm)	Mean annual temperature (C)	Variation in temp									EXPERIMENTAL DESIGN	uM	uM
entry	source	year	paper	clade	order	family	genus	epithet	species	ecotype_variety	geo_ecotype_origin	variety_commercial	synonyms	authority	C3_C4_photosynthesis	N2_fixation	growth_form	leaf_type	seasonality	class	common_name	ref_inpaper	blackmark	note	cultivation	treatment	replicates	population	seed_source	sub_soiltype	soil_type	forest_geography	forest_type	biome	elevation_average	MAP	MAT	MAT_amplitude	note_on_experiment	latitude_N_S	longitude_W_E	absolute_latitude	year_sample	season	location	country	field_lab	Ca(NO3)2	NH4NO3
1169	2004_Wright	2004	The worldwide leaf economics spectrum				Aa	sp	Aa sp							No	Herb								Native		Literature_or_unknown																				Ecosystem
13168	2021_﻿Belloeil	2021	﻿The X-ray fluorescence screening of multiple elements in herbarium specimens from the Neotropical region reveals new records of metal accumulation in plants		Fabales	Fabaceae	Abarema	aspleniifolium	Abarema aspleniifolium																																					Cuba	Herbarium
5017	2004_Reich	2004	﻿Global patterns of plant leaf N and P in relation to temperature and latitude		Fabales	Fabaceae	Abarema	jupunba	Abarema jupunba													1															25					4					Ecosystem
5018	2004_Reich	2004	﻿Global patterns of plant leaf N and P in relation to temperature and latitude		Fabales	Fabaceae	Abarema	mataybifolia	Abarema mataybifolia													1															25					4					Ecosystem
13169	2021_﻿Belloeil	2021	﻿The X-ray fluorescence screening of multiple elements in herbarium specimens from the Neotropical region reveals new records of metal accumulation in plants		Fabales	Fabaceae	Abarema	nipense	Abarema nipense																																					Cuba	Herbarium
13170	2021_﻿Belloeil	2021	﻿The X-ray fluorescence screening of multiple elements in herbarium specimens from the Neotropical region reveals new records of metal accumulation in plants		Fabales	Fabaceae	Abarema	obovale	Abarema obovale																																					Cuba	Herbarium
13171	2021_﻿Belloeil	2021	﻿The X-ray fluorescence screening of multiple elements in herbarium specimens from the Neotropical region reveals new records of metal accumulation in plants		Fabales	Fabaceae	Abarema	oppositifolium	Abarema oppositifolium																																					Cuba	Herbarium
10484	2021_﻿Belloeil	2021	﻿The X-ray fluorescence screening of multiple elements in herbarium specimens from the Neotropical region reveals new records of metal accumulation in plants		Malpighiales	Salicaceae	Abatia	americana	Abatia americana																																					Brazil	Herbarium
10088	2021_﻿Belloeil	2021	﻿The X-ray fluorescence screening of multiple elements in herbarium specimens from the Neotropical region reveals new records of metal accumulation in plants		Malpighiales	Salicaceae	Abatia	boliviana	Abatia boliviana																																					Bolivia	Herbarium
10087	2021_﻿Belloeil	2021	﻿The X-ray fluorescence screening of multiple elements in herbarium specimens from the Neotropical region reveals new records of metal accumulation in plants		Malpighiales	Salicaceae	Abatia	boliviana	Abatia boliviana																																					Bolivia	Herbarium
19655	2021_﻿Belloeil	2021	﻿The X-ray fluorescence screening of multiple elements in herbarium specimens from the Neotropical region reveals new records of metal accumulation in plants		Malpighiales	Salicaceae	Abatia	mexicana	Abatia mexicana																																					Mexico	Herbarium
19656	2021_﻿Belloeil	2021	﻿The X-ray fluorescence screening of multiple elements in herbarium specimens from the Neotropical region reveals new records of metal accumulation in plants		Malpighiales	Salicaceae	Abatia	mexicana	Abatia mexicana																																					Mexico	Herbarium
12585	2021_﻿Belloeil	2021	﻿The X-ray fluorescence screening of multiple elements in herbarium specimens from the Neotropical region reveals new records of metal accumulation in plants		Malpighiales	Salicaceae	Abatia	parviflora	Abatia parviflora																																					Colombia	Herbarium
12584	2021_﻿Belloeil	2021	﻿The X-ray fluorescence screening of multiple elements in herbarium specimens from the Neotropical region reveals new records of metal accumulation in plants		Malpighiales	Salicaceae	Abatia	parviflora	Abatia parviflora																																					Colombia	Herbarium
17539	2021_﻿Belloeil	2021	﻿The X-ray fluorescence screening of multiple elements in herbarium specimens from the Neotropical region reveals new records of metal accumulation in plants		Malpighiales	Salicaceae	Abatia	parviflora	Abatia parviflora																																					Ecuador	Herbarium
10089	2021_﻿Belloeil	2021	﻿The X-ray fluorescence screening of multiple elements in herbarium specimens from the Neotropical region reveals new records of metal accumulation in plants		Malpighiales	Salicaceae	Abatia	stellata	Abatia stellata																																					Bolivia	Herbarium
9982	2021_﻿Belloeil	2021	﻿The X-ray fluorescence screening of multiple elements in herbarium specimens from the Neotropical region reveals new records of metal accumulation in plants		Malpighiales	Salicaceae	Abatia	stellata	Abatia stellata																																					Argentina	Herbarium
10486	2021_﻿Belloeil	2021	﻿The X-ray fluorescence screening of multiple elements in herbarium specimens from the Neotropical region reveals new records of metal accumulation in plants		Malpighiales	Salicaceae	Abatia	tomentosa	Abatia tomentosa																																					Brazil	Herbarium
10487	2021_﻿Belloeil	2021	﻿The X-ray fluorescence screening of multiple elements in herbarium specimens from the Neotropical region reveals new records of metal accumulation in plants		Malpighiales	Salicaceae	Abatia	tomentosa	Abatia tomentosa																																					Brazil	Herbarium
10485	2021_﻿Belloeil	2021	﻿The X-ray fluorescence screening of multiple elements in herbarium specimens from the Neotropical region reveals new records of metal accumulation in plants		Malpighiales	Salicaceae	Abatia	tomentosa	Abatia tomentosa																																					Brazil	Herbarium
7118	2007_Watanabe	2007	Evolutionary control of leaf element composition in plants: Rapid report	Euasterids II		Linnaeaceae	Abelia	serrata	Abelia serrata																																		1980 to 1984		Okayama	Japan	Ecosystem
7117	2007_Watanabe	2007	Evolutionary control of leaf element composition in plants: Rapid report	Euasterids II		Linnaeaceae	Abelia	serrata	Abelia serrata																																		1980 to 1984		Okayama	Japan	Ecosystem
7119	2007_Watanabe	2007	Evolutionary control of leaf element composition in plants: Rapid report	Euasterids II		Linnaeaceae	Abelia	serrata	Abelia serrata																																		1980 to 1984		Okayama	Japan	Ecosystem
7120	2007_Watanabe	2007	Evolutionary control of leaf element composition in plants: Rapid report	Euasterids II		Linnaeaceae	Abelia	spathulata	Abelia spathulata																																		1980 to 1984		Hyogo	Japan	Ecosystem
22249	2021_Sardans	2021	Empirical support for the biogeochemical niche hypothesis in forest trees			Pinaceae	Abies	alba	Abies alba																					Udalfs	Alfisols					1257	8.59167		At least 3 replicates, used 192 literature sources	46.595	6.66889						Ecosystem
22267	2021_Sardans	2021	Empirical support for the biogeochemical niche hypothesis in forest trees			Pinaceae	Abies	alba	Abies alba																					Udalfs	Alfisols					1257	8.59167		At least 3 replicates, used 192 literature sources	46.595	6.66889						Ecosystem
22261	2021_Sardans	2021	Empirical support for the biogeochemical niche hypothesis in forest trees			Pinaceae	Abies	alba	Abies alba																					Udalfs	Alfisols					1257	8.59167		At least 3 replicates, used 192 literature sources	46.595	6.66889						Ecosystem
22265	2021_Sardans	2021	Empirical support for the biogeochemical niche hypothesis in forest trees			Pinaceae	Abies	alba	Abies alba																					Udalfs	Alfisols					1257	8.59167		At least 3 replicates, used 192 literature sources	46.595	6.66889						Ecosystem
22264	2021_Sardans	2021	Empirical support for the biogeochemical niche hypothesis in forest trees			Pinaceae	Abies	alba	Abies alba																					Udalfs	Alfisols					1257	8.59167		At least 3 replicates, used 192 literature sources	46.595	6.66889						Ecosystem
22262	2021_Sardans	2021	Empirical support for the biogeochemical niche hypothesis in forest trees			Pinaceae	Abies	alba	Abies alba																					Udalfs	Alfisols					1257	8.59167		At least 3 replicates, used 192 literature sources	46.595	6.66889						Ecosystem
22233	2021_Sardans	2021	Empirical support for the biogeochemical niche hypothesis in forest trees			Pinaceae	Abies	alba	Abies alba																					Udalfs	Alfisols					1257	8.59167		At least 3 replicates, used 192 literature sources	46.595	6.66889						Ecosystem
22358	2021_Sardans	2021	Empirical support for the biogeochemical niche hypothesis in forest trees			Pinaceae	Abies	alba	Abies alba																					Udepts	Inceptisols					710	7.1		At least 3 replicates, used 192 literature sources	41.6699	24.7998						Ecosystem
22254	2021_Sardans	2021	Empirical support for the biogeochemical niche hypothesis in forest trees			Pinaceae	Abies	alba	Abies alba																					Udalfs	Alfisols					1257	8.59167		At least 3 replicates, used 192 literature sources	46.595	6.66889						Ecosystem
22258	2021_Sardans	2021	Empirical support for the biogeochemical niche hypothesis in forest trees			Pinaceae	Abies	alba	Abies alba																					Udalfs	Alfisols					1257	8.59167		At least 3 replicates, used 192 literature sources	46.595	6.66889						Ecosystem
22464	2021_Sardans	2021	Empirical support for the biogeochemical niche hypothesis in forest trees			Pinaceae	Abies	alba	Abies alba																					Udepts	Inceptisols					1569	6.43333		At least 3 replicates, used 192 literature sources	45.6467	14.6483						Ecosystem
22474	2021_Sardans	2021	Empirical support for the biogeochemical niche hypothesis in forest trees			Pinaceae	Abies	alba	Abies alba																					Udepts	Inceptisols					710	7.1		At least 3 replicates, used 192 literature sources	41.6699	24.7998						Ecosystem
22522	2021_Sardans	2021	Empirical support for the biogeochemical niche hypothesis in forest trees			Pinaceae	Abies	alba	Abies alba																					Udepts	Inceptisols					642	11.0583		At least 3 replicates, used 192 literature sources	41.9125	14.36						Ecosystem
22259	2021_Sardans	2021	Empirical support for the biogeochemical niche hypothesis in forest trees			Pinaceae	Abies	alba	Abies alba																					Udalfs	Alfisols					1257	8.59167		At least 3 replicates, used 192 literature sources	46.595	6.66889						Ecosystem
22424	2021_Sardans	2021	Empirical support for the biogeochemical niche hypothesis in forest trees			Pinaceae	Abies	alba	Abies alba																					Udepts	Inceptisols					1569	6.43333		At least 3 replicates, used 192 literature sources	45.6467	14.6483						Ecosystem
22486	2021_Sardans	2021	Empirical support for the biogeochemical niche hypothesis in forest trees			Pinaceae	Abies	alba	Abies alba																					Cryepts	Inceptisols					874	6.025		At least 3 replicates, used 192 literature sources	49.2143	21.0152						Ecosystem
22382	2021_Sardans	2021	Empirical support for the biogeochemical niche hypothesis in forest trees			Pinaceae	Abies	alba	Abies alba																					Cryepts	Inceptisols					1320	4.875		At least 3 replicates, used 192 literature sources	46.468	15.3953						Ecosystem
22343	2021_Sardans	2021	Empirical support for the biogeochemical niche hypothesis in forest trees			Pinaceae	Abies	alba	Abies alba																					Udepts	Inceptisols					1569	6.43333		At least 3 replicates, used 192 literature sources	45.6467	14.6483						Ecosystem
22444	2021_Sardans	2021	Empirical support for the biogeochemical niche hypothesis in forest trees			Pinaceae	Abies	alba	Abies alba																					Udepts	Inceptisols					1569	6.43333		At least 3 replicates, used 192 literature sources	45.6467	14.6483						Ecosystem
22427	2021_Sardans	2021	Empirical support for the biogeochemical niche hypothesis in forest trees			Pinaceae	Abies	alba	Abies alba																					Udepts	Inceptisols					1569	6.43333		At least 3 replicates, used 192 literature sources	45.6467	14.6483						Ecosystem
22434	2021_Sardans	2021	Empirical support for the biogeochemical niche hypothesis in forest trees			Pinaceae	Abies	alba	Abies alba																					Udepts	Inceptisols					1569	6.43333		At least 3 replicates, used 192 literature sources	45.6467	14.6483						Ecosystem
22340	2021_Sardans	2021	Empirical support for the biogeochemical niche hypothesis in forest trees			Pinaceae	Abies	alba	Abies alba																					Cryepts	Inceptisols					1320	4.875		At least 3 replicates, used 192 literature sources	46.468	15.3953						Ecosystem
22345	2021_Sardans	2021	Empirical support for the biogeochemical niche hypothesis in forest trees			Pinaceae	Abies	alba	Abies alba																					Cryepts	Inceptisols					1320	4.875		At least 3 replicates, used 192 literature sources	46.468	15.3953						Ecosystem
22458	2021_Sardans	2021	Empirical support for the biogeochemical niche hypothesis in forest trees			Pinaceae	Abies	alba	Abies alba																					Cryepts	Inceptisols					1320	4.875		At least 3 replicates, used 192 literature sources	46.468	15.3953						Ecosystem
22553	2021_Sardans	2021	Empirical support for the biogeochemical niche hypothesis in forest trees			Pinaceae	Abies	alba	Abies alba																					Udepts	Inceptisols					731	6.35833		At least 3 replicates, used 192 literature sources	48.6438	19.7473						Ecosystem
22442	2021_Sardans	2021	Empirical support for the biogeochemical niche hypothesis in forest trees			Pinaceae	Abies	alba	Abies alba																					Udepts	Inceptisols					1569	6.43333		At least 3 replicates, used 192 literature sources	45.6467	14.6483						Ecosystem
22337	2021_Sardans	2021	Empirical support for the biogeochemical niche hypothesis in forest trees			Pinaceae	Abies	alba	Abies alba																					Udepts	Inceptisols					1569	6.43333		At least 3 replicates, used 192 literature sources	45.6467	14.6483						Ecosystem
22480	2021_Sardans	2021	Empirical support for the biogeochemical niche hypothesis in forest trees			Pinaceae	Abies	alba	Abies alba																					Ustepts	Inceptisols					958	9.425		At least 3 replicates, used 192 literature sources	42.8772	2.11111						Ecosystem
22391	2021_Sardans	2021	Empirical support for the biogeochemical niche hypothesis in forest trees			Pinaceae	Abies	alba	Abies alba																					Cryepts	Inceptisols					1320	4.875		At least 3 replicates, used 192 literature sources	46.468	15.3953						Ecosystem
22513	2021_Sardans	2021	Empirical support for the biogeochemical niche hypothesis in forest trees			Pinaceae	Abies	alba	Abies alba																					Udepts	Inceptisols					968	7.19167		At least 3 replicates, used 192 literature sources	48.0155	15.4976						Ecosystem
22161	2021_Sardans	2021	Empirical support for the biogeochemical niche hypothesis in forest trees			Pinaceae	Abies	alba	Abies alba																					Aqualfs	Alfisols					1214	7.85		At least 3 replicates, used 192 literature sources	45.9105	15.9637						Ecosystem
22411	2021_Sardans	2021	Empirical support for the biogeochemical niche hypothesis in forest trees			Pinaceae	Abies	alba	Abies alba																					Ustepts	Inceptisols					958	9.425		At least 3 replicates, used 192 literature sources	42.8772	2.11111						Ecosystem
22390	2021_Sardans	2021	Empirical support for the biogeochemical niche hypothesis in forest trees			Pinaceae	Abies	alba	Abies alba																					Udepts	Inceptisols					1569	6.43333		At least 3 replicates, used 192 literature sources	45.6467	14.6483						Ecosystem
22318	2021_Sardans	2021	Empirical support for the biogeochemical niche hypothesis in forest trees			Pinaceae	Abies	alba	Abies alba																					Udepts	Inceptisols					1569	6.43333		At least 3 replicates, used 192 literature sources	45.6467	14.6483						Ecosystem
22543	2021_Sardans	2021	Empirical support for the biogeochemical niche hypothesis in forest trees			Pinaceae	Abies	alba	Abies alba																					Cryepts	Inceptisols					973	7.55		At least 3 replicates, used 192 literature sources	47.2975	15.5786						Ecosystem
22572	2021_Sardans	2021	Empirical support for the biogeochemical niche hypothesis in forest trees			Pinaceae	Abies	alba	Abies alba																					Rendolls	Mollisols					1430	6.4		At least 3 replicates, used 192 literature sources	47.2364	7.4275						Ecosystem
22542	2021_Sardans	2021	Empirical support for the biogeochemical niche hypothesis in forest trees			Pinaceae	Abies	alba	Abies alba																					Udepts	Inceptisols					1115	4.59167		At least 3 replicates, used 192 literature sources	49.077	18.8516						Ecosystem
22562	2021_Sardans	2021	Empirical support for the biogeochemical niche hypothesis in forest trees			Pinaceae	Abies	alba	Abies alba																					Rendolls	Mollisols					1430	6.4		At least 3 replicates, used 192 literature sources	47.2364	7.4275						Ecosystem
22266	2021_Sardans	2021	Empirical support for the biogeochemical niche hypothesis in forest trees			Pinaceae	Abies	alba	Abies alba																					Aqualfs	Alfisols					1214	7.85		At least 3 replicates, used 192 literature sources	45.9105	15.9637						Ecosystem
22320	2021_Sardans	2021	Empirical support for the biogeochemical niche hypothesis in forest trees			Pinaceae	Abies	alba	Abies alba																					Udepts	Inceptisols					1569	6.43333		At least 3 replicates, used 192 literature sources	45.6467	14.6483						Ecosystem
22445	2021_Sardans	2021	Empirical support for the biogeochemical niche hypothesis in forest trees			Pinaceae	Abies	alba	Abies alba																					Ustepts	Inceptisols					958	9.425		At least 3 replicates, used 192 literature sources	42.8772	2.11111						Ecosystem
22496	2021_Sardans	2021	Empirical support for the biogeochemical niche hypothesis in forest trees			Pinaceae	Abies	alba	Abies alba																					Ustepts	Inceptisols					958	9.425		At least 3 replicates, used 192 literature sources	42.8772	2.11111						Ecosystem
22205	2021_Sardans	2021	Empirical support for the biogeochemical niche hypothesis in forest trees			Pinaceae	Abies	alba	Abies alba																					Aqualfs	Alfisols					1214	7.85		At least 3 replicates, used 192 literature sources	45.9105	15.9637						Ecosystem
22165	2021_Sardans	2021	Empirical support for the biogeochemical niche hypothesis in forest trees			Pinaceae	Abies	alba	Abies alba																					Udalfs	Alfisols					1115	7.83333		At least 3 replicates, used 192 literature sources	47.9161	9.85497						Ecosystem
22551	2021_Sardans	2021	Empirical support for the biogeochemical niche hypothesis in forest trees			Pinaceae	Abies	alba	Abies alba																					Cryepts	Inceptisols					973	7.55		At least 3 replicates, used 192 literature sources	47.2975	15.5786						Ecosystem
22145	2021_Sardans	2021	Empirical support for the biogeochemical niche hypothesis in forest trees			Pinaceae	Abies	alba	Abies alba																					Udalfs	Alfisols					1212	8.89167		At least 3 replicates, used 192 literature sources	47.2856	7.89778						Ecosystem
22570	2021_Sardans	2021	Empirical support for the biogeochemical niche hypothesis in forest trees			Pinaceae	Abies	alba	Abies alba																					Rendolls	Mollisols					1430	6.4		At least 3 replicates, used 192 literature sources	47.2364	7.4275						Ecosystem
22186	2021_Sardans	2021	Empirical support for the biogeochemical niche hypothesis in forest trees			Pinaceae	Abies	alba	Abies alba																					Cryalfs	Alfisols					1036	6.51667		At least 3 replicates, used 192 literature sources	44.5003	6.46917						Ecosystem
22555	2021_Sardans	2021	Empirical support for the biogeochemical niche hypothesis in forest trees			Pinaceae	Abies	alba	Abies alba																					Cryepts	Inceptisols					610	7.96667		At least 3 replicates, used 192 literature sources	42.1578	23.193						Ecosystem
22447	2021_Sardans	2021	Empirical support for the biogeochemical niche hypothesis in forest trees			Pinaceae	Abies	alba	Abies alba																					Ustepts	Inceptisols					958	9.425		At least 3 replicates, used 192 literature sources	42.8772	2.11111						Ecosystem
22421	2021_Sardans	2021	Empirical support for the biogeochemical niche hypothesis in forest trees			Pinaceae	Abies	alba	Abies alba																					Ustepts	Inceptisols					958	9.425		At least 3 replicates, used 192 literature sources	42.8772	2.11111						Ecosystem
22557	2021_Sardans	2021	Empirical support for the biogeochemical niche hypothesis in forest trees			Pinaceae	Abies	alba	Abies alba																					Rendolls	Mollisols					895	7.475		At least 3 replicates, used 192 literature sources	49.5942	11.7336						Ecosystem
22548	2021_Sardans	2021	Empirical support for the biogeochemical niche hypothesis in forest trees			Pinaceae	Abies	alba	Abies alba																					Cryepts	Inceptisols					874	6.025		At least 3 replicates, used 192 literature sources	49.2143	21.0152						Ecosystem
22532	2021_Sardans	2021	Empirical support for the biogeochemical niche hypothesis in forest trees			Pinaceae	Abies	alba	Abies alba																					Ustepts	Inceptisols					958	9.425		At least 3 replicates, used 192 literature sources	42.8772	2.11111						Ecosystem
22540	2021_Sardans	2021	Empirical support for the biogeochemical niche hypothesis in forest trees			Pinaceae	Abies	alba	Abies alba																					Udepts	Inceptisols					968	7.19167		At least 3 replicates, used 192 literature sources	48.0155	15.4976						Ecosystem
22252	2021_Sardans	2021	Empirical support for the biogeochemical niche hypothesis in forest trees			Pinaceae	Abies	alba	Abies alba																					Cryalfs	Alfisols					1036	6.51667		At least 3 replicates, used 192 literature sources	44.5003	6.46917						Ecosystem
22422	2021_Sardans	2021	Empirical support for the biogeochemical niche hypothesis in forest trees			Pinaceae	Abies	alba	Abies alba																					Ustepts	Inceptisols					958	9.425		At least 3 replicates, used 192 literature sources	42.8772	2.11111						Ecosystem
22371	2021_Sardans	2021	Empirical support for the biogeochemical niche hypothesis in forest trees			Pinaceae	Abies	alba	Abies alba																					Udepts	Inceptisols					1614	6.55833		At least 3 replicates, used 192 literature sources	45.4863	14.6017						Ecosystem
22155	2021_Sardans	2021	Empirical support for the biogeochemical niche hypothesis in forest trees			Pinaceae	Abies	alba	Abies alba																					Aqualfs	Alfisols					1214	7.85		At least 3 replicates, used 192 literature sources	45.9105	15.9637						Ecosystem
22178	2021_Sardans	2021	Empirical support for the biogeochemical niche hypothesis in forest trees			Pinaceae	Abies	alba	Abies alba																					Udalfs	Alfisols					1212	8.89167		At least 3 replicates, used 192 literature sources	47.2856	7.89778						Ecosystem
22569	2021_Sardans	2021	Empirical support for the biogeochemical niche hypothesis in forest trees			Pinaceae	Abies	alba	Abies alba																					Rendolls	Mollisols					1430	6.4		At least 3 replicates, used 192 literature sources	47.2364	7.4275						Ecosystem
22506	2021_Sardans	2021	Empirical support for the biogeochemical niche hypothesis in forest trees			Pinaceae	Abies	alba	Abies alba																					Udepts	Inceptisols					968	7.19167		At least 3 replicates, used 192 literature sources	48.0155	15.4976						Ecosystem
22477	2021_Sardans	2021	Empirical support for the biogeochemical niche hypothesis in forest trees			Pinaceae	Abies	alba	Abies alba																					Ustepts	Inceptisols					958	9.425		At least 3 replicates, used 192 literature sources	42.8772	2.11111						Ecosystem
22167	2021_Sardans	2021	Empirical support for the biogeochemical niche hypothesis in forest trees			Pinaceae	Abies	alba	Abies alba																					Cryalfs	Alfisols					1349	6.75833		At least 3 replicates, used 192 literature sources	46.9861	6.47167						Ecosystem
22505	2021_Sardans	2021	Empirical support for the biogeochemical niche hypothesis in forest trees			Pinaceae	Abies	alba	Abies alba																					Udepts	Inceptisols					968	7.19167		At least 3 replicates, used 192 literature sources	48.0155	15.4976						Ecosystem
22208	2021_Sardans	2021	Empirical support for the biogeochemical niche hypothesis in forest trees			Pinaceae	Abies	alba	Abies alba																					Udalfs	Alfisols					1115	7.83333		At least 3 replicates, used 192 literature sources	47.9161	9.85497						Ecosystem
22539	2021_Sardans	2021	Empirical support for the biogeochemical niche hypothesis in forest trees			Pinaceae	Abies	alba	Abies alba																					Cryepts	Inceptisols					973	7.55		At least 3 replicates, used 192 literature sources	47.2975	15.5786						Ecosystem
22514	2021_Sardans	2021	Empirical support for the biogeochemical niche hypothesis in forest trees			Pinaceae	Abies	alba	Abies alba																					Udepts	Inceptisols					968	7.19167		At least 3 replicates, used 192 literature sources	48.0155	15.4976						Ecosystem
22529	2021_Sardans	2021	Empirical support for the biogeochemical niche hypothesis in forest trees			Pinaceae	Abies	alba	Abies alba																					Udepts	Inceptisols					990	7.25		At least 3 replicates, used 192 literature sources	42.1677	1.75104						Ecosystem
22566	2021_Sardans	2021	Empirical support for the biogeochemical niche hypothesis in forest trees			Pinaceae	Abies	alba	Abies alba																					Rendolls	Mollisols					1430	6.4		At least 3 replicates, used 192 literature sources	47.2364	7.4275						Ecosystem
22584	2021_Sardans	2021	Empirical support for the biogeochemical niche hypothesis in forest trees			Pinaceae	Abies	alba	Abies alba																					Cryepts	Inceptisols					1149	5.45833		At least 3 replicates, used 192 literature sources	42.4393	1.32003						Ecosystem
22255	2021_Sardans	2021	Empirical support for the biogeochemical niche hypothesis in forest trees			Pinaceae	Abies	alba	Abies alba																					Cryalfs	Alfisols					1036	6.51667		At least 3 replicates, used 192 literature sources	44.5003	6.46917						Ecosystem
22185	2021_Sardans	2021	Empirical support for the biogeochemical niche hypothesis in forest trees			Pinaceae	Abies	alba	Abies alba																					Cryalfs	Alfisols					1036	6.51667		At least 3 replicates, used 192 literature sources	44.5003	6.46917						Ecosystem
22228	2021_Sardans	2021	Empirical support for the biogeochemical niche hypothesis in forest trees			Pinaceae	Abies	alba	Abies alba																					Cryalfs	Alfisols					1349	6.75833		At least 3 replicates, used 192 literature sources	46.9861	6.47167						Ecosystem
22315	2021_Sardans	2021	Empirical support for the biogeochemical niche hypothesis in forest trees			Pinaceae	Abies	alba	Abies alba																					Udepts	Inceptisols					1614	6.55833		At least 3 replicates, used 192 literature sources	45.4863	14.6017						Ecosystem
22561	2021_Sardans	2021	Empirical support for the biogeochemical niche hypothesis in forest trees			Pinaceae	Abies	alba	Abies alba																					Rendolls	Mollisols					1430	6.4		At least 3 replicates, used 192 literature sources	47.2364	7.4275						Ecosystem
22235	2021_Sardans	2021	Empirical support for the biogeochemical niche hypothesis in forest trees			Pinaceae	Abies	alba	Abies alba																					Cryalfs	Alfisols					1036	6.51667		At least 3 replicates, used 192 literature sources	44.5003	6.46917						Ecosystem
22188	2021_Sardans	2021	Empirical support for the biogeochemical niche hypothesis in forest trees			Pinaceae	Abies	alba	Abies alba																					Udalfs	Alfisols					1257	8.59167		At least 3 replicates, used 192 literature sources	46.595	6.66889						Ecosystem
22158	2021_Sardans	2021	Empirical support for the biogeochemical niche hypothesis in forest trees			Pinaceae	Abies	alba	Abies alba																					Aqualfs	Alfisols					1214	7.85		At least 3 replicates, used 192 literature sources	45.9105	15.9637						Ecosystem
22160	2021_Sardans	2021	Empirical support for the biogeochemical niche hypothesis in forest trees			Pinaceae	Abies	alba	Abies alba																					Cryalfs	Alfisols					1349	6.75833		At least 3 replicates, used 192 literature sources	46.9861	6.47167						Ecosystem
22144	2021_Sardans	2021	Empirical support for the biogeochemical niche hypothesis in forest trees			Pinaceae	Abies	alba	Abies alba																					Aqualfs	Alfisols					1233	9.10833		At least 3 replicates, used 192 literature sources	46.8525	5.79833						Ecosystem
22534	2021_Sardans	2021	Empirical support for the biogeochemical niche hypothesis in forest trees			Pinaceae	Abies	alba	Abies alba																					Cryepts	Inceptisols					858	5.54167		At least 3 replicates, used 192 literature sources	48.65	19.5494						Ecosystem
22546	2021_Sardans	2021	Empirical support for the biogeochemical niche hypothesis in forest trees			Pinaceae	Abies	alba	Abies alba																					Cryepts	Inceptisols					973	7.55		At least 3 replicates, used 192 literature sources	47.2975	15.5786						Ecosystem
22469	2021_Sardans	2021	Empirical support for the biogeochemical niche hypothesis in forest trees			Pinaceae	Abies	alba	Abies alba																					Ustepts	Inceptisols					958	9.425		At least 3 replicates, used 192 literature sources	42.8772	2.11111						Ecosystem
22586	2021_Sardans	2021	Empirical support for the biogeochemical niche hypothesis in forest trees			Pinaceae	Abies	alba	Abies alba																					Cryepts	Inceptisols					1189	7.575		At least 3 replicates, used 192 literature sources	42.6719	0.765584						Ecosystem
22240	2021_Sardans	2021	Empirical support for the biogeochemical niche hypothesis in forest trees			Pinaceae	Abies	alba	Abies alba																					Cryalfs	Alfisols					1036	6.51667		At least 3 replicates, used 192 literature sources	44.5003	6.46917						Ecosystem
22556	2021_Sardans	2021	Empirical support for the biogeochemical niche hypothesis in forest trees			Pinaceae	Abies	alba	Abies alba																					Udepts	Inceptisols					642	11.0583		At least 3 replicates, used 192 literature sources	41.9125	14.36						Ecosystem
22554	2021_Sardans	2021	Empirical support for the biogeochemical niche hypothesis in forest trees			Pinaceae	Abies	alba	Abies alba																					Udepts	Inceptisols					642	11.0583		At least 3 replicates, used 192 literature sources	41.9125	14.36						Ecosystem
22250	2021_Sardans	2021	Empirical support for the biogeochemical niche hypothesis in forest trees			Pinaceae	Abies	alba	Abies alba																					Aqualfs	Alfisols					1214	7.85		At least 3 replicates, used 192 literature sources	45.9105	15.9637						Ecosystem
22195	2021_Sardans	2021	Empirical support for the biogeochemical niche hypothesis in forest trees			Pinaceae	Abies	alba	Abies alba																					Cryalfs	Alfisols					1349	6.75833		At least 3 replicates, used 192 literature sources	46.9861	6.47167						Ecosystem
22180	2021_Sardans	2021	Empirical support for the biogeochemical niche hypothesis in forest trees			Pinaceae	Abies	alba	Abies alba																					Udalfs	Alfisols					1115	7.83333		At least 3 replicates, used 192 literature sources	47.9161	9.85497						Ecosystem
22527	2021_Sardans	2021	Empirical support for the biogeochemical niche hypothesis in forest trees			Pinaceae	Abies	alba	Abies alba																					Cryepts	Inceptisols					973	7.55		At least 3 replicates, used 192 literature sources	47.2975	15.5786						Ecosystem
22217	2021_Sardans	2021	Empirical support for the biogeochemical niche hypothesis in forest trees			Pinaceae	Abies	alba	Abies alba																					Cryalfs	Alfisols					1036	6.51667		At least 3 replicates, used 192 literature sources	44.5003	6.46917						Ecosystem
22452	2021_Sardans	2021	Empirical support for the biogeochemical niche hypothesis in forest trees			Pinaceae	Abies	alba	Abies alba																					Ustepts	Inceptisols					958	9.425		At least 3 replicates, used 192 literature sources	42.8772	2.11111						Ecosystem
22216	2021_Sardans	2021	Empirical support for the biogeochemical niche hypothesis in forest trees			Pinaceae	Abies	alba	Abies alba																					Udalfs	Alfisols					1115	7.83333		At least 3 replicates, used 192 literature sources	47.9161	9.85497						Ecosystem
22558	2021_Sardans	2021	Empirical support for the biogeochemical niche hypothesis in forest trees			Pinaceae	Abies	alba	Abies alba																					Rendolls	Mollisols					895	7.475		At least 3 replicates, used 192 literature sources	49.5942	11.7336						Ecosystem
22238	2021_Sardans	2021	Empirical support for the biogeochemical niche hypothesis in forest trees			Pinaceae	Abies	alba	Abies alba																					Cryalfs	Alfisols					1036	6.51667		At least 3 replicates, used 192 literature sources	44.5003	6.46917						Ecosystem
22352	2021_Sardans	2021	Empirical support for the biogeochemical niche hypothesis in forest trees			Pinaceae	Abies	alba	Abies alba																					Udepts	Inceptisols					861	9.375		At least 3 replicates, used 192 literature sources	49.47	6.58976						Ecosystem
22521	2021_Sardans	2021	Empirical support for the biogeochemical niche hypothesis in forest trees			Pinaceae	Abies	alba	Abies alba																					Udepts	Inceptisols					968	7.19167		At least 3 replicates, used 192 literature sources	48.0155	15.4976						Ecosystem
22544	2021_Sardans	2021	Empirical support for the biogeochemical niche hypothesis in forest trees			Pinaceae	Abies	alba	Abies alba																					Cryepts	Inceptisols					973	7.55		At least 3 replicates, used 192 literature sources	47.2975	15.5786						Ecosystem
22263	2021_Sardans	2021	Empirical support for the biogeochemical niche hypothesis in forest trees			Pinaceae	Abies	alba	Abies alba																					Aqualfs	Alfisols					1214	7.85		At least 3 replicates, used 192 literature sources	45.9105	15.9637						Ecosystem
22199	2021_Sardans	2021	Empirical support for the biogeochemical niche hypothesis in forest trees			Pinaceae	Abies	alba	Abies alba																					Cryalfs	Alfisols					1036	6.51667		At least 3 replicates, used 192 literature sources	44.5003	6.46917						Ecosystem
22156	2021_Sardans	2021	Empirical support for the biogeochemical niche hypothesis in forest trees			Pinaceae	Abies	alba	Abies alba																					Udalfs	Alfisols					1212	8.89167		At least 3 replicates, used 192 literature sources	47.2856	7.89778						Ecosystem
22565	2021_Sardans	2021	Empirical support for the biogeochemical niche hypothesis in forest trees			Pinaceae	Abies	alba	Abies alba																					Rendolls	Mollisols					1430	6.4		At least 3 replicates, used 192 literature sources	47.2364	7.4275						Ecosystem
22524	2021_Sardans	2021	Empirical support for the biogeochemical niche hypothesis in forest trees			Pinaceae	Abies	alba	Abies alba																					Udepts	Inceptisols					968	7.19167		At least 3 replicates, used 192 literature sources	48.0155	15.4976						Ecosystem
22176	2021_Sardans	2021	Empirical support for the biogeochemical niche hypothesis in forest trees			Pinaceae	Abies	alba	Abies alba																					Udalfs	Alfisols					1257	8.59167		At least 3 replicates, used 192 literature sources	46.595	6.66889						Ecosystem
22223	2021_Sardans	2021	Empirical support for the biogeochemical niche hypothesis in forest trees			Pinaceae	Abies	alba	Abies alba																					Aqualfs	Alfisols					1214	7.85		At least 3 replicates, used 192 literature sources	45.9105	15.9637						Ecosystem
22499	2021_Sardans	2021	Empirical support for the biogeochemical niche hypothesis in forest trees			Pinaceae	Abies	alba	Abies alba																					Ustepts	Inceptisols					958	9.425		At least 3 replicates, used 192 literature sources	42.8772	2.11111						Ecosystem
22432	2021_Sardans	2021	Empirical support for the biogeochemical niche hypothesis in forest trees			Pinaceae	Abies	alba	Abies alba																					Udepts	Inceptisols					1614	6.55833		At least 3 replicates, used 192 literature sources	45.4863	14.6017						Ecosystem
22310	2021_Sardans	2021	Empirical support for the biogeochemical niche hypothesis in forest trees			Pinaceae	Abies	alba	Abies alba																					Udepts	Inceptisols					861	9.375		At least 3 replicates, used 192 literature sources	49.47	6.58976						Ecosystem
22443	2021_Sardans	2021	Empirical support for the biogeochemical niche hypothesis in forest trees			Pinaceae	Abies	alba	Abies alba																					Ustepts	Inceptisols					958	9.425		At least 3 replicates, used 192 literature sources	42.8772	2.11111						Ecosystem
22538	2021_Sardans	2021	Empirical support for the biogeochemical niche hypothesis in forest trees			Pinaceae	Abies	alba	Abies alba																					Cryepts	Inceptisols					973	7.55		At least 3 replicates, used 192 literature sources	47.2975	15.5786						Ecosystem
22146	2021_Sardans	2021	Empirical support for the biogeochemical niche hypothesis in forest trees			Pinaceae	Abies	alba	Abies alba																					Udalfs	Alfisols					1212	8.89167		At least 3 replicates, used 192 literature sources	47.2856	7.89778						Ecosystem
22511	2021_Sardans	2021	Empirical support for the biogeochemical niche hypothesis in forest trees			Pinaceae	Abies	alba	Abies alba																					Udepts	Inceptisols					1197	5.48333		At least 3 replicates, used 192 literature sources	48.9861	12.8911						Ecosystem
22227	2021_Sardans	2021	Empirical support for the biogeochemical niche hypothesis in forest trees			Pinaceae	Abies	alba	Abies alba																					Cryalfs	Alfisols					1349	6.75833		At least 3 replicates, used 192 literature sources	46.9861	6.47167						Ecosystem
22214	2021_Sardans	2021	Empirical support for the biogeochemical niche hypothesis in forest trees			Pinaceae	Abies	alba	Abies alba																					Cryalfs	Alfisols					1349	6.75833		At least 3 replicates, used 192 literature sources	46.9861	6.47167						Ecosystem
22257	2021_Sardans	2021	Empirical support for the biogeochemical niche hypothesis in forest trees			Pinaceae	Abies	alba	Abies alba																					Aqualfs	Alfisols					1214	7.85		At least 3 replicates, used 192 literature sources	45.9105	15.9637						Ecosystem
22408	2021_Sardans	2021	Empirical support for the biogeochemical niche hypothesis in forest trees			Pinaceae	Abies	alba	Abies alba																					Udepts	Inceptisols					1197	5.48333		At least 3 replicates, used 192 literature sources	48.9861	12.8911						Ecosystem
22360	2021_Sardans	2021	Empirical support for the biogeochemical niche hypothesis in forest trees			Pinaceae	Abies	alba	Abies alba																					Udepts	Inceptisols					777	6.65		At least 3 replicates, used 192 literature sources	49.0694	21.0145						Ecosystem
22113	2021_Sardans	2021	Empirical support for the biogeochemical niche hypothesis in forest trees			Pinaceae	Abies	alba	Abies alba																					Udalfs	Alfisols					1212	8.89167		At least 3 replicates, used 192 literature sources	47.2856	7.89778						Ecosystem
22207	2021_Sardans	2021	Empirical support for the biogeochemical niche hypothesis in forest trees			Pinaceae	Abies	alba	Abies alba																					Cryalfs	Alfisols					1036	6.51667		At least 3 replicates, used 192 literature sources	44.5003	6.46917						Ecosystem
22152	2021_Sardans	2021	Empirical support for the biogeochemical niche hypothesis in forest trees			Pinaceae	Abies	alba	Abies alba																					Aqualfs	Alfisols					1233	9.10833		At least 3 replicates, used 192 literature sources	46.8525	5.79833						Ecosystem
22552	2021_Sardans	2021	Empirical support for the biogeochemical niche hypothesis in forest trees			Pinaceae	Abies	alba	Abies alba																					Cryepts	Inceptisols					973	7.55		At least 3 replicates, used 192 literature sources	47.2975	15.5786						Ecosystem
22136	2021_Sardans	2021	Empirical support for the biogeochemical niche hypothesis in forest trees			Pinaceae	Abies	alba	Abies alba																					Udalfs	Alfisols					1212	8.89167		At least 3 replicates, used 192 literature sources	47.2856	7.89778						Ecosystem
22159	2021_Sardans	2021	Empirical support for the biogeochemical niche hypothesis in forest trees			Pinaceae	Abies	alba	Abies alba																					Udalfs	Alfisols					1521	7.175		At least 3 replicates, used 192 literature sources	45.395	14.8833						Ecosystem
22231	2021_Sardans	2021	Empirical support for the biogeochemical niche hypothesis in forest trees			Pinaceae	Abies	alba	Abies alba																					Udalfs	Alfisols					1115	7.83333		At least 3 replicates, used 192 literature sources	47.9161	9.85497						Ecosystem
22560	2021_Sardans	2021	Empirical support for the biogeochemical niche hypothesis in forest trees			Pinaceae	Abies	alba	Abies alba																					Rendolls	Mollisols					1430	6.4		At least 3 replicates, used 192 literature sources	47.2364	7.4275						Ecosystem
22573	2021_Sardans	2021	Empirical support for the biogeochemical niche hypothesis in forest trees			Pinaceae	Abies	alba	Abies alba																					Rendolls	Mollisols					1430	6.4		At least 3 replicates, used 192 literature sources	47.2364	7.4275						Ecosystem
22213	2021_Sardans	2021	Empirical support for the biogeochemical niche hypothesis in forest trees			Pinaceae	Abies	alba	Abies alba																					Udalfs	Alfisols					1115	7.83333		At least 3 replicates, used 192 literature sources	47.9161	9.85497						Ecosystem
22545	2021_Sardans	2021	Empirical support for the biogeochemical niche hypothesis in forest trees			Pinaceae	Abies	alba	Abies alba																					Cryepts	Inceptisols					1137	8.225		At least 3 replicates, used 192 literature sources	42.6779	0.883347						Ecosystem
22215	2021_Sardans	2021	Empirical support for the biogeochemical niche hypothesis in forest trees			Pinaceae	Abies	alba	Abies alba																					Cryalfs	Alfisols					1349	6.75833		At least 3 replicates, used 192 literature sources	46.9861	6.47167						Ecosystem
22549	2021_Sardans	2021	Empirical support for the biogeochemical niche hypothesis in forest trees			Pinaceae	Abies	alba	Abies alba																					Cryepts	Inceptisols					858	5.54167		At least 3 replicates, used 192 literature sources	48.65	19.5494						Ecosystem
22202	2021_Sardans	2021	Empirical support for the biogeochemical niche hypothesis in forest trees			Pinaceae	Abies	alba	Abies alba																					Udalfs	Alfisols					1115	7.83333		At least 3 replicates, used 192 literature sources	47.9161	9.85497						Ecosystem
22239	2021_Sardans	2021	Empirical support for the biogeochemical niche hypothesis in forest trees			Pinaceae	Abies	alba	Abies alba																					Udalfs	Alfisols					1521	7.175		At least 3 replicates, used 192 literature sources	45.395	14.8833						Ecosystem
22509	2021_Sardans	2021	Empirical support for the biogeochemical niche hypothesis in forest trees			Pinaceae	Abies	alba	Abies alba																					Udepts	Inceptisols					1197	5.48333		At least 3 replicates, used 192 literature sources	48.9861	12.8911						Ecosystem
22197	2021_Sardans	2021	Empirical support for the biogeochemical niche hypothesis in forest trees			Pinaceae	Abies	alba	Abies alba																					Aqualfs	Alfisols					1214	7.85		At least 3 replicates, used 192 literature sources	45.9105	15.9637						Ecosystem
22339	2021_Sardans	2021	Empirical support for the biogeochemical niche hypothesis in forest trees			Pinaceae	Abies	alba	Abies alba																					Udepts	Inceptisols					800	10.2		At least 3 replicates, used 192 literature sources	48.4601	4.95068						Ecosystem
22459	2021_Sardans	2021	Empirical support for the biogeochemical niche hypothesis in forest trees			Pinaceae	Abies	alba	Abies alba																					Udepts	Inceptisols					1569	6.43333		At least 3 replicates, used 192 literature sources	45.6467	14.6483						Ecosystem
22388	2021_Sardans	2021	Empirical support for the biogeochemical niche hypothesis in forest trees			Pinaceae	Abies	alba	Abies alba																					Udepts	Inceptisols					1197	5.48333		At least 3 replicates, used 192 literature sources	48.9861	12.8911						Ecosystem
22454	2021_Sardans	2021	Empirical support for the biogeochemical niche hypothesis in forest trees			Pinaceae	Abies	alba	Abies alba																					Udepts	Inceptisols					1079	8.80833		At least 3 replicates, used 192 literature sources	42.8744	1.35528						Ecosystem
22456	2021_Sardans	2021	Empirical support for the biogeochemical niche hypothesis in forest trees			Pinaceae	Abies	alba	Abies alba																					Cryepts	Inceptisols					1172	8.08333		At least 3 replicates, used 192 literature sources	45.4314	6.14139						Ecosystem
22367	2021_Sardans	2021	Empirical support for the biogeochemical niche hypothesis in forest trees			Pinaceae	Abies	alba	Abies alba																					Cryepts	Inceptisols					1172	8.08333		At least 3 replicates, used 192 literature sources	45.4314	6.14139						Ecosystem
22221	2021_Sardans	2021	Empirical support for the biogeochemical niche hypothesis in forest trees			Pinaceae	Abies	alba	Abies alba																					Aqualfs	Alfisols					1214	7.85		At least 3 replicates, used 192 literature sources	45.9105	15.9637						Ecosystem
22230	2021_Sardans	2021	Empirical support for the biogeochemical niche hypothesis in forest trees			Pinaceae	Abies	alba	Abies alba																					Udalfs	Alfisols					1115	7.83333		At least 3 replicates, used 192 literature sources	47.9161	9.85497						Ecosystem
22184	2021_Sardans	2021	Empirical support for the biogeochemical niche hypothesis in forest trees			Pinaceae	Abies	alba	Abies alba																					Cryalfs	Alfisols					1349	6.75833		At least 3 replicates, used 192 literature sources	46.9861	6.47167						Ecosystem
22490	2021_Sardans	2021	Empirical support for the biogeochemical niche hypothesis in forest trees			Pinaceae	Abies	alba	Abies alba																					Udepts	Inceptisols					968	7.19167		At least 3 replicates, used 192 literature sources	48.0155	15.4976						Ecosystem
22149	2021_Sardans	2021	Empirical support for the biogeochemical niche hypothesis in forest trees			Pinaceae	Abies	alba	Abies alba																					Udalfs	Alfisols					1212	8.89167		At least 3 replicates, used 192 literature sources	47.2856	7.89778						Ecosystem
22425	2021_Sardans	2021	Empirical support for the biogeochemical niche hypothesis in forest trees			Pinaceae	Abies	alba	Abies alba																					Udepts	Inceptisols					1197	5.48333		At least 3 replicates, used 192 literature sources	48.9861	12.8911						Ecosystem
22206	2021_Sardans	2021	Empirical support for the biogeochemical niche hypothesis in forest trees			Pinaceae	Abies	alba	Abies alba																					Cryalfs	Alfisols					1349	6.75833		At least 3 replicates, used 192 literature sources	46.9861	6.47167						Ecosystem
22520	2021_Sardans	2021	Empirical support for the biogeochemical niche hypothesis in forest trees			Pinaceae	Abies	alba	Abies alba																					Cryepts	Inceptisols					610	7.96667		At least 3 replicates, used 192 literature sources	42.1578	23.193						Ecosystem
22478	2021_Sardans	2021	Empirical support for the biogeochemical niche hypothesis in forest trees			Pinaceae	Abies	alba	Abies alba																					Udepts	Inceptisols					1197	5.48333		At least 3 replicates, used 192 literature sources	48.9861	12.8911						Ecosystem
22229	2021_Sardans	2021	Empirical support for the biogeochemical niche hypothesis in forest trees			Pinaceae	Abies	alba	Abies alba																					Udalfs	Alfisols					1115	7.83333		At least 3 replicates, used 192 literature sources	47.9161	9.85497						Ecosystem
22193	2021_Sardans	2021	Empirical support for the biogeochemical niche hypothesis in forest trees			Pinaceae	Abies	alba	Abies alba																					Udalfs	Alfisols					1521	7.175		At least 3 replicates, used 192 literature sources	45.395	14.8833						Ecosystem
22232	2021_Sardans	2021	Empirical support for the biogeochemical niche hypothesis in forest trees			Pinaceae	Abies	alba	Abies alba																					Udalfs	Alfisols					1115	7.83333		At least 3 replicates, used 192 literature sources	47.9161	9.85497						Ecosystem
22166	2021_Sardans	2021	Empirical support for the biogeochemical niche hypothesis in forest trees			Pinaceae	Abies	alba	Abies alba																					Udalfs	Alfisols					1115	7.83333		At least 3 replicates, used 192 literature sources	47.9161	9.85497						Ecosystem
22508	2021_Sardans	2021	Empirical support for the biogeochemical niche hypothesis in forest trees			Pinaceae	Abies	alba	Abies alba																					Cryepts	Inceptisols					973	7.55		At least 3 replicates, used 192 literature sources	47.2975	15.5786						Ecosystem
22439	2021_Sardans	2021	Empirical support for the biogeochemical niche hypothesis in forest trees			Pinaceae	Abies	alba	Abies alba																					Udepts	Inceptisols					1130	7.55833		At least 3 replicates, used 192 literature sources	47.9436	7.13528						Ecosystem
22547	2021_Sardans	2021	Empirical support for the biogeochemical niche hypothesis in forest trees			Pinaceae	Abies	alba	Abies alba																					Cryepts	Inceptisols					973	7.55		At least 3 replicates, used 192 literature sources	47.2975	15.5786						Ecosystem
22135	2021_Sardans	2021	Empirical support for the biogeochemical niche hypothesis in forest trees			Pinaceae	Abies	alba	Abies alba																					Udalfs	Alfisols					1212	8.89167		At least 3 replicates, used 192 literature sources	47.2856	7.89778						Ecosystem
22476	2021_Sardans	2021	Empirical support for the biogeochemical niche hypothesis in forest trees			Pinaceae	Abies	alba	Abies alba																					Udepts	Inceptisols					1130	7.55833		At least 3 replicates, used 192 literature sources	47.9436	7.13528						Ecosystem
22324	2021_Sardans	2021	Empirical support for the biogeochemical niche hypothesis in forest trees			Pinaceae	Abies	alba	Abies alba																					Cryepts	Inceptisols					1172	8.08333		At least 3 replicates, used 192 literature sources	45.4314	6.14139						Ecosystem
22247	2021_Sardans	2021	Empirical support for the biogeochemical niche hypothesis in forest trees			Pinaceae	Abies	alba	Abies alba																					Cryalfs	Alfisols					1036	6.51667		At least 3 replicates, used 192 literature sources	44.5003	6.46917						Ecosystem
22405	2021_Sardans	2021	Empirical support for the biogeochemical niche hypothesis in forest trees			Pinaceae	Abies	alba	Abies alba																					Udepts	Inceptisols					861	9.375		At least 3 replicates, used 192 literature sources	49.47	6.58976						Ecosystem
22563	2021_Sardans	2021	Empirical support for the biogeochemical niche hypothesis in forest trees			Pinaceae	Abies	alba	Abies alba																					Rendolls	Mollisols					1430	6.4		At least 3 replicates, used 192 literature sources	47.2364	7.4275						Ecosystem
22226	2021_Sardans	2021	Empirical support for the biogeochemical niche hypothesis in forest trees			Pinaceae	Abies	alba	Abies alba																					Cryalfs	Alfisols					1036	6.51667		At least 3 replicates, used 192 literature sources	44.5003	6.46917						Ecosystem
22162	2021_Sardans	2021	Empirical support for the biogeochemical niche hypothesis in forest trees			Pinaceae	Abies	alba	Abies alba																					Cryalfs	Alfisols					1349	6.75833		At least 3 replicates, used 192 literature sources	46.9861	6.47167						Ecosystem
22533	2021_Sardans	2021	Empirical support for the biogeochemical niche hypothesis in forest trees			Pinaceae	Abies	alba	Abies alba																					Cryepts	Inceptisols					973	7.55		At least 3 replicates, used 192 literature sources	47.2975	15.5786						Ecosystem
22567	2021_Sardans	2021	Empirical support for the biogeochemical niche hypothesis in forest trees			Pinaceae	Abies	alba	Abies alba																					Rendolls	Mollisols					1430	6.4		At least 3 replicates, used 192 literature sources	47.2364	7.4275						Ecosystem
22441	2021_Sardans	2021	Empirical support for the biogeochemical niche hypothesis in forest trees			Pinaceae	Abies	alba	Abies alba																					Udepts	Inceptisols					1197	5.48333		At least 3 replicates, used 192 literature sources	48.9861	12.8911						Ecosystem
22466	2021_Sardans	2021	Empirical support for the biogeochemical niche hypothesis in forest trees			Pinaceae	Abies	alba	Abies alba																					Ustepts	Inceptisols					958	9.425		At least 3 replicates, used 192 literature sources	42.8772	2.11111						Ecosystem
22406	2021_Sardans	2021	Empirical support for the biogeochemical niche hypothesis in forest trees			Pinaceae	Abies	alba	Abies alba																					Udepts	Inceptisols					1614	6.55833		At least 3 replicates, used 192 literature sources	45.4863	14.6017						Ecosystem
22571	2021_Sardans	2021	Empirical support for the biogeochemical niche hypothesis in forest trees			Pinaceae	Abies	alba	Abies alba																					Rendolls	Mollisols					1430	6.4		At least 3 replicates, used 192 literature sources	47.2364	7.4275						Ecosystem
22463	2021_Sardans	2021	Empirical support for the biogeochemical niche hypothesis in forest trees			Pinaceae	Abies	alba	Abies alba																					Udepts	Inceptisols					1250	6.46667		At least 3 replicates, used 192 literature sources	44.72	3.97583						Ecosystem
22127	2021_Sardans	2021	Empirical support for the biogeochemical niche hypothesis in forest trees			Pinaceae	Abies	alba	Abies alba																					Udalfs	Alfisols					1212	8.89167		At least 3 replicates, used 192 literature sources	47.2856	7.89778						Ecosystem
22236	2021_Sardans	2021	Empirical support for the biogeochemical niche hypothesis in forest trees			Pinaceae	Abies	alba	Abies alba																					Aqualfs	Alfisols					1214	7.85		At least 3 replicates, used 192 literature sources	45.9105	15.9637						Ecosystem
22568	2021_Sardans	2021	Empirical support for the biogeochemical niche hypothesis in forest trees			Pinaceae	Abies	alba	Abies alba																					Rendolls	Mollisols					1430	6.4		At least 3 replicates, used 192 literature sources	47.2364	7.4275						Ecosystem
22194	2021_Sardans	2021	Empirical support for the biogeochemical niche hypothesis in forest trees			Pinaceae	Abies	alba	Abies alba																					Udalfs	Alfisols					1115	7.83333		At least 3 replicates, used 192 literature sources	47.9161	9.85497						Ecosystem
22110	2021_Sardans	2021	Empirical support for the biogeochemical niche hypothesis in forest trees			Pinaceae	Abies	alba	Abies alba																					Aqualfs	Alfisols					1214	7.85		At least 3 replicates, used 192 literature sources	45.9105	15.9637						Ecosystem
22531	2021_Sardans	2021	Empirical support for the biogeochemical niche hypothesis in forest trees			Pinaceae	Abies	alba	Abies alba																					Cryepts	Inceptisols					973	7.55		At least 3 replicates, used 192 literature sources	47.2975	15.5786						Ecosystem
22355	2021_Sardans	2021	Empirical support for the biogeochemical niche hypothesis in forest trees			Pinaceae	Abies	alba	Abies alba																					Udepts	Inceptisols					1614	6.55833		At least 3 replicates, used 192 literature sources	45.4863	14.6017						Ecosystem
22504	2021_Sardans	2021	Empirical support for the biogeochemical niche hypothesis in forest trees			Pinaceae	Abies	alba	Abies alba																					Udepts	Inceptisols					1197	5.48333		At least 3 replicates, used 192 literature sources	48.9861	12.8911						Ecosystem
22192	2021_Sardans	2021	Empirical support for the biogeochemical niche hypothesis in forest trees			Pinaceae	Abies	alba	Abies alba																					Udalfs	Alfisols					1115	7.83333		At least 3 replicates, used 192 literature sources	47.9161	9.85497						Ecosystem
22517	2021_Sardans	2021	Empirical support for the biogeochemical niche hypothesis in forest trees			Pinaceae	Abies	alba	Abies alba																					Udepts	Inceptisols					1197	5.48333		At least 3 replicates, used 192 literature sources	48.9861	12.8911						Ecosystem
22379	2021_Sardans	2021	Empirical support for the biogeochemical niche hypothesis in forest trees			Pinaceae	Abies	alba	Abies alba																					Cryepts	Inceptisols					1172	8.08333		At least 3 replicates, used 192 literature sources	45.4314	6.14139						Ecosystem
22128	2021_Sardans	2021	Empirical support for the biogeochemical niche hypothesis in forest trees			Pinaceae	Abies	alba	Abies alba																					Udalfs	Alfisols					1521	7.175		At least 3 replicates, used 192 literature sources	45.395	14.8833						Ecosystem
22507	2021_Sardans	2021	Empirical support for the biogeochemical niche hypothesis in forest trees			Pinaceae	Abies	alba	Abies alba																					Udepts	Inceptisols					1197	5.48333		At least 3 replicates, used 192 literature sources	48.9861	12.8911						Ecosystem
22575	2021_Sardans	2021	Empirical support for the biogeochemical niche hypothesis in forest trees			Pinaceae	Abies	alba	Abies alba																					Rendolls	Mollisols					1430	6.4		At least 3 replicates, used 192 literature sources	47.2364	7.4275						Ecosystem
22200	2021_Sardans	2021	Empirical support for the biogeochemical niche hypothesis in forest trees			Pinaceae	Abies	alba	Abies alba																					Cryalfs	Alfisols					1036	6.51667		At least 3 replicates, used 192 literature sources	44.5003	6.46917						Ecosystem
22209	2021_Sardans	2021	Empirical support for the biogeochemical niche hypothesis in forest trees			Pinaceae	Abies	alba	Abies alba																					Cryalfs	Alfisols					1349	6.75833		At least 3 replicates, used 192 literature sources	46.9861	6.47167						Ecosystem
22519	2021_Sardans	2021	Empirical support for the biogeochemical niche hypothesis in forest trees			Pinaceae	Abies	alba	Abies alba																					Udepts	Inceptisols					968	7.19167		At least 3 replicates, used 192 literature sources	48.0155	15.4976						Ecosystem
22574	2021_Sardans	2021	Empirical support for the biogeochemical niche hypothesis in forest trees			Pinaceae	Abies	alba	Abies alba																					Rendolls	Mollisols					1430	6.4		At least 3 replicates, used 192 literature sources	47.2364	7.4275						Ecosystem
22395	2021_Sardans	2021	Empirical support for the biogeochemical niche hypothesis in forest trees			Pinaceae	Abies	alba	Abies alba																					Udepts	Inceptisols					1130	7.55833		At least 3 replicates, used 192 literature sources	47.9436	7.13528						Ecosystem
22191	2021_Sardans	2021	Empirical support for the biogeochemical niche hypothesis in forest trees			Pinaceae	Abies	alba	Abies alba																					Cryalfs	Alfisols					1349	6.75833		At least 3 replicates, used 192 literature sources	46.9861	6.47167						Ecosystem
22120	2021_Sardans	2021	Empirical support for the biogeochemical niche hypothesis in forest trees			Pinaceae	Abies	alba	Abies alba																					Udalfs	Alfisols					1212	8.89167		At least 3 replicates, used 192 literature sources	47.2856	7.89778						Ecosystem
22537	2021_Sardans	2021	Empirical support for the biogeochemical niche hypothesis in forest trees			Pinaceae	Abies	alba	Abies alba																					Ustepts	Inceptisols					958	9.425		At least 3 replicates, used 192 literature sources	42.8772	2.11111						Ecosystem
22489	2021_Sardans	2021	Empirical support for the biogeochemical niche hypothesis in forest trees			Pinaceae	Abies	alba	Abies alba																					Udepts	Inceptisols					1569	6.43333		At least 3 replicates, used 192 literature sources	45.6467	14.6483						Ecosystem
22523	2021_Sardans	2021	Empirical support for the biogeochemical niche hypothesis in forest trees			Pinaceae	Abies	alba	Abies alba																					Udepts	Inceptisols					968	7.19167		At least 3 replicates, used 192 literature sources	48.0155	15.4976						Ecosystem
22224	2021_Sardans	2021	Empirical support for the biogeochemical niche hypothesis in forest trees			Pinaceae	Abies	alba	Abies alba																					Cryalfs	Alfisols					1349	6.75833		At least 3 replicates, used 192 literature sources	46.9861	6.47167						Ecosystem
22222	2021_Sardans	2021	Empirical support for the biogeochemical niche hypothesis in forest trees			Pinaceae	Abies	alba	Abies alba																					Udalfs	Alfisols					1521	7.175		At least 3 replicates, used 192 literature sources	45.395	14.8833						Ecosystem
22470	2021_Sardans	2021	Empirical support for the biogeochemical niche hypothesis in forest trees			Pinaceae	Abies	alba	Abies alba																					Udepts	Inceptisols					1197	5.48333		At least 3 replicates, used 192 literature sources	48.9861	12.8911						Ecosystem
22587	2021_Sardans	2021	Empirical support for the biogeochemical niche hypothesis in forest trees			Pinaceae	Abies	alba	Abies alba																					Udepts	Inceptisols					749	8.26667		At least 3 replicates, used 192 literature sources	49.71	20.73						Ecosystem
22462	2021_Sardans	2021	Empirical support for the biogeochemical niche hypothesis in forest trees			Pinaceae	Abies	alba	Abies alba																					Ustepts	Inceptisols					958	9.425		At least 3 replicates, used 192 literature sources	42.8772	2.11111						Ecosystem
22350	2021_Sardans	2021	Empirical support for the biogeochemical niche hypothesis in forest trees			Pinaceae	Abies	alba	Abies alba																					Cryepts	Inceptisols					1172	8.08333		At least 3 replicates, used 192 literature sources	45.4314	6.14139						Ecosystem
22376	2021_Sardans	2021	Empirical support for the biogeochemical niche hypothesis in forest trees			Pinaceae	Abies	alba	Abies alba																					Cryepts	Inceptisols					1172	8.08333		At least 3 replicates, used 192 literature sources	45.4314	6.14139						Ecosystem
22389	2021_Sardans	2021	Empirical support for the biogeochemical niche hypothesis in forest trees			Pinaceae	Abies	alba	Abies alba																					Udepts	Inceptisols					640	6.575		At least 3 replicates, used 192 literature sources	41.9326	23.9003						Ecosystem
22237	2021_Sardans	2021	Empirical support for the biogeochemical niche hypothesis in forest trees			Pinaceae	Abies	alba	Abies alba																					Cryalfs	Alfisols					1036	6.51667		At least 3 replicates, used 192 literature sources	44.5003	6.46917						Ecosystem
22564	2021_Sardans	2021	Empirical support for the biogeochemical niche hypothesis in forest trees			Pinaceae	Abies	alba	Abies alba																					Rendolls	Mollisols					1430	6.4		At least 3 replicates, used 192 literature sources	47.2364	7.4275						Ecosystem
22402	2021_Sardans	2021	Empirical support for the biogeochemical niche hypothesis in forest trees			Pinaceae	Abies	alba	Abies alba																					Udepts	Inceptisols					1130	7.55833		At least 3 replicates, used 192 literature sources	47.9436	7.13528						Ecosystem
22349	2021_Sardans	2021	Empirical support for the biogeochemical niche hypothesis in forest trees			Pinaceae	Abies	alba	Abies alba																					Udepts	Inceptisols					915	8.55833		At least 3 replicates, used 192 literature sources	48.62	7.14389						Ecosystem
22383	2021_Sardans	2021	Empirical support for the biogeochemical niche hypothesis in forest trees			Pinaceae	Abies	alba	Abies alba																					Udepts	Inceptisols					678	5.50833		At least 3 replicates, used 192 literature sources	42.2614	23.586						Ecosystem
22559	2021_Sardans	2021	Empirical support for the biogeochemical niche hypothesis in forest trees			Pinaceae	Abies	alba	Abies alba																					Rendolls	Mollisols					895	7.475		At least 3 replicates, used 192 literature sources	49.5942	11.7336						Ecosystem
22218	2021_Sardans	2021	Empirical support for the biogeochemical niche hypothesis in forest trees			Pinaceae	Abies	alba	Abies alba																					Cryalfs	Alfisols					1349	6.75833		At least 3 replicates, used 192 literature sources	46.9861	6.47167						Ecosystem
22253	2021_Sardans	2021	Empirical support for the biogeochemical niche hypothesis in forest trees			Pinaceae	Abies	alba	Abies alba																					Udalfs	Alfisols					1115	7.83333		At least 3 replicates, used 192 literature sources	47.9161	9.85497						Ecosystem
22451	2021_Sardans	2021	Empirical support for the biogeochemical niche hypothesis in forest trees			Pinaceae	Abies	alba	Abies alba																					Udepts	Inceptisols					1197	5.48333		At least 3 replicates, used 192 literature sources	48.9861	12.8911						Ecosystem
22173	2021_Sardans	2021	Empirical support for the biogeochemical niche hypothesis in forest trees			Pinaceae	Abies	alba	Abies alba																					Aqualfs	Alfisols					1233	9.10833		At least 3 replicates, used 192 literature sources	46.8525	5.79833						Ecosystem
22304	2021_Sardans	2021	Empirical support for the biogeochemical niche hypothesis in forest trees			Pinaceae	Abies	alba	Abies alba																					Cryepts	Inceptisols					1320	4.875		At least 3 replicates, used 192 literature sources	46.468	15.3953						Ecosystem
22260	2021_Sardans	2021	Empirical support for the biogeochemical niche hypothesis in forest trees			Pinaceae	Abies	alba	Abies alba																					Cryalfs	Alfisols					1036	6.51667		At least 3 replicates, used 192 literature sources	44.5003	6.46917						Ecosystem
22481	2021_Sardans	2021	Empirical support for the biogeochemical niche hypothesis in forest trees			Pinaceae	Abies	alba	Abies alba																					Udepts	Inceptisols					1120	10.0583		At least 3 replicates, used 192 literature sources	47.3602	6.14608						Ecosystem
22550	2021_Sardans	2021	Empirical support for the biogeochemical niche hypothesis in forest trees			Pinaceae	Abies	alba	Abies alba																					Udepts	Inceptisols					640	6.575		At least 3 replicates, used 192 literature sources	41.9326	23.9003						Ecosystem
22181	2021_Sardans	2021	Empirical support for the biogeochemical niche hypothesis in forest trees			Pinaceae	Abies	alba	Abies alba																					Udalfs	Alfisols					1521	7.175		At least 3 replicates, used 192 literature sources	45.395	14.8833						Ecosystem
22246	2021_Sardans	2021	Empirical support for the biogeochemical niche hypothesis in forest trees			Pinaceae	Abies	alba	Abies alba																					Udalfs	Alfisols					844	9.15833		At least 3 replicates, used 192 literature sources	52.2553	8.90671						Ecosystem
22198	2021_Sardans	2021	Empirical support for the biogeochemical niche hypothesis in forest trees			Pinaceae	Abies	alba	Abies alba																					Cryalfs	Alfisols					1349	6.75833		At least 3 replicates, used 192 literature sources	46.9861	6.47167						Ecosystem
22248	2021_Sardans	2021	Empirical support for the biogeochemical niche hypothesis in forest trees			Pinaceae	Abies	alba	Abies alba																					Cryalfs	Alfisols					1036	6.51667		At least 3 replicates, used 192 literature sources	44.5003	6.46917						Ecosystem
22473	2021_Sardans	2021	Empirical support for the biogeochemical niche hypothesis in forest trees			Pinaceae	Abies	alba	Abies alba																					Ustepts	Inceptisols					958	9.425		At least 3 replicates, used 192 literature sources	42.8772	2.11111						Ecosystem
22378	2021_Sardans	2021	Empirical support for the biogeochemical niche hypothesis in forest trees			Pinaceae	Abies	alba	Abies alba																					Cryepts	Inceptisols					1172	8.08333		At least 3 replicates, used 192 literature sources	45.4314	6.14139						Ecosystem
22203	2021_Sardans	2021	Empirical support for the biogeochemical niche hypothesis in forest trees			Pinaceae	Abies	alba	Abies alba																					Cryalfs	Alfisols					1349	6.75833		At least 3 replicates, used 192 literature sources	46.9861	6.47167						Ecosystem
22515	2021_Sardans	2021	Empirical support for the biogeochemical niche hypothesis in forest trees			Pinaceae	Abies	alba	Abies alba																					Udepts	Inceptisols					1130	7.55833		At least 3 replicates, used 192 literature sources	47.9436	7.13528						Ecosystem
22368	2021_Sardans	2021	Empirical support for the biogeochemical niche hypothesis in forest trees			Pinaceae	Abies	alba	Abies alba																					Cryepts	Inceptisols					1172	8.08333		At least 3 replicates, used 192 literature sources	45.4314	6.14139						Ecosystem
22143	2021_Sardans	2021	Empirical support for the biogeochemical niche hypothesis in forest trees			Pinaceae	Abies	alba	Abies alba																					Aqualfs	Alfisols					1214	7.85		At least 3 replicates, used 192 literature sources	45.9105	15.9637						Ecosystem
22148	2021_Sardans	2021	Empirical support for the biogeochemical niche hypothesis in forest trees			Pinaceae	Abies	alba	Abies alba																					Udalfs	Alfisols					1212	8.89167		At least 3 replicates, used 192 literature sources	47.2856	7.89778						Ecosystem
22189	2021_Sardans	2021	Empirical support for the biogeochemical niche hypothesis in forest trees			Pinaceae	Abies	alba	Abies alba																					Aqualfs	Alfisols					1233	9.10833		At least 3 replicates, used 192 literature sources	46.8525	5.79833						Ecosystem
22134	2021_Sardans	2021	Empirical support for the biogeochemical niche hypothesis in forest trees			Pinaceae	Abies	alba	Abies alba																					Udalfs	Alfisols					1212	8.89167		At least 3 replicates, used 192 literature sources	47.2856	7.89778						Ecosystem
22581	2021_Sardans	2021	Empirical support for the biogeochemical niche hypothesis in forest trees			Pinaceae	Abies	alba	Abies alba																					Orthods	Spodosols					722	8.29167		At least 3 replicates, used 192 literature sources	50.2725	11.247						Ecosystem
22164	2021_Sardans	2021	Empirical support for the biogeochemical niche hypothesis in forest trees			Pinaceae	Abies	alba	Abies alba																					Aqualfs	Alfisols					1233	9.10833		At least 3 replicates, used 192 literature sources	46.8525	5.79833						Ecosystem
22241	2021_Sardans	2021	Empirical support for the biogeochemical niche hypothesis in forest trees			Pinaceae	Abies	alba	Abies alba																					Udalfs	Alfisols					1115	7.83333		At least 3 replicates, used 192 literature sources	47.9161	9.85497						Ecosystem
22242	2021_Sardans	2021	Empirical support for the biogeochemical niche hypothesis in forest trees			Pinaceae	Abies	alba	Abies alba																					Udalfs	Alfisols					1115	7.83333		At least 3 replicates, used 192 literature sources	47.9161	9.85497						Ecosystem
22245	2021_Sardans	2021	Empirical support for the biogeochemical niche hypothesis in forest trees			Pinaceae	Abies	alba	Abies alba																					Cryalfs	Alfisols					1036	6.51667		At least 3 replicates, used 192 literature sources	44.5003	6.46917						Ecosystem
22300	2021_Sardans	2021	Empirical support for the biogeochemical niche hypothesis in forest trees			Pinaceae	Abies	alba	Abies alba																					Udepts	Inceptisols					1569	6.43333		At least 3 replicates, used 192 literature sources	45.6467	14.6483						Ecosystem
22393	2021_Sardans	2021	Empirical support for the biogeochemical niche hypothesis in forest trees			Pinaceae	Abies	alba	Abies alba																					Udepts	Inceptisols					1569	6.43333		At least 3 replicates, used 192 literature sources	45.6467	14.6483						Ecosystem
22401	2021_Sardans	2021	Empirical support for the biogeochemical niche hypothesis in forest trees			Pinaceae	Abies	alba	Abies alba																					Udepts	Inceptisols					1197	5.48333		At least 3 replicates, used 192 literature sources	48.9861	12.8911						Ecosystem
22334	2021_Sardans	2021	Empirical support for the biogeochemical niche hypothesis in forest trees			Pinaceae	Abies	alba	Abies alba																					Cryepts	Inceptisols					1172	8.08333		At least 3 replicates, used 192 literature sources	45.4314	6.14139						Ecosystem
22187	2021_Sardans	2021	Empirical support for the biogeochemical niche hypothesis in forest trees			Pinaceae	Abies	alba	Abies alba																					Udalfs	Alfisols					1115	7.83333		At least 3 replicates, used 192 literature sources	47.9161	9.85497						Ecosystem
22256	2021_Sardans	2021	Empirical support for the biogeochemical niche hypothesis in forest trees			Pinaceae	Abies	alba	Abies alba																					Cryalfs	Alfisols					1036	6.51667		At least 3 replicates, used 192 literature sources	44.5003	6.46917						Ecosystem
22485	2021_Sardans	2021	Empirical support for the biogeochemical niche hypothesis in forest trees			Pinaceae	Abies	alba	Abies alba																					Cryepts	Inceptisols					1172	8.08333		At least 3 replicates, used 192 literature sources	45.4314	6.14139						Ecosystem
22210	2021_Sardans	2021	Empirical support for the biogeochemical niche hypothesis in forest trees			Pinaceae	Abies	alba	Abies alba																					Udalfs	Alfisols					844	9.15833		At least 3 replicates, used 192 literature sources	52.2553	8.90671						Ecosystem
22483	2021_Sardans	2021	Empirical support for the biogeochemical niche hypothesis in forest trees			Pinaceae	Abies	alba	Abies alba																					Udepts	Inceptisols					968	7.19167		At least 3 replicates, used 192 literature sources	48.0155	15.4976						Ecosystem
22141	2021_Sardans	2021	Empirical support for the biogeochemical niche hypothesis in forest trees			Pinaceae	Abies	alba	Abies alba																					Aqualfs	Alfisols					1214	7.85		At least 3 replicates, used 192 literature sources	45.9105	15.9637						Ecosystem
22298	2021_Sardans	2021	Empirical support for the biogeochemical niche hypothesis in forest trees			Pinaceae	Abies	alba	Abies alba																					Udepts	Inceptisols					1569	6.43333		At least 3 replicates, used 192 literature sources	45.6467	14.6483						Ecosystem
22433	2021_Sardans	2021	Empirical support for the biogeochemical niche hypothesis in forest trees			Pinaceae	Abies	alba	Abies alba																					Ustepts	Inceptisols					958	9.425		At least 3 replicates, used 192 literature sources	42.8772	2.11111						Ecosystem
22196	2021_Sardans	2021	Empirical support for the biogeochemical niche hypothesis in forest trees			Pinaceae	Abies	alba	Abies alba																					Cryalfs	Alfisols					1036	6.51667		At least 3 replicates, used 192 literature sources	44.5003	6.46917						Ecosystem
22351	2021_Sardans	2021	Empirical support for the biogeochemical niche hypothesis in forest trees			Pinaceae	Abies	alba	Abies alba																					Cryepts	Inceptisols					1172	8.08333		At least 3 replicates, used 192 literature sources	45.4314	6.14139						Ecosystem
22168	2021_Sardans	2021	Empirical support for the biogeochemical niche hypothesis in forest trees			Pinaceae	Abies	alba	Abies alba																					Udalfs	Alfisols					1212	8.89167		At least 3 replicates, used 192 literature sources	47.2856	7.89778						Ecosystem
22319	2021_Sardans	2021	Empirical support for the biogeochemical niche hypothesis in forest trees			Pinaceae	Abies	alba	Abies alba																					Udepts	Inceptisols					1614	6.55833		At least 3 replicates, used 192 literature sources	45.4863	14.6017						Ecosystem
22316	2021_Sardans	2021	Empirical support for the biogeochemical niche hypothesis in forest trees			Pinaceae	Abies	alba	Abies alba																					Udepts	Inceptisols					1614	6.55833		At least 3 replicates, used 192 literature sources	45.4863	14.6017						Ecosystem
22410	2021_Sardans	2021	Empirical support for the biogeochemical niche hypothesis in forest trees			Pinaceae	Abies	alba	Abies alba																					Udepts	Inceptisols					1569	6.43333		At least 3 replicates, used 192 literature sources	45.6467	14.6483						Ecosystem
22366	2021_Sardans	2021	Empirical support for the biogeochemical niche hypothesis in forest trees			Pinaceae	Abies	alba	Abies alba																					Cryepts	Inceptisols					1172	8.08333		At least 3 replicates, used 192 literature sources	45.4314	6.14139						Ecosystem
22588	2021_Sardans	2021	Empirical support for the biogeochemical niche hypothesis in forest trees			Pinaceae	Abies	alba	Abies alba																					Cryods	Spodosols					813	5.30833		At least 3 replicates, used 192 literature sources	49	19.85						Ecosystem
22279	2021_Sardans	2021	Empirical support for the biogeochemical niche hypothesis in forest trees			Pinaceae	Abies	alba	Abies alba																					Udepts	Inceptisols					1614	6.55833		At least 3 replicates, used 192 literature sources	45.4863	14.6017						Ecosystem
22364	2021_Sardans	2021	Empirical support for the biogeochemical niche hypothesis in forest trees			Pinaceae	Abies	alba	Abies alba																					Udepts	Inceptisols					1614	6.55833		At least 3 replicates, used 192 literature sources	45.4863	14.6017						Ecosystem
22330	2021_Sardans	2021	Empirical support for the biogeochemical niche hypothesis in forest trees			Pinaceae	Abies	alba	Abies alba																					Udepts	Inceptisols					1614	6.55833		At least 3 replicates, used 192 literature sources	45.4863	14.6017						Ecosystem
22153	2021_Sardans	2021	Empirical support for the biogeochemical niche hypothesis in forest trees			Pinaceae	Abies	alba	Abies alba																					Cryalfs	Alfisols					1349	6.75833		At least 3 replicates, used 192 literature sources	46.9861	6.47167						Ecosystem
22417	2021_Sardans	2021	Empirical support for the biogeochemical niche hypothesis in forest trees			Pinaceae	Abies	alba	Abies alba																					Cryepts	Inceptisols					1172	8.08333		At least 3 replicates, used 192 literature sources	45.4314	6.14139						Ecosystem
22526	2021_Sardans	2021	Empirical support for the biogeochemical niche hypothesis in forest trees			Pinaceae	Abies	alba	Abies alba																					Udepts	Inceptisols					968	7.19167		At least 3 replicates, used 192 literature sources	48.0155	15.4976						Ecosystem
22243	2021_Sardans	2021	Empirical support for the biogeochemical niche hypothesis in forest trees			Pinaceae	Abies	alba	Abies alba																					Cryalfs	Alfisols					1036	6.51667		At least 3 replicates, used 192 literature sources	44.5003	6.46917						Ecosystem
22169	2021_Sardans	2021	Empirical support for the biogeochemical niche hypothesis in forest trees			Pinaceae	Abies	alba	Abies alba																					Udalfs	Alfisols					1212	8.89167		At least 3 replicates, used 192 literature sources	47.2856	7.89778						Ecosystem
22359	2021_Sardans	2021	Empirical support for the biogeochemical niche hypothesis in forest trees			Pinaceae	Abies	alba	Abies alba																					Udepts	Inceptisols					1569	6.43333		At least 3 replicates, used 192 literature sources	45.6467	14.6483						Ecosystem
22290	2021_Sardans	2021	Empirical support for the biogeochemical niche hypothesis in forest trees			Pinaceae	Abies	alba	Abies alba																					Cryepts	Inceptisols					1320	4.875		At least 3 replicates, used 192 literature sources	46.468	15.3953						Ecosystem
22412	2021_Sardans	2021	Empirical support for the biogeochemical niche hypothesis in forest trees			Pinaceae	Abies	alba	Abies alba																					Cryepts	Inceptisols					1172	8.08333		At least 3 replicates, used 192 literature sources	45.4314	6.14139						Ecosystem
22172	2021_Sardans	2021	Empirical support for the biogeochemical niche hypothesis in forest trees			Pinaceae	Abies	alba	Abies alba																					Udalfs	Alfisols					1521	7.175		At least 3 replicates, used 192 literature sources	45.395	14.8833						Ecosystem
22212	2021_Sardans	2021	Empirical support for the biogeochemical niche hypothesis in forest trees			Pinaceae	Abies	alba	Abies alba																					Cryalfs	Alfisols					1036	6.51667		At least 3 replicates, used 192 literature sources	44.5003	6.46917						Ecosystem
22475	2021_Sardans	2021	Empirical support for the biogeochemical niche hypothesis in forest trees			Pinaceae	Abies	alba	Abies alba																					Cryepts	Inceptisols					1172	8.08333		At least 3 replicates, used 192 literature sources	45.4314	6.14139						Ecosystem
22465	2021_Sardans	2021	Empirical support for the biogeochemical niche hypothesis in forest trees			Pinaceae	Abies	alba	Abies alba																					Udepts	Inceptisols					1250	6.46667		At least 3 replicates, used 192 literature sources	44.72	3.97583						Ecosystem
22122	2021_Sardans	2021	Empirical support for the biogeochemical niche hypothesis in forest trees			Pinaceae	Abies	alba	Abies alba																					Aqualfs	Alfisols					1233	9.10833		At least 3 replicates, used 192 literature sources	46.8525	5.79833						Ecosystem
22307	2021_Sardans	2021	Empirical support for the biogeochemical niche hypothesis in forest trees			Pinaceae	Abies	alba	Abies alba																					Udepts	Inceptisols					915	8.55833		At least 3 replicates, used 192 literature sources	48.62	7.14389						Ecosystem
22453	2021_Sardans	2021	Empirical support for the biogeochemical niche hypothesis in forest trees			Pinaceae	Abies	alba	Abies alba																					Udepts	Inceptisols					1130	7.55833		At least 3 replicates, used 192 literature sources	47.9436	7.13528						Ecosystem
22344	2021_Sardans	2021	Empirical support for the biogeochemical niche hypothesis in forest trees			Pinaceae	Abies	alba	Abies alba																					Cryepts	Inceptisols					1320	4.875		At least 3 replicates, used 192 literature sources	46.468	15.3953						Ecosystem
22578	2021_Sardans	2021	Empirical support for the biogeochemical niche hypothesis in forest trees			Pinaceae	Abies	alba	Abies alba																					Cryods	Spodosols					964	-1.81667		At least 3 replicates, used 192 literature sources	46.2478	9.56444						Ecosystem
22323	2021_Sardans	2021	Empirical support for the biogeochemical niche hypothesis in forest trees			Pinaceae	Abies	alba	Abies alba																					Udepts	Inceptisols					915	8.55833		At least 3 replicates, used 192 literature sources	48.62	7.14389						Ecosystem
22308	2021_Sardans	2021	Empirical support for the biogeochemical niche hypothesis in forest trees			Pinaceae	Abies	alba	Abies alba																					Udepts	Inceptisols					1569	6.43333		At least 3 replicates, used 192 literature sources	45.6467	14.6483						Ecosystem
22129	2021_Sardans	2021	Empirical support for the biogeochemical niche hypothesis in forest trees			Pinaceae	Abies	alba	Abies alba																					Udalfs	Alfisols					1212	8.89167		At least 3 replicates, used 192 literature sources	47.2856	7.89778						Ecosystem
22177	2021_Sardans	2021	Empirical support for the biogeochemical niche hypothesis in forest trees			Pinaceae	Abies	alba	Abies alba																					Udalfs	Alfisols					1262	8.325		At least 3 replicates, used 192 literature sources	45.932	5.63249						Ecosystem
22404	2021_Sardans	2021	Empirical support for the biogeochemical niche hypothesis in forest trees			Pinaceae	Abies	alba	Abies alba																					Udepts	Inceptisols					1250	6.46667		At least 3 replicates, used 192 literature sources	44.72	3.97583						Ecosystem
22396	2021_Sardans	2021	Empirical support for the biogeochemical niche hypothesis in forest trees			Pinaceae	Abies	alba	Abies alba																					Udepts	Inceptisols					1130	7.55833		At least 3 replicates, used 192 literature sources	47.9436	7.13528						Ecosystem
22438	2021_Sardans	2021	Empirical support for the biogeochemical niche hypothesis in forest trees			Pinaceae	Abies	alba	Abies alba																					Ustepts	Inceptisols					958	9.425		At least 3 replicates, used 192 literature sources	42.8772	2.11111						Ecosystem
22125	2021_Sardans	2021	Empirical support for the biogeochemical niche hypothesis in forest trees			Pinaceae	Abies	alba	Abies alba																					Aqualfs	Alfisols					1214	7.85		At least 3 replicates, used 192 literature sources	45.9105	15.9637						Ecosystem
22225	2021_Sardans	2021	Empirical support for the biogeochemical niche hypothesis in forest trees			Pinaceae	Abies	alba	Abies alba																					Cryalfs	Alfisols					1349	6.75833		At least 3 replicates, used 192 literature sources	46.9861	6.47167						Ecosystem
22413	2021_Sardans	2021	Empirical support for the biogeochemical niche hypothesis in forest trees			Pinaceae	Abies	alba	Abies alba																					Udepts	Inceptisols					1250	6.46667		At least 3 replicates, used 192 literature sources	44.72	3.97583						Ecosystem
22479	2021_Sardans	2021	Empirical support for the biogeochemical niche hypothesis in forest trees			Pinaceae	Abies	alba	Abies alba																					Udepts	Inceptisols					1130	7.55833		At least 3 replicates, used 192 literature sources	47.9436	7.13528						Ecosystem
22497	2021_Sardans	2021	Empirical support for the biogeochemical niche hypothesis in forest trees			Pinaceae	Abies	alba	Abies alba																					Udepts	Inceptisols					678	5.50833		At least 3 replicates, used 192 literature sources	42.2614	23.586						Ecosystem
4939	2015_Sardans	2015	﻿Foliar elemental composition of European forest tree species associated with evolutionary traits and present environmental and competitive conditions			Pinaceae	Abies	alba	Abies alba																Soil		78									888	9.68	25.5									Ecosystem
22457	2021_Sardans	2021	Empirical support for the biogeochemical niche hypothesis in forest trees			Pinaceae	Abies	alba	Abies alba																					Udepts	Inceptisols					927	8.99167		At least 3 replicates, used 192 literature sources	45.9627	4.39676						Ecosystem
22495	2021_Sardans	2021	Empirical support for the biogeochemical niche hypothesis in forest trees			Pinaceae	Abies	alba	Abies alba																					Udepts	Inceptisols					1197	5.48333		At least 3 replicates, used 192 literature sources	48.9861	12.8911						Ecosystem
22284	2021_Sardans	2021	Empirical support for the biogeochemical niche hypothesis in forest trees			Pinaceae	Abies	alba	Abies alba																					Udepts	Inceptisols					1569	6.43333		At least 3 replicates, used 192 literature sources	45.6467	14.6483						Ecosystem
22204	2021_Sardans	2021	Empirical support for the biogeochemical niche hypothesis in forest trees			Pinaceae	Abies	alba	Abies alba																					Udalfs	Alfisols					1521	7.175		At least 3 replicates, used 192 literature sources	45.395	14.8833						Ecosystem
22211	2021_Sardans	2021	Empirical support for the biogeochemical niche hypothesis in forest trees			Pinaceae	Abies	alba	Abies alba																					Aqualfs	Alfisols					1233	9.10833		At least 3 replicates, used 192 literature sources	46.8525	5.79833						Ecosystem
22403	2021_Sardans	2021	Empirical support for the biogeochemical niche hypothesis in forest trees			Pinaceae	Abies	alba	Abies alba																					Ustepts	Inceptisols					958	9.425		At least 3 replicates, used 192 literature sources	42.8772	2.11111						Ecosystem
22170	2021_Sardans	2021	Empirical support for the biogeochemical niche hypothesis in forest trees			Pinaceae	Abies	alba	Abies alba																					Cryalfs	Alfisols					1349	6.75833		At least 3 replicates, used 192 literature sources	46.9861	6.47167						Ecosystem
22448	2021_Sardans	2021	Empirical support for the biogeochemical niche hypothesis in forest trees			Pinaceae	Abies	alba	Abies alba																					Udepts	Inceptisols					1250	6.46667		At least 3 replicates, used 192 literature sources	44.72	3.97583						Ecosystem
22580	2021_Sardans	2021	Empirical support for the biogeochemical niche hypothesis in forest trees			Pinaceae	Abies	alba	Abies alba																					Orthods	Spodosols					722	8.29167		At least 3 replicates, used 192 literature sources	50.2725	11.247						Ecosystem
22394	2021_Sardans	2021	Empirical support for the biogeochemical niche hypothesis in forest trees			Pinaceae	Abies	alba	Abies alba																					Cryepts	Inceptisols					1172	8.08333		At least 3 replicates, used 192 literature sources	45.4314	6.14139						Ecosystem
22436	2021_Sardans	2021	Empirical support for the biogeochemical niche hypothesis in forest trees			Pinaceae	Abies	alba	Abies alba																					Udepts	Inceptisols					1250	6.46667		At least 3 replicates, used 192 literature sources	44.72	3.97583						Ecosystem
22147	2021_Sardans	2021	Empirical support for the biogeochemical niche hypothesis in forest trees			Pinaceae	Abies	alba	Abies alba																					Udalfs	Alfisols					844	9.15833		At least 3 replicates, used 192 literature sources	52.2553	8.90671						Ecosystem
22190	2021_Sardans	2021	Empirical support for the biogeochemical niche hypothesis in forest trees			Pinaceae	Abies	alba	Abies alba																					Udalfs	Alfisols					1521	7.175		At least 3 replicates, used 192 literature sources	45.395	14.8833						Ecosystem
22583	2021_Sardans	2021	Empirical support for the biogeochemical niche hypothesis in forest trees			Pinaceae	Abies	alba	Abies alba																					Udepts	Inceptisols					1132	5.775		At least 3 replicates, used 192 literature sources	42.3925	1.26205						Ecosystem
22154	2021_Sardans	2021	Empirical support for the biogeochemical niche hypothesis in forest trees			Pinaceae	Abies	alba	Abies alba																					Udalfs	Alfisols					1521	7.175		At least 3 replicates, used 192 literature sources	45.395	14.8833						Ecosystem
22175	2021_Sardans	2021	Empirical support for the biogeochemical niche hypothesis in forest trees			Pinaceae	Abies	alba	Abies alba																					Udalfs	Alfisols					1212	8.89167		At least 3 replicates, used 192 literature sources	47.2856	7.89778						Ecosystem
22369	2021_Sardans	2021	Empirical support for the biogeochemical niche hypothesis in forest trees			Pinaceae	Abies	alba	Abies alba																					Udepts	Inceptisols					1614	6.55833		At least 3 replicates, used 192 literature sources	45.4863	14.6017						Ecosystem
22467	2021_Sardans	2021	Empirical support for the biogeochemical niche hypothesis in forest trees			Pinaceae	Abies	alba	Abies alba																					Udepts	Inceptisols					1046	8.39167		At least 3 replicates, used 192 literature sources	47.8998	7.04368						Ecosystem
22151	2021_Sardans	2021	Empirical support for the biogeochemical niche hypothesis in forest trees			Pinaceae	Abies	alba	Abies alba																					Udalfs	Alfisols					1212	8.89167		At least 3 replicates, used 192 literature sources	47.2856	7.89778						Ecosystem
22234	2021_Sardans	2021	Empirical support for the biogeochemical niche hypothesis in forest trees			Pinaceae	Abies	alba	Abies alba																					Cryalfs	Alfisols					1349	6.75833		At least 3 replicates, used 192 literature sources	46.9861	6.47167						Ecosystem
22426	2021_Sardans	2021	Empirical support for the biogeochemical niche hypothesis in forest trees			Pinaceae	Abies	alba	Abies alba																					Udepts	Inceptisols					1130	7.55833		At least 3 replicates, used 192 literature sources	47.9436	7.13528						Ecosystem
22157	2021_Sardans	2021	Empirical support for the biogeochemical niche hypothesis in forest trees			Pinaceae	Abies	alba	Abies alba																					Aqualfs	Alfisols					1233	9.10833		At least 3 replicates, used 192 literature sources	46.8525	5.79833						Ecosystem
22362	2021_Sardans	2021	Empirical support for the biogeochemical niche hypothesis in forest trees			Pinaceae	Abies	alba	Abies alba																					Udepts	Inceptisols					1197	5.48333		At least 3 replicates, used 192 literature sources	48.9861	12.8911						Ecosystem
22482	2021_Sardans	2021	Empirical support for the biogeochemical niche hypothesis in forest trees			Pinaceae	Abies	alba	Abies alba																					Udepts	Inceptisols					1250	6.46667		At least 3 replicates, used 192 literature sources	44.72	3.97583						Ecosystem
22528	2021_Sardans	2021	Empirical support for the biogeochemical niche hypothesis in forest trees			Pinaceae	Abies	alba	Abies alba																					Udepts	Inceptisols					1362	6.45833		At least 3 replicates, used 192 literature sources	48.4659	7.31087						Ecosystem
22440	2021_Sardans	2021	Empirical support for the biogeochemical niche hypothesis in forest trees			Pinaceae	Abies	alba	Abies alba																					Udepts	Inceptisols					1130	7.55833		At least 3 replicates, used 192 literature sources	47.9436	7.13528						Ecosystem
22183	2021_Sardans	2021	Empirical support for the biogeochemical niche hypothesis in forest trees			Pinaceae	Abies	alba	Abies alba																					Cryalfs	Alfisols					1349	6.75833		At least 3 replicates, used 192 literature sources	46.9861	6.47167						Ecosystem
22321	2021_Sardans	2021	Empirical support for the biogeochemical niche hypothesis in forest trees			Pinaceae	Abies	alba	Abies alba																					Udepts	Inceptisols					915	8.55833		At least 3 replicates, used 192 literature sources	48.62	7.14389						Ecosystem
22455	2021_Sardans	2021	Empirical support for the biogeochemical niche hypothesis in forest trees			Pinaceae	Abies	alba	Abies alba																					Udepts	Inceptisols					1130	7.55833		At least 3 replicates, used 192 literature sources	47.9436	7.13528						Ecosystem
22535	2021_Sardans	2021	Empirical support for the biogeochemical niche hypothesis in forest trees			Pinaceae	Abies	alba	Abies alba																					Cryepts	Inceptisols					973	7.55		At least 3 replicates, used 192 literature sources	47.2975	15.5786						Ecosystem
22503	2021_Sardans	2021	Empirical support for the biogeochemical niche hypothesis in forest trees			Pinaceae	Abies	alba	Abies alba																					Ustepts	Inceptisols					958	9.425		At least 3 replicates, used 192 literature sources	42.8772	2.11111						Ecosystem
22179	2021_Sardans	2021	Empirical support for the biogeochemical niche hypothesis in forest trees			Pinaceae	Abies	alba	Abies alba																					Udalfs	Alfisols					1212	8.89167		At least 3 replicates, used 192 literature sources	47.2856	7.89778						Ecosystem
22446	2021_Sardans	2021	Empirical support for the biogeochemical niche hypothesis in forest trees			Pinaceae	Abies	alba	Abies alba																					Udepts	Inceptisols					847	7.53333		At least 3 replicates, used 192 literature sources	45.4575	3.5375						Ecosystem
22142	2021_Sardans	2021	Empirical support for the biogeochemical niche hypothesis in forest trees			Pinaceae	Abies	alba	Abies alba																					Udalfs	Alfisols					1521	7.175		At least 3 replicates, used 192 literature sources	45.395	14.8833						Ecosystem
22353	2021_Sardans	2021	Empirical support for the biogeochemical niche hypothesis in forest trees			Pinaceae	Abies	alba	Abies alba																					Udepts	Inceptisols					800	10.2		At least 3 replicates, used 192 literature sources	48.4601	4.95068						Ecosystem
22525	2021_Sardans	2021	Empirical support for the biogeochemical niche hypothesis in forest trees			Pinaceae	Abies	alba	Abies alba																					Udepts	Inceptisols					828	7.625		At least 3 replicates, used 192 literature sources	45.398	3.56034						Ecosystem
22325	2021_Sardans	2021	Empirical support for the biogeochemical niche hypothesis in forest trees			Pinaceae	Abies	alba	Abies alba																					Udepts	Inceptisols					915	8.55833		At least 3 replicates, used 192 literature sources	48.62	7.14389						Ecosystem
22461	2021_Sardans	2021	Empirical support for the biogeochemical niche hypothesis in forest trees			Pinaceae	Abies	alba	Abies alba																					Udepts	Inceptisols					1569	6.43333		At least 3 replicates, used 192 literature sources	45.6467	14.6483						Ecosystem
22510	2021_Sardans	2021	Empirical support for the biogeochemical niche hypothesis in forest trees			Pinaceae	Abies	alba	Abies alba																					Udepts	Inceptisols					1130	7.55833		At least 3 replicates, used 192 literature sources	47.9436	7.13528						Ecosystem
22115	2021_Sardans	2021	Empirical support for the biogeochemical niche hypothesis in forest trees			Pinaceae	Abies	alba	Abies alba																					Udalfs	Alfisols					1212	8.89167		At least 3 replicates, used 192 literature sources	47.2856	7.89778						Ecosystem
22244	2021_Sardans	2021	Empirical support for the biogeochemical niche hypothesis in forest trees			Pinaceae	Abies	alba	Abies alba																					Cryalfs	Alfisols					1036	6.51667		At least 3 replicates, used 192 literature sources	44.5003	6.46917						Ecosystem
22468	2021_Sardans	2021	Empirical support for the biogeochemical niche hypothesis in forest trees			Pinaceae	Abies	alba	Abies alba																					Udepts	Inceptisols					915	8.55833		At least 3 replicates, used 192 literature sources	48.62	7.14389						Ecosystem
22277	2021_Sardans	2021	Empirical support for the biogeochemical niche hypothesis in forest trees			Pinaceae	Abies	alba	Abies alba																					Udepts	Inceptisols					1569	6.43333		At least 3 replicates, used 192 literature sources	45.6467	14.6483						Ecosystem
22356	2021_Sardans	2021	Empirical support for the biogeochemical niche hypothesis in forest trees			Pinaceae	Abies	alba	Abies alba																					Udepts	Inceptisols					1569	6.43333		At least 3 replicates, used 192 literature sources	45.6467	14.6483						Ecosystem
22289	2021_Sardans	2021	Empirical support for the biogeochemical niche hypothesis in forest trees			Pinaceae	Abies	alba	Abies alba																					Udepts	Inceptisols					1614	6.55833		At least 3 replicates, used 192 literature sources	45.4863	14.6017						Ecosystem
22400	2021_Sardans	2021	Empirical support for the biogeochemical niche hypothesis in forest trees			Pinaceae	Abies	alba	Abies alba																					Udepts	Inceptisols					968	7.19167		At least 3 replicates, used 192 literature sources	48.0155	15.4976						Ecosystem
22437	2021_Sardans	2021	Empirical support for the biogeochemical niche hypothesis in forest trees			Pinaceae	Abies	alba	Abies alba																					Cryepts	Inceptisols					1172	8.08333		At least 3 replicates, used 192 literature sources	45.4314	6.14139						Ecosystem
22140	2021_Sardans	2021	Empirical support for the biogeochemical niche hypothesis in forest trees			Pinaceae	Abies	alba	Abies alba																					Aqualfs	Alfisols					1214	7.85		At least 3 replicates, used 192 literature sources	45.9105	15.9637						Ecosystem
22449	2021_Sardans	2021	Empirical support for the biogeochemical niche hypothesis in forest trees			Pinaceae	Abies	alba	Abies alba																					Ustepts	Inceptisols					958	9.425		At least 3 replicates, used 192 literature sources	42.8772	2.11111						Ecosystem
22518	2021_Sardans	2021	Empirical support for the biogeochemical niche hypothesis in forest trees			Pinaceae	Abies	alba	Abies alba																					Udepts	Inceptisols					1130	7.55833		At least 3 replicates, used 192 literature sources	47.9436	7.13528						Ecosystem
22150	2021_Sardans	2021	Empirical support for the biogeochemical niche hypothesis in forest trees			Pinaceae	Abies	alba	Abies alba																					Aqualfs	Alfisols					1233	9.10833		At least 3 replicates, used 192 literature sources	46.8525	5.79833						Ecosystem
22121	2021_Sardans	2021	Empirical support for the biogeochemical niche hypothesis in forest trees			Pinaceae	Abies	alba	Abies alba																					Udalfs	Alfisols					1212	8.89167		At least 3 replicates, used 192 literature sources	47.2856	7.89778						Ecosystem
22491	2021_Sardans	2021	Empirical support for the biogeochemical niche hypothesis in forest trees			Pinaceae	Abies	alba	Abies alba																					Cryepts	Inceptisols					1172	8.08333		At least 3 replicates, used 192 literature sources	45.4314	6.14139						Ecosystem
22295	2021_Sardans	2021	Empirical support for the biogeochemical niche hypothesis in forest trees			Pinaceae	Abies	alba	Abies alba																					Udepts	Inceptisols					1569	6.43333		At least 3 replicates, used 192 literature sources	45.6467	14.6483						Ecosystem
22530	2021_Sardans	2021	Empirical support for the biogeochemical niche hypothesis in forest trees			Pinaceae	Abies	alba	Abies alba																					Udepts	Inceptisols					1130	7.55833		At least 3 replicates, used 192 literature sources	47.9436	7.13528						Ecosystem
22377	2021_Sardans	2021	Empirical support for the biogeochemical niche hypothesis in forest trees			Pinaceae	Abies	alba	Abies alba																					Cryepts	Inceptisols					1172	8.08333		At least 3 replicates, used 192 literature sources	45.4314	6.14139						Ecosystem
22492	2021_Sardans	2021	Empirical support for the biogeochemical niche hypothesis in forest trees			Pinaceae	Abies	alba	Abies alba																					Udepts	Inceptisols					1250	6.46667		At least 3 replicates, used 192 literature sources	44.72	3.97583						Ecosystem
22139	2021_Sardans	2021	Empirical support for the biogeochemical niche hypothesis in forest trees			Pinaceae	Abies	alba	Abies alba																					Udalfs	Alfisols					1212	8.89167		At least 3 replicates, used 192 literature sources	47.2856	7.89778						Ecosystem
22311	2021_Sardans	2021	Empirical support for the biogeochemical niche hypothesis in forest trees			Pinaceae	Abies	alba	Abies alba																					Udepts	Inceptisols					1569	6.43333		At least 3 replicates, used 192 literature sources	45.6467	14.6483						Ecosystem
22106	2021_Sardans	2021	Empirical support for the biogeochemical niche hypothesis in forest trees			Pinaceae	Abies	alba	Abies alba																					Udalfs	Alfisols					1212	8.89167		At least 3 replicates, used 192 literature sources	47.2856	7.89778						Ecosystem
22174	2021_Sardans	2021	Empirical support for the biogeochemical niche hypothesis in forest trees			Pinaceae	Abies	alba	Abies alba																					Udalfs	Alfisols					1115	7.83333		At least 3 replicates, used 192 literature sources	47.9161	9.85497						Ecosystem
22117	2021_Sardans	2021	Empirical support for the biogeochemical niche hypothesis in forest trees			Pinaceae	Abies	alba	Abies alba																					Udalfs	Alfisols					1212	8.89167		At least 3 replicates, used 192 literature sources	47.2856	7.89778						Ecosystem
22329	2021_Sardans	2021	Empirical support for the biogeochemical niche hypothesis in forest trees			Pinaceae	Abies	alba	Abies alba																					Udepts	Inceptisols					800	10.2		At least 3 replicates, used 192 literature sources	48.4601	4.95068						Ecosystem
22370	2021_Sardans	2021	Empirical support for the biogeochemical niche hypothesis in forest trees			Pinaceae	Abies	alba	Abies alba																					Udepts	Inceptisols					1614	6.55833		At least 3 replicates, used 192 literature sources	45.4863	14.6017						Ecosystem
22415	2021_Sardans	2021	Empirical support for the biogeochemical niche hypothesis in forest trees			Pinaceae	Abies	alba	Abies alba																					Udepts	Inceptisols					915	8.55833		At least 3 replicates, used 192 literature sources	48.62	7.14389						Ecosystem
22163	2021_Sardans	2021	Empirical support for the biogeochemical niche hypothesis in forest trees			Pinaceae	Abies	alba	Abies alba																					Aqualfs	Alfisols					1233	9.10833		At least 3 replicates, used 192 literature sources	46.8525	5.79833						Ecosystem
22314	2021_Sardans	2021	Empirical support for the biogeochemical niche hypothesis in forest trees			Pinaceae	Abies	alba	Abies alba																					Udepts	Inceptisols					800	10.2		At least 3 replicates, used 192 literature sources	48.4601	4.95068						Ecosystem
22251	2021_Sardans	2021	Empirical support for the biogeochemical niche hypothesis in forest trees			Pinaceae	Abies	alba	Abies alba																					Cryalfs	Alfisols					1036	6.51667		At least 3 replicates, used 192 literature sources	44.5003	6.46917						Ecosystem
22283	2021_Sardans	2021	Empirical support for the biogeochemical niche hypothesis in forest trees			Pinaceae	Abies	alba	Abies alba																					Udepts	Inceptisols					1569	6.43333		At least 3 replicates, used 192 literature sources	45.6467	14.6483						Ecosystem
22380	2021_Sardans	2021	Empirical support for the biogeochemical niche hypothesis in forest trees			Pinaceae	Abies	alba	Abies alba																					Cryepts	Inceptisols					1172	8.08333		At least 3 replicates, used 192 literature sources	45.4314	6.14139						Ecosystem
22428	2021_Sardans	2021	Empirical support for the biogeochemical niche hypothesis in forest trees			Pinaceae	Abies	alba	Abies alba																					Udepts	Inceptisols					915	8.55833		At least 3 replicates, used 192 literature sources	48.62	7.14389						Ecosystem
22327	2021_Sardans	2021	Empirical support for the biogeochemical niche hypothesis in forest trees			Pinaceae	Abies	alba	Abies alba																					Udepts	Inceptisols					915	8.55833		At least 3 replicates, used 192 literature sources	48.62	7.14389						Ecosystem
22502	2021_Sardans	2021	Empirical support for the biogeochemical niche hypothesis in forest trees			Pinaceae	Abies	alba	Abies alba																					Udepts	Inceptisols					1250	6.46667		At least 3 replicates, used 192 literature sources	44.72	3.97583						Ecosystem
22299	2021_Sardans	2021	Empirical support for the biogeochemical niche hypothesis in forest trees			Pinaceae	Abies	alba	Abies alba																					Udepts	Inceptisols					1569	6.43333		At least 3 replicates, used 192 literature sources	45.6467	14.6483						Ecosystem
22328	2021_Sardans	2021	Empirical support for the biogeochemical niche hypothesis in forest trees			Pinaceae	Abies	alba	Abies alba																					Udepts	Inceptisols					800	10.2		At least 3 replicates, used 192 literature sources	48.4601	4.95068						Ecosystem
22123	2021_Sardans	2021	Empirical support for the biogeochemical niche hypothesis in forest trees			Pinaceae	Abies	alba	Abies alba																					Udalfs	Alfisols					1212	8.89167		At least 3 replicates, used 192 literature sources	47.2856	7.89778						Ecosystem
22132	2021_Sardans	2021	Empirical support for the biogeochemical niche hypothesis in forest trees			Pinaceae	Abies	alba	Abies alba																					Aqualfs	Alfisols					1214	7.85		At least 3 replicates, used 192 literature sources	45.9105	15.9637						Ecosystem
22219	2021_Sardans	2021	Empirical support for the biogeochemical niche hypothesis in forest trees			Pinaceae	Abies	alba	Abies alba																					Udalfs	Alfisols					1521	7.175		At least 3 replicates, used 192 literature sources	45.395	14.8833						Ecosystem
22494	2021_Sardans	2021	Empirical support for the biogeochemical niche hypothesis in forest trees			Pinaceae	Abies	alba	Abies alba																					Udepts	Inceptisols					1614	6.55833		At least 3 replicates, used 192 literature sources	45.4863	14.6017						Ecosystem
22536	2021_Sardans	2021	Empirical support for the biogeochemical niche hypothesis in forest trees			Pinaceae	Abies	alba	Abies alba																					Udepts	Inceptisols					1130	7.55833		At least 3 replicates, used 192 literature sources	47.9436	7.13528						Ecosystem
22131	2021_Sardans	2021	Empirical support for the biogeochemical niche hypothesis in forest trees			Pinaceae	Abies	alba	Abies alba																					Udalfs	Alfisols					1212	8.89167		At least 3 replicates, used 192 literature sources	47.2856	7.89778						Ecosystem
22301	2021_Sardans	2021	Empirical support for the biogeochemical niche hypothesis in forest trees			Pinaceae	Abies	alba	Abies alba																					Udepts	Inceptisols					1569	6.43333		At least 3 replicates, used 192 literature sources	45.6467	14.6483						Ecosystem
22398	2021_Sardans	2021	Empirical support for the biogeochemical niche hypothesis in forest trees			Pinaceae	Abies	alba	Abies alba																					Cryepts	Inceptisols					1172	8.08333		At least 3 replicates, used 192 literature sources	45.4314	6.14139						Ecosystem
22579	2021_Sardans	2021	Empirical support for the biogeochemical niche hypothesis in forest trees			Pinaceae	Abies	alba	Abies alba																					Orthods	Spodosols					722	8.29167		At least 3 replicates, used 192 literature sources	50.2725	11.247						Ecosystem
22472	2021_Sardans	2021	Empirical support for the biogeochemical niche hypothesis in forest trees			Pinaceae	Abies	alba	Abies alba																					Udepts	Inceptisols					915	8.55833		At least 3 replicates, used 192 literature sources	48.62	7.14389						Ecosystem
22138	2021_Sardans	2021	Empirical support for the biogeochemical niche hypothesis in forest trees			Pinaceae	Abies	alba	Abies alba																					Udalfs	Alfisols					1212	8.89167		At least 3 replicates, used 192 literature sources	47.2856	7.89778						Ecosystem
22419	2021_Sardans	2021	Empirical support for the biogeochemical niche hypothesis in forest trees			Pinaceae	Abies	alba	Abies alba																					Udepts	Inceptisols					1250	6.46667		At least 3 replicates, used 192 literature sources	44.72	3.97583						Ecosystem
22305	2021_Sardans	2021	Empirical support for the biogeochemical niche hypothesis in forest trees			Pinaceae	Abies	alba	Abies alba																					Udepts	Inceptisols					1569	6.43333		At least 3 replicates, used 192 literature sources	45.6467	14.6483						Ecosystem
22488	2021_Sardans	2021	Empirical support for the biogeochemical niche hypothesis in forest trees			Pinaceae	Abies	alba	Abies alba																					Udepts	Inceptisols					1130	7.55833		At least 3 replicates, used 192 literature sources	47.9436	7.13528						Ecosystem
22114	2021_Sardans	2021	Empirical support for the biogeochemical niche hypothesis in forest trees			Pinaceae	Abies	alba	Abies alba																					Udalfs	Alfisols					1212	8.89167		At least 3 replicates, used 192 literature sources	47.2856	7.89778						Ecosystem
22108	2021_Sardans	2021	Empirical support for the biogeochemical niche hypothesis in forest trees			Pinaceae	Abies	alba	Abies alba																					Udalfs	Alfisols					1212	8.89167		At least 3 replicates, used 192 literature sources	47.2856	7.89778						Ecosystem
22541	2021_Sardans	2021	Empirical support for the biogeochemical niche hypothesis in forest trees			Pinaceae	Abies	alba	Abies alba																					Udepts	Inceptisols					1130	7.55833		At least 3 replicates, used 192 literature sources	47.9436	7.13528						Ecosystem
22363	2021_Sardans	2021	Empirical support for the biogeochemical niche hypothesis in forest trees			Pinaceae	Abies	alba	Abies alba																					Udepts	Inceptisols					915	8.55833		At least 3 replicates, used 192 literature sources	48.62	7.14389						Ecosystem
22585	2021_Sardans	2021	Empirical support for the biogeochemical niche hypothesis in forest trees			Pinaceae	Abies	alba	Abies alba																					Udepts	Inceptisols					996	8.15833		At least 3 replicates, used 192 literature sources	41.7782	2.44656						Ecosystem
22322	2021_Sardans	2021	Empirical support for the biogeochemical niche hypothesis in forest trees			Pinaceae	Abies	alba	Abies alba																					Udepts	Inceptisols					915	8.55833		At least 3 replicates, used 192 literature sources	48.62	7.14389						Ecosystem
22375	2021_Sardans	2021	Empirical support for the biogeochemical niche hypothesis in forest trees			Pinaceae	Abies	alba	Abies alba																					Udepts	Inceptisols					800	10.2		At least 3 replicates, used 192 literature sources	48.4601	4.95068						Ecosystem
22416	2021_Sardans	2021	Empirical support for the biogeochemical niche hypothesis in forest trees			Pinaceae	Abies	alba	Abies alba																					Udepts	Inceptisols					1130	7.55833		At least 3 replicates, used 192 literature sources	47.9436	7.13528						Ecosystem
22297	2021_Sardans	2021	Empirical support for the biogeochemical niche hypothesis in forest trees			Pinaceae	Abies	alba	Abies alba																					Udepts	Inceptisols					1569	6.43333		At least 3 replicates, used 192 literature sources	45.6467	14.6483						Ecosystem
22341	2021_Sardans	2021	Empirical support for the biogeochemical niche hypothesis in forest trees			Pinaceae	Abies	alba	Abies alba																					Udepts	Inceptisols					915	8.55833		At least 3 replicates, used 192 literature sources	48.62	7.14389						Ecosystem
22420	2021_Sardans	2021	Empirical support for the biogeochemical niche hypothesis in forest trees			Pinaceae	Abies	alba	Abies alba																					Udepts	Inceptisols					1130	7.55833		At least 3 replicates, used 192 literature sources	47.9436	7.13528						Ecosystem
22576	2021_Sardans	2021	Empirical support for the biogeochemical niche hypothesis in forest trees			Pinaceae	Abies	alba	Abies alba																					Cryods	Spodosols					964	-1.81667		At least 3 replicates, used 192 literature sources	46.2478	9.56444						Ecosystem
22381	2021_Sardans	2021	Empirical support for the biogeochemical niche hypothesis in forest trees			Pinaceae	Abies	alba	Abies alba																					Udepts	Inceptisols					915	8.55833		At least 3 replicates, used 192 literature sources	48.62	7.14389						Ecosystem
22332	2021_Sardans	2021	Empirical support for the biogeochemical niche hypothesis in forest trees			Pinaceae	Abies	alba	Abies alba																					Cryepts	Inceptisols					1320	4.875		At least 3 replicates, used 192 literature sources	46.468	15.3953						Ecosystem
22374	2021_Sardans	2021	Empirical support for the biogeochemical niche hypothesis in forest trees			Pinaceae	Abies	alba	Abies alba																					Udepts	Inceptisols					847	7.53333		At least 3 replicates, used 192 literature sources	45.4575	3.5375						Ecosystem
22493	2021_Sardans	2021	Empirical support for the biogeochemical niche hypothesis in forest trees			Pinaceae	Abies	alba	Abies alba																					Udepts	Inceptisols					927	8.68333		At least 3 replicates, used 192 literature sources	48.3198	7.29607						Ecosystem
22487	2021_Sardans	2021	Empirical support for the biogeochemical niche hypothesis in forest trees			Pinaceae	Abies	alba	Abies alba																					Udepts	Inceptisols					1130	7.55833		At least 3 replicates, used 192 literature sources	47.9436	7.13528						Ecosystem
22342	2021_Sardans	2021	Empirical support for the biogeochemical niche hypothesis in forest trees			Pinaceae	Abies	alba	Abies alba																					Udepts	Inceptisols					1197	5.48333		At least 3 replicates, used 192 literature sources	48.9861	12.8911						Ecosystem
22348	2021_Sardans	2021	Empirical support for the biogeochemical niche hypothesis in forest trees			Pinaceae	Abies	alba	Abies alba																					Udepts	Inceptisols					915	8.55833		At least 3 replicates, used 192 literature sources	48.62	7.14389						Ecosystem
22354	2021_Sardans	2021	Empirical support for the biogeochemical niche hypothesis in forest trees			Pinaceae	Abies	alba	Abies alba																					Udepts	Inceptisols					800	10.2		At least 3 replicates, used 192 literature sources	48.4601	4.95068						Ecosystem
22346	2021_Sardans	2021	Empirical support for the biogeochemical niche hypothesis in forest trees			Pinaceae	Abies	alba	Abies alba																					Udepts	Inceptisols					800	10.2		At least 3 replicates, used 192 literature sources	48.4601	4.95068						Ecosystem
22387	2021_Sardans	2021	Empirical support for the biogeochemical niche hypothesis in forest trees			Pinaceae	Abies	alba	Abies alba																					Cryepts	Inceptisols					1172	8.08333		At least 3 replicates, used 192 literature sources	45.4314	6.14139						Ecosystem
22296	2021_Sardans	2021	Empirical support for the biogeochemical niche hypothesis in forest trees			Pinaceae	Abies	alba	Abies alba																					Udepts	Inceptisols					1569	6.43333		At least 3 replicates, used 192 literature sources	45.6467	14.6483						Ecosystem
22133	2021_Sardans	2021	Empirical support for the biogeochemical niche hypothesis in forest trees			Pinaceae	Abies	alba	Abies alba																					Udalfs	Alfisols					1315	7.70833		At least 3 replicates, used 192 literature sources	47.0634	6.33353						Ecosystem
22512	2021_Sardans	2021	Empirical support for the biogeochemical niche hypothesis in forest trees			Pinaceae	Abies	alba	Abies alba																					Udepts	Inceptisols					1130	7.55833		At least 3 replicates, used 192 literature sources	47.9436	7.13528						Ecosystem
22333	2021_Sardans	2021	Empirical support for the biogeochemical niche hypothesis in forest trees			Pinaceae	Abies	alba	Abies alba																					Udepts	Inceptisols					915	8.55833		At least 3 replicates, used 192 literature sources	48.62	7.14389						Ecosystem
22365	2021_Sardans	2021	Empirical support for the biogeochemical niche hypothesis in forest trees			Pinaceae	Abies	alba	Abies alba																					Udepts	Inceptisols					1614	6.55833		At least 3 replicates, used 192 literature sources	45.4863	14.6017						Ecosystem
22118	2021_Sardans	2021	Empirical support for the biogeochemical niche hypothesis in forest trees			Pinaceae	Abies	alba	Abies alba																					Udalfs	Alfisols					1212	8.89167		At least 3 replicates, used 192 literature sources	47.2856	7.89778						Ecosystem
22430	2021_Sardans	2021	Empirical support for the biogeochemical niche hypothesis in forest trees			Pinaceae	Abies	alba	Abies alba																					Udepts	Inceptisols					642	11.0583		At least 3 replicates, used 192 literature sources	41.9125	14.36						Ecosystem
22336	2021_Sardans	2021	Empirical support for the biogeochemical niche hypothesis in forest trees			Pinaceae	Abies	alba	Abies alba																					Udepts	Inceptisols					1079	8.80833		At least 3 replicates, used 192 literature sources	42.8744	1.35528						Ecosystem
22112	2021_Sardans	2021	Empirical support for the biogeochemical niche hypothesis in forest trees			Pinaceae	Abies	alba	Abies alba																					Udalfs	Alfisols					1212	8.89167		At least 3 replicates, used 192 literature sources	47.2856	7.89778						Ecosystem
22500	2021_Sardans	2021	Empirical support for the biogeochemical niche hypothesis in forest trees			Pinaceae	Abies	alba	Abies alba																					Udepts	Inceptisols					1130	7.55833		At least 3 replicates, used 192 literature sources	47.9436	7.13528						Ecosystem
22386	2021_Sardans	2021	Empirical support for the biogeochemical niche hypothesis in forest trees			Pinaceae	Abies	alba	Abies alba																					Udepts	Inceptisols					800	10.2		At least 3 replicates, used 192 literature sources	48.4601	4.95068						Ecosystem
22171	2021_Sardans	2021	Empirical support for the biogeochemical niche hypothesis in forest trees			Pinaceae	Abies	alba	Abies alba																					Aqualfs	Alfisols					1214	7.85		At least 3 replicates, used 192 literature sources	45.9105	15.9637						Ecosystem
22126	2021_Sardans	2021	Empirical support for the biogeochemical niche hypothesis in forest trees			Pinaceae	Abies	alba	Abies alba																					Udalfs	Alfisols					1212	8.89167		At least 3 replicates, used 192 literature sources	47.2856	7.89778						Ecosystem
22501	2021_Sardans	2021	Empirical support for the biogeochemical niche hypothesis in forest trees			Pinaceae	Abies	alba	Abies alba																					Udepts	Inceptisols					1130	7.55833		At least 3 replicates, used 192 literature sources	47.9436	7.13528						Ecosystem
22384	2021_Sardans	2021	Empirical support for the biogeochemical niche hypothesis in forest trees			Pinaceae	Abies	alba	Abies alba																					Udepts	Inceptisols					800	10.2		At least 3 replicates, used 192 literature sources	48.4601	4.95068						Ecosystem
22306	2021_Sardans	2021	Empirical support for the biogeochemical niche hypothesis in forest trees			Pinaceae	Abies	alba	Abies alba																					Cryepts	Inceptisols					1320	4.875		At least 3 replicates, used 192 literature sources	46.468	15.3953						Ecosystem
22313	2021_Sardans	2021	Empirical support for the biogeochemical niche hypothesis in forest trees			Pinaceae	Abies	alba	Abies alba																					Udepts	Inceptisols					847	7.53333		At least 3 replicates, used 192 literature sources	45.4575	3.5375						Ecosystem
22124	2021_Sardans	2021	Empirical support for the biogeochemical niche hypothesis in forest trees			Pinaceae	Abies	alba	Abies alba																					Udalfs	Alfisols					1304	8.20833		At least 3 replicates, used 192 literature sources	46.6462	5.88403						Ecosystem
22326	2021_Sardans	2021	Empirical support for the biogeochemical niche hypothesis in forest trees			Pinaceae	Abies	alba	Abies alba																					Cryepts	Inceptisols					1320	4.875		At least 3 replicates, used 192 literature sources	46.468	15.3953						Ecosystem
22317	2021_Sardans	2021	Empirical support for the biogeochemical niche hypothesis in forest trees			Pinaceae	Abies	alba	Abies alba																					Udepts	Inceptisols					1569	6.43333		At least 3 replicates, used 192 literature sources	45.6467	14.6483						Ecosystem
22392	2021_Sardans	2021	Empirical support for the biogeochemical niche hypothesis in forest trees			Pinaceae	Abies	alba	Abies alba																					Udepts	Inceptisols					915	8.55833		At least 3 replicates, used 192 literature sources	48.62	7.14389						Ecosystem
22460	2021_Sardans	2021	Empirical support for the biogeochemical niche hypothesis in forest trees			Pinaceae	Abies	alba	Abies alba																					Udepts	Inceptisols					847	7.53333		At least 3 replicates, used 192 literature sources	45.4575	3.5375						Ecosystem
22435	2021_Sardans	2021	Empirical support for the biogeochemical niche hypothesis in forest trees			Pinaceae	Abies	alba	Abies alba																					Udepts	Inceptisols					847	7.53333		At least 3 replicates, used 192 literature sources	45.4575	3.5375						Ecosystem
22582	2021_Sardans	2021	Empirical support for the biogeochemical niche hypothesis in forest trees			Pinaceae	Abies	alba	Abies alba																					Orthods	Spodosols					1162	7.84167		At least 3 replicates, used 192 literature sources	48.0624	6.62769						Ecosystem
22331	2021_Sardans	2021	Empirical support for the biogeochemical niche hypothesis in forest trees			Pinaceae	Abies	alba	Abies alba																					Udepts	Inceptisols					1614	6.55833		At least 3 replicates, used 192 literature sources	45.4863	14.6017						Ecosystem
22516	2021_Sardans	2021	Empirical support for the biogeochemical niche hypothesis in forest trees			Pinaceae	Abies	alba	Abies alba																					Udepts	Inceptisols					1201	7.93333		At least 3 replicates, used 192 literature sources	47.7653	6.81497						Ecosystem
22285	2021_Sardans	2021	Empirical support for the biogeochemical niche hypothesis in forest trees			Pinaceae	Abies	alba	Abies alba																					Udepts	Inceptisols					1569	6.43333		At least 3 replicates, used 192 literature sources	45.6467	14.6483						Ecosystem
22498	2021_Sardans	2021	Empirical support for the biogeochemical niche hypothesis in forest trees			Pinaceae	Abies	alba	Abies alba																					Udepts	Inceptisols					915	8.55833		At least 3 replicates, used 192 literature sources	48.62	7.14389						Ecosystem
22287	2021_Sardans	2021	Empirical support for the biogeochemical niche hypothesis in forest trees			Pinaceae	Abies	alba	Abies alba																					Cryepts	Inceptisols					1320	4.875		At least 3 replicates, used 192 literature sources	46.468	15.3953						Ecosystem
22418	2021_Sardans	2021	Empirical support for the biogeochemical niche hypothesis in forest trees			Pinaceae	Abies	alba	Abies alba																					Udepts	Inceptisols					915	8.55833		At least 3 replicates, used 192 literature sources	48.62	7.14389						Ecosystem
22294	2021_Sardans	2021	Empirical support for the biogeochemical niche hypothesis in forest trees			Pinaceae	Abies	alba	Abies alba																					Udepts	Inceptisols					1569	6.43333		At least 3 replicates, used 192 literature sources	45.6467	14.6483						Ecosystem
22182	2021_Sardans	2021	Empirical support for the biogeochemical niche hypothesis in forest trees			Pinaceae	Abies	alba	Abies alba																					Cryalfs	Alfisols					1349	6.75833		At least 3 replicates, used 192 literature sources	46.9861	6.47167						Ecosystem
22292	2021_Sardans	2021	Empirical support for the biogeochemical niche hypothesis in forest trees			Pinaceae	Abies	alba	Abies alba																					Cryepts	Inceptisols					1320	4.875		At least 3 replicates, used 192 literature sources	46.468	15.3953						Ecosystem
22450	2021_Sardans	2021	Empirical support for the biogeochemical niche hypothesis in forest trees			Pinaceae	Abies	alba	Abies alba																					Udepts	Inceptisols					915	8.55833		At least 3 replicates, used 192 literature sources	48.62	7.14389						Ecosystem
22312	2021_Sardans	2021	Empirical support for the biogeochemical niche hypothesis in forest trees			Pinaceae	Abies	alba	Abies alba																					Cryepts	Inceptisols					1320	4.875		At least 3 replicates, used 192 literature sources	46.468	15.3953						Ecosystem
22201	2021_Sardans	2021	Empirical support for the biogeochemical niche hypothesis in forest trees			Pinaceae	Abies	alba	Abies alba																					Udalfs	Alfisols					960	9.05833		At least 3 replicates, used 192 literature sources	47.4626	7.2148						Ecosystem
22338	2021_Sardans	2021	Empirical support for the biogeochemical niche hypothesis in forest trees			Pinaceae	Abies	alba	Abies alba																					Udepts	Inceptisols					847	7.53333		At least 3 replicates, used 192 literature sources	45.4575	3.5375						Ecosystem
22429	2021_Sardans	2021	Empirical support for the biogeochemical niche hypothesis in forest trees			Pinaceae	Abies	alba	Abies alba																					Udepts	Inceptisols					1197	5.48333		At least 3 replicates, used 192 literature sources	48.9861	12.8911						Ecosystem
22409	2021_Sardans	2021	Empirical support for the biogeochemical niche hypothesis in forest trees			Pinaceae	Abies	alba	Abies alba																					Udepts	Inceptisols					847	7.53333		At least 3 replicates, used 192 literature sources	45.4575	3.5375						Ecosystem
22347	2021_Sardans	2021	Empirical support for the biogeochemical niche hypothesis in forest trees			Pinaceae	Abies	alba	Abies alba																					Udepts	Inceptisols					1079	8.80833		At least 3 replicates, used 192 literature sources	42.8744	1.35528						Ecosystem
22137	2021_Sardans	2021	Empirical support for the biogeochemical niche hypothesis in forest trees			Pinaceae	Abies	alba	Abies alba																					Udalfs	Alfisols					1212	8.89167		At least 3 replicates, used 192 literature sources	47.2856	7.89778						Ecosystem
22293	2021_Sardans	2021	Empirical support for the biogeochemical niche hypothesis in forest trees			Pinaceae	Abies	alba	Abies alba																					Cryepts	Inceptisols					1320	4.875		At least 3 replicates, used 192 literature sources	46.468	15.3953						Ecosystem
22130	2021_Sardans	2021	Empirical support for the biogeochemical niche hypothesis in forest trees			Pinaceae	Abies	alba	Abies alba																					Udalfs	Alfisols					1212	8.89167		At least 3 replicates, used 192 literature sources	47.2856	7.89778						Ecosystem
22220	2021_Sardans	2021	Empirical support for the biogeochemical niche hypothesis in forest trees			Pinaceae	Abies	alba	Abies alba																					Udalfs	Alfisols					1521	7.175		At least 3 replicates, used 192 literature sources	45.395	14.8833						Ecosystem
22335	2021_Sardans	2021	Empirical support for the biogeochemical niche hypothesis in forest trees			Pinaceae	Abies	alba	Abies alba																					Udepts	Inceptisols					915	8.55833		At least 3 replicates, used 192 literature sources	48.62	7.14389						Ecosystem
22484	2021_Sardans	2021	Empirical support for the biogeochemical niche hypothesis in forest trees			Pinaceae	Abies	alba	Abies alba																					Udepts	Inceptisols					1041	9.925		At least 3 replicates, used 192 literature sources	42.9521	1.35192						Ecosystem
22361	2021_Sardans	2021	Empirical support for the biogeochemical niche hypothesis in forest trees			Pinaceae	Abies	alba	Abies alba																					Udepts	Inceptisols					1079	8.80833		At least 3 replicates, used 192 literature sources	42.8744	1.35528						Ecosystem
22407	2021_Sardans	2021	Empirical support for the biogeochemical niche hypothesis in forest trees			Pinaceae	Abies	alba	Abies alba																					Udepts	Inceptisols					847	7.53333		At least 3 replicates, used 192 literature sources	45.4575	3.5375						Ecosystem
22399	2021_Sardans	2021	Empirical support for the biogeochemical niche hypothesis in forest trees			Pinaceae	Abies	alba	Abies alba																					Udepts	Inceptisols					1079	8.80833		At least 3 replicates, used 192 literature sources	42.8744	1.35528						Ecosystem
22291	2021_Sardans	2021	Empirical support for the biogeochemical niche hypothesis in forest trees			Pinaceae	Abies	alba	Abies alba																					Cryepts	Inceptisols					1320	4.875		At least 3 replicates, used 192 literature sources	46.468	15.3953						Ecosystem
22302	2021_Sardans	2021	Empirical support for the biogeochemical niche hypothesis in forest trees			Pinaceae	Abies	alba	Abies alba																					Udepts	Inceptisols					1569	6.43333		At least 3 replicates, used 192 literature sources	45.6467	14.6483						Ecosystem
22357	2021_Sardans	2021	Empirical support for the biogeochemical niche hypothesis in forest trees			Pinaceae	Abies	alba	Abies alba																					Udepts	Inceptisols					1079	8.80833		At least 3 replicates, used 192 literature sources	42.8744	1.35528						Ecosystem
22423	2021_Sardans	2021	Empirical support for the biogeochemical niche hypothesis in forest trees			Pinaceae	Abies	alba	Abies alba																					Udepts	Inceptisols					915	8.55833		At least 3 replicates, used 192 literature sources	48.62	7.14389						Ecosystem
22303	2021_Sardans	2021	Empirical support for the biogeochemical niche hypothesis in forest trees			Pinaceae	Abies	alba	Abies alba																					Cryepts	Inceptisols					1320	4.875		At least 3 replicates, used 192 literature sources	46.468	15.3953						Ecosystem
22280	2021_Sardans	2021	Empirical support for the biogeochemical niche hypothesis in forest trees			Pinaceae	Abies	alba	Abies alba																					Cryepts	Inceptisols					1320	4.875		At least 3 replicates, used 192 literature sources	46.468	15.3953						Ecosystem
22431	2021_Sardans	2021	Empirical support for the biogeochemical niche hypothesis in forest trees			Pinaceae	Abies	alba	Abies alba																					Udepts	Inceptisols					847	7.53333		At least 3 replicates, used 192 literature sources	45.4575	3.5375						Ecosystem
22274	2021_Sardans	2021	Empirical support for the biogeochemical niche hypothesis in forest trees			Pinaceae	Abies	alba	Abies alba																					Cryepts	Inceptisols					1320	4.875		At least 3 replicates, used 192 literature sources	46.468	15.3953						Ecosystem
22471	2021_Sardans	2021	Empirical support for the biogeochemical niche hypothesis in forest trees			Pinaceae	Abies	alba	Abies alba																					Udepts	Inceptisols					847	7.53333		At least 3 replicates, used 192 literature sources	45.4575	3.5375						Ecosystem
22373	2021_Sardans	2021	Empirical support for the biogeochemical niche hypothesis in forest trees			Pinaceae	Abies	alba	Abies alba																					Cryepts	Inceptisols					1273	6.98333		At least 3 replicates, used 192 literature sources	48.1856	7.06601						Ecosystem
22119	2021_Sardans	2021	Empirical support for the biogeochemical niche hypothesis in forest trees			Pinaceae	Abies	alba	Abies alba																					Udalfs	Alfisols					1212	8.89167		At least 3 replicates, used 192 literature sources	47.2856	7.89778						Ecosystem
22281	2021_Sardans	2021	Empirical support for the biogeochemical niche hypothesis in forest trees			Pinaceae	Abies	alba	Abies alba																					Cryepts	Inceptisols					1320	4.875		At least 3 replicates, used 192 literature sources	46.468	15.3953						Ecosystem
22577	2021_Sardans	2021	Empirical support for the biogeochemical niche hypothesis in forest trees			Pinaceae	Abies	alba	Abies alba																					Orthods	Spodosols					722	8.29167		At least 3 replicates, used 192 literature sources	50.2725	11.247						Ecosystem
22414	2021_Sardans	2021	Empirical support for the biogeochemical niche hypothesis in forest trees			Pinaceae	Abies	alba	Abies alba																					Udepts	Inceptisols					1079	8.80833		At least 3 replicates, used 192 literature sources	42.8744	1.35528						Ecosystem
22111	2021_Sardans	2021	Empirical support for the biogeochemical niche hypothesis in forest trees			Pinaceae	Abies	alba	Abies alba																					Udalfs	Alfisols					1212	8.89167		At least 3 replicates, used 192 literature sources	47.2856	7.89778						Ecosystem
22275	2021_Sardans	2021	Empirical support for the biogeochemical niche hypothesis in forest trees			Pinaceae	Abies	alba	Abies alba																					Cryepts	Inceptisols					1320	4.875		At least 3 replicates, used 192 literature sources	46.468	15.3953						Ecosystem
22385	2021_Sardans	2021	Empirical support for the biogeochemical niche hypothesis in forest trees			Pinaceae	Abies	alba	Abies alba																					Udepts	Inceptisols					1219	7.625		At least 3 replicates, used 192 literature sources	47.9163	6.61411						Ecosystem
22288	2021_Sardans	2021	Empirical support for the biogeochemical niche hypothesis in forest trees			Pinaceae	Abies	alba	Abies alba																					Cryepts	Inceptisols					1320	4.875		At least 3 replicates, used 192 literature sources	46.468	15.3953						Ecosystem
22372	2021_Sardans	2021	Empirical support for the biogeochemical niche hypothesis in forest trees			Pinaceae	Abies	alba	Abies alba																					Udepts	Inceptisols					1079	8.80833		At least 3 replicates, used 192 literature sources	42.8744	1.35528						Ecosystem
22272	2021_Sardans	2021	Empirical support for the biogeochemical niche hypothesis in forest trees			Pinaceae	Abies	alba	Abies alba																					Cryepts	Inceptisols					1320	4.875		At least 3 replicates, used 192 literature sources	46.468	15.3953						Ecosystem
22397	2021_Sardans	2021	Empirical support for the biogeochemical niche hypothesis in forest trees			Pinaceae	Abies	alba	Abies alba																					Ustepts	Inceptisols					958	9.425		At least 3 replicates, used 192 literature sources	42.8772	2.11111						Ecosystem
22107	2021_Sardans	2021	Empirical support for the biogeochemical niche hypothesis in forest trees			Pinaceae	Abies	alba	Abies alba																					Udalfs	Alfisols					1212	8.89167		At least 3 replicates, used 192 literature sources	47.2856	7.89778						Ecosystem
22286	2021_Sardans	2021	Empirical support for the biogeochemical niche hypothesis in forest trees			Pinaceae	Abies	alba	Abies alba																					Cryepts	Inceptisols					1320	4.875		At least 3 replicates, used 192 literature sources	46.468	15.3953						Ecosystem
22282	2021_Sardans	2021	Empirical support for the biogeochemical niche hypothesis in forest trees			Pinaceae	Abies	alba	Abies alba																					Cryepts	Inceptisols					1320	4.875		At least 3 replicates, used 192 literature sources	46.468	15.3953						Ecosystem
22116	2021_Sardans	2021	Empirical support for the biogeochemical niche hypothesis in forest trees			Pinaceae	Abies	alba	Abies alba																					Udalfs	Alfisols					1212	8.89167		At least 3 replicates, used 192 literature sources	47.2856	7.89778						Ecosystem
22109	2021_Sardans	2021	Empirical support for the biogeochemical niche hypothesis in forest trees			Pinaceae	Abies	alba	Abies alba																					Udalfs	Alfisols					1212	8.89167		At least 3 replicates, used 192 literature sources	47.2856	7.89778						Ecosystem
22309	2021_Sardans	2021	Empirical support for the biogeochemical niche hypothesis in forest trees			Pinaceae	Abies	alba	Abies alba																					Udepts	Inceptisols					1569	6.43333		At least 3 replicates, used 192 literature sources	45.6467	14.6483						Ecosystem
22276	2021_Sardans	2021	Empirical support for the biogeochemical niche hypothesis in forest trees			Pinaceae	Abies	alba	Abies alba																					Cryepts	Inceptisols					1320	4.875		At least 3 replicates, used 192 literature sources	46.468	15.3953						Ecosystem
22268	2021_Sardans	2021	Empirical support for the biogeochemical niche hypothesis in forest trees			Pinaceae	Abies	alba	Abies alba																					Cryepts	Inceptisols					1320	4.875		At least 3 replicates, used 192 literature sources	46.468	15.3953						Ecosystem
22269	2021_Sardans	2021	Empirical support for the biogeochemical niche hypothesis in forest trees			Pinaceae	Abies	alba	Abies alba																					Cryepts	Inceptisols					1320	4.875		At least 3 replicates, used 192 literature sources	46.468	15.3953						Ecosystem
22278	2021_Sardans	2021	Empirical support for the biogeochemical niche hypothesis in forest trees			Pinaceae	Abies	alba	Abies alba																					Cryepts	Inceptisols					1320	4.875		At least 3 replicates, used 192 literature sources	46.468	15.3953						Ecosystem
22270	2021_Sardans	2021	Empirical support for the biogeochemical niche hypothesis in forest trees			Pinaceae	Abies	alba	Abies alba																					Cryepts	Inceptisols					1320	4.875		At least 3 replicates, used 192 literature sources	46.468	15.3953						Ecosystem
22271	2021_Sardans	2021	Empirical support for the biogeochemical niche hypothesis in forest trees			Pinaceae	Abies	alba	Abies alba																					Cryepts	Inceptisols					1320	4.875		At least 3 replicates, used 192 literature sources	46.468	15.3953						Ecosystem
22273	2021_Sardans	2021	Empirical support for the biogeochemical niche hypothesis in forest trees			Pinaceae	Abies	alba	Abies alba																					Cryepts	Inceptisols					1320	4.875		At least 3 replicates, used 192 literature sources	46.468	15.3953						Ecosystem
3188	2004_Wright	2004	The worldwide leaf economics spectrum			Pinaceae	Abies	alba	Abies alba						C3	No	Tree	Needle	Evergreen						Native		Literature_or_unknown																				Ecosystem
5019	2004_Reich	2004	﻿Global patterns of plant leaf N and P in relation to temperature and latitude			Pinaceae	Abies	alba	Abies alba													2,*															8					49.04					Ecosystem
5020	2004_Reich	2004	﻿Global patterns of plant leaf N and P in relation to temperature and latitude			Pinaceae	Abies	amabilis	Abies amabilis													3, 4															5.4					49.06					Ecosystem
5021	2004_Reich	2004	﻿Global patterns of plant leaf N and P in relation to temperature and latitude			Pinaceae	Abies	balsamea	Abies balsamea													5, 6, 7															3.8					47.66					Ecosystem
4623	2006_Kerkhoff	2006	﻿Phylogenetic and Growth Form Variation in the Scaling of Nitrogen and Phosphorus in the Seed Plants			Pinaceae	Abies	balsamea	Abies balsamea								Woody																														Ecosystem
22594	2021_Sardans	2021	Empirical support for the biogeochemical niche hypothesis in forest trees			Pinaceae	Abies	borisii regis	Abies borisii regis																					Xeralfs	Alfisols					858	9.68333		At least 3 replicates, used 192 literature sources	38.8844	21.8758						Ecosystem
22589	2021_Sardans	2021	Empirical support for the biogeochemical niche hypothesis in forest trees			Pinaceae	Abies	borisii regis	Abies borisii regis																					Xeralfs	Alfisols					858	9.68333		At least 3 replicates, used 192 literature sources	38.8844	21.8758						Ecosystem
22600	2021_Sardans	2021	Empirical support for the biogeochemical niche hypothesis in forest trees			Pinaceae	Abies	borisii regis	Abies borisii regis																					Xeralfs	Alfisols					858	9.68333		At least 3 replicates, used 192 literature sources	38.8844	21.8758						Ecosystem
22599	2021_Sardans	2021	Empirical support for the biogeochemical niche hypothesis in forest trees			Pinaceae	Abies	borisii regis	Abies borisii regis																					Xeralfs	Alfisols					858	9.68333		At least 3 replicates, used 192 literature sources	38.8844	21.8758						Ecosystem
22590	2021_Sardans	2021	Empirical support for the biogeochemical niche hypothesis in forest trees			Pinaceae	Abies	borisii regis	Abies borisii regis																					Xeralfs	Alfisols					858	9.68333		At least 3 replicates, used 192 literature sources	38.8844	21.8758						Ecosystem
22605	2021_Sardans	2021	Empirical support for the biogeochemical niche hypothesis in forest trees			Pinaceae	Abies	borisii regis	Abies borisii regis																					Xeralfs	Alfisols					858	9.68333		At least 3 replicates, used 192 literature sources	38.8844	21.8758						Ecosystem
22604	2021_Sardans	2021	Empirical support for the biogeochemical niche hypothesis in forest trees			Pinaceae	Abies	borisii regis	Abies borisii regis																					Xeralfs	Alfisols					858	9.68333		At least 3 replicates, used 192 literature sources	38.8844	21.8758						Ecosystem
22592	2021_Sardans	2021	Empirical support for the biogeochemical niche hypothesis in forest trees			Pinaceae	Abies	borisii regis	Abies borisii regis																					Xeralfs	Alfisols					858	9.68333		At least 3 replicates, used 192 literature sources	38.8844	21.8758						Ecosystem
22591	2021_Sardans	2021	Empirical support for the biogeochemical niche hypothesis in forest trees			Pinaceae	Abies	borisii regis	Abies borisii regis																					Xeralfs	Alfisols					858	9.68333		At least 3 replicates, used 192 literature sources	38.8844	21.8758						Ecosystem
22602	2021_Sardans	2021	Empirical support for the biogeochemical niche hypothesis in forest trees			Pinaceae	Abies	borisii regis	Abies borisii regis																					Xeralfs	Alfisols					858	9.68333		At least 3 replicates, used 192 literature sources	38.8844	21.8758						Ecosystem
22603	2021_Sardans	2021	Empirical support for the biogeochemical niche hypothesis in forest trees			Pinaceae	Abies	borisii regis	Abies borisii regis																					Xeralfs	Alfisols					858	9.68333		At least 3 replicates, used 192 literature sources	38.8844	21.8758						Ecosystem
22601	2021_Sardans	2021	Empirical support for the biogeochemical niche hypothesis in forest trees			Pinaceae	Abies	borisii regis	Abies borisii regis																					Xeralfs	Alfisols					858	9.68333		At least 3 replicates, used 192 literature sources	38.8844	21.8758						Ecosystem
22593	2021_Sardans	2021	Empirical support for the biogeochemical niche hypothesis in forest trees			Pinaceae	Abies	borisii regis	Abies borisii regis																					Xeralfs	Alfisols					858	9.68333		At least 3 replicates, used 192 literature sources	38.8844	21.8758						Ecosystem
22598	2021_Sardans	2021	Empirical support for the biogeochemical niche hypothesis in forest trees			Pinaceae	Abies	borisii regis	Abies borisii regis																					Xeralfs	Alfisols					858	9.68333		At least 3 replicates, used 192 literature sources	38.8844	21.8758						Ecosystem
22595	2021_Sardans	2021	Empirical support for the biogeochemical niche hypothesis in forest trees			Pinaceae	Abies	borisii regis	Abies borisii regis																					Xeralfs	Alfisols					858	9.68333		At least 3 replicates, used 192 literature sources	38.8844	21.8758						Ecosystem
22596	2021_Sardans	2021	Empirical support for the biogeochemical niche hypothesis in forest trees			Pinaceae	Abies	borisii regis	Abies borisii regis																					Xeralfs	Alfisols					858	9.68333		At least 3 replicates, used 192 literature sources	38.8844	21.8758						Ecosystem
22597	2021_Sardans	2021	Empirical support for the biogeochemical niche hypothesis in forest trees			Pinaceae	Abies	borisii regis	Abies borisii regis																					Xeralfs	Alfisols					858	9.68333		At least 3 replicates, used 192 literature sources	38.8844	21.8758						Ecosystem
22606	2021_Sardans	2021	Empirical support for the biogeochemical niche hypothesis in forest trees			Pinaceae	Abies	chensiensis	Abies chensiensis																					Orthents	Entisols					781	5.38333		At least 3 replicates, used 192 literature sources	33.95	107.9						Ecosystem
4624	2006_Kerkhoff	2006	﻿Phylogenetic and Growth Form Variation in the Scaling of Nitrogen and Phosphorus in the Seed Plants			Pinaceae	Abies	grandis	Abies grandis								Woody																														Ecosystem
21843	2021_Watanabe	2021	﻿Ionomic variation in leaves of 819 plant species growing in the botanical garden of Hokkaido University, Japan		Pinales	Pinaceae	Abies	homolepis	Abies homolepis	Siebold et Zucc. W E																																			﻿Botanic Garden of Hokkaido University, Japan	Japan	Botanical Garden
5022	2004_Reich	2004	﻿Global patterns of plant leaf N and P in relation to temperature and latitude			Pinaceae	Abies	lasiocarpa	Abies lasiocarpa													8															–3.7					40.1					Ecosystem
3189	2004_Wright	2004	The worldwide leaf economics spectrum			Pinaceae	Abies	lasiocarpa	Abies lasiocarpa						C3	No	Tree	Needle	Evergreen						Native		Literature_or_unknown																				Ecosystem
9192	2003_Osaki	2003	﻿Mineral characteristics of leaves of plants from different phylogeny grown in various soil types in the temperate region	Coniferopsida		Pinaceae	Abies	sachalinensis	Abies sachalinensis	(Fr. Schmidt) Masters							tree														Alluvial														﻿Botanical Garden of Hokkaido University		Ecosystem
9328	2003_Osaki	2003	﻿Mineral characteristics of leaves of plants from different phylogeny grown in various soil types in the temperate region	Coniferopsida		Pinaceae	Abies	sachalinensis	Abies sachalinensis	(Fr. Schmidt) Masters							tree														Serpentine														Teshio Forest Station of Hokkaido University		Ecosystem
9281	2003_Osaki	2003	﻿Mineral characteristics of leaves of plants from different phylogeny grown in various soil types in the temperate region	Coniferopsida		Pinaceae	Abies	sachalinensis	Abies sachalinensis	(Fr. Schmidt) Masters							tree														Brown forest soil														﻿Non-serpentine forest next to Teshio experimental station		Ecosystem
9241	2003_Osaki	2003	﻿Mineral characteristics of leaves of plants from different phylogeny grown in various soil types in the temperate region	Coniferopsida		Pinaceae	Abies	sachalinensis	Abies sachalinensis	(Fr. Schmidt) Masters							tree														﻿volcanic														Mt. Iou		Ecosystem
8788	2007_Watanabe	2007	Evolutionary control of leaf element composition in plants: Rapid report	Pinales		Pinaceae	Abies	sachalinensis	Abies sachalinensis																																		1980 to 1984		Hokkaido	Japan	Ecosystem
21844	2021_Watanabe	2021	﻿Ionomic variation in leaves of 819 plant species growing in the botanical garden of Hokkaido University, Japan		Pinales	Pinaceae	Abies	sachalinensis	Abies sachalinensis	(F.Schmidt) Mast. W E																																			﻿Botanic Garden of Hokkaido University, Japan	Japan	Botanical Garden
6297	2017_Muller	2017	Phylogenetic patterns of foliar mineral nutrient accumulation among gypsophiles and their relatives in the chihuahuan desert		Caryophyllales	Nyctaginaceae	Abronia	nealleyi	Abronia nealleyi																		5							Desert									2014		Chihuahuan Desert		Ecosystem
1781	2004_Wright	2004	The worldwide leaf economics spectrum		Caryophyllales	Nyctaginaceae	Abronia	villosa	Abronia villosa							No	Herb	Broad							Native		Literature_or_unknown																				Ecosystem
13172	2021_﻿Belloeil	2021	﻿The X-ray fluorescence screening of multiple elements in herbarium specimens from the Neotropical region reveals new records of metal accumulation in plants		Malvales	Malvaceae	Abutilon	abutiloides	Abutilon abutiloides																																					Cuba	Herbarium
13173	2021_﻿Belloeil	2021	﻿The X-ray fluorescence screening of multiple elements in herbarium specimens from the Neotropical region reveals new records of metal accumulation in plants		Malvales	Malvaceae	Abutilon	hirtum	Abutilon hirtum																																					Cuba	Herbarium
13174	2021_﻿Belloeil	2021	﻿The X-ray fluorescence screening of multiple elements in herbarium specimens from the Neotropical region reveals new records of metal accumulation in plants		Malvales	Malvaceae	Abutilon	hulseanum	Abutilon hulseanum																																					Cuba	Herbarium
735	2018_﻿Neugebauer	2018	Variation in the angiosperm ionome		Malvales	Malvaceae	Abutilon	indicum	Abutilon indicum																Hydroponics		12																				Greenhouse	2000	2000
13175	2021_﻿Belloeil	2021	﻿The X-ray fluorescence screening of multiple elements in herbarium specimens from the Neotropical region reveals new records of metal accumulation in plants		Malvales	Malvaceae	Abutilon	permolle	Abutilon permolle																																					Cuba	Herbarium
1782	2004_Wright	2004	The worldwide leaf economics spectrum		Malvales	Malvaceae	Abutilon	theophrastii	Abutilon theophrastii							No	Herb	Broad							Native		Literature_or_unknown																				Ecosystem
4989	2016_Reid	2016	Excessive sulphur accumulation and ionic storage behaviour identified in species of Acacia (Leguminosae: Mimosoideae)		Fabales	Fabaceae	Acacia	ampliceps	Acacia ampliceps																		1																		﻿22?4’32’’S, 119?40’29’’E		Herbarium
4990	2016_Reid	2016	Excessive sulphur accumulation and ionic storage behaviour identified in species of Acacia (Leguminosae: Mimosoideae)		Fabales	Fabaceae	Acacia	ancistrocarpa	Acacia ancistrocarpa								Shrub										24																		Great Sandy Desert, Australia		Ecosystem
4993	2016_Reid	2016	Excessive sulphur accumulation and ionic storage behaviour identified in species of Acacia (Leguminosae: Mimosoideae)		Fabales	Fabaceae	Acacia	aneura	Acacia aneura								Shrub/ Tree										53																		Stuart Shelf, Australia		Ecosystem
4335	2006_Kerkhoff	2006	﻿Phylogenetic and Growth Form Variation in the Scaling of Nitrogen and Phosphorus in the Seed Plants		Fabales	Fabaceae	Acacia	angustissima	Acacia angustissima								Woody																														Ecosystem
4336	2006_Kerkhoff	2006	﻿Phylogenetic and Growth Form Variation in the Scaling of Nitrogen and Phosphorus in the Seed Plants		Fabales	Fabaceae	Acacia	ataxacantha	Acacia ataxacantha								Woody																														Ecosystem
1107	2004_Wright	2004	The worldwide leaf economics spectrum		Fabales	Fabaceae	Acacia	auriculiformis	Acacia auriculiformis						C3	Yes	Tree	Broad	Evergreen						Native		Literature_or_unknown																				Ecosystem
4994	2016_Reid	2016	Excessive sulphur accumulation and ionic storage behaviour identified in species of Acacia (Leguminosae: Mimosoideae)		Fabales	Fabaceae	Acacia	bivenosa	Acacia bivenosa								Shrub										56																		Tanami Desert, Australia		Ecosystem
4991	2016_Reid	2016	Excessive sulphur accumulation and ionic storage behaviour identified in species of Acacia (Leguminosae: Mimosoideae)		Fabales	Fabaceae	Acacia	bivenosa x sclerosperma subsp. Sclerosperma	Acacia bivenosa x sclerosperma subsp. Sclerosperma								Shrub										10																		Great Sandy Desert, Australia		Ecosystem
4992	2016_Reid	2016	Excessive sulphur accumulation and ionic storage behaviour identified in species of Acacia (Leguminosae: Mimosoideae)		Fabales	Fabaceae	Acacia	blakelyi	Acacia blakelyi																		1																		﻿28?10’58’’S, 114?49’22’’E		Herbarium
179	1963_McCray	1963	SELENOSIS IN NORTH-WESTERN ASSOCIATED WITH A MARINE FORMATION		Fabales	Fabaceae	Acacia	cana	Acacia cana												Boree			Growing on poison strip (high Se area in Australia); substrate Se ppm value based on the map indications	Soil														16				1963		North Queensland, Australia		Ecosystem
48	2016_White	2016	Selenium accumulation by plants		Fabales	Fabaceae	Acacia	cana	Acacia cana					Maiden								McCray and Hurwood (1963)			Soil																				NW Queensland, Australia		Ecosystem
186	1963_McCray	1963	SELENOSIS IN NORTH-WESTERN ASSOCIATED WITH A MARINE FORMATION		Fabales	Fabaceae	Acacia	cana	Acacia cana												Boree			Growing on poison strip (high Se area in Australia); substrate Se ppm value based on the map indications	Soil														22				1963		North Queensland, Australia		Ecosystem
1121	2004_Wright	2004	The worldwide leaf economics spectrum		Fabales	Fabaceae	Acacia	colletioides	Acacia colletioides						C3	Yes	Shrub	Needle	Evergreen						Native		Literature_or_unknown																				Ecosystem
22609	2021_Sardans	2021	Empirical support for the biogeochemical niche hypothesis in forest trees		Fabales	Fabaceae	Acacia	confusa	Acacia confusa																					Uderts	Vertisols					2029	22.1333		At least 3 replicates, used 192 literature sources	21.31	-157.773						Ecosystem
22607	2021_Sardans	2021	Empirical support for the biogeochemical niche hypothesis in forest trees		Fabales	Fabaceae	Acacia	confusa	Acacia confusa																					Uderts	Vertisols					2029	22.1333		At least 3 replicates, used 192 literature sources	21.31	-157.773						Ecosystem
22608	2021_Sardans	2021	Empirical support for the biogeochemical niche hypothesis in forest trees		Fabales	Fabaceae	Acacia	confusa	Acacia confusa																					Uderts	Vertisols					2029	22.1333		At least 3 replicates, used 192 literature sources	21.31	-157.773						Ecosystem
22610	2021_Sardans	2021	Empirical support for the biogeochemical niche hypothesis in forest trees		Fabales	Fabaceae	Acacia	confusa	Acacia confusa																					Uderts	Vertisols					1542	23.1917		At least 3 replicates, used 192 literature sources	21.31	-157.79						Ecosystem
4995	2016_Reid	2016	Excessive sulphur accumulation and ionic storage behaviour identified in species of Acacia (Leguminosae: Mimosoideae)		Fabales	Fabaceae	Acacia	coriacea	Acacia coriacea								Tree										32																		Tanami Desert, Australia		Ecosystem
4997	2016_Reid	2016	Excessive sulphur accumulation and ionic storage behaviour identified in species of Acacia (Leguminosae: Mimosoideae)		Fabales	Fabaceae	Acacia	cupularis	Acacia cupularis																		1																		﻿35?36’S, 113?6’E		Herbarium
4337	2006_Kerkhoff	2006	﻿Phylogenetic and Growth Form Variation in the Scaling of Nitrogen and Phosphorus in the Seed Plants		Fabales	Fabaceae	Acacia	detinens	Acacia detinens								Woody																														Ecosystem
4996	2016_Reid	2016	Excessive sulphur accumulation and ionic storage behaviour identified in species of Acacia (Leguminosae: Mimosoideae)		Fabales	Fabaceae	Acacia	didyma	Acacia didyma																		1																		﻿26?38’18’’S, 113?37’55’’E		Herbarium
1085	2004_Wright	2004	The worldwide leaf economics spectrum		Fabales	Fabaceae	Acacia	dimidiata	Acacia dimidiata							Yes	Shrub	Broad	Evergreen						Native		Literature_or_unknown																				Ecosystem
1086	2004_Wright	2004	The worldwide leaf economics spectrum		Fabales	Fabaceae	Acacia	doratoxylon	Acacia doratoxylon						C3	Yes	Shrub	Broad	Evergreen						Native		Literature_or_unknown																				Ecosystem
4338	2006_Kerkhoff	2006	﻿Phylogenetic and Growth Form Variation in the Scaling of Nitrogen and Phosphorus in the Seed Plants		Fabales	Fabaceae	Acacia	erioloba	Acacia erioloba								Woody																														Ecosystem
4339	2006_Kerkhoff	2006	﻿Phylogenetic and Growth Form Variation in the Scaling of Nitrogen and Phosphorus in the Seed Plants		Fabales	Fabaceae	Acacia	erubescens	Acacia erubescens								Woody																														Ecosystem
194	1963_McCray	1963	SELENOSIS IN NORTH-WESTERN ASSOCIATED WITH A MARINE FORMATION		Fabales	Fabaceae	Acacia	farnesiana	Acacia farnesiana												Sweet Acacia			Growing on poison strip (high Se area in Australia); substrate Se ppm value based on the map indications	Soil														28				1963		North Queensland, Australia		Ecosystem
4340	2006_Kerkhoff	2006	﻿Phylogenetic and Growth Form Variation in the Scaling of Nitrogen and Phosphorus in the Seed Plants		Fabales	Fabaceae	Acacia	fleckii	Acacia fleckii								Woody																														Ecosystem
1108	2004_Wright	2004	The worldwide leaf economics spectrum		Fabales	Fabaceae	Acacia	floribunda	Acacia floribunda						C3	Yes	Tree	Broad	Evergreen						Native		Literature_or_unknown																				Ecosystem
1122	2004_Wright	2004	The worldwide leaf economics spectrum		Fabales	Fabaceae	Acacia	havilandiorum	Acacia havilandiorum						C3	Yes	Shrub	Needle	Evergreen						Native		Literature_or_unknown																				Ecosystem
4341	2006_Kerkhoff	2006	﻿Phylogenetic and Growth Form Variation in the Scaling of Nitrogen and Phosphorus in the Seed Plants		Fabales	Fabaceae	Acacia	hebeclada	Acacia hebeclada								Woody																														Ecosystem
1109	2004_Wright	2004	The worldwide leaf economics spectrum		Fabales	Fabaceae	Acacia	holosericea	Acacia holosericea							Yes	Tree	Broad	Evergreen						Native		Literature_or_unknown																				Ecosystem
5023	2004_Reich	2004	﻿Global patterns of plant leaf N and P in relation to temperature and latitude		Fabales	Fabaceae	Acacia	karroo	Acacia karroo													9															17.4					32.42					Ecosystem
1034	2004_Wright	2004	The worldwide leaf economics spectrum		Fabales	Fabaceae	Acacia	karroo	Acacia karroo						C3	Yes	Tree	Broad							Native		Literature_or_unknown																				Ecosystem
4342	2006_Kerkhoff	2006	﻿Phylogenetic and Growth Form Variation in the Scaling of Nitrogen and Phosphorus in the Seed Plants		Fabales	Fabaceae	Acacia	karroo	Acacia karroo								Woody																														Ecosystem
22612	2021_Sardans	2021	Empirical support for the biogeochemical niche hypothesis in forest trees		Fabales	Fabaceae	Acacia	koa	Acacia koa																					Uderts	Vertisols					2029	22.1333		At least 3 replicates, used 192 literature sources	21.31	-157.773						Ecosystem
22611	2021_Sardans	2021	Empirical support for the biogeochemical niche hypothesis in forest trees		Fabales	Fabaceae	Acacia	koa	Acacia koa																					Uderts	Vertisols					2029	22.1333		At least 3 replicates, used 192 literature sources	21.31	-157.773						Ecosystem
22613	2021_Sardans	2021	Empirical support for the biogeochemical niche hypothesis in forest trees		Fabales	Fabaceae	Acacia	koa	Acacia koa																					Uderts	Vertisols					2029	22.1333		At least 3 replicates, used 192 literature sources	21.31	-157.773						Ecosystem
22614	2021_Sardans	2021	Empirical support for the biogeochemical niche hypothesis in forest trees		Fabales	Fabaceae	Acacia	koa	Acacia koa																					Uderts	Vertisols					1542	23.1917		At least 3 replicates, used 192 literature sources	21.31	-157.79						Ecosystem
22620	2021_Sardans	2021	Empirical support for the biogeochemical niche hypothesis in forest trees		Fabales	Fabaceae	Acacia	koa	Acacia koa																					Ustolls	Mollisols					760	20.775		At least 3 replicates, used 192 literature sources	22.11	-159.73						Ecosystem
22619	2021_Sardans	2021	Empirical support for the biogeochemical niche hypothesis in forest trees		Fabales	Fabaceae	Acacia	koa	Acacia koa																					Ustolls	Mollisols					760	20.775		At least 3 replicates, used 192 literature sources	22.11	-159.73						Ecosystem
22617	2021_Sardans	2021	Empirical support for the biogeochemical niche hypothesis in forest trees		Fabales	Fabaceae	Acacia	koa	Acacia koa																					Orthents	Entisols					1093	18.0333		At least 3 replicates, used 192 literature sources	22.1	-159.66						Ecosystem
22616	2021_Sardans	2021	Empirical support for the biogeochemical niche hypothesis in forest trees		Fabales	Fabaceae	Acacia	koa	Acacia koa																					Orthents	Entisols					1035	16.6		At least 3 replicates, used 192 literature sources	22.15	-159.65						Ecosystem
22618	2021_Sardans	2021	Empirical support for the biogeochemical niche hypothesis in forest trees		Fabales	Fabaceae	Acacia	koa	Acacia koa																					Ustolls	Mollisols					1631	18.3167		At least 3 replicates, used 192 literature sources	22.06	-159.69						Ecosystem
5024	2004_Reich	2004	﻿Global patterns of plant leaf N and P in relation to temperature and latitude		Fabales	Fabaceae	Acacia	koa	Acacia koa													10															17					19.5					Ecosystem
22615	2021_Sardans	2021	Empirical support for the biogeochemical niche hypothesis in forest trees		Fabales	Fabaceae	Acacia	koa	Acacia koa																					Orthents	Entisols					1118	15.9		At least 3 replicates, used 192 literature sources	22.11	-159.6						Ecosystem
4343	2006_Kerkhoff	2006	﻿Phylogenetic and Growth Form Variation in the Scaling of Nitrogen and Phosphorus in the Seed Plants		Fabales	Fabaceae	Acacia	lebbeck	Acacia lebbeck								Woody																														Ecosystem
4998	2016_Reid	2016	Excessive sulphur accumulation and ionic storage behaviour identified in species of Acacia (Leguminosae: Mimosoideae)		Fabales	Fabaceae	Acacia	ligulata	Acacia ligulata								Shrub										48																		﻿Stuart Shelf, Australia; 34?58’3’’S, 138?37’47’’E; ﻿26?34’S, 113?36’E		Ecosystem
4344	2006_Kerkhoff	2006	﻿Phylogenetic and Growth Form Variation in the Scaling of Nitrogen and Phosphorus in the Seed Plants		Fabales	Fabaceae	Acacia	litakunensis	Acacia litakunensis								Woody																														Ecosystem
4345	2006_Kerkhoff	2006	﻿Phylogenetic and Growth Form Variation in the Scaling of Nitrogen and Phosphorus in the Seed Plants		Fabales	Fabaceae	Acacia	luederitzii	Acacia luederitzii								Woody																														Ecosystem
22621	2021_Sardans	2021	Empirical support for the biogeochemical niche hypothesis in forest trees		Fabales	Fabaceae	Acacia	mangium	Acacia mangium																					Udox	Oxisols					2255	26.7083		At least 3 replicates, used 192 literature sources	-2.94	-58.93						Ecosystem
22623	2021_Sardans	2021	Empirical support for the biogeochemical niche hypothesis in forest trees		Fabales	Fabaceae	Acacia	mangium	Acacia mangium																					Udox	Oxisols					2255	26.7083		At least 3 replicates, used 192 literature sources	-2.94	-58.93						Ecosystem
22622	2021_Sardans	2021	Empirical support for the biogeochemical niche hypothesis in forest trees		Fabales	Fabaceae	Acacia	mangium	Acacia mangium																					Udox	Oxisols					2255	26.7083		At least 3 replicates, used 192 literature sources	-2.94	-58.93						Ecosystem
4346	2006_Kerkhoff	2006	﻿Phylogenetic and Growth Form Variation in the Scaling of Nitrogen and Phosphorus in the Seed Plants		Fabales	Fabaceae	Acacia	melanoxylon	Acacia melanoxylon								Woody																														Ecosystem
4347	2006_Kerkhoff	2006	﻿Phylogenetic and Growth Form Variation in the Scaling of Nitrogen and Phosphorus in the Seed Plants		Fabales	Fabaceae	Acacia	mellifera	Acacia mellifera								Woody																														Ecosystem
1110	2004_Wright	2004	The worldwide leaf economics spectrum		Fabales	Fabaceae	Acacia	mimula	Acacia mimula							Yes	Tree	Broad	Evergreen						Native		Literature_or_unknown																				Ecosystem
4999	2016_Reid	2016	Excessive sulphur accumulation and ionic storage behaviour identified in species of Acacia (Leguminosae: Mimosoideae)		Fabales	Fabaceae	Acacia	myrtifolia	Acacia myrtifolia																		1																		﻿34?22’19’’S, 117?41’53’’E		Herbarium
967	2004_Wright	2004	The worldwide leaf economics spectrum		Fabales	Fabaceae	Acacia	nigrescens	Acacia nigrescens							Yes	Tree								Native		Literature_or_unknown																				Ecosystem
4348	2006_Kerkhoff	2006	﻿Phylogenetic and Growth Form Variation in the Scaling of Nitrogen and Phosphorus in the Seed Plants		Fabales	Fabaceae	Acacia	nilotica	Acacia nilotica								Woody																														Ecosystem
1087	2004_Wright	2004	The worldwide leaf economics spectrum		Fabales	Fabaceae	Acacia	oswaldii	Acacia oswaldii						C3	Yes	Shrub	Broad	Evergreen						Native		Literature_or_unknown																				Ecosystem
5000	2016_Reid	2016	Excessive sulphur accumulation and ionic storage behaviour identified in species of Acacia (Leguminosae: Mimosoideae)		Fabales	Fabaceae	Acacia	robeorum	Acacia robeorum																		1																		﻿20?51’51’’S, 120?42’8’’E		Herbarium
1035	2004_Wright	2004	The worldwide leaf economics spectrum		Fabales	Fabaceae	Acacia	robusta	Acacia robusta						C3	Yes	Tree	Broad							Native		Literature_or_unknown																				Ecosystem
4349	2006_Kerkhoff	2006	﻿Phylogenetic and Growth Form Variation in the Scaling of Nitrogen and Phosphorus in the Seed Plants		Fabales	Fabaceae	Acacia	roemeriana	Acacia roemeriana								Woody																														Ecosystem
22669	2021_Sardans	2021	Empirical support for the biogeochemical niche hypothesis in forest trees		Fabales	Fabaceae	Acacia	rostellifera	Acacia rostellifera																					Orthents	Entisols					573	19.2		At least 3 replicates, used 192 literature sources	-30.3	115.04						Ecosystem
22673	2021_Sardans	2021	Empirical support for the biogeochemical niche hypothesis in forest trees		Fabales	Fabaceae	Acacia	rostellifera	Acacia rostellifera																					Orthents	Entisols					573	19.2		At least 3 replicates, used 192 literature sources	-30.3	115.04						Ecosystem
22640	2021_Sardans	2021	Empirical support for the biogeochemical niche hypothesis in forest trees		Fabales	Fabaceae	Acacia	rostellifera	Acacia rostellifera																					Orthents	Entisols					573	19.2		At least 3 replicates, used 192 literature sources	-30.3	115.04						Ecosystem
22659	2021_Sardans	2021	Empirical support for the biogeochemical niche hypothesis in forest trees		Fabales	Fabaceae	Acacia	rostellifera	Acacia rostellifera																					Orthents	Entisols					573	19.2		At least 3 replicates, used 192 literature sources	-30.3	115.04						Ecosystem
22671	2021_Sardans	2021	Empirical support for the biogeochemical niche hypothesis in forest trees		Fabales	Fabaceae	Acacia	rostellifera	Acacia rostellifera																					Orthents	Entisols					573	19.2		At least 3 replicates, used 192 literature sources	-30.3	115.04						Ecosystem
22676	2021_Sardans	2021	Empirical support for the biogeochemical niche hypothesis in forest trees		Fabales	Fabaceae	Acacia	rostellifera	Acacia rostellifera																					Orthents	Entisols					573	19.2		At least 3 replicates, used 192 literature sources	-30.3	115.04						Ecosystem
22624	2021_Sardans	2021	Empirical support for the biogeochemical niche hypothesis in forest trees		Fabales	Fabaceae	Acacia	rostellifera	Acacia rostellifera																					Orthents	Entisols					573	19.2		At least 3 replicates, used 192 literature sources	-30.3	115.04						Ecosystem
22638	2021_Sardans	2021	Empirical support for the biogeochemical niche hypothesis in forest trees		Fabales	Fabaceae	Acacia	rostellifera	Acacia rostellifera																					Orthents	Entisols					573	19.2		At least 3 replicates, used 192 literature sources	-30.3	115.04						Ecosystem
22660	2021_Sardans	2021	Empirical support for the biogeochemical niche hypothesis in forest trees		Fabales	Fabaceae	Acacia	rostellifera	Acacia rostellifera																					Orthents	Entisols					573	19.2		At least 3 replicates, used 192 literature sources	-30.3	115.04						Ecosystem
22628	2021_Sardans	2021	Empirical support for the biogeochemical niche hypothesis in forest trees		Fabales	Fabaceae	Acacia	rostellifera	Acacia rostellifera																					Orthents	Entisols					573	19.2		At least 3 replicates, used 192 literature sources	-30.3	115.04						Ecosystem
22651	2021_Sardans	2021	Empirical support for the biogeochemical niche hypothesis in forest trees		Fabales	Fabaceae	Acacia	rostellifera	Acacia rostellifera																					Orthents	Entisols					573	19.2		At least 3 replicates, used 192 literature sources	-30.3	115.04						Ecosystem
22649	2021_Sardans	2021	Empirical support for the biogeochemical niche hypothesis in forest trees		Fabales	Fabaceae	Acacia	rostellifera	Acacia rostellifera																					Orthents	Entisols					573	19.2		At least 3 replicates, used 192 literature sources	-30.3	115.04						Ecosystem
22641	2021_Sardans	2021	Empirical support for the biogeochemical niche hypothesis in forest trees		Fabales	Fabaceae	Acacia	rostellifera	Acacia rostellifera																					Orthents	Entisols					573	19.2		At least 3 replicates, used 192 literature sources	-30.3	115.04						Ecosystem
22665	2021_Sardans	2021	Empirical support for the biogeochemical niche hypothesis in forest trees		Fabales	Fabaceae	Acacia	rostellifera	Acacia rostellifera																					Orthents	Entisols					573	19.2		At least 3 replicates, used 192 literature sources	-30.3	115.04						Ecosystem
22663	2021_Sardans	2021	Empirical support for the biogeochemical niche hypothesis in forest trees		Fabales	Fabaceae	Acacia	rostellifera	Acacia rostellifera																					Orthents	Entisols					573	19.2		At least 3 replicates, used 192 literature sources	-30.3	115.04						Ecosystem
22658	2021_Sardans	2021	Empirical support for the biogeochemical niche hypothesis in forest trees		Fabales	Fabaceae	Acacia	rostellifera	Acacia rostellifera																					Orthents	Entisols					573	19.2		At least 3 replicates, used 192 literature sources	-30.3	115.04						Ecosystem
22645	2021_Sardans	2021	Empirical support for the biogeochemical niche hypothesis in forest trees		Fabales	Fabaceae	Acacia	rostellifera	Acacia rostellifera																					Orthents	Entisols					573	19.2		At least 3 replicates, used 192 literature sources	-30.3	115.04						Ecosystem
22661	2021_Sardans	2021	Empirical support for the biogeochemical niche hypothesis in forest trees		Fabales	Fabaceae	Acacia	rostellifera	Acacia rostellifera																					Orthents	Entisols					573	19.2		At least 3 replicates, used 192 literature sources	-30.3	115.04						Ecosystem
22677	2021_Sardans	2021	Empirical support for the biogeochemical niche hypothesis in forest trees		Fabales	Fabaceae	Acacia	rostellifera	Acacia rostellifera																					Orthents	Entisols					573	19.2		At least 3 replicates, used 192 literature sources	-30.3	115.04						Ecosystem
22634	2021_Sardans	2021	Empirical support for the biogeochemical niche hypothesis in forest trees		Fabales	Fabaceae	Acacia	rostellifera	Acacia rostellifera																					Orthents	Entisols					573	19.2		At least 3 replicates, used 192 literature sources	-30.3	115.04						Ecosystem
22655	2021_Sardans	2021	Empirical support for the biogeochemical niche hypothesis in forest trees		Fabales	Fabaceae	Acacia	rostellifera	Acacia rostellifera																					Orthents	Entisols					573	19.2		At least 3 replicates, used 192 literature sources	-30.3	115.04						Ecosystem
22675	2021_Sardans	2021	Empirical support for the biogeochemical niche hypothesis in forest trees		Fabales	Fabaceae	Acacia	rostellifera	Acacia rostellifera																					Orthents	Entisols					573	19.2		At least 3 replicates, used 192 literature sources	-30.3	115.04						Ecosystem
22625	2021_Sardans	2021	Empirical support for the biogeochemical niche hypothesis in forest trees		Fabales	Fabaceae	Acacia	rostellifera	Acacia rostellifera																					Orthents	Entisols					573	19.2		At least 3 replicates, used 192 literature sources	-30.3	115.04						Ecosystem
22626	2021_Sardans	2021	Empirical support for the biogeochemical niche hypothesis in forest trees		Fabales	Fabaceae	Acacia	rostellifera	Acacia rostellifera																					Orthents	Entisols					573	19.2		At least 3 replicates, used 192 literature sources	-30.3	115.04						Ecosystem
22674	2021_Sardans	2021	Empirical support for the biogeochemical niche hypothesis in forest trees		Fabales	Fabaceae	Acacia	rostellifera	Acacia rostellifera																					Orthents	Entisols					573	19.2		At least 3 replicates, used 192 literature sources	-30.3	115.04						Ecosystem
22662	2021_Sardans	2021	Empirical support for the biogeochemical niche hypothesis in forest trees		Fabales	Fabaceae	Acacia	rostellifera	Acacia rostellifera																					Orthents	Entisols					573	19.2		At least 3 replicates, used 192 literature sources	-30.3	115.04						Ecosystem
22652	2021_Sardans	2021	Empirical support for the biogeochemical niche hypothesis in forest trees		Fabales	Fabaceae	Acacia	rostellifera	Acacia rostellifera																					Orthents	Entisols					573	19.2		At least 3 replicates, used 192 literature sources	-30.3	115.04						Ecosystem
22668	2021_Sardans	2021	Empirical support for the biogeochemical niche hypothesis in forest trees		Fabales	Fabaceae	Acacia	rostellifera	Acacia rostellifera																					Orthents	Entisols					573	19.2		At least 3 replicates, used 192 literature sources	-30.3	115.04						Ecosystem
22632	2021_Sardans	2021	Empirical support for the biogeochemical niche hypothesis in forest trees		Fabales	Fabaceae	Acacia	rostellifera	Acacia rostellifera																					Orthents	Entisols					573	19.2		At least 3 replicates, used 192 literature sources	-30.3	115.04						Ecosystem
22664	2021_Sardans	2021	Empirical support for the biogeochemical niche hypothesis in forest trees		Fabales	Fabaceae	Acacia	rostellifera	Acacia rostellifera																					Orthents	Entisols					573	19.2		At least 3 replicates, used 192 literature sources	-30.3	115.04						Ecosystem
22630	2021_Sardans	2021	Empirical support for the biogeochemical niche hypothesis in forest trees		Fabales	Fabaceae	Acacia	rostellifera	Acacia rostellifera																					Orthents	Entisols					573	19.2		At least 3 replicates, used 192 literature sources	-30.3	115.04						Ecosystem
22667	2021_Sardans	2021	Empirical support for the biogeochemical niche hypothesis in forest trees		Fabales	Fabaceae	Acacia	rostellifera	Acacia rostellifera																					Orthents	Entisols					573	19.2		At least 3 replicates, used 192 literature sources	-30.3	115.04						Ecosystem
22627	2021_Sardans	2021	Empirical support for the biogeochemical niche hypothesis in forest trees		Fabales	Fabaceae	Acacia	rostellifera	Acacia rostellifera																					Orthents	Entisols					573	19.2		At least 3 replicates, used 192 literature sources	-30.3	115.04						Ecosystem
22637	2021_Sardans	2021	Empirical support for the biogeochemical niche hypothesis in forest trees		Fabales	Fabaceae	Acacia	rostellifera	Acacia rostellifera																					Orthents	Entisols					573	19.2		At least 3 replicates, used 192 literature sources	-30.3	115.04						Ecosystem
22633	2021_Sardans	2021	Empirical support for the biogeochemical niche hypothesis in forest trees		Fabales	Fabaceae	Acacia	rostellifera	Acacia rostellifera																					Orthents	Entisols					573	19.2		At least 3 replicates, used 192 literature sources	-30.3	115.04						Ecosystem
22666	2021_Sardans	2021	Empirical support for the biogeochemical niche hypothesis in forest trees		Fabales	Fabaceae	Acacia	rostellifera	Acacia rostellifera																					Orthents	Entisols					573	19.2		At least 3 replicates, used 192 literature sources	-30.3	115.04						Ecosystem
22647	2021_Sardans	2021	Empirical support for the biogeochemical niche hypothesis in forest trees		Fabales	Fabaceae	Acacia	rostellifera	Acacia rostellifera																					Orthents	Entisols					573	19.2		At least 3 replicates, used 192 literature sources	-30.3	115.04						Ecosystem
22629	2021_Sardans	2021	Empirical support for the biogeochemical niche hypothesis in forest trees		Fabales	Fabaceae	Acacia	rostellifera	Acacia rostellifera																					Orthents	Entisols					573	19.2		At least 3 replicates, used 192 literature sources	-30.3	115.04						Ecosystem
22646	2021_Sardans	2021	Empirical support for the biogeochemical niche hypothesis in forest trees		Fabales	Fabaceae	Acacia	rostellifera	Acacia rostellifera																					Orthents	Entisols					573	19.2		At least 3 replicates, used 192 literature sources	-30.3	115.04						Ecosystem
22644	2021_Sardans	2021	Empirical support for the biogeochemical niche hypothesis in forest trees		Fabales	Fabaceae	Acacia	rostellifera	Acacia rostellifera																					Orthents	Entisols					573	19.2		At least 3 replicates, used 192 literature sources	-30.3	115.04						Ecosystem
22642	2021_Sardans	2021	Empirical support for the biogeochemical niche hypothesis in forest trees		Fabales	Fabaceae	Acacia	rostellifera	Acacia rostellifera																					Orthents	Entisols					573	19.2		At least 3 replicates, used 192 literature sources	-30.3	115.04						Ecosystem
22678	2021_Sardans	2021	Empirical support for the biogeochemical niche hypothesis in forest trees		Fabales	Fabaceae	Acacia	rostellifera	Acacia rostellifera																					Orthents	Entisols					573	19.2		At least 3 replicates, used 192 literature sources	-30.3	115.04						Ecosystem
22654	2021_Sardans	2021	Empirical support for the biogeochemical niche hypothesis in forest trees		Fabales	Fabaceae	Acacia	rostellifera	Acacia rostellifera																					Orthents	Entisols					573	19.2		At least 3 replicates, used 192 literature sources	-30.3	115.04						Ecosystem
22653	2021_Sardans	2021	Empirical support for the biogeochemical niche hypothesis in forest trees		Fabales	Fabaceae	Acacia	rostellifera	Acacia rostellifera																					Orthents	Entisols					573	19.2		At least 3 replicates, used 192 literature sources	-30.3	115.04						Ecosystem
22657	2021_Sardans	2021	Empirical support for the biogeochemical niche hypothesis in forest trees		Fabales	Fabaceae	Acacia	rostellifera	Acacia rostellifera																					Orthents	Entisols					573	19.2		At least 3 replicates, used 192 literature sources	-30.3	115.04						Ecosystem
22636	2021_Sardans	2021	Empirical support for the biogeochemical niche hypothesis in forest trees		Fabales	Fabaceae	Acacia	rostellifera	Acacia rostellifera																					Orthents	Entisols					573	19.2		At least 3 replicates, used 192 literature sources	-30.3	115.04						Ecosystem
22670	2021_Sardans	2021	Empirical support for the biogeochemical niche hypothesis in forest trees		Fabales	Fabaceae	Acacia	rostellifera	Acacia rostellifera																					Orthents	Entisols					573	19.2		At least 3 replicates, used 192 literature sources	-30.3	115.04						Ecosystem
22656	2021_Sardans	2021	Empirical support for the biogeochemical niche hypothesis in forest trees		Fabales	Fabaceae	Acacia	rostellifera	Acacia rostellifera																					Orthents	Entisols					573	19.2		At least 3 replicates, used 192 literature sources	-30.3	115.04						Ecosystem
22650	2021_Sardans	2021	Empirical support for the biogeochemical niche hypothesis in forest trees		Fabales	Fabaceae	Acacia	rostellifera	Acacia rostellifera																					Orthents	Entisols					573	19.2		At least 3 replicates, used 192 literature sources	-30.3	115.04						Ecosystem
22643	2021_Sardans	2021	Empirical support for the biogeochemical niche hypothesis in forest trees		Fabales	Fabaceae	Acacia	rostellifera	Acacia rostellifera																					Orthents	Entisols					573	19.2		At least 3 replicates, used 192 literature sources	-30.3	115.04						Ecosystem
22639	2021_Sardans	2021	Empirical support for the biogeochemical niche hypothesis in forest trees		Fabales	Fabaceae	Acacia	rostellifera	Acacia rostellifera																					Orthents	Entisols					573	19.2		At least 3 replicates, used 192 literature sources	-30.3	115.04						Ecosystem
22648	2021_Sardans	2021	Empirical support for the biogeochemical niche hypothesis in forest trees		Fabales	Fabaceae	Acacia	rostellifera	Acacia rostellifera																					Orthents	Entisols					573	19.2		At least 3 replicates, used 192 literature sources	-30.3	115.04						Ecosystem
5001	2016_Reid	2016	Excessive sulphur accumulation and ionic storage behaviour identified in species of Acacia (Leguminosae: Mimosoideae)		Fabales	Fabaceae	Acacia	rostellifera	Acacia rostellifera																		1																		﻿26?34’S, 113?36’E		Herbarium
22635	2021_Sardans	2021	Empirical support for the biogeochemical niche hypothesis in forest trees		Fabales	Fabaceae	Acacia	rostellifera	Acacia rostellifera																					Orthents	Entisols					573	19.2		At least 3 replicates, used 192 literature sources	-30.3	115.04						Ecosystem
22672	2021_Sardans	2021	Empirical support for the biogeochemical niche hypothesis in forest trees		Fabales	Fabaceae	Acacia	rostellifera	Acacia rostellifera																					Orthents	Entisols					573	19.2		At least 3 replicates, used 192 literature sources	-30.3	115.04						Ecosystem
22631	2021_Sardans	2021	Empirical support for the biogeochemical niche hypothesis in forest trees		Fabales	Fabaceae	Acacia	rostellifera	Acacia rostellifera																					Orthents	Entisols					573	19.2		At least 3 replicates, used 192 literature sources	-30.3	115.04						Ecosystem
5002	2016_Reid	2016	Excessive sulphur accumulation and ionic storage behaviour identified in species of Acacia (Leguminosae: Mimosoideae)		Fabales	Fabaceae	Acacia	salicina	Acacia salicina																		1																		﻿34?48’S, 138?39’E		Herbarium
193	1963_McCray	1963	SELENOSIS IN NORTH-WESTERN ASSOCIATED WITH A MARINE FORMATION		Fabales	Fabaceae	Acacia	salicina	Acacia salicina												Doolan			Growing on poison strip (high Se area in Australia); substrate Se ppm value based on the map indications	Soil														27				1963		North Queensland, Australia		Ecosystem
5003	2016_Reid	2016	Excessive sulphur accumulation and ionic storage behaviour identified in species of Acacia (Leguminosae: Mimosoideae)		Fabales	Fabaceae	Acacia	saligna	Acacia saligna																		1																		﻿29?42’30’’S, 115?12’15’’E		Herbarium
4350	2006_Kerkhoff	2006	﻿Phylogenetic and Growth Form Variation in the Scaling of Nitrogen and Phosphorus in the Seed Plants		Fabales	Fabaceae	Acacia	seyal	Acacia seyal								Woody																														Ecosystem
4351	2006_Kerkhoff	2006	﻿Phylogenetic and Growth Form Variation in the Scaling of Nitrogen and Phosphorus in the Seed Plants		Fabales	Fabaceae	Acacia	sieberana	Acacia sieberana								Woody																														Ecosystem
5004	2016_Reid	2016	Excessive sulphur accumulation and ionic storage behaviour identified in species of Acacia (Leguminosae: Mimosoideae)		Fabales	Fabaceae	Acacia	slcerosperma	Acacia slcerosperma																		1																		﻿20?43’23’’S, 116?53’33’’E		Herbarium
22684	2021_Sardans	2021	Empirical support for the biogeochemical niche hypothesis in forest trees		Fabales	Fabaceae	Acacia	spathulifolia	Acacia spathulifolia																					Orthents	Entisols					573	19.2		At least 3 replicates, used 192 literature sources	-30.3	115.04						Ecosystem
22679	2021_Sardans	2021	Empirical support for the biogeochemical niche hypothesis in forest trees		Fabales	Fabaceae	Acacia	spathulifolia	Acacia spathulifolia																					Orthents	Entisols					573	19.2		At least 3 replicates, used 192 literature sources	-30.3	115.04						Ecosystem
22682	2021_Sardans	2021	Empirical support for the biogeochemical niche hypothesis in forest trees		Fabales	Fabaceae	Acacia	spathulifolia	Acacia spathulifolia																					Orthents	Entisols					573	19.2		At least 3 replicates, used 192 literature sources	-30.3	115.04						Ecosystem
22681	2021_Sardans	2021	Empirical support for the biogeochemical niche hypothesis in forest trees		Fabales	Fabaceae	Acacia	spathulifolia	Acacia spathulifolia																					Orthents	Entisols					573	19.2		At least 3 replicates, used 192 literature sources	-30.3	115.04						Ecosystem
22680	2021_Sardans	2021	Empirical support for the biogeochemical niche hypothesis in forest trees		Fabales	Fabaceae	Acacia	spathulifolia	Acacia spathulifolia																					Orthents	Entisols					573	19.2		At least 3 replicates, used 192 literature sources	-30.3	115.04						Ecosystem
22683	2021_Sardans	2021	Empirical support for the biogeochemical niche hypothesis in forest trees		Fabales	Fabaceae	Acacia	spathulifolia	Acacia spathulifolia																					Orthents	Entisols					573	19.2		At least 3 replicates, used 192 literature sources	-30.3	115.04						Ecosystem
4352	2006_Kerkhoff	2006	﻿Phylogenetic and Growth Form Variation in the Scaling of Nitrogen and Phosphorus in the Seed Plants		Fabales	Fabaceae	Acacia	spirocarpa	Acacia spirocarpa								Woody																														Ecosystem
5005	2016_Reid	2016	Excessive sulphur accumulation and ionic storage behaviour identified in species of Acacia (Leguminosae: Mimosoideae)		Fabales	Fabaceae	Acacia	startii	Acacia startii																		1																		﻿23?17’35’’S, 113?54’43’’E		Herbarium
1088	2004_Wright	2004	The worldwide leaf economics spectrum		Fabales	Fabaceae	Acacia	suaveolens	Acacia suaveolens						C3	Yes	Shrub	Broad	Evergreen						Native		Literature_or_unknown																				Ecosystem
5006	2016_Reid	2016	Excessive sulphur accumulation and ionic storage behaviour identified in species of Acacia (Leguminosae: Mimosoideae)		Fabales	Fabaceae	Acacia	telmica	Acacia telmica																		1																		﻿29?16’28’’S, 115?13’43’’E		Herbarium
4353	2006_Kerkhoff	2006	﻿Phylogenetic and Growth Form Variation in the Scaling of Nitrogen and Phosphorus in the Seed Plants		Fabales	Fabaceae	Acacia	tenuispina	Acacia tenuispina								Woody																														Ecosystem
4354	2006_Kerkhoff	2006	﻿Phylogenetic and Growth Form Variation in the Scaling of Nitrogen and Phosphorus in the Seed Plants		Fabales	Fabaceae	Acacia	tortilis	Acacia tortilis								Woody																														Ecosystem
5025	2004_Reich	2004	﻿Global patterns of plant leaf N and P in relation to temperature and latitude		Fabales	Fabaceae	Acacia	truncata	Acacia truncata													11															18.3					31.95					Ecosystem
5007	2016_Reid	2016	Excessive sulphur accumulation and ionic storage behaviour identified in species of Acacia (Leguminosae: Mimosoideae)		Fabales	Fabaceae	Acacia	tysonii	Acacia tysonii																		1																		﻿29?15’40’’S, 116?1’13’’E		Herbarium
4355	2006_Kerkhoff	2006	﻿Phylogenetic and Growth Form Variation in the Scaling of Nitrogen and Phosphorus in the Seed Plants		Fabales	Fabaceae	Acacia	vermicularis	Acacia vermicularis								Woody																														Ecosystem
1089	2004_Wright	2004	The worldwide leaf economics spectrum		Fabales	Fabaceae	Acacia	willhelmiana	Acacia willhelmiana						C3	Yes	Shrub	Broad	Evergreen						Native		Literature_or_unknown																				Ecosystem
5008	2016_Reid	2016	Excessive sulphur accumulation and ionic storage behaviour identified in species of Acacia (Leguminosae: Mimosoideae)		Fabales	Fabaceae	Acacia	xanthina	Acacia xanthina																		1																		﻿31?56’S, 115?46’E		Herbarium
4716	2006_Kerkhoff	2006	﻿Phylogenetic and Growth Form Variation in the Scaling of Nitrogen and Phosphorus in the Seed Plants			Rosaceae	Acaena	magellanica	Acaena magellanica								Woody																														Ecosystem
5026	2004_Reich	2004	﻿Global patterns of plant leaf N and P in relation to temperature and latitude				Acaena	magellanica	Acaena magellanica													12															1.8										Ecosystem
4717	2006_Kerkhoff	2006	﻿Phylogenetic and Growth Form Variation in the Scaling of Nitrogen and Phosphorus in the Seed Plants			Rosaceae	Acaena	magellanica_x_tenera	Acaena magellanica_x_tenera								Woody																														Ecosystem
4718	2006_Kerkhoff	2006	﻿Phylogenetic and Growth Form Variation in the Scaling of Nitrogen and Phosphorus in the Seed Plants			Rosaceae	Acaena	tenera	Acaena tenera								Woody																														Ecosystem
5027	2004_Reich	2004	﻿Global patterns of plant leaf N and P in relation to temperature and latitude				Acaena	tenera	Acaena tenera													12															1.8										Ecosystem
13176	2021_﻿Belloeil	2021	﻿The X-ray fluorescence screening of multiple elements in herbarium specimens from the Neotropical region reveals new records of metal accumulation in plants		Malpighiales	Euphorbiaceae	Acalypha	alopecuroides	Acalypha alopecuroides																																					Cuba	Herbarium
7784	2007_Watanabe	2007	Evolutionary control of leaf element composition in plants: Rapid report	Eurosids I		Euphorbiaceae	Acalypha	argentira	Acalypha argentira																																		1980 to 1984		Indonesia	Indonesia	Ecosystem
6711	2012_Metali	2012	Evidence of foliar aluminium accumulation in local, regional and global datasets of wild plants		Malpighiales	Euphorbiaceae	Acalypha	argentira	Acalypha argentira													Masunaga T, Kubota D, Hotta M & Wakatsuki T. 1998a. Mineral composition of leaves and bark in aluminium accumulators in a tropical rain forest in Indonesia. Soil Science and Plant Nutrition 44: 347-358.					1 to 15							Tropical											Indonesia		Ecosystem
7785	2007_Watanabe	2007	Evolutionary control of leaf element composition in plants: Rapid report	Eurosids I		Euphorbiaceae	Acalypha	australis	Acalypha australis																																		1980 to 1984		Okinawa	Japan	Ecosystem
7786	2007_Watanabe	2007	Evolutionary control of leaf element composition in plants: Rapid report	Eurosids I		Euphorbiaceae	Acalypha	australis	Acalypha australis																																		1980 to 1984		Okinawa	Japan	Ecosystem
7788	2007_Watanabe	2007	Evolutionary control of leaf element composition in plants: Rapid report	Eurosids I		Euphorbiaceae	Acalypha	australis	Acalypha australis																																		1980 to 1984		Okinawa	Japan	Ecosystem
7787	2007_Watanabe	2007	Evolutionary control of leaf element composition in plants: Rapid report	Eurosids I		Euphorbiaceae	Acalypha	australis	Acalypha australis																																		1980 to 1984		Okinawa	Japan	Ecosystem
13177	2021_﻿Belloeil	2021	﻿The X-ray fluorescence screening of multiple elements in herbarium specimens from the Neotropical region reveals new records of metal accumulation in plants		Malpighiales	Euphorbiaceae	Acalypha	chamaedrifolia	Acalypha chamaedrifolia																																					Cuba	Herbarium
7789	2007_Watanabe	2007	Evolutionary control of leaf element composition in plants: Rapid report	Eurosids I		Euphorbiaceae	Acalypha	compacta	Acalypha compacta																																		1980 to 1984		Indonesia	Indonesia	Ecosystem
6709	2012_Metali	2012	Evidence of foliar aluminium accumulation in local, regional and global datasets of wild plants		Malpighiales	Euphorbiaceae	Acalypha	compacta	Acalypha compacta													Masunaga T, Kubota D, Hotta M & Wakatsuki T. 1998a. Mineral composition of leaves and bark in aluminium accumulators in a tropical rain forest in Indonesia. Soil Science and Plant Nutrition 44: 347-358.					1 to 15							Tropical											Indonesia		Ecosystem
13178	2021_﻿Belloeil	2021	﻿The X-ray fluorescence screening of multiple elements in herbarium specimens from the Neotropical region reveals new records of metal accumulation in plants		Malpighiales	Euphorbiaceae	Acalypha	cubensis	Acalypha cubensis																																					Cuba	Herbarium
13179	2021_﻿Belloeil	2021	﻿The X-ray fluorescence screening of multiple elements in herbarium specimens from the Neotropical region reveals new records of metal accumulation in plants		Malpighiales	Euphorbiaceae	Acalypha	cuspidata	Acalypha cuspidata																																					Cuba	Herbarium
13180	2021_﻿Belloeil	2021	﻿The X-ray fluorescence screening of multiple elements in herbarium specimens from the Neotropical region reveals new records of metal accumulation in plants		Malpighiales	Euphorbiaceae	Acalypha	glechomifolia	Acalypha glechomifolia																																					Cuba	Herbarium
7790	2007_Watanabe	2007	Evolutionary control of leaf element composition in plants: Rapid report	Eurosids I		Euphorbiaceae	Acalypha	grandis	Acalypha grandis																																		1980 to 1984		Indonesia	Indonesia	Ecosystem
6710	2012_Metali	2012	Evidence of foliar aluminium accumulation in local, regional and global datasets of wild plants		Malpighiales	Euphorbiaceae	Acalypha	grandis	Acalypha grandis													Masunaga T, Kubota D, Hotta M & Wakatsuki T. 1998a. Mineral composition of leaves and bark in aluminium accumulators in a tropical rain forest in Indonesia. Soil Science and Plant Nutrition 44: 347-358.					1 to 15							Tropical											Indonesia		Ecosystem
7791	2007_Watanabe	2007	Evolutionary control of leaf element composition in plants: Rapid report	Eurosids I		Euphorbiaceae	Acalypha	hamiltoniana	Acalypha hamiltoniana																																		1980 to 1984		Indonesia	Indonesia	Ecosystem
6706	2012_Metali	2012	Evidence of foliar aluminium accumulation in local, regional and global datasets of wild plants		Malpighiales	Euphorbiaceae	Acalypha	hamiltoniana	Acalypha hamiltoniana													Masunaga T, Kubota D, Hotta M & Wakatsuki T. 1998a. Mineral composition of leaves and bark in aluminium accumulators in a tropical rain forest in Indonesia. Soil Science and Plant Nutrition 44: 347-358.					1 to 15							Tropical											Indonesia		Ecosystem
13181	2021_﻿Belloeil	2021	﻿The X-ray fluorescence screening of multiple elements in herbarium specimens from the Neotropical region reveals new records of metal accumulation in plants		Malpighiales	Euphorbiaceae	Acalypha	havanensis	Acalypha havanensis																																					Cuba	Herbarium
7794	2007_Watanabe	2007	Evolutionary control of leaf element composition in plants: Rapid report	Eurosids I		Euphorbiaceae	Acalypha	hispida	Acalypha hispida																																		1980 to 1984		Okinawa	Japan	Ecosystem
7793	2007_Watanabe	2007	Evolutionary control of leaf element composition in plants: Rapid report	Eurosids I		Euphorbiaceae	Acalypha	hispida	Acalypha hispida																																		1980 to 1984		Indonesia	Indonesia	Ecosystem
6708	2012_Metali	2012	Evidence of foliar aluminium accumulation in local, regional and global datasets of wild plants		Malpighiales	Euphorbiaceae	Acalypha	hispida	Acalypha hispida													Masunaga T, Kubota D, Hotta M & Wakatsuki T. 1998a. Mineral composition of leaves and bark in aluminium accumulators in a tropical rain forest in Indonesia. Soil Science and Plant Nutrition 44: 347-358.					1 to 15							Tropical											Indonesia		Ecosystem
7792	2007_Watanabe	2007	Evolutionary control of leaf element composition in plants: Rapid report	Eurosids I		Euphorbiaceae	Acalypha	hispida	Acalypha hispida																																		1980 to 1984		Indonesia	Indonesia	Ecosystem
21771	2021_Watanabe	2021	﻿Ionomic variation in leaves of 819 plant species growing in the botanical garden of Hokkaido University, Japan		Malpighiales	Euphorbiaceae	Acalypha	hispida	Acalypha hispida	Burm. f. W E																																			﻿Botanic Garden of Hokkaido University, Japan	Japan	Botanical Garden
13182	2021_﻿Belloeil	2021	﻿The X-ray fluorescence screening of multiple elements in herbarium specimens from the Neotropical region reveals new records of metal accumulation in plants		Malpighiales	Euphorbiaceae	Acalypha	nana	Acalypha nana																																					Cuba	Herbarium
13183	2021_﻿Belloeil	2021	﻿The X-ray fluorescence screening of multiple elements in herbarium specimens from the Neotropical region reveals new records of metal accumulation in plants		Malpighiales	Euphorbiaceae	Acalypha	pendula	Acalypha pendula																																					Cuba	Herbarium
1594	2004_Wright	2004	The worldwide leaf economics spectrum				Acalypha	skutchii	Acalypha skutchii							No	Tree		Evergreen						Native		Literature_or_unknown																				Ecosystem
7795	2007_Watanabe	2007	Evolutionary control of leaf element composition in plants: Rapid report	Eurosids I		Euphorbiaceae	Acalypha	spp.	Acalypha spp.																																		1980 to 1984		Indonesia	Indonesia	Ecosystem
7799	2007_Watanabe	2007	Evolutionary control of leaf element composition in plants: Rapid report	Eurosids I		Euphorbiaceae	Acalypha	wilkesiana	Acalypha wilkesiana																																		1980 to 1984		Indonesia	Indonesia	Ecosystem
7797	2007_Watanabe	2007	Evolutionary control of leaf element composition in plants: Rapid report	Eurosids I		Euphorbiaceae	Acalypha	wilkesiana	Acalypha wilkesiana																																		1980 to 1984		Indonesia	Indonesia	Ecosystem
7798	2007_Watanabe	2007	Evolutionary control of leaf element composition in plants: Rapid report	Eurosids I		Euphorbiaceae	Acalypha	wilkesiana	Acalypha wilkesiana																																		1980 to 1984		Okinawa	Japan	Ecosystem
7800	2007_Watanabe	2007	Evolutionary control of leaf element composition in plants: Rapid report	Eurosids I		Euphorbiaceae	Acalypha	wilkesiana	Acalypha wilkesiana																																		1980 to 1984		Okinawa	Japan	Ecosystem
7801	2007_Watanabe	2007	Evolutionary control of leaf element composition in plants: Rapid report	Eurosids I		Euphorbiaceae	Acalypha	wilkesiana	Acalypha wilkesiana																																		1980 to 1984		Indonesia	Indonesia	Ecosystem
6707	2012_Metali	2012	Evidence of foliar aluminium accumulation in local, regional and global datasets of wild plants		Malpighiales	Euphorbiaceae	Acalypha	wilkesiana	Acalypha wilkesiana													Masunaga T, Kubota D, Hotta M & Wakatsuki T. 1998a. Mineral composition of leaves and bark in aluminium accumulators in a tropical rain forest in Indonesia. Soil Science and Plant Nutrition 44: 347-358.					1 to 15							Tropical											Indonesia		Ecosystem
7796	2007_Watanabe	2007	Evolutionary control of leaf element composition in plants: Rapid report	Eurosids I		Euphorbiaceae	Acalypha	wilkesiana	Acalypha wilkesiana																																		1980 to 1984		Indonesia	Indonesia	Ecosystem
7802	2007_Watanabe	2007	Evolutionary control of leaf element composition in plants: Rapid report	Eurosids I		Euphorbiaceae	Acalypha	wilkesiana	Acalypha wilkesiana																																		1980 to 1984		Okinawa	Japan	Ecosystem
3611	2006_Kerkhoff	2006	﻿Phylogenetic and Growth Form Variation in the Scaling of Nitrogen and Phosphorus in the Seed Plants			Asteraceae	Acamptopappus	shockleyi	Acamptopappus shockleyi								Herbacious																														Ecosystem
3239	2004_Wright	2004	The worldwide leaf economics spectrum				Acantholimon	diapensioides	Acantholimon diapensioides								Herb								Native		Literature_or_unknown																				Ecosystem
6965	2007_Watanabe	2007	Evolutionary control of leaf element composition in plants: Rapid report	Euasterids II		Araliaceae	Acanthopanax	divaricatus	Acanthopanax divaricatus																																		1980 to 1984		Hokkaido	Japan	Ecosystem
6981	2007_Watanabe	2007	Evolutionary control of leaf element composition in plants: Rapid report	Euasterids II		Araliaceae	Acanthopanax	sciadophylloides	Acanthopanax sciadophylloides																																		1980 to 1984		Shiga	Japan	Ecosystem
6986	2007_Watanabe	2007	Evolutionary control of leaf element composition in plants: Rapid report	Euasterids II		Araliaceae	Acanthopanax	sciadophylloides	Acanthopanax sciadophylloides																																		1980 to 1984		Kyoto	Japan	Ecosystem
6967	2007_Watanabe	2007	Evolutionary control of leaf element composition in plants: Rapid report	Euasterids II		Araliaceae	Acanthopanax	sciadophylloides	Acanthopanax sciadophylloides																																		1980 to 1984		Kyoto	Japan	Ecosystem
6982	2007_Watanabe	2007	Evolutionary control of leaf element composition in plants: Rapid report	Euasterids II		Araliaceae	Acanthopanax	sciadophylloides	Acanthopanax sciadophylloides																																		1980 to 1984		Shiga	Japan	Ecosystem
6977	2007_Watanabe	2007	Evolutionary control of leaf element composition in plants: Rapid report	Euasterids II		Araliaceae	Acanthopanax	sciadophylloides	Acanthopanax sciadophylloides																																		1980 to 1984		Kyoto	Japan	Ecosystem
6983	2007_Watanabe	2007	Evolutionary control of leaf element composition in plants: Rapid report	Euasterids II		Araliaceae	Acanthopanax	sciadophylloides	Acanthopanax sciadophylloides																																		1980 to 1984		Shiga	Japan	Ecosystem
6975	2007_Watanabe	2007	Evolutionary control of leaf element composition in plants: Rapid report	Euasterids II		Araliaceae	Acanthopanax	sciadophylloides	Acanthopanax sciadophylloides																																		1980 to 1984		Kyoto	Japan	Ecosystem
6971	2007_Watanabe	2007	Evolutionary control of leaf element composition in plants: Rapid report	Euasterids II		Araliaceae	Acanthopanax	sciadophylloides	Acanthopanax sciadophylloides																																		1980 to 1984		Tochigi	Japan	Ecosystem
6984	2007_Watanabe	2007	Evolutionary control of leaf element composition in plants: Rapid report	Euasterids II		Araliaceae	Acanthopanax	sciadophylloides	Acanthopanax sciadophylloides																																		1980 to 1984		Shiga	Japan	Ecosystem
6978	2007_Watanabe	2007	Evolutionary control of leaf element composition in plants: Rapid report	Euasterids II		Araliaceae	Acanthopanax	sciadophylloides	Acanthopanax sciadophylloides																																		1980 to 1984		Tochigi	Japan	Ecosystem
6973	2007_Watanabe	2007	Evolutionary control of leaf element composition in plants: Rapid report	Euasterids II		Araliaceae	Acanthopanax	sciadophylloides	Acanthopanax sciadophylloides																																		1980 to 1984		Kyoto	Japan	Ecosystem
6974	2007_Watanabe	2007	Evolutionary control of leaf element composition in plants: Rapid report	Euasterids II		Araliaceae	Acanthopanax	sciadophylloides	Acanthopanax sciadophylloides																																		1980 to 1984		Kyoto	Japan	Ecosystem
6976	2007_Watanabe	2007	Evolutionary control of leaf element composition in plants: Rapid report	Euasterids II		Araliaceae	Acanthopanax	sciadophylloides	Acanthopanax sciadophylloides																																		1980 to 1984		Kyoto	Japan	Ecosystem
6969	2007_Watanabe	2007	Evolutionary control of leaf element composition in plants: Rapid report	Euasterids II		Araliaceae	Acanthopanax	sciadophylloides	Acanthopanax sciadophylloides																																		1980 to 1984		Kyoto	Japan	Ecosystem
6985	2007_Watanabe	2007	Evolutionary control of leaf element composition in plants: Rapid report	Euasterids II		Araliaceae	Acanthopanax	sciadophylloides	Acanthopanax sciadophylloides																																		1980 to 1984		Kyoto	Japan	Ecosystem
6966	2007_Watanabe	2007	Evolutionary control of leaf element composition in plants: Rapid report	Euasterids II		Araliaceae	Acanthopanax	sciadophylloides	Acanthopanax sciadophylloides																																		1980 to 1984		Kyoto	Japan	Ecosystem
6970	2007_Watanabe	2007	Evolutionary control of leaf element composition in plants: Rapid report	Euasterids II		Araliaceae	Acanthopanax	sciadophylloides	Acanthopanax sciadophylloides																																		1980 to 1984		Kyoto	Japan	Ecosystem
6968	2007_Watanabe	2007	Evolutionary control of leaf element composition in plants: Rapid report	Euasterids II		Araliaceae	Acanthopanax	sciadophylloides	Acanthopanax sciadophylloides																																		1980 to 1984		Saitama	Japan	Ecosystem
6972	2007_Watanabe	2007	Evolutionary control of leaf element composition in plants: Rapid report	Euasterids II		Araliaceae	Acanthopanax	sciadophylloides	Acanthopanax sciadophylloides																																		1980 to 1984		Kyoto	Japan	Ecosystem
6980	2007_Watanabe	2007	Evolutionary control of leaf element composition in plants: Rapid report	Euasterids II		Araliaceae	Acanthopanax	sciadophylloides	Acanthopanax sciadophylloides																																		1980 to 1984		Okayama	Japan	Ecosystem
6979	2007_Watanabe	2007	Evolutionary control of leaf element composition in plants: Rapid report	Euasterids II		Araliaceae	Acanthopanax	sciadophylloides	Acanthopanax sciadophylloides																																		1980 to 1984		Saitama	Japan	Ecosystem
9111	2003_Osaki	2003	﻿Mineral characteristics of leaves of plants from different phylogeny grown in various soil types in the temperate region	Asterid 2		Araliaceae	Acanthopanax	senticosus	Acanthopanax senticosus	(Ruprecht et Maximowicz) Harms							tree														Alluvial														﻿Botanical Garden of Hokkaido University		Ecosystem
6987	2007_Watanabe	2007	Evolutionary control of leaf element composition in plants: Rapid report	Euasterids II		Araliaceae	Acanthopanax	senticosus	Acanthopanax senticosus																																		1980 to 1984		Hokkaido	Japan	Ecosystem
6988	2007_Watanabe	2007	Evolutionary control of leaf element composition in plants: Rapid report	Euasterids II		Araliaceae	Acanthopanax	sieboldianus	Acanthopanax sieboldianus																																		1980 to 1984		Tokyo	Japan	Ecosystem
6990	2007_Watanabe	2007	Evolutionary control of leaf element composition in plants: Rapid report	Euasterids II		Araliaceae	Acanthopanax	spinosus	Acanthopanax spinosus																																		1980 to 1984		Okayama	Japan	Ecosystem
6991	2007_Watanabe	2007	Evolutionary control of leaf element composition in plants: Rapid report	Euasterids II		Araliaceae	Acanthopanax	spinosus	Acanthopanax spinosus																																		1980 to 1984		Okayama	Japan	Ecosystem
6989	2007_Watanabe	2007	Evolutionary control of leaf element composition in plants: Rapid report	Euasterids II		Araliaceae	Acanthopanax	spinosus	Acanthopanax spinosus																																		1980 to 1984		Okayama	Japan	Ecosystem
3707	2006_Kerkhoff	2006	﻿Phylogenetic and Growth Form Variation in the Scaling of Nitrogen and Phosphorus in the Seed Plants			Cucurbitaceae	Acanthosicyos	horridus	Acanthosicyos horridus								Herbacious																														Ecosystem
13184	2021_﻿Belloeil	2021	﻿The X-ray fluorescence screening of multiple elements in herbarium specimens from the Neotropical region reveals new records of metal accumulation in plants		Asterales	Asteraceae	Acanthospermum	hispidum	Acanthospermum hispidum																																					Cuba	Herbarium
13185	2021_﻿Belloeil	2021	﻿The X-ray fluorescence screening of multiple elements in herbarium specimens from the Neotropical region reveals new records of metal accumulation in plants		Asterales	Asteraceae	Acanthospermum	humile	Acanthospermum humile																																					Cuba	Herbarium
21869	2021_Watanabe	2021	﻿Ionomic variation in leaves of 819 plant species growing in the botanical garden of Hokkaido University, Japan		Poales	Bromeliaceae	Acanthostachys	strobilacea	Acanthostachys strobilacea	Link, Klotzsch et Otto H P																																			﻿Botanic Garden of Hokkaido University, Japan	Japan	Botanical Garden
21676	2021_Watanabe	2021	﻿Ionomic variation in leaves of 819 plant species growing in the botanical garden of Hokkaido University, Japan		Lamiales	Acanthaceae	Acanthus	hungaricus	Acanthus hungaricus	(Borbas) Baen. H P																																			﻿Botanic Garden of Hokkaido University, Japan	Japan	Botanical Garden
3569	2006_Kerkhoff	2006	﻿Phylogenetic and Growth Form Variation in the Scaling of Nitrogen and Phosphorus in the Seed Plants			Acanthaceae	Acanthus	ilicifolius	Acanthus ilicifolius								Herbacious																														Ecosystem
707	2018_﻿Neugebauer	2018	Variation in the angiosperm ionome		Lamiales	Acanthaceae	Acanthus	mollis	Acanthus mollis																Hydroponics		12																				Greenhouse	2000	2000
7654	2007_Watanabe	2007	Evolutionary control of leaf element composition in plants: Rapid report	Eurosids II		Sapindaceae	Acer	amoenum	Acer amoenum																																		1980 to 1984		Shiga	Japan	Ecosystem
22052	2021_Watanabe	2021	﻿Ionomic variation in leaves of 819 plant species growing in the botanical garden of Hokkaido University, Japan		Sapindales	Sapindaceae	Acer	amoenum	Acer amoenum	Carrière W D																																			﻿Botanic Garden of Hokkaido University, Japan	Japan	Botanical Garden
4967	2015_Sardans	2015	﻿Foliar elemental composition of European forest tree species associated with evolutionary traits and present environmental and competitive conditions				Acer	campestre	Acer campestre																Soil		4									581	9.6	32.6									Ecosystem
5028	2004_Reich	2004	﻿Global patterns of plant leaf N and P in relation to temperature and latitude				Acer	campestre	Acer campestre													*															10.2					50.78					Ecosystem
4801	2006_Kerkhoff	2006	﻿Phylogenetic and Growth Form Variation in the Scaling of Nitrogen and Phosphorus in the Seed Plants			Sapindaceae	Acer	campestre	Acer campestre								Woody																														Ecosystem
2245	2004_Wright	2004	The worldwide leaf economics spectrum				Acer	campestre	Acer campestre						C3	No	Tree	Broad	Decidious						Native		Literature_or_unknown																				Ecosystem
7655	2007_Watanabe	2007	Evolutionary control of leaf element composition in plants: Rapid report	Eurosids II		Sapindaceae	Acer	carpinifolium	Acer carpinifolium																																		1980 to 1984		Okayama	Japan	Ecosystem
7656	2007_Watanabe	2007	Evolutionary control of leaf element composition in plants: Rapid report	Eurosids II		Sapindaceae	Acer	crataegifolium	Acer crataegifolium																																		1980 to 1984		Hyogo	Japan	Ecosystem
9856	2024_Bai	2024	﻿Regulation of leaf elemental composition in a subtropical river basin with diverse forest landscapes		Sapindales	Sapindaceae	Acer	davidii	Acer davidii								Deciduous														Red soil	Valley forest	Evergreen broad-leaved forest		650					25°50′39′′N	110°28′27′′E					China	Ecosystem
9907	2022_Bai	2022	﻿Biogeochemical niche conservatism relates to plant species diversification and life form evolution in a subtropical montane evergreen broad- leaved forest			Sapindaceae	Acer	davidii	Acer davidii								Deciduous woody																﻿subtropical montane evergreen broad- leaved forest		1075					﻿25°50′N	﻿110°49′E				﻿Guangxi Mao'er Mountain National Reserve	China	Ecosystem
22053	2021_Watanabe	2021	﻿Ionomic variation in leaves of 819 plant species growing in the botanical garden of Hokkaido University, Japan		Sapindales	Sapindaceae	Acer	diabolicum	Acer diabolicum	Blume ex K. Koch* W D																																			﻿Botanic Garden of Hokkaido University, Japan	Japan	Botanical Garden
7657	2007_Watanabe	2007	Evolutionary control of leaf element composition in plants: Rapid report	Eurosids II		Sapindaceae	Acer	distylum	Acer distylum																																		1980 to 1984		Tochigi	Japan	Ecosystem
7658	2007_Watanabe	2007	Evolutionary control of leaf element composition in plants: Rapid report	Eurosids II		Sapindaceae	Acer	ginnala	Acer ginnala																																		1980 to 1984		Hokkaido	Japan	Ecosystem
7661	2007_Watanabe	2007	Evolutionary control of leaf element composition in plants: Rapid report	Eurosids II		Sapindaceae	Acer	japonicum	Acer japonicum																																		1980 to 1984		Okayama	Japan	Ecosystem
7660	2007_Watanabe	2007	Evolutionary control of leaf element composition in plants: Rapid report	Eurosids II		Sapindaceae	Acer	japonicum	Acer japonicum																																		1980 to 1984		Kyoto	Japan	Ecosystem
7662	2007_Watanabe	2007	Evolutionary control of leaf element composition in plants: Rapid report	Eurosids II		Sapindaceae	Acer	japonicum	Acer japonicum																																		1980 to 1984		Hokkaido	Japan	Ecosystem
7659	2007_Watanabe	2007	Evolutionary control of leaf element composition in plants: Rapid report	Eurosids II		Sapindaceae	Acer	japonicum	Acer japonicum																																		1980 to 1984		Okayama	Japan	Ecosystem
7663	2007_Watanabe	2007	Evolutionary control of leaf element composition in plants: Rapid report	Eurosids II		Sapindaceae	Acer	miyabei	Acer miyabei																																		1980 to 1984		Hokkaido	Japan	Ecosystem
22054	2021_Watanabe	2021	﻿Ionomic variation in leaves of 819 plant species growing in the botanical garden of Hokkaido University, Japan		Sapindales	Sapindaceae	Acer	miyabei	Acer miyabei	Maxim. W D																																			﻿Botanic Garden of Hokkaido University, Japan	Japan	Botanical Garden
9160	2003_Osaki	2003	﻿Mineral characteristics of leaves of plants from different phylogeny grown in various soil types in the temperate region	Rosid 2		Aceraceae	Acer	mono	Acer mono	Maxim.							tree														Alluvial														﻿Botanical Garden of Hokkaido University		Ecosystem
7665	2007_Watanabe	2007	Evolutionary control of leaf element composition in plants: Rapid report	Eurosids II		Sapindaceae	Acer	mono	Acer mono																																		1980 to 1984		Hokkaido	Japan	Ecosystem
7664	2007_Watanabe	2007	Evolutionary control of leaf element composition in plants: Rapid report	Eurosids II		Sapindaceae	Acer	mono	Acer mono																																		1980 to 1984		Kyoto	Japan	Ecosystem
2246	2004_Wright	2004	The worldwide leaf economics spectrum				Acer	mono	Acer mono						C3	No	Tree	Broad	Decidious						Native		Literature_or_unknown																				Ecosystem
2249	2004_Wright	2004	The worldwide leaf economics spectrum				Acer	monspessulanum	Acer monspessulanum						C3	No	Tree	Broad	Decidious						Native		Literature_or_unknown																				Ecosystem
2247	2004_Wright	2004	The worldwide leaf economics spectrum				Acer	monspessulanum	Acer monspessulanum						C3	No	Tree	Broad	Decidious						Native		Literature_or_unknown																				Ecosystem
4802	2006_Kerkhoff	2006	﻿Phylogenetic and Growth Form Variation in the Scaling of Nitrogen and Phosphorus in the Seed Plants			Sapindaceae	Acer	monspessulanum	Acer monspessulanum								Woody																														Ecosystem
5029	2004_Reich	2004	﻿Global patterns of plant leaf N and P in relation to temperature and latitude				Acer	monspessulanum	Acer monspessulanum													13, 14															12.9					43.13					Ecosystem
2248	2004_Wright	2004	The worldwide leaf economics spectrum				Acer	monspessulanum	Acer monspessulanum						C3	No	Tree	Broad	Decidious						Native		Literature_or_unknown																				Ecosystem
5030	2004_Reich	2004	﻿Global patterns of plant leaf N and P in relation to temperature and latitude				Acer	negundo	Acer negundo													5, 15															6.8					44.31					Ecosystem
2250	2004_Wright	2004	The worldwide leaf economics spectrum				Acer	negundo	Acer negundo						C3	No	Tree	Broad	Decidious						Native		Literature_or_unknown																				Ecosystem
22055	2021_Watanabe	2021	﻿Ionomic variation in leaves of 819 plant species growing in the botanical garden of Hokkaido University, Japan		Sapindales	Sapindaceae	Acer	nikoense	Acer nikoense	Maxim. W D																																			﻿Botanic Garden of Hokkaido University, Japan	Japan	Botanical Garden
7666	2007_Watanabe	2007	Evolutionary control of leaf element composition in plants: Rapid report	Eurosids II		Sapindaceae	Acer	oblonqum	Acer oblonqum																																		1980 to 1984		Okinawa	Japan	Ecosystem
9908	2022_Bai	2022	﻿Biogeochemical niche conservatism relates to plant species diversification and life form evolution in a subtropical montane evergreen broad- leaved forest			Sapindaceae	Acer	oliverianum	Acer oliverianum								Deciduous woody																﻿subtropical montane evergreen broad- leaved forest		1075					﻿25°50′N	﻿110°49′E				﻿Guangxi Mao'er Mountain National Reserve	China	Ecosystem
2251	2004_Wright	2004	The worldwide leaf economics spectrum				Acer	opalus	Acer opalus						C3	No	Tree	Broad	Decidious						Native		Literature_or_unknown																				Ecosystem
7678	2007_Watanabe	2007	Evolutionary control of leaf element composition in plants: Rapid report	Eurosids II		Sapindaceae	Acer	palmatum	Acer palmatum																																		1980 to 1984		Aomori	Japan	Ecosystem
7679	2007_Watanabe	2007	Evolutionary control of leaf element composition in plants: Rapid report	Eurosids II		Sapindaceae	Acer	palmatum	Acer palmatum																																		1980 to 1984		Shiga	Japan	Ecosystem
7682	2007_Watanabe	2007	Evolutionary control of leaf element composition in plants: Rapid report	Eurosids II		Sapindaceae	Acer	palmatum	Acer palmatum																																		1980 to 1984		Aomori	Japan	Ecosystem
7674	2007_Watanabe	2007	Evolutionary control of leaf element composition in plants: Rapid report	Eurosids II		Sapindaceae	Acer	palmatum	Acer palmatum																																		1980 to 1984		Hyogo	Japan	Ecosystem
7673	2007_Watanabe	2007	Evolutionary control of leaf element composition in plants: Rapid report	Eurosids II		Sapindaceae	Acer	palmatum	Acer palmatum																																		1980 to 1984		Hyogo	Japan	Ecosystem
7677	2007_Watanabe	2007	Evolutionary control of leaf element composition in plants: Rapid report	Eurosids II		Sapindaceae	Acer	palmatum	Acer palmatum																																		1980 to 1984		Hyogo	Japan	Ecosystem
7671	2007_Watanabe	2007	Evolutionary control of leaf element composition in plants: Rapid report	Eurosids II		Sapindaceae	Acer	palmatum	Acer palmatum																																		1980 to 1984		Hyogo	Japan	Ecosystem
7672	2007_Watanabe	2007	Evolutionary control of leaf element composition in plants: Rapid report	Eurosids II		Sapindaceae	Acer	palmatum	Acer palmatum																																		1980 to 1984		Kyoto	Japan	Ecosystem
7668	2007_Watanabe	2007	Evolutionary control of leaf element composition in plants: Rapid report	Eurosids II		Sapindaceae	Acer	palmatum	Acer palmatum																																		1980 to 1984		Kyoto	Japan	Ecosystem
7675	2007_Watanabe	2007	Evolutionary control of leaf element composition in plants: Rapid report	Eurosids II		Sapindaceae	Acer	palmatum	Acer palmatum																																		1980 to 1984		Okayama	Japan	Ecosystem
7670	2007_Watanabe	2007	Evolutionary control of leaf element composition in plants: Rapid report	Eurosids II		Sapindaceae	Acer	palmatum	Acer palmatum																																		1980 to 1984		Kyoto	Japan	Ecosystem
7676	2007_Watanabe	2007	Evolutionary control of leaf element composition in plants: Rapid report	Eurosids II		Sapindaceae	Acer	palmatum	Acer palmatum																																		1980 to 1984		Okayama	Japan	Ecosystem
7667	2007_Watanabe	2007	Evolutionary control of leaf element composition in plants: Rapid report	Eurosids II		Sapindaceae	Acer	palmatum	Acer palmatum																																		1980 to 1984		Tokyo	Japan	Ecosystem
7681	2007_Watanabe	2007	Evolutionary control of leaf element composition in plants: Rapid report	Eurosids II		Sapindaceae	Acer	palmatum	Acer palmatum																																		1980 to 1984		Aomori	Japan	Ecosystem
7669	2007_Watanabe	2007	Evolutionary control of leaf element composition in plants: Rapid report	Eurosids II		Sapindaceae	Acer	palmatum	Acer palmatum																																		1980 to 1984		Kyoto	Japan	Ecosystem
7680	2007_Watanabe	2007	Evolutionary control of leaf element composition in plants: Rapid report	Eurosids II		Sapindaceae	Acer	palmatum	Acer palmatum																																		1980 to 1984		Shiga	Japan	Ecosystem
2252	2004_Wright	2004	The worldwide leaf economics spectrum				Acer	palmatum	Acer palmatum						C3	No	Tree	Broad	Decidious						Native		Literature_or_unknown																				Ecosystem
22056	2021_Watanabe	2021	﻿Ionomic variation in leaves of 819 plant species growing in the botanical garden of Hokkaido University, Japan		Sapindales	Sapindaceae	Acer	palmatum	Acer palmatum	Thunb. W D																																			﻿Botanic Garden of Hokkaido University, Japan	Japan	Botanical Garden
2255	2004_Wright	2004	The worldwide leaf economics spectrum				Acer	pensylvanicum	Acer pensylvanicum						C3	No	Tree	Broad	Decidious						Native		Literature_or_unknown																				Ecosystem
2253	2004_Wright	2004	The worldwide leaf economics spectrum				Acer	pensylvanicum	Acer pensylvanicum						C3	No	Tree	Broad	Decidious						Native		Literature_or_unknown																				Ecosystem
5031	2004_Reich	2004	﻿Global patterns of plant leaf N and P in relation to temperature and latitude				Acer	pensylvanicum	Acer pensylvanicum													15–17															7.7					42.15					Ecosystem
2254	2004_Wright	2004	The worldwide leaf economics spectrum				Acer	pensylvanicum	Acer pensylvanicum						C3	No	Tree	Broad	Decidious						Native		Literature_or_unknown																				Ecosystem
22057	2021_Watanabe	2021	﻿Ionomic variation in leaves of 819 plant species growing in the botanical garden of Hokkaido University, Japan		Sapindales	Sapindaceae	Acer	pictum	Acer pictum	Thunb. subsp. mono (Maxim.) H. Ohashi W D																																			﻿Botanic Garden of Hokkaido University, Japan	Japan	Botanical Garden
22688	2021_Sardans	2021	Empirical support for the biogeochemical niche hypothesis in forest trees			Sapindaceae	Acer	platanoides	Acer platanoides																					Rendolls	Mollisols					595	6.41667		At least 3 replicates, used 192 literature sources	53.4	-1.5						Ecosystem
22687	2021_Sardans	2021	Empirical support for the biogeochemical niche hypothesis in forest trees			Sapindaceae	Acer	platanoides	Acer platanoides																					Udepts	Inceptisols					888	9.05		At least 3 replicates, used 192 literature sources	58.6	23.583						Ecosystem
22686	2021_Sardans	2021	Empirical support for the biogeochemical niche hypothesis in forest trees			Sapindaceae	Acer	platanoides	Acer platanoides																					Udepts	Inceptisols					888	9.05		At least 3 replicates, used 192 literature sources	53.4	-1.5						Ecosystem
22685	2021_Sardans	2021	Empirical support for the biogeochemical niche hypothesis in forest trees			Sapindaceae	Acer	platanoides	Acer platanoides																					Udepts	Inceptisols					888	9.05		At least 3 replicates, used 192 literature sources	53.4	-1.5						Ecosystem
2258	2004_Wright	2004	The worldwide leaf economics spectrum				Acer	platanoides	Acer platanoides						C3	No	Tree	Broad	Decidious						Native		Literature_or_unknown																				Ecosystem
5032	2004_Reich	2004	﻿Global patterns of plant leaf N and P in relation to temperature and latitude				Acer	platanoides	Acer platanoides													18, 19, *															7.7					50.21					Ecosystem
2256	2004_Wright	2004	The worldwide leaf economics spectrum				Acer	platanoides	Acer platanoides						C3	No	Tree	Broad	Decidious						Native		Literature_or_unknown																				Ecosystem
2257	2004_Wright	2004	The worldwide leaf economics spectrum				Acer	platanoides	Acer platanoides						C3	No	Tree	Broad	Decidious						Native		Literature_or_unknown																				Ecosystem
22058	2021_Watanabe	2021	﻿Ionomic variation in leaves of 819 plant species growing in the botanical garden of Hokkaido University, Japan		Sapindales	Sapindaceae	Acer	platanoides	Acer platanoides	L. W D																																			﻿Botanic Garden of Hokkaido University, Japan	Japan	Botanical Garden
22695	2021_Sardans	2021	Empirical support for the biogeochemical niche hypothesis in forest trees			Sapindaceae	Acer	pseudoplatanus	Acer pseudoplatanus																					Udepts	Inceptisols					623	8.125		At least 3 replicates, used 192 literature sources	50.88	20.63						Ecosystem
22696	2021_Sardans	2021	Empirical support for the biogeochemical niche hypothesis in forest trees			Sapindaceae	Acer	pseudoplatanus	Acer pseudoplatanus																					Udepts	Inceptisols					801	9.13333		At least 3 replicates, used 192 literature sources	48.73	7.25						Ecosystem
22689	2021_Sardans	2021	Empirical support for the biogeochemical niche hypothesis in forest trees			Sapindaceae	Acer	pseudoplatanus	Acer pseudoplatanus																					Udepts	Inceptisols					623	8.125		At least 3 replicates, used 192 literature sources	50.88	20.63						Ecosystem
22694	2021_Sardans	2021	Empirical support for the biogeochemical niche hypothesis in forest trees			Sapindaceae	Acer	pseudoplatanus	Acer pseudoplatanus																					Udepts	Inceptisols					623	8.125		At least 3 replicates, used 192 literature sources	50.88	20.63						Ecosystem
22692	2021_Sardans	2021	Empirical support for the biogeochemical niche hypothesis in forest trees			Sapindaceae	Acer	pseudoplatanus	Acer pseudoplatanus																					Udepts	Inceptisols					888	9.05		At least 3 replicates, used 192 literature sources	53.4	-1.5						Ecosystem
22693	2021_Sardans	2021	Empirical support for the biogeochemical niche hypothesis in forest trees			Sapindaceae	Acer	pseudoplatanus	Acer pseudoplatanus																					Udepts	Inceptisols					888	9.05		At least 3 replicates, used 192 literature sources	53.4	-1.5						Ecosystem
22690	2021_Sardans	2021	Empirical support for the biogeochemical niche hypothesis in forest trees			Sapindaceae	Acer	pseudoplatanus	Acer pseudoplatanus																					Udepts	Inceptisols					888	9.05		At least 3 replicates, used 192 literature sources	53.4	-1.5						Ecosystem
22691	2021_Sardans	2021	Empirical support for the biogeochemical niche hypothesis in forest trees			Sapindaceae	Acer	pseudoplatanus	Acer pseudoplatanus																					Udepts	Inceptisols					888	9.05		At least 3 replicates, used 192 literature sources	53.4	-1.5						Ecosystem
2260	2004_Wright	2004	The worldwide leaf economics spectrum				Acer	pseudoplatanus	Acer pseudoplatanus						C3	No	Tree	Broad	Decidious						Native		Literature_or_unknown																				Ecosystem
4968	2015_Sardans	2015	﻿Foliar elemental composition of European forest tree species associated with evolutionary traits and present environmental and competitive conditions				Acer	pseudoplatanus	Acer pseudoplatanus																Soil		4									1283	8.7	29.1									Ecosystem
2259	2004_Wright	2004	The worldwide leaf economics spectrum				Acer	pseudoplatanus	Acer pseudoplatanus						C3	No	Tree	Broad	Decidious						Native		Literature_or_unknown																				Ecosystem
5033	2004_Reich	2004	﻿Global patterns of plant leaf N and P in relation to temperature and latitude				Acer	pseudoplatanus	Acer pseudoplatanus													*															7.5					51.23					Ecosystem
22705	2021_Sardans	2021	Empirical support for the biogeochemical niche hypothesis in forest trees			Sapindaceae	Acer	rubrum	Acer rubrum																					Cryods	Spodosols					1062	4.78333		At least 3 replicates, used 192 literature sources	43.98	-74.23						Ecosystem
22706	2021_Sardans	2021	Empirical support for the biogeochemical niche hypothesis in forest trees			Sapindaceae	Acer	rubrum	Acer rubrum																					Cryods	Spodosols					1062	4.78333		At least 3 replicates, used 192 literature sources	43.98	-74.23						Ecosystem
22709	2021_Sardans	2021	Empirical support for the biogeochemical niche hypothesis in forest trees			Sapindaceae	Acer	rubrum	Acer rubrum																					Cryods	Spodosols					1062	4.78333		At least 3 replicates, used 192 literature sources	43.98	-74.23						Ecosystem
22708	2021_Sardans	2021	Empirical support for the biogeochemical niche hypothesis in forest trees			Sapindaceae	Acer	rubrum	Acer rubrum																					Cryods	Spodosols					1062	4.78333		At least 3 replicates, used 192 literature sources	43.98	-74.23						Ecosystem
22701	2021_Sardans	2021	Empirical support for the biogeochemical niche hypothesis in forest trees			Sapindaceae	Acer	rubrum	Acer rubrum																					Udepts	Inceptisols					1417	6.76667		At least 3 replicates, used 192 literature sources	44.32	-68.28						Ecosystem
22704	2021_Sardans	2021	Empirical support for the biogeochemical niche hypothesis in forest trees			Sapindaceae	Acer	rubrum	Acer rubrum																					Udepts	Inceptisols					1417	6.76667		At least 3 replicates, used 192 literature sources	44.32	-68.28						Ecosystem
22702	2021_Sardans	2021	Empirical support for the biogeochemical niche hypothesis in forest trees			Sapindaceae	Acer	rubrum	Acer rubrum																					Udepts	Inceptisols					1378	7.10833		At least 3 replicates, used 192 literature sources	44.34	-68.21						Ecosystem
22703	2021_Sardans	2021	Empirical support for the biogeochemical niche hypothesis in forest trees			Sapindaceae	Acer	rubrum	Acer rubrum																					Udepts	Inceptisols					1378	7.10833		At least 3 replicates, used 192 literature sources	44.34	-68.21						Ecosystem
22698	2021_Sardans	2021	Empirical support for the biogeochemical niche hypothesis in forest trees			Sapindaceae	Acer	rubrum	Acer rubrum																					Udepts	Inceptisols					958	6.43333		At least 3 replicates, used 192 literature sources	44.57	-76.32						Ecosystem
22707	2021_Sardans	2021	Empirical support for the biogeochemical niche hypothesis in forest trees			Sapindaceae	Acer	rubrum	Acer rubrum																					Cryods	Spodosols					1062	4.78333		At least 3 replicates, used 192 literature sources	43.98	-74.23						Ecosystem
22699	2021_Sardans	2021	Empirical support for the biogeochemical niche hypothesis in forest trees			Sapindaceae	Acer	rubrum	Acer rubrum																					Udepts	Inceptisols					1265	9.68333		At least 3 replicates, used 192 literature sources	41.4199	-74.0093						Ecosystem
22697	2021_Sardans	2021	Empirical support for the biogeochemical niche hypothesis in forest trees			Sapindaceae	Acer	rubrum	Acer rubrum																					Aquepts	Inceptisols					927	5.55833		At least 3 replicates, used 192 literature sources	45.32	-75.59						Ecosystem
22700	2021_Sardans	2021	Empirical support for the biogeochemical niche hypothesis in forest trees			Sapindaceae	Acer	rubrum	Acer rubrum																					Udepts	Inceptisols					1265	9.68333		At least 3 replicates, used 192 literature sources	41.4199	-74.0093						Ecosystem
2264	2004_Wright	2004	The worldwide leaf economics spectrum				Acer	rubrum	Acer rubrum						C3	No	Tree	Broad	Decidious						Native		Literature_or_unknown																				Ecosystem
2266	2004_Wright	2004	The worldwide leaf economics spectrum				Acer	rubrum	Acer rubrum						C3	No	Tree	Broad	Decidious						Native		Literature_or_unknown																				Ecosystem
2262	2004_Wright	2004	The worldwide leaf economics spectrum				Acer	rubrum	Acer rubrum						C3	No	Tree	Broad	Decidious						Native		Literature_or_unknown																				Ecosystem
2261	2004_Wright	2004	The worldwide leaf economics spectrum				Acer	rubrum	Acer rubrum						C3	No	Tree	Broad	Decidious						Native		Literature_or_unknown																				Ecosystem
5034	2004_Reich	2004	﻿Global patterns of plant leaf N and P in relation to temperature and latitude				Acer	rubrum	Acer rubrum													6, 8, 15, 17, 20–27, †															10.3					39.22					Ecosystem
2263	2004_Wright	2004	The worldwide leaf economics spectrum				Acer	rubrum	Acer rubrum						C3	No	Tree	Broad	Decidious						Native		Literature_or_unknown																				Ecosystem
2268	2004_Wright	2004	The worldwide leaf economics spectrum				Acer	rubrum	Acer rubrum						C3	No	Tree	Broad	Decidious						Native		Literature_or_unknown																				Ecosystem
4803	2006_Kerkhoff	2006	﻿Phylogenetic and Growth Form Variation in the Scaling of Nitrogen and Phosphorus in the Seed Plants			Sapindaceae	Acer	rubrum	Acer rubrum								Woody																														Ecosystem
2267	2004_Wright	2004	The worldwide leaf economics spectrum				Acer	rubrum	Acer rubrum						C3	No	Tree	Broad	Decidious						Native		Literature_or_unknown																				Ecosystem
2265	2004_Wright	2004	The worldwide leaf economics spectrum				Acer	rubrum	Acer rubrum						C3	No	Tree	Broad	Decidious						Native		Literature_or_unknown																				Ecosystem
7687	2007_Watanabe	2007	Evolutionary control of leaf element composition in plants: Rapid report	Eurosids II		Sapindaceae	Acer	rufinerve	Acer rufinerve																																		1980 to 1984		Kyoto	Japan	Ecosystem
7694	2007_Watanabe	2007	Evolutionary control of leaf element composition in plants: Rapid report	Eurosids II		Sapindaceae	Acer	rufinerve	Acer rufinerve																																		1980 to 1984		Hyogo	Japan	Ecosystem
7692	2007_Watanabe	2007	Evolutionary control of leaf element composition in plants: Rapid report	Eurosids II		Sapindaceae	Acer	rufinerve	Acer rufinerve																																		1980 to 1984		Kyoto	Japan	Ecosystem
7689	2007_Watanabe	2007	Evolutionary control of leaf element composition in plants: Rapid report	Eurosids II		Sapindaceae	Acer	rufinerve	Acer rufinerve																																		1980 to 1984		Kyoto	Japan	Ecosystem
7685	2007_Watanabe	2007	Evolutionary control of leaf element composition in plants: Rapid report	Eurosids II		Sapindaceae	Acer	rufinerve	Acer rufinerve																																		1980 to 1984		Kyoto	Japan	Ecosystem
7684	2007_Watanabe	2007	Evolutionary control of leaf element composition in plants: Rapid report	Eurosids II		Sapindaceae	Acer	rufinerve	Acer rufinerve																																		1980 to 1984		Kyoto	Japan	Ecosystem
7683	2007_Watanabe	2007	Evolutionary control of leaf element composition in plants: Rapid report	Eurosids II		Sapindaceae	Acer	rufinerve	Acer rufinerve																																		1980 to 1984		Tochigi	Japan	Ecosystem
7686	2007_Watanabe	2007	Evolutionary control of leaf element composition in plants: Rapid report	Eurosids II		Sapindaceae	Acer	rufinerve	Acer rufinerve																																		1980 to 1984		Kyoto	Japan	Ecosystem
7693	2007_Watanabe	2007	Evolutionary control of leaf element composition in plants: Rapid report	Eurosids II		Sapindaceae	Acer	rufinerve	Acer rufinerve																																		1980 to 1984		Okayama	Japan	Ecosystem
7690	2007_Watanabe	2007	Evolutionary control of leaf element composition in plants: Rapid report	Eurosids II		Sapindaceae	Acer	rufinerve	Acer rufinerve																																		1980 to 1984		Kyoto	Japan	Ecosystem
7691	2007_Watanabe	2007	Evolutionary control of leaf element composition in plants: Rapid report	Eurosids II		Sapindaceae	Acer	rufinerve	Acer rufinerve																																		1980 to 1984		Kyoto	Japan	Ecosystem
7688	2007_Watanabe	2007	Evolutionary control of leaf element composition in plants: Rapid report	Eurosids II		Sapindaceae	Acer	rufinerve	Acer rufinerve																																		1980 to 1984		Okayama	Japan	Ecosystem
4804	2006_Kerkhoff	2006	﻿Phylogenetic and Growth Form Variation in the Scaling of Nitrogen and Phosphorus in the Seed Plants			Sapindaceae	Acer	saccharinum	Acer saccharinum								Woody																														Ecosystem
22720	2021_Sardans	2021	Empirical support for the biogeochemical niche hypothesis in forest trees			Sapindaceae	Acer	saccharum	Acer saccharum																					Udalfs	Alfisols					736	3.21667		At least 3 replicates, used 192 literature sources	47.41	-90.73						Ecosystem
22749	2021_Sardans	2021	Empirical support for the biogeochemical niche hypothesis in forest trees			Sapindaceae	Acer	saccharum	Acer saccharum																					Orthods	Spodosols					829	5.9		At least 3 replicates, used 192 literature sources	45.55	-84.85						Ecosystem
22747	2021_Sardans	2021	Empirical support for the biogeochemical niche hypothesis in forest trees			Sapindaceae	Acer	saccharum	Acer saccharum																					Orthods	Spodosols					867	7.48333		At least 3 replicates, used 192 literature sources	43.66	-86.15						Ecosystem
22752	2021_Sardans	2021	Empirical support for the biogeochemical niche hypothesis in forest trees			Sapindaceae	Acer	saccharum	Acer saccharum																					Cryods	Spodosols					1121	4.75833		At least 3 replicates, used 192 literature sources	45.95	-71.99						Ecosystem
22751	2021_Sardans	2021	Empirical support for the biogeochemical niche hypothesis in forest trees			Sapindaceae	Acer	saccharum	Acer saccharum																					Orthods	Spodosols					843	6.85833		At least 3 replicates, used 192 literature sources	44.38	-85.83						Ecosystem
22750	2021_Sardans	2021	Empirical support for the biogeochemical niche hypothesis in forest trees			Sapindaceae	Acer	saccharum	Acer saccharum																					Cryods	Spodosols					1121	4.75833		At least 3 replicates, used 192 literature sources	45.95	-71.99						Ecosystem
22753	2021_Sardans	2021	Empirical support for the biogeochemical niche hypothesis in forest trees			Sapindaceae	Acer	saccharum	Acer saccharum																					Cryods	Spodosols					828	4.19167		At least 3 replicates, used 192 literature sources	46.86	-88.88						Ecosystem
22736	2021_Sardans	2021	Empirical support for the biogeochemical niche hypothesis in forest trees			Sapindaceae	Acer	saccharum	Acer saccharum																					Cryods	Spodosols					1062	4.78333		At least 3 replicates, used 192 literature sources	43.98	-74.23						Ecosystem
22757	2021_Sardans	2021	Empirical support for the biogeochemical niche hypothesis in forest trees			Sapindaceae	Acer	saccharum	Acer saccharum																					Orthods	Spodosols					1243	5.68333		At least 3 replicates, used 192 literature sources	44.871	-68.107						Ecosystem
22758	2021_Sardans	2021	Empirical support for the biogeochemical niche hypothesis in forest trees			Sapindaceae	Acer	saccharum	Acer saccharum																					Orthods	Spodosols					1243	5.68333		At least 3 replicates, used 192 literature sources	44.871	-68.107						Ecosystem
22740	2021_Sardans	2021	Empirical support for the biogeochemical niche hypothesis in forest trees			Sapindaceae	Acer	saccharum	Acer saccharum																					Cryods	Spodosols					1121	4.75833		At least 3 replicates, used 192 literature sources	45.95	-71.99						Ecosystem
22748	2021_Sardans	2021	Empirical support for the biogeochemical niche hypothesis in forest trees			Sapindaceae	Acer	saccharum	Acer saccharum																					Cryods	Spodosols					1062	4.78333		At least 3 replicates, used 192 literature sources	43.98	-74.23						Ecosystem
22739	2021_Sardans	2021	Empirical support for the biogeochemical niche hypothesis in forest trees			Sapindaceae	Acer	saccharum	Acer saccharum																					Cryods	Spodosols					1121	4.75833		At least 3 replicates, used 192 literature sources	45.95	-71.99						Ecosystem
22728	2021_Sardans	2021	Empirical support for the biogeochemical niche hypothesis in forest trees			Sapindaceae	Acer	saccharum	Acer saccharum																					Cryods	Spodosols					1121	4.75833		At least 3 replicates, used 192 literature sources	45.95	-71.99						Ecosystem
22730	2021_Sardans	2021	Empirical support for the biogeochemical niche hypothesis in forest trees			Sapindaceae	Acer	saccharum	Acer saccharum																					Cryods	Spodosols					1062	4.78333		At least 3 replicates, used 192 literature sources	43.98	-74.23						Ecosystem
22719	2021_Sardans	2021	Empirical support for the biogeochemical niche hypothesis in forest trees			Sapindaceae	Acer	saccharum	Acer saccharum																					Udalfs	Alfisols					1146	11.8167		At least 3 replicates, used 192 literature sources	38.95	-86.37						Ecosystem
22729	2021_Sardans	2021	Empirical support for the biogeochemical niche hypothesis in forest trees			Sapindaceae	Acer	saccharum	Acer saccharum																					Cryods	Spodosols					1121	4.75833		At least 3 replicates, used 192 literature sources	45.95	-71.99						Ecosystem
22756	2021_Sardans	2021	Empirical support for the biogeochemical niche hypothesis in forest trees			Sapindaceae	Acer	saccharum	Acer saccharum																					Orthods	Spodosols					1243	5.68333		At least 3 replicates, used 192 literature sources	44.871	-68.107						Ecosystem
22754	2021_Sardans	2021	Empirical support for the biogeochemical niche hypothesis in forest trees			Sapindaceae	Acer	saccharum	Acer saccharum																					Orthods	Spodosols					1243	5.68333		At least 3 replicates, used 192 literature sources	44.871	-68.107						Ecosystem
22731	2021_Sardans	2021	Empirical support for the biogeochemical niche hypothesis in forest trees			Sapindaceae	Acer	saccharum	Acer saccharum																					Cryods	Spodosols					1121	4.75833		At least 3 replicates, used 192 literature sources	45.95	-71.99						Ecosystem
22745	2021_Sardans	2021	Empirical support for the biogeochemical niche hypothesis in forest trees			Sapindaceae	Acer	saccharum	Acer saccharum																					Cryods	Spodosols					1121	4.75833		At least 3 replicates, used 192 literature sources	45.95	-71.99						Ecosystem
22755	2021_Sardans	2021	Empirical support for the biogeochemical niche hypothesis in forest trees			Sapindaceae	Acer	saccharum	Acer saccharum																					Cryods	Spodosols					1121	4.75833		At least 3 replicates, used 192 literature sources	45.95	-71.99						Ecosystem
22718	2021_Sardans	2021	Empirical support for the biogeochemical niche hypothesis in forest trees			Sapindaceae	Acer	saccharum	Acer saccharum																					Udalfs	Alfisols					1146	11.8167		At least 3 replicates, used 192 literature sources	38.95	-86.37						Ecosystem
22738	2021_Sardans	2021	Empirical support for the biogeochemical niche hypothesis in forest trees			Sapindaceae	Acer	saccharum	Acer saccharum																					Cryods	Spodosols					1121	4.75833		At least 3 replicates, used 192 literature sources	45.95	-71.99						Ecosystem
22737	2021_Sardans	2021	Empirical support for the biogeochemical niche hypothesis in forest trees			Sapindaceae	Acer	saccharum	Acer saccharum																					Cryods	Spodosols					1121	4.75833		At least 3 replicates, used 192 literature sources	45.95	-71.99						Ecosystem
22725	2021_Sardans	2021	Empirical support for the biogeochemical niche hypothesis in forest trees			Sapindaceae	Acer	saccharum	Acer saccharum																					Cryods	Spodosols					1121	4.75833		At least 3 replicates, used 192 literature sources	45.95	-71.99						Ecosystem
22742	2021_Sardans	2021	Empirical support for the biogeochemical niche hypothesis in forest trees			Sapindaceae	Acer	saccharum	Acer saccharum																					Cryods	Spodosols					1121	4.75833		At least 3 replicates, used 192 literature sources	45.95	-71.99						Ecosystem
22713	2021_Sardans	2021	Empirical support for the biogeochemical niche hypothesis in forest trees			Sapindaceae	Acer	saccharum	Acer saccharum																					Udalfs	Alfisols					1146	11.8167		At least 3 replicates, used 192 literature sources	38.95	-86.37						Ecosystem
22726	2021_Sardans	2021	Empirical support for the biogeochemical niche hypothesis in forest trees			Sapindaceae	Acer	saccharum	Acer saccharum																					Cryods	Spodosols					1121	4.75833		At least 3 replicates, used 192 literature sources	45.95	-71.99						Ecosystem
22741	2021_Sardans	2021	Empirical support for the biogeochemical niche hypothesis in forest trees			Sapindaceae	Acer	saccharum	Acer saccharum																					Cryods	Spodosols					1062	4.78333		At least 3 replicates, used 192 literature sources	43.98	-74.23						Ecosystem
22717	2021_Sardans	2021	Empirical support for the biogeochemical niche hypothesis in forest trees			Sapindaceae	Acer	saccharum	Acer saccharum																					Udalfs	Alfisols					1146	11.8167		At least 3 replicates, used 192 literature sources	38.95	-86.37						Ecosystem
22732	2021_Sardans	2021	Empirical support for the biogeochemical niche hypothesis in forest trees			Sapindaceae	Acer	saccharum	Acer saccharum																					Cryods	Spodosols					1121	4.75833		At least 3 replicates, used 192 literature sources	45.95	-71.99						Ecosystem
22744	2021_Sardans	2021	Empirical support for the biogeochemical niche hypothesis in forest trees			Sapindaceae	Acer	saccharum	Acer saccharum																					Cryods	Spodosols					1121	4.75833		At least 3 replicates, used 192 literature sources	45.95	-71.99						Ecosystem
22711	2021_Sardans	2021	Empirical support for the biogeochemical niche hypothesis in forest trees			Sapindaceae	Acer	saccharum	Acer saccharum																					Udepts	Inceptisols					958	6.43333		At least 3 replicates, used 192 literature sources	44.57	-76.32						Ecosystem
22746	2021_Sardans	2021	Empirical support for the biogeochemical niche hypothesis in forest trees			Sapindaceae	Acer	saccharum	Acer saccharum																					Cryods	Spodosols					1121	4.75833		At least 3 replicates, used 192 literature sources	45.95	-71.99						Ecosystem
22724	2021_Sardans	2021	Empirical support for the biogeochemical niche hypothesis in forest trees			Sapindaceae	Acer	saccharum	Acer saccharum																					Cryods	Spodosols					1121	4.75833		At least 3 replicates, used 192 literature sources	45.95	-71.99						Ecosystem
22727	2021_Sardans	2021	Empirical support for the biogeochemical niche hypothesis in forest trees			Sapindaceae	Acer	saccharum	Acer saccharum																					Cryods	Spodosols					1121	4.75833		At least 3 replicates, used 192 literature sources	45.95	-71.99						Ecosystem
22714	2021_Sardans	2021	Empirical support for the biogeochemical niche hypothesis in forest trees			Sapindaceae	Acer	saccharum	Acer saccharum																					Udalfs	Alfisols					1146	11.8167		At least 3 replicates, used 192 literature sources	38.95	-86.37						Ecosystem
22722	2021_Sardans	2021	Empirical support for the biogeochemical niche hypothesis in forest trees			Sapindaceae	Acer	saccharum	Acer saccharum																					Udepts	Inceptisols					1265	9.68333		At least 3 replicates, used 192 literature sources	41.4199	-74.0093						Ecosystem
22735	2021_Sardans	2021	Empirical support for the biogeochemical niche hypothesis in forest trees			Sapindaceae	Acer	saccharum	Acer saccharum																					Cryods	Spodosols					1121	4.75833		At least 3 replicates, used 192 literature sources	45.95	-71.99						Ecosystem
22723	2021_Sardans	2021	Empirical support for the biogeochemical niche hypothesis in forest trees			Sapindaceae	Acer	saccharum	Acer saccharum																					Udepts	Inceptisols					1265	9.68333		At least 3 replicates, used 192 literature sources	41.4199	-74.0093						Ecosystem
22733	2021_Sardans	2021	Empirical support for the biogeochemical niche hypothesis in forest trees			Sapindaceae	Acer	saccharum	Acer saccharum																					Cryods	Spodosols					1121	4.75833		At least 3 replicates, used 192 literature sources	45.95	-71.99						Ecosystem
22721	2021_Sardans	2021	Empirical support for the biogeochemical niche hypothesis in forest trees			Sapindaceae	Acer	saccharum	Acer saccharum																					Udepts	Inceptisols					1265	9.68333		At least 3 replicates, used 192 literature sources	41.4199	-74.0093						Ecosystem
22712	2021_Sardans	2021	Empirical support for the biogeochemical niche hypothesis in forest trees			Sapindaceae	Acer	saccharum	Acer saccharum																					Udalfs	Alfisols					1146	11.8167		At least 3 replicates, used 192 literature sources	38.95	-86.37						Ecosystem
22734	2021_Sardans	2021	Empirical support for the biogeochemical niche hypothesis in forest trees			Sapindaceae	Acer	saccharum	Acer saccharum																					Cryods	Spodosols					1121	4.75833		At least 3 replicates, used 192 literature sources	45.95	-71.99						Ecosystem
2269	2004_Wright	2004	The worldwide leaf economics spectrum				Acer	saccharum	Acer saccharum						C3	No	Tree	Broad	Decidious						Native		Literature_or_unknown																				Ecosystem
22715	2021_Sardans	2021	Empirical support for the biogeochemical niche hypothesis in forest trees			Sapindaceae	Acer	saccharum	Acer saccharum																					Udalfs	Alfisols					921	7.11667		At least 3 replicates, used 192 literature sources	43.52	-80.26						Ecosystem
22743	2021_Sardans	2021	Empirical support for the biogeochemical niche hypothesis in forest trees			Sapindaceae	Acer	saccharum	Acer saccharum																					Cryods	Spodosols					1062	4.78333		At least 3 replicates, used 192 literature sources	43.98	-74.23						Ecosystem
22710	2021_Sardans	2021	Empirical support for the biogeochemical niche hypothesis in forest trees			Sapindaceae	Acer	saccharum	Acer saccharum																					Udalfs	Alfisols					1126	11.3917		At least 3 replicates, used 192 literature sources	39.17	-86.5						Ecosystem
22716	2021_Sardans	2021	Empirical support for the biogeochemical niche hypothesis in forest trees			Sapindaceae	Acer	saccharum	Acer saccharum																					Udalfs	Alfisols					921	7.11667		At least 3 replicates, used 192 literature sources	43.52	-80.26						Ecosystem
5035	2004_Reich	2004	﻿Global patterns of plant leaf N and P in relation to temperature and latitude				Acer	saccharum	Acer saccharum													6, 8, 15, 18, 28, 29															6.7					44.22					Ecosystem
2272	2004_Wright	2004	The worldwide leaf economics spectrum				Acer	saccharum	Acer saccharum						C3	No	Tree	Broad	Decidious						Native		Literature_or_unknown																				Ecosystem
2271	2004_Wright	2004	The worldwide leaf economics spectrum				Acer	saccharum	Acer saccharum						C3	No	Tree	Broad	Decidious						Native		Literature_or_unknown																				Ecosystem
4805	2006_Kerkhoff	2006	﻿Phylogenetic and Growth Form Variation in the Scaling of Nitrogen and Phosphorus in the Seed Plants			Sapindaceae	Acer	saccharum	Acer saccharum								Woody																														Ecosystem
2273	2004_Wright	2004	The worldwide leaf economics spectrum				Acer	saccharum	Acer saccharum						C3	No	Tree	Broad	Decidious						Native		Literature_or_unknown																				Ecosystem
2270	2004_Wright	2004	The worldwide leaf economics spectrum				Acer	saccharum	Acer saccharum						C3	No	Tree	Broad	Decidious						Native		Literature_or_unknown																				Ecosystem
7701	2007_Watanabe	2007	Evolutionary control of leaf element composition in plants: Rapid report	Eurosids II		Sapindaceae	Acer	sieboldianum	Acer sieboldianum																																		1980 to 1984		Aomori	Japan	Ecosystem
7697	2007_Watanabe	2007	Evolutionary control of leaf element composition in plants: Rapid report	Eurosids II		Sapindaceae	Acer	sieboldianum	Acer sieboldianum																																		1980 to 1984		Kyoto	Japan	Ecosystem
7696	2007_Watanabe	2007	Evolutionary control of leaf element composition in plants: Rapid report	Eurosids II		Sapindaceae	Acer	sieboldianum	Acer sieboldianum																																		1980 to 1984		Kyoto	Japan	Ecosystem
7698	2007_Watanabe	2007	Evolutionary control of leaf element composition in plants: Rapid report	Eurosids II		Sapindaceae	Acer	sieboldianum	Acer sieboldianum																																		1980 to 1984		Kyoto	Japan	Ecosystem
7699	2007_Watanabe	2007	Evolutionary control of leaf element composition in plants: Rapid report	Eurosids II		Sapindaceae	Acer	sieboldianum	Acer sieboldianum																																		1980 to 1984		Kyoto	Japan	Ecosystem
7700	2007_Watanabe	2007	Evolutionary control of leaf element composition in plants: Rapid report	Eurosids II		Sapindaceae	Acer	sieboldianum	Acer sieboldianum																																		1980 to 1984		Okayama	Japan	Ecosystem
7695	2007_Watanabe	2007	Evolutionary control of leaf element composition in plants: Rapid report	Eurosids II		Sapindaceae	Acer	sieboldianum	Acer sieboldianum																																		1980 to 1984		Hyogo	Japan	Ecosystem
4806	2006_Kerkhoff	2006	﻿Phylogenetic and Growth Form Variation in the Scaling of Nitrogen and Phosphorus in the Seed Plants			Sapindaceae	Acer	spicatum	Acer spicatum								Woody																														Ecosystem
5036	2004_Reich	2004	﻿Global patterns of plant leaf N and P in relation to temperature and latitude				Acer	spicatum	Acer spicatum													6, 28, 30															4.5					46.39					Ecosystem
7702	2007_Watanabe	2007	Evolutionary control of leaf element composition in plants: Rapid report	Eurosids II		Sapindaceae	Acer	spp.	Acer spp.																																		1980 to 1984		Shiga	Japan	Ecosystem
21372	2021_Watanabe	2021	﻿Ionomic variation in leaves of 819 plant species growing in the botanical garden of Hokkaido University, Japan		Asterales	Asteraceae	Achillea	alpina	Achillea alpina	L. H P																																			﻿Botanic Garden of Hokkaido University, Japan	Japan	Botanical Garden
1783	2004_Wright	2004	The worldwide leaf economics spectrum				Achillea	erba	Achillea erba						C3	No	Herb	Broad							Native		Literature_or_unknown																				Ecosystem
843	2003_Broadley	2003	Variation in the shoot calcium content of angiosperms		Asterales	Asteraceae	Achillea	milleflorum	Achillea milleflorum																		6																				Greenhouse
557	2018_﻿Neugebauer	2018	Variation in the angiosperm ionome		Asterales	Asteraceae	Achillea	millefolium	Achillea millefolium																Hydroponics		12																				Greenhouse	2000	2000
1785	2004_Wright	2004	The worldwide leaf economics spectrum				Achillea	millefolium	Achillea millefolium						C3	No	Herb	Broad							Native		Literature_or_unknown																				Ecosystem
3612	2006_Kerkhoff	2006	﻿Phylogenetic and Growth Form Variation in the Scaling of Nitrogen and Phosphorus in the Seed Plants			Asteraceae	Achillea	millefolium	Achillea millefolium								Herbacious																														Ecosystem
1786	2004_Wright	2004	The worldwide leaf economics spectrum				Achillea	millefolium	Achillea millefolium						C3	No	Herb	Broad							Native		Literature_or_unknown																				Ecosystem
5037	2004_Reich	2004	﻿Global patterns of plant leaf N and P in relation to temperature and latitude				Achillea	millefolium	Achillea millefolium													6, 31															3.8					46.77					Ecosystem
1784	2004_Wright	2004	The worldwide leaf economics spectrum				Achillea	millefolium	Achillea millefolium						C3	No	Herb	Broad							Native		Literature_or_unknown																				Ecosystem
1787	2004_Wright	2004	The worldwide leaf economics spectrum				Achillea	millefolium	Achillea millefolium						C3	No	Herb	Broad							Native		Literature_or_unknown																				Ecosystem
21373	2021_Watanabe	2021	﻿Ionomic variation in leaves of 819 plant species growing in the botanical garden of Hokkaido University, Japan		Asterales	Asteraceae	Achillea	millefolium	Achillea millefolium	L. H P																																			﻿Botanic Garden of Hokkaido University, Japan	Japan	Botanical Garden
21374	2021_Watanabe	2021	﻿Ionomic variation in leaves of 819 plant species growing in the botanical garden of Hokkaido University, Japan		Asterales	Asteraceae	Achillea	ptarmica	Achillea ptarmica	L. subsp. macrocephala (Rupr.) Heimerl H P																																			﻿Botanic Garden of Hokkaido University, Japan	Japan	Botanical Garden
9285	2003_Osaki	2003	﻿Mineral characteristics of leaves of plants from different phylogeny grown in various soil types in the temperate region	Asterid 2		Asteraceae	Achillea	sibirica	Achillea sibirica	Ledeb.							grass														Serpentine														Teshio Forest Station of Hokkaido University		Ecosystem
46071	2019_Matinzadeh	2019	The elemental composition of halophytes correlates with key morphological adaptations and taxonomic groups			Asteraceae	Achillea	tenuifolia	Achillea tenuifolia	Lam.										Halophyte				The text is specific enough to connect each individual plant to a coordinate; it can be worth taking the time to connect those dots.											Between 0 and 1300 m											Iran	Ecosystem
3230	2004_Wright	2004	The worldwide leaf economics spectrum				Achnatherum	splendens	Achnatherum splendens								Grass/ Sedge								Native		Literature_or_unknown																				Ecosystem
9719	2024_Bai	2024	﻿Regulation of leaf elemental composition in a subtropical river basin with diverse forest landscapes		Caryophyllales	Amaranthaceae	Achyranthes	aspera	Achyranthes aspera								Herb														Brown limestone soil	Island forest	Evergreen and deciduous broad-leaved mixed forest		140					25°10′49′′N	110°24′50′′E					China	Ecosystem
13186	2021_﻿Belloeil	2021	﻿The X-ray fluorescence screening of multiple elements in herbarium specimens from the Neotropical region reveals new records of metal accumulation in plants		Caryophyllales	Amaranthaceae	Achyranthes	aspera	Achyranthes aspera																																					Cuba	Herbarium
13187	2021_﻿Belloeil	2021	﻿The X-ray fluorescence screening of multiple elements in herbarium specimens from the Neotropical region reveals new records of metal accumulation in plants		Caryophyllales	Amaranthaceae	Achyranthes	indica	Achyranthes indica																																					Cuba	Herbarium
13188	2021_﻿Belloeil	2021	﻿The X-ray fluorescence screening of multiple elements in herbarium specimens from the Neotropical region reveals new records of metal accumulation in plants		Malpighiales	Euphorbiaceae	Acidocroton	oligostemon	Acidocroton oligostemon																																					Cuba	Herbarium
3798	2006_Kerkhoff	2006	﻿Phylogenetic and Growth Form Variation in the Scaling of Nitrogen and Phosphorus in the Seed Plants			Lamiaceae	Acinos	alpinus	Acinos alpinus								Herbacious																														Ecosystem
10488	2021_﻿Belloeil	2021	﻿The X-ray fluorescence screening of multiple elements in herbarium specimens from the Neotropical region reveals new records of metal accumulation in plants		Malpighiales	Chrysobalanaceae	Acioa	edulis	Acioa edulis																																					Brazil	Herbarium
10489	2021_﻿Belloeil	2021	﻿The X-ray fluorescence screening of multiple elements in herbarium specimens from the Neotropical region reveals new records of metal accumulation in plants		Malpighiales	Chrysobalanaceae	Acioa	guianensis	Acioa guianensis																																					Brazil	Herbarium
17938	2021_﻿Belloeil	2021	﻿The X-ray fluorescence screening of multiple elements in herbarium specimens from the Neotropical region reveals new records of metal accumulation in plants		Malpighiales	Chrysobalanaceae	Acioa	guianensis	Acioa guianensis																																					French Guiana	Herbarium
18996	2021_﻿Belloeil	2021	﻿The X-ray fluorescence screening of multiple elements in herbarium specimens from the Neotropical region reveals new records of metal accumulation in plants		Malpighiales	Chrysobalanaceae	Acioa	somnolens	Acioa somnolens																																					Guyana	Herbarium
10490	2021_﻿Belloeil	2021	﻿The X-ray fluorescence screening of multiple elements in herbarium specimens from the Neotropical region reveals new records of metal accumulation in plants		Myrtales	Melastomataceae	Aciotis	ferreirana	Aciotis ferreirana																																					Brazil	Herbarium
10491	2021_﻿Belloeil	2021	﻿The X-ray fluorescence screening of multiple elements in herbarium specimens from the Neotropical region reveals new records of metal accumulation in plants		Myrtales	Melastomataceae	Aciotis	viscida	Aciotis viscida																																					Brazil	Herbarium
13189	2021_﻿Belloeil	2021	﻿The X-ray fluorescence screening of multiple elements in herbarium specimens from the Neotropical region reveals new records of metal accumulation in plants		Myrtales	Melastomataceae	Acisanthera	quadrata	Acisanthera quadrata																																					Cuba	Herbarium
10492	2021_﻿Belloeil	2021	﻿The X-ray fluorescence screening of multiple elements in herbarium specimens from the Neotropical region reveals new records of metal accumulation in plants		Myrtales	Melastomataceae	Acisanthera	tetraptera	Acisanthera tetraptera																																					Brazil	Herbarium
6320	2017_Muller	2017	Phylogenetic patterns of foliar mineral nutrient accumulation among gypsophiles and their relatives in the chihuahuan desert				Acleisanthes	acutifolia	Acleisanthes acutifolia																		5							Desert									2013		Chihuahuan Desert		Ecosystem
6321	2017_Muller	2017	Phylogenetic patterns of foliar mineral nutrient accumulation among gypsophiles and their relatives in the chihuahuan desert				Acleisanthes	chenopodioides	Acleisanthes chenopodioides																		5							Desert									2013		Chihuahuan Desert		Ecosystem
6322	2017_Muller	2017	Phylogenetic patterns of foliar mineral nutrient accumulation among gypsophiles and their relatives in the chihuahuan desert				Acleisanthes	diffusa	Acleisanthes diffusa																		5							Desert									2013		Chihuahuan Desert		Ecosystem
6298	2017_Muller	2017	Phylogenetic patterns of foliar mineral nutrient accumulation among gypsophiles and their relatives in the chihuahuan desert				Acleisanthes	lanceolata var. lanceolata	Acleisanthes lanceolata var. lanceolata																		5							Desert									2014		Chihuahuan Desert		Ecosystem
6323	2017_Muller	2017	Phylogenetic patterns of foliar mineral nutrient accumulation among gypsophiles and their relatives in the chihuahuan desert				Acleisanthes	lanceolata var. lanceolata	Acleisanthes lanceolata var. lanceolata																		5							Desert									2013		Chihuahuan Desert		Ecosystem
6324	2017_Muller	2017	Phylogenetic patterns of foliar mineral nutrient accumulation among gypsophiles and their relatives in the chihuahuan desert				Acleisanthes	lanceolata var. megaphylla	Acleisanthes lanceolata var. megaphylla																		5							Desert									2013		Chihuahuan Desert		Ecosystem
6325	2017_Muller	2017	Phylogenetic patterns of foliar mineral nutrient accumulation among gypsophiles and their relatives in the chihuahuan desert				Acleisanthes	longiflora	Acleisanthes longiflora																		5							Desert									2013		Chihuahuan Desert		Ecosystem
6299	2017_Muller	2017	Phylogenetic patterns of foliar mineral nutrient accumulation among gypsophiles and their relatives in the chihuahuan desert				Acleisanthes	longiflora	Acleisanthes longiflora																		5							Desert									2014		Chihuahuan Desert		Ecosystem
6326	2017_Muller	2017	Phylogenetic patterns of foliar mineral nutrient accumulation among gypsophiles and their relatives in the chihuahuan desert				Acleisanthes	parvifolia	Acleisanthes parvifolia																		5							Desert									2013		Chihuahuan Desert		Ecosystem
13190	2021_﻿Belloeil	2021	﻿The X-ray fluorescence screening of multiple elements in herbarium specimens from the Neotropical region reveals new records of metal accumulation in plants		Asterales	Asteraceae	Acmella	oppositifolia	Acmella oppositifolia																																					Cuba	Herbarium
6506	2012_Metali	2012	Evidence of foliar aluminium accumulation in local, regional and global datasets of wild plants		Pinales	Podocarpaceae	Acmopyle	pancheri	Acmopyle pancheri													Chenery EM. 1949. Aluminium in the plant world, II. Monocotyledons and gymnosperms; III. Cryptograms. Kew Bulletin 3: 463-473.					1 to 15							Tropical											Unknown		Ecosystem
13191	2021_﻿Belloeil	2021	﻿The X-ray fluorescence screening of multiple elements in herbarium specimens from the Neotropical region reveals new records of metal accumulation in plants		Solanales	Solanaceae	Acnistus	arborescens	Acnistus arborescens																																					Cuba	Herbarium
1788	2004_Wright	2004	The worldwide leaf economics spectrum				Acomastylis	rosii	Acomastylis rosii						C3	No	Herb	Broad							Native		Literature_or_unknown																				Ecosystem
4009	2006_Kerkhoff	2006	﻿Phylogenetic and Growth Form Variation in the Scaling of Nitrogen and Phosphorus in the Seed Plants			Rosaceae	Acomastylis	rossii	Acomastylis rossii								Herbacious																														Ecosystem
9172	2003_Osaki	2003	﻿Mineral characteristics of leaves of plants from different phylogeny grown in various soil types in the temperate region	Ranunculids		Ranunculaceae	Aconitum	chinense	Aconitum chinense	Sieb.							grass														Alluvial														﻿Botanical Garden of Hokkaido University		Ecosystem
21953	2021_Watanabe	2021	﻿Ionomic variation in leaves of 819 plant species growing in the botanical garden of Hokkaido University, Japan		Ranunculales	Ranunculaceae	Aconitum	japonicum	Aconitum japonicum	Thunb. subsp. subcuneatum (Nakai) Kadota H P																																			﻿Botanic Garden of Hokkaido University, Japan	Japan	Botanical Garden
8475	2007_Watanabe	2007	Evolutionary control of leaf element composition in plants: Rapid report	Ranunculales		Ranunculaceae	Aconitum	senanense	Aconitum senanense																																		1980 to 1984		Hokkaido	Japan	Ecosystem
8476	2007_Watanabe	2007	Evolutionary control of leaf element composition in plants: Rapid report	Ranunculales		Ranunculaceae	Aconitum	yezoenses	Aconitum yezoenses																																		1980 to 1984		Hokkaido	Japan	Ecosystem
9320	2003_Osaki	2003	﻿Mineral characteristics of leaves of plants from different phylogeny grown in various soil types in the temperate region	Ranunculids		Ranunculaceae	Aconitum	yuparense	Aconitum yuparense								grass														Serpentine														Teshio Forest Station of Hokkaido University		Ecosystem
3240	2004_Wright	2004	The worldwide leaf economics spectrum				Aconogonon	campanulatum	Aconogonon campanulatum								Herb								Native		Literature_or_unknown																				Ecosystem
21489	2021_Watanabe	2021	﻿Ionomic variation in leaves of 819 plant species growing in the botanical garden of Hokkaido University, Japan		Caryophyllales	Polygonaceae	Aconogonon	weyrichii	Aconogonon weyrichii	(F. Schmidt) H. Hara* H P																																			﻿Botanic Garden of Hokkaido University, Japan	Japan	Botanical Garden
21287	2021_Watanabe	2021	﻿Ionomic variation in leaves of 819 plant species growing in the botanical garden of Hokkaido University, Japan		Acorales	Acoraceae	Acorus	calamus	Acorus calamus	L. H P																																			﻿Botanic Garden of Hokkaido University, Japan	Japan	Botanical Garden
5038	2004_Reich	2004	﻿Global patterns of plant leaf N and P in relation to temperature and latitude				Acrocarpus	fraxinifolius	Acrocarpus fraxinifolius													32															22.2					16					Ecosystem
1340	2004_Wright	2004	The worldwide leaf economics spectrum				Acronychia	pedunculata	Acronychia pedunculata							No	Tree								Native		Literature_or_unknown																				Ecosystem
6536	2012_Metali	2012	Evidence of foliar aluminium accumulation in local, regional and global datasets of wild plants		Polypodiales	Dryopteridaceae	Acrophorus	stipellatus	Acrophorus stipellatus													Chenery EM. 1949. Aluminium in the plant world, II. Monocotyledons and gymnosperms; III. Cryptograms. Kew Bulletin 3: 463-473.					1 to 15							Tropical											Unknown		Ecosystem
6855	2012_Metali	2012	Evidence of foliar aluminium accumulation in local, regional and global datasets of wild plants		Polypodiales	Pteridaceae	Acrostichum	aurean	Acrostichum aurean													Osaki M, Watanabe T, Ishizawa T, Nilnond C, Nuyim T, Shinano T, Urayama M & Tuah SJ. 2003. Nutritional characteristics of the leaves of native plants growing in adverse soils of humid tropical lowlands. Plant Foods for Human Nutrition 58: 93-115.					1 to 15							Tropical											Thailand		Ecosystem
5039	2004_Reich	2004	﻿Global patterns of plant leaf N and P in relation to temperature and latitude				Acrostichum	aureum	Acrostichum aureum													33															24.1					18.4					Ecosystem
13192	2021_﻿Belloeil	2021	﻿The X-ray fluorescence screening of multiple elements in herbarium specimens from the Neotropical region reveals new records of metal accumulation in plants		Gentianales	Rubiaceae	Acrosynanthus	latifolius	Acrosynanthus latifolius																																					Cuba	Herbarium
13193	2021_﻿Belloeil	2021	﻿The X-ray fluorescence screening of multiple elements in herbarium specimens from the Neotropical region reveals new records of metal accumulation in plants		Gentianales	Rubiaceae	Acrosynanthus	ovatus	Acrosynanthus ovatus																																					Cuba	Herbarium
13194	2021_﻿Belloeil	2021	﻿The X-ray fluorescence screening of multiple elements in herbarium specimens from the Neotropical region reveals new records of metal accumulation in plants		Gentianales	Rubiaceae	Acrosynanthus	parvifolius	Acrosynanthus parvifolius																																					Cuba	Herbarium
13195	2021_﻿Belloeil	2021	﻿The X-ray fluorescence screening of multiple elements in herbarium specimens from the Neotropical region reveals new records of metal accumulation in plants		Gentianales	Rubiaceae	Acrosynanthus	revolutus	Acrosynanthus revolutus																																					Cuba	Herbarium
13196	2021_﻿Belloeil	2021	﻿The X-ray fluorescence screening of multiple elements in herbarium specimens from the Neotropical region reveals new records of metal accumulation in plants		Gentianales	Rubiaceae	Acrosynanthus	trachyphyllus	Acrosynanthus trachyphyllus																																					Cuba	Herbarium
21954	2021_Watanabe	2021	﻿Ionomic variation in leaves of 819 plant species growing in the botanical garden of Hokkaido University, Japan		Ranunculales	Ranunculaceae	Actaea	rubra	Actaea rubra	(Aiton) Willd. H P																																			﻿Botanic Garden of Hokkaido University, Japan	Japan	Botanical Garden
5040	2004_Reich	2004	﻿Global patterns of plant leaf N and P in relation to temperature and latitude				Actea	rubra	Actea rubra													6															3.9					46.7					Ecosystem
7214	2007_Watanabe	2007	Evolutionary control of leaf element composition in plants: Rapid report	Ericales		Actinidiaceae	Actinidia	arguta	Actinidia arguta																																		1980 to 1984		Hyogo	Japan	Ecosystem
21552	2021_Watanabe	2021	﻿Ionomic variation in leaves of 819 plant species growing in the botanical garden of Hokkaido University, Japan		Ericales	Actinidiaceae	Actinidia	arguta	Actinidia arguta	(Siebold et Zucc.) Planch. ex Miq. W D																																			﻿Botanic Garden of Hokkaido University, Japan	Japan	Botanical Garden
21553	2021_Watanabe	2021	﻿Ionomic variation in leaves of 819 plant species growing in the botanical garden of Hokkaido University, Japan		Ericales	Actinidiaceae	Actinidia	kolomikta	Actinidia kolomikta	(Maxim. et Rupr.) Maxim. W D																																			﻿Botanic Garden of Hokkaido University, Japan	Japan	Botanical Garden
7215	2007_Watanabe	2007	Evolutionary control of leaf element composition in plants: Rapid report	Ericales		Actinidiaceae	Actinidia	rufa	Actinidia rufa																																		1980 to 1984		Okinawa	Japan	Ecosystem
1341	2004_Wright	2004	The worldwide leaf economics spectrum				Actinodaphne	ambigua	Actinodaphne ambigua							No	Tree								Native		Literature_or_unknown																				Ecosystem
13197	2021_﻿Belloeil	2021	﻿The X-ray fluorescence screening of multiple elements in herbarium specimens from the Neotropical region reveals new records of metal accumulation in plants		Malpighiales	Euphorbiaceae	Actinostemon	brachypodus	Actinostemon brachypodus																																					Cuba	Herbarium
13198	2021_﻿Belloeil	2021	﻿The X-ray fluorescence screening of multiple elements in herbarium specimens from the Neotropical region reveals new records of metal accumulation in plants		Gentianales	Rubiaceae	Acunaeanthus	tinifolius	Acunaeanthus tinifolius																																					Cuba	Herbarium
4490	2006_Kerkhoff	2006	﻿Phylogenetic and Growth Form Variation in the Scaling of Nitrogen and Phosphorus in the Seed Plants			Malvaceae	Adansonia	digitata	Adansonia digitata								Woody																														Ecosystem
19307	2021_﻿Belloeil	2021	﻿The X-ray fluorescence screening of multiple elements in herbarium specimens from the Neotropical region reveals new records of metal accumulation in plants		Malpighiales	Euphorbiaceae	Adelia	acitodon	Adelia acitodon																																					Jamaica	Herbarium
19308	2021_﻿Belloeil	2021	﻿The X-ray fluorescence screening of multiple elements in herbarium specimens from the Neotropical region reveals new records of metal accumulation in plants		Malpighiales	Euphorbiaceae	Adelia	acitodon	Adelia acitodon																																					Jamaica	Herbarium
19437	2021_﻿Belloeil	2021	﻿The X-ray fluorescence screening of multiple elements in herbarium specimens from the Neotropical region reveals new records of metal accumulation in plants		Malpighiales	Euphorbiaceae	Adelia	barbinervis	Adelia barbinervis																																					Mexico	Herbarium
19439	2021_﻿Belloeil	2021	﻿The X-ray fluorescence screening of multiple elements in herbarium specimens from the Neotropical region reveals new records of metal accumulation in plants		Malpighiales	Euphorbiaceae	Adelia	barbinervis	Adelia barbinervis																																					Mexico	Herbarium
19438	2021_﻿Belloeil	2021	﻿The X-ray fluorescence screening of multiple elements in herbarium specimens from the Neotropical region reveals new records of metal accumulation in plants		Malpighiales	Euphorbiaceae	Adelia	barbinervis	Adelia barbinervis																																					Mexico	Herbarium
19436	2021_﻿Belloeil	2021	﻿The X-ray fluorescence screening of multiple elements in herbarium specimens from the Neotropical region reveals new records of metal accumulation in plants		Malpighiales	Euphorbiaceae	Adelia	barbinervis	Adelia barbinervis																																					Mexico	Herbarium
17771	2021_﻿Belloeil	2021	﻿The X-ray fluorescence screening of multiple elements in herbarium specimens from the Neotropical region reveals new records of metal accumulation in plants		Malpighiales	Euphorbiaceae	Adelia	barbinervis	Adelia barbinervis																																					Guatamala	Herbarium
20483	2021_﻿Belloeil	2021	﻿The X-ray fluorescence screening of multiple elements in herbarium specimens from the Neotropical region reveals new records of metal accumulation in plants		Malpighiales	Euphorbiaceae	Adelia	membranifolia	Adelia membranifolia																																					Paraguay	Herbarium
20482	2021_﻿Belloeil	2021	﻿The X-ray fluorescence screening of multiple elements in herbarium specimens from the Neotropical region reveals new records of metal accumulation in plants		Malpighiales	Euphorbiaceae	Adelia	membranifolia	Adelia membranifolia																																					Paraguay	Herbarium
20484	2021_﻿Belloeil	2021	﻿The X-ray fluorescence screening of multiple elements in herbarium specimens from the Neotropical region reveals new records of metal accumulation in plants		Malpighiales	Euphorbiaceae	Adelia	membranifolia	Adelia membranifolia																																					Paraguay	Herbarium
19440	2021_﻿Belloeil	2021	﻿The X-ray fluorescence screening of multiple elements in herbarium specimens from the Neotropical region reveals new records of metal accumulation in plants		Malpighiales	Euphorbiaceae	Adelia	oaxacana	Adelia oaxacana																																					Mexico	Herbarium
13200	2021_﻿Belloeil	2021	﻿The X-ray fluorescence screening of multiple elements in herbarium specimens from the Neotropical region reveals new records of metal accumulation in plants		Malpighiales	Euphorbiaceae	Adelia	ricinella	Adelia ricinella																																					Cuba	Herbarium
13201	2021_﻿Belloeil	2021	﻿The X-ray fluorescence screening of multiple elements in herbarium specimens from the Neotropical region reveals new records of metal accumulation in plants		Malpighiales	Euphorbiaceae	Adelia	ricinella	Adelia ricinella																																					Cuba	Herbarium
13202	2021_﻿Belloeil	2021	﻿The X-ray fluorescence screening of multiple elements in herbarium specimens from the Neotropical region reveals new records of metal accumulation in plants		Malpighiales	Euphorbiaceae	Adelia	ricinella	Adelia ricinella																																					Cuba	Herbarium
13199	2021_﻿Belloeil	2021	﻿The X-ray fluorescence screening of multiple elements in herbarium specimens from the Neotropical region reveals new records of metal accumulation in plants		Malpighiales	Euphorbiaceae	Adelia	ricinella	Adelia ricinella																																					Cuba	Herbarium
20485	2021_﻿Belloeil	2021	﻿The X-ray fluorescence screening of multiple elements in herbarium specimens from the Neotropical region reveals new records of metal accumulation in plants		Malpighiales	Euphorbiaceae	Adelia	spinosa	Adelia spinosa																																					Paraguay	Herbarium
17363	2021_﻿Belloeil	2021	﻿The X-ray fluorescence screening of multiple elements in herbarium specimens from the Neotropical region reveals new records of metal accumulation in plants		Malpighiales	Euphorbiaceae	Adelia	tenuifolia	Adelia tenuifolia																																					Dominican Republic	Herbarium
19957	2021_﻿Belloeil	2021	﻿The X-ray fluorescence screening of multiple elements in herbarium specimens from the Neotropical region reveals new records of metal accumulation in plants		Malpighiales	Euphorbiaceae	Adelia	triloba	Adelia triloba																																					Panama	Herbarium
19791	2021_﻿Belloeil	2021	﻿The X-ray fluorescence screening of multiple elements in herbarium specimens from the Neotropical region reveals new records of metal accumulation in plants		Malpighiales	Euphorbiaceae	Adelia	triloba	Adelia triloba																																					Nicaragua	Herbarium
19955	2021_﻿Belloeil	2021	﻿The X-ray fluorescence screening of multiple elements in herbarium specimens from the Neotropical region reveals new records of metal accumulation in plants		Malpighiales	Euphorbiaceae	Adelia	triloba	Adelia triloba																																					Panama	Herbarium
19956	2021_﻿Belloeil	2021	﻿The X-ray fluorescence screening of multiple elements in herbarium specimens from the Neotropical region reveals new records of metal accumulation in plants		Malpighiales	Euphorbiaceae	Adelia	triloba	Adelia triloba																																					Panama	Herbarium
19790	2021_﻿Belloeil	2021	﻿The X-ray fluorescence screening of multiple elements in herbarium specimens from the Neotropical region reveals new records of metal accumulation in plants		Malpighiales	Euphorbiaceae	Adelia	triloba	Adelia triloba																																					Nicaragua	Herbarium
5041	2004_Reich	2004	﻿Global patterns of plant leaf N and P in relation to temperature and latitude				Adenanthos	cygnorum	Adenanthos cygnorum													34															18.7					30					Ecosystem
3138	2004_Wright	2004	The worldwide leaf economics spectrum				Adenanthos	cygnorum	Adenanthos cygnorum						C3	No	Shrub	Needle	Evergreen						Native		Literature_or_unknown																				Ecosystem
13203	2021_﻿Belloeil	2021	﻿The X-ray fluorescence screening of multiple elements in herbarium specimens from the Neotropical region reveals new records of metal accumulation in plants		Malpighiales	Passifloraceae	Adenoa	cubensis	Adenoa cubensis																																					Cuba	Herbarium
985	2004_Wright	2004	The worldwide leaf economics spectrum				Adenocarpus	foliolosus	Adenocarpus foliolosus							Yes	Shrub		Evergreen						Native		Literature_or_unknown																				Ecosystem
21375	2021_Watanabe	2021	﻿Ionomic variation in leaves of 819 plant species growing in the botanical garden of Hokkaido University, Japan		Asterales	Asteraceae	Adenocaulon	himalaicum	Adenocaulon himalaicum	Edgew. H P																																			﻿Botanic Garden of Hokkaido University, Japan	Japan	Botanical Garden
21438	2021_Watanabe	2021	﻿Ionomic variation in leaves of 819 plant species growing in the botanical garden of Hokkaido University, Japan		Asterales	Campanulaceae	Adenophora	pereskiifolia	Adenophora pereskiifolia	(Fisch. ex Roem. et Schult.) Fisch. ex Loudon H P																																			﻿Botanic Garden of Hokkaido University, Japan	Japan	Botanical Garden
9095	2003_Osaki	2003	﻿Mineral characteristics of leaves of plants from different phylogeny grown in various soil types in the temperate region	Asterid 2		Campanulaceae	Adenophora	triphylla	Adenophora triphylla	A. DC. var. japonica Hara							grass														Alluvial														﻿Botanical Garden of Hokkaido University		Ecosystem
21439	2021_Watanabe	2021	﻿Ionomic variation in leaves of 819 plant species growing in the botanical garden of Hokkaido University, Japan		Asterales	Campanulaceae	Adenophora	triphylla	Adenophora triphylla	(Thunb.) A. DC. var. japonica (Regel) H. Hara H P																																			﻿Botanic Garden of Hokkaido University, Japan	Japan	Botanical Garden
3139	2004_Wright	2004	The worldwide leaf economics spectrum				Adenostoma	fasciculatum	Adenostoma fasciculatum						C3	No	Shrub	Needle	Evergreen						Native		Literature_or_unknown																				Ecosystem
4719	2006_Kerkhoff	2006	﻿Phylogenetic and Growth Form Variation in the Scaling of Nitrogen and Phosphorus in the Seed Plants			Rosaceae	Adenostoma	fasciculatum	Adenostoma fasciculatum								Woody																														Ecosystem
1519	2004_Wright	2004	The worldwide leaf economics spectrum				Adenostoma	fasciculatum	Adenostoma fasciculatum						C3	No	Shrub		Evergreen						Native		Literature_or_unknown																				Ecosystem
4720	2006_Kerkhoff	2006	﻿Phylogenetic and Growth Form Variation in the Scaling of Nitrogen and Phosphorus in the Seed Plants			Rosaceae	Adenostoma	sparsifolium	Adenostoma sparsifolium								Woody																														Ecosystem
3613	2006_Kerkhoff	2006	﻿Phylogenetic and Growth Form Variation in the Scaling of Nitrogen and Phosphorus in the Seed Plants			Asteraceae	Adenostyles	alliariae	Adenostyles alliariae								Herbacious																														Ecosystem
3614	2006_Kerkhoff	2006	﻿Phylogenetic and Growth Form Variation in the Scaling of Nitrogen and Phosphorus in the Seed Plants			Asteraceae	Adenostyles	alpina	Adenostyles alpina								Herbacious																														Ecosystem
9947	2022_Bai	2022	﻿Biogeochemical niche conservatism relates to plant species diversification and life form evolution in a subtropical montane evergreen broad- leaved forest			Pteridaceae	Adiantum	flabellulatum	Adiantum flabellulatum								Fern																﻿subtropical montane evergreen broad- leaved forest		1075					﻿25°50′N	﻿110°49′E				﻿Guangxi Mao'er Mountain National Reserve	China	Ecosystem
9762	2024_Bai	2024	﻿Regulation of leaf elemental composition in a subtropical river basin with diverse forest landscapes		Polypodiales	Pteridaceae	Adiantum	malesianum	Adiantum malesianum								Fern														Black limestone soil	Karst forest	Evergreen and deciduous broad-leaved mixed forest		165					24°51′7′′N	110°23′32′′E					China	Ecosystem
9197	2003_Osaki	2003	﻿Mineral characteristics of leaves of plants from different phylogeny grown in various soil types in the temperate region	Pteridophyta		Polypodiaceae	Adiantum	pedatum	Adiantum pedatum	L.							grass														Alluvial														﻿Botanical Garden of Hokkaido University		Ecosystem
5042	2004_Reich	2004	﻿Global patterns of plant leaf N and P in relation to temperature and latitude				Adiantum	pedatum	Adiantum pedatum													5															8.3					42.75					Ecosystem
21907	2021_Watanabe	2021	﻿Ionomic variation in leaves of 819 plant species growing in the botanical garden of Hokkaido University, Japan		Polypodiales	Adiantaceae	Adiantum	pedatum	Adiantum pedatum	L. F P																																			﻿Botanic Garden of Hokkaido University, Japan	Japan	Botanical Garden
21908	2021_Watanabe	2021	﻿Ionomic variation in leaves of 819 plant species growing in the botanical garden of Hokkaido University, Japan		Polypodiales	Adiantaceae	Adiantum	pubescens	Adiantum pubescens	Schkuhr F P																																			﻿Botanic Garden of Hokkaido University, Japan	Japan	Botanical Garden
2274	2004_Wright	2004	The worldwide leaf economics spectrum				Adina	cordifolia	Adina cordifolia							No	Tree	Broad	Decidious						Native		Literature_or_unknown																				Ecosystem
4758	2006_Kerkhoff	2006	﻿Phylogenetic and Growth Form Variation in the Scaling of Nitrogen and Phosphorus in the Seed Plants			Rubiaceae	Adina	cordifolia	Adina cordifolia								Woody																														Ecosystem
7194	2007_Watanabe	2007	Evolutionary control of leaf element composition in plants: Rapid report	Euasterids I		Rubiaceae	Adina	racemosa	Adina racemosa																																		1980 to 1984		Okinawa	Japan	Ecosystem
9736	2024_Bai	2024	﻿Regulation of leaf elemental composition in a subtropical river basin with diverse forest landscapes		Gentianales	Rubiaceae	Adina	rubella	Adina rubella								Evergreen														Brown limestone soil	Island forest	Evergreen and deciduous broad-leaved mixed forest		140					25°10′49′′N	110°24′50′′E					China	Ecosystem
6578	2012_Metali	2012	Evidence of foliar aluminium accumulation in local, regional and global datasets of wild plants		Ericales	Pentaphylacaceae	Adinandra	acuminata	Adinandra acuminata													Metali F. 2010. Factors controlling Al accumulation in plants: effects of phylogeny, soil conditions and external nutrient supply. PhD thesis, University of Aberdeen, Aberdeen, UK.					1 to 15							Tropical											Brunei		Ecosystem
9864	2022_Bai	2022	﻿Biogeochemical niche conservatism relates to plant species diversification and life form evolution in a subtropical montane evergreen broad- leaved forest			Pentaphylacaceae	Adinandra	bockiana	Adinandra bockiana								Evergreen woody																﻿subtropical montane evergreen broad- leaved forest		1075					﻿25°50′N	﻿110°49′E				﻿Guangxi Mao'er Mountain National Reserve	China	Ecosystem
1342	2004_Wright	2004	The worldwide leaf economics spectrum				Adinandra	dumosa	Adinandra dumosa							No	Tree								Native		Literature_or_unknown																				Ecosystem
1343	2004_Wright	2004	The worldwide leaf economics spectrum				Adinandra	dumosa	Adinandra dumosa							No	Tree								Native		Literature_or_unknown																				Ecosystem
7384	2007_Watanabe	2007	Evolutionary control of leaf element composition in plants: Rapid report	Ericales		Pentaphylacaceae	Adinandra	ryukyuensis	Adinandra ryukyuensis																																		1980 to 1984		Okinawa	Japan	Ecosystem
7385	2007_Watanabe	2007	Evolutionary control of leaf element composition in plants: Rapid report	Ericales		Pentaphylacaceae	Adinandra	ryukyuensis	Adinandra ryukyuensis																																		1980 to 1984		Okinawa	Japan	Ecosystem
7413	2007_Watanabe	2007	Evolutionary control of leaf element composition in plants: Rapid report	Ericales		Theaceae	Adinandra	ryukyuensis	Adinandra ryukyuensis																																		1980 to 1984		Okinawa	Japan	Ecosystem
46164	2019_Matinzadeh	2019	The elemental composition of halophytes correlates with key morphological adaptations and taxonomic groups			Ranunculaceae	Adonis	annua	Adonis annua	L.										Halophyte				The text is specific enough to connect each individual plant to a coordinate; it can be worth taking the time to connect those dots.											Between 0 and 1300 m											Iran	Ecosystem
21955	2021_Watanabe	2021	﻿Ionomic variation in leaves of 819 plant species growing in the botanical garden of Hokkaido University, Japan		Ranunculales	Ranunculaceae	Adonis	ramosa	Adonis ramosa	Franch. H P																																			﻿Botanic Garden of Hokkaido University, Japan	Japan	Botanical Garden
1170	2004_Wright	2004	The worldwide leaf economics spectrum				Adonis	vernalis	Adonis vernalis							No	Herb								Native		Literature_or_unknown																				Ecosystem
4856	1997_Thompson	1997	A comparative study of leaf nutrient concentrations in a regional herbaceous flora				Adoxa	moschatellina	Adoxa moschatellina															Mature, nonsenescent leaves	Soil		23																1970 - 1997		﻿Sheffield, Central England		Ecosystem
5043	2004_Reich	2004	﻿Global patterns of plant leaf N and P in relation to temperature and latitude				Adoxa	moschatellina	Adoxa moschatellina													35, 36															6.7					54.58					Ecosystem
5044	2004_Reich	2004	﻿Global patterns of plant leaf N and P in relation to temperature and latitude				Adpdytes	dimidiata	Adpdytes dimidiata													9															17.4					32.33					Ecosystem
1979	2004_Wright	2004	The worldwide leaf economics spectrum				Adpdytes	dimidiata	Adpdytes dimidiata						C3	No	Tree	Broad							Native		Literature_or_unknown																				Ecosystem
21870	2021_Watanabe	2021	﻿Ionomic variation in leaves of 819 plant species growing in the botanical garden of Hokkaido University, Japan		Poales	Bromeliaceae	Aechmea	gamosepala	Aechmea gamosepala	Wittm. H P																																			﻿Botanic Garden of Hokkaido University, Japan	Japan	Botanical Garden
3681	2006_Kerkhoff	2006	﻿Phylogenetic and Growth Form Variation in the Scaling of Nitrogen and Phosphorus in the Seed Plants			Bromeliaceae	Aechmea	nudicaulis	Aechmea nudicaulis								Herbacious																														Ecosystem
5045	2004_Reich	2004	﻿Global patterns of plant leaf N and P in relation to temperature and latitude				Aegiceras	corniculatum	Aegiceras corniculatum													37															22.5										Ecosystem
4538	2006_Kerkhoff	2006	﻿Phylogenetic and Growth Form Variation in the Scaling of Nitrogen and Phosphorus in the Seed Plants			Myrsinaceae	Aegiceras	corniculatum	Aegiceras corniculatum								Woody																														Ecosystem
2132	2004_Wright	2004	The worldwide leaf economics spectrum				Aegilops	geniculata	Aegilops geniculata						C3	No	Grass/ Sedge	Broad	Decidious						Native		Literature_or_unknown																				Ecosystem
5046	2004_Reich	2004	﻿Global patterns of plant leaf N and P in relation to temperature and latitude				Aegilops	geniculata	Aegilops geniculata													13															13.2					43.72					Ecosystem
2133	2004_Wright	2004	The worldwide leaf economics spectrum				Aegilops	geniculata	Aegilops geniculata						C3	No	Grass/ Sedge	Broad	Decidious						Native		Literature_or_unknown																				Ecosystem
1131	2004_Wright	2004	The worldwide leaf economics spectrum				Aegilops	ovata	Aegilops ovata							No	Grass/ Sedge								Native		Literature_or_unknown																				Ecosystem
7193	2007_Watanabe	2007	Evolutionary control of leaf element composition in plants: Rapid report	Euasterids I		Orobanchaceae	Aeginetia	indica	Aeginetia indica																																		1980 to 1984		Osaka	Japan	Ecosystem
1452	2004_Wright	2004	The worldwide leaf economics spectrum				Aegiphila	costaricensis	Aegiphila costaricensis							No	Tree		Decidious						Native		Literature_or_unknown																				Ecosystem
13204	2021_﻿Belloeil	2021	﻿The X-ray fluorescence screening of multiple elements in herbarium specimens from the Neotropical region reveals new records of metal accumulation in plants		Lamiales	Lamiaceae	Aegiphila	elata	Aegiphila elata																																					Cuba	Herbarium
1980	2004_Wright	2004	The worldwide leaf economics spectrum				Aegiphila	lhotzkiana	Aegiphila lhotzkiana						C3	No	Tree	Broad							Native		Literature_or_unknown																				Ecosystem
2275	2004_Wright	2004	The worldwide leaf economics spectrum				Aegle	marmelos	Aegle marmelos							No	Tree	Broad	Decidious						Native		Literature_or_unknown																				Ecosystem
1171	2004_Wright	2004	The worldwide leaf economics spectrum				Aegopodium	podagraria	Aegopodium podagraria							No	Herb								Native		Literature_or_unknown																				Ecosystem
5047	2004_Reich	2004	﻿Global patterns of plant leaf N and P in relation to temperature and latitude				Aegopodium	podagraria	Aegopodium podagraria													35															4.1					55.75					Ecosystem
21299	2021_Watanabe	2021	﻿Ionomic variation in leaves of 819 plant species growing in the botanical garden of Hokkaido University, Japan		Apiales	Apiaceae	Aegopodium	podagraria	Aegopodium podagraria	L. H P																																			﻿Botanic Garden of Hokkaido University, Japan	Japan	Botanical Garden
46149	2019_Matinzadeh	2019	The elemental composition of halophytes correlates with key morphological adaptations and taxonomic groups			Poaceae	Aeluropus	lagopoides	Aeluropus lagopoides	(L.) Thwaites										Halophyte				The text is specific enough to connect each individual plant to a coordinate; it can be worth taking the time to connect those dots.											Between 0 and 1300 m											Iran	Ecosystem
3877	2006_Kerkhoff	2006	﻿Phylogenetic and Growth Form Variation in the Scaling of Nitrogen and Phosphorus in the Seed Plants			Poaceae	Aeluropus	litoralis	Aeluropus litoralis								Herbacious																														Ecosystem
46150	2019_Matinzadeh	2019	The elemental composition of halophytes correlates with key morphological adaptations and taxonomic groups			Poaceae	Aeluropus	littoralis	Aeluropus littoralis	(Gouan) Parl.										Halophyte				The text is specific enough to connect each individual plant to a coordinate; it can be worth taking the time to connect those dots.											Between 0 and 1300 m											Iran	Ecosystem
21358	2021_Watanabe	2021	﻿Ionomic variation in leaves of 819 plant species growing in the botanical garden of Hokkaido University, Japan		Asparagales	Orchidaceae	Aerides	falcatum	Aerides falcatum	Lindl. H P																																			﻿Botanic Garden of Hokkaido University, Japan	Japan	Botanical Garden
187	1963_McCray	1963	SELENOSIS IN NORTH-WESTERN ASSOCIATED WITH A MARINE FORMATION				Aerva	persica	Aerva persica												Kapok bush			Growing on poison strip (high Se area in Australia); substrate Se ppm value based on the map indications	Soil														23				1963		North Queensland, Australia		Ecosystem
7976	2007_Watanabe	2007	Evolutionary control of leaf element composition in plants: Rapid report	Eurosids I		Fabaceae	Aeschynomene	indica	Aeschynomene indica																																		1980 to 1984		Okinawa	Japan	Ecosystem
273	1963_McCray	1963	SELENOSIS IN NORTH-WESTERN ASSOCIATED WITH A MARINE FORMATION				Aeschynomene	indica	Aeschynomene indica												Budda tea				Soil																		1963		North Queensland, Australia		Ecosystem
1453	2004_Wright	2004	The worldwide leaf economics spectrum				Aesculus	californica	Aesculus californica							No	Tree		Decidious						Native		Literature_or_unknown																				Ecosystem
4807	2006_Kerkhoff	2006	﻿Phylogenetic and Growth Form Variation in the Scaling of Nitrogen and Phosphorus in the Seed Plants			Sapindaceae	Aesculus	californica	Aesculus californica								Woody																														Ecosystem
4808	2006_Kerkhoff	2006	﻿Phylogenetic and Growth Form Variation in the Scaling of Nitrogen and Phosphorus in the Seed Plants			Sapindaceae	Aesculus	glabra	Aesculus glabra								Woody																														Ecosystem
22059	2021_Watanabe	2021	﻿Ionomic variation in leaves of 819 plant species growing in the botanical garden of Hokkaido University, Japan		Sapindales	Sapindaceae	Aesculus	glabra	Aesculus glabra	Willd. W D																																			﻿Botanic Garden of Hokkaido University, Japan	Japan	Botanical Garden
7703	2007_Watanabe	2007	Evolutionary control of leaf element composition in plants: Rapid report	Eurosids II		Sapindaceae	Aesculus	hippocastanum	Aesculus hippocastanum																																		1980 to 1984		New Zealand	New Zealand	Ecosystem
1454	2004_Wright	2004	The worldwide leaf economics spectrum				Aesculus	hippocastanum	Aesculus hippocastanum							No	Tree		Decidious						Native		Literature_or_unknown																				Ecosystem
7707	2007_Watanabe	2007	Evolutionary control of leaf element composition in plants: Rapid report	Eurosids II		Sapindaceae	Aesculus	turbinata	Aesculus turbinata																																		1980 to 1984		Shiga	Japan	Ecosystem
9162	2003_Osaki	2003	﻿Mineral characteristics of leaves of plants from different phylogeny grown in various soil types in the temperate region	Rosid 2		Geraniaceae	Aesculus	turbinata	Aesculus turbinata	Blume							tree														Alluvial														﻿Botanical Garden of Hokkaido University		Ecosystem
7705	2007_Watanabe	2007	Evolutionary control of leaf element composition in plants: Rapid report	Eurosids II		Sapindaceae	Aesculus	turbinata	Aesculus turbinata																																		1980 to 1984		Okayama	Japan	Ecosystem
7704	2007_Watanabe	2007	Evolutionary control of leaf element composition in plants: Rapid report	Eurosids II		Sapindaceae	Aesculus	turbinata	Aesculus turbinata																																		1980 to 1984		Okayama	Japan	Ecosystem
7706	2007_Watanabe	2007	Evolutionary control of leaf element composition in plants: Rapid report	Eurosids II		Sapindaceae	Aesculus	turbinata	Aesculus turbinata																																		1980 to 1984		Okayama	Japan	Ecosystem
7708	2007_Watanabe	2007	Evolutionary control of leaf element composition in plants: Rapid report	Eurosids II		Sapindaceae	Aesculus	turbinata	Aesculus turbinata																																		1980 to 1984		Shiga	Japan	Ecosystem
22060	2021_Watanabe	2021	﻿Ionomic variation in leaves of 819 plant species growing in the botanical garden of Hokkaido University, Japan		Sapindales	Sapindaceae	Aesculus	turbinata	Aesculus turbinata	Blume W D																																			﻿Botanic Garden of Hokkaido University, Japan	Japan	Botanical Garden
4314	2006_Kerkhoff	2006	﻿Phylogenetic and Growth Form Variation in the Scaling of Nitrogen and Phosphorus in the Seed Plants			Euphorbiaceae	Aextoxicon	punctatum	Aextoxicon punctatum								Woody																														Ecosystem
2864	2004_Wright	2004	The worldwide leaf economics spectrum				Aextoxicon	punctatum	Aextoxicon punctatum						C3	No	Tree	Broad	Evergreen						Native		Literature_or_unknown																				Ecosystem
2863	2004_Wright	2004	The worldwide leaf economics spectrum				Aextoxicon	punctatum	Aextoxicon punctatum						C3	No	Tree	Broad	Evergreen						Native		Literature_or_unknown																				Ecosystem
5048	2004_Reich	2004	﻿Global patterns of plant leaf N and P in relation to temperature and latitude				Afrosersalisia	afzelii	Afrosersalisia afzelii													38															28					7.55					Ecosystem
5049	2004_Reich	2004	﻿Global patterns of plant leaf N and P in relation to temperature and latitude				Afzelia	africana	Afzelia africana													39															26.5					7.4					Ecosystem
13205	2021_﻿Belloeil	2021	﻿The X-ray fluorescence screening of multiple elements in herbarium specimens from the Neotropical region reveals new records of metal accumulation in plants		Lamiales	Orobanchaceae	Agalinis	maritima	Agalinis maritima																																					Cuba	Herbarium
527	2018_﻿Neugebauer	2018	Variation in the angiosperm ionome		Asparagales	Amaryllidaceae	Agapanthus	africanus	Agapanthus africanus																Hydroponics		12																				Greenhouse	2000	2000
5050	2004_Reich	2004	﻿Global patterns of plant leaf N and P in relation to temperature and latitude				Agapanthus	africanus	Agapanthus africanus													40															14					40.4					Ecosystem
528	2018_﻿Neugebauer	2018	Variation in the angiosperm ionome		Asparagales	Amaryllidaceae	Agapanthus	praecox	Agapanthus praecox																Hydroponics		12																				Greenhouse	2000	2000
1789	2004_Wright	2004	The worldwide leaf economics spectrum				Agastache	foeniculum	Agastache foeniculum						C3	No	Herb	Broad							Native		Literature_or_unknown																				Ecosystem
5051	2004_Reich	2004	﻿Global patterns of plant leaf N and P in relation to temperature and latitude				Agastache	foeniculum	Agastache foeniculum													6															3.9					46.7					Ecosystem
6503	2012_Metali	2012	Evidence of foliar aluminium accumulation in local, regional and global datasets of wild plants		Pinales	Araucariaceae	Agathis	alba	Agathis alba													Chenery EM. 1949. Aluminium in the plant world, II. Monocotyledons and gymnosperms; III. Cryptograms. Kew Bulletin 3: 463-473.					1 to 15							Tropical											Unknown		Ecosystem
8674	2007_Watanabe	2007	Evolutionary control of leaf element composition in plants: Rapid report	Pinales		Araucariaceae	Agathis	australis	Agathis australis																																		1980 to 1984		New Zealand	New Zealand	Ecosystem
4092	2006_Kerkhoff	2006	﻿Phylogenetic and Growth Form Variation in the Scaling of Nitrogen and Phosphorus in the Seed Plants			Araucariaceae	Agathis	australis	Agathis australis								Woody																														Ecosystem
8657	2007_Watanabe	2007	Evolutionary control of leaf element composition in plants: Rapid report	Asparagales		Agavaceae	Agave	americana	Agave americana																																		1980 to 1984		Okinawa	Japan	Ecosystem
3570	2006_Kerkhoff	2006	﻿Phylogenetic and Growth Form Variation in the Scaling of Nitrogen and Phosphorus in the Seed Plants			Agavaceae	Agave	americana	Agave americana								Herbacious																														Ecosystem
13206	2021_﻿Belloeil	2021	﻿The X-ray fluorescence screening of multiple elements in herbarium specimens from the Neotropical region reveals new records of metal accumulation in plants		Asparagales	Asparagaceae	Agave	anomala	Agave anomala																																					Cuba	Herbarium
13207	2021_﻿Belloeil	2021	﻿The X-ray fluorescence screening of multiple elements in herbarium specimens from the Neotropical region reveals new records of metal accumulation in plants		Asparagales	Asparagaceae	Agave	cajalbanensis	Agave cajalbanensis																																					Cuba	Herbarium
3571	2006_Kerkhoff	2006	﻿Phylogenetic and Growth Form Variation in the Scaling of Nitrogen and Phosphorus in the Seed Plants			Agavaceae	Agave	deserti	Agave deserti								Herbacious																														Ecosystem
5052	2004_Reich	2004	﻿Global patterns of plant leaf N and P in relation to temperature and latitude				Agave	ferox	Agave ferox													40															14					40.4					Ecosystem
5053	2004_Reich	2004	﻿Global patterns of plant leaf N and P in relation to temperature and latitude				Agave	filifera	Agave filifera													40															14					40.4					Ecosystem
3572	2006_Kerkhoff	2006	﻿Phylogenetic and Growth Form Variation in the Scaling of Nitrogen and Phosphorus in the Seed Plants			Agavaceae	Agave	fourcroydes	Agave fourcroydes								Herbacious																														Ecosystem
3573	2006_Kerkhoff	2006	﻿Phylogenetic and Growth Form Variation in the Scaling of Nitrogen and Phosphorus in the Seed Plants			Agavaceae	Agave	lechuguilla	Agave lechuguilla								Herbacious																														Ecosystem
5054	2004_Reich	2004	﻿Global patterns of plant leaf N and P in relation to temperature and latitude				Agave	micracantha	Agave micracantha													40															14					40.4					Ecosystem
536	2018_﻿Neugebauer	2018	Variation in the angiosperm ionome		Asparagales	Asparagaceae	Agave	parryi	Agave parryi																Hydroponics		12																				Greenhouse	2000	2000
830	2003_Broadley	2003	Variation in the shoot calcium content of angiosperms		Asparagales	Agavaceae	Agave	parryi	Agave parryi																		3																				Greenhouse
3574	2006_Kerkhoff	2006	﻿Phylogenetic and Growth Form Variation in the Scaling of Nitrogen and Phosphorus in the Seed Plants			Agavaceae	Agave	salmiana	Agave salmiana								Herbacious																														Ecosystem
13208	2021_﻿Belloeil	2021	﻿The X-ray fluorescence screening of multiple elements in herbarium specimens from the Neotropical region reveals new records of metal accumulation in plants		Asparagales	Asparagaceae	Agave	shaferi	Agave shaferi																																					Cuba	Herbarium
3575	2006_Kerkhoff	2006	﻿Phylogenetic and Growth Form Variation in the Scaling of Nitrogen and Phosphorus in the Seed Plants			Agavaceae	Agave	sisalana	Agave sisalana								Herbacious																														Ecosystem
3576	2006_Kerkhoff	2006	﻿Phylogenetic and Growth Form Variation in the Scaling of Nitrogen and Phosphorus in the Seed Plants			Agavaceae	Agave	tequilana	Agave tequilana								Herbacious																														Ecosystem
3577	2006_Kerkhoff	2006	﻿Phylogenetic and Growth Form Variation in the Scaling of Nitrogen and Phosphorus in the Seed Plants			Agavaceae	Agave	utahensis	Agave utahensis								Herbacious																														Ecosystem
537	2018_﻿Neugebauer	2018	Variation in the angiosperm ionome		Asparagales	Asparagaceae	Agave	victoriae reginae	Agave victoriae reginae																Hydroponics		12																				Greenhouse	2000	2000
5055	2004_Reich	2004	﻿Global patterns of plant leaf N and P in relation to temperature and latitude				Agave	weberi	Agave weberi													40															14					40.4					Ecosystem
13209	2021_﻿Belloeil	2021	﻿The X-ray fluorescence screening of multiple elements in herbarium specimens from the Neotropical region reveals new records of metal accumulation in plants		Caryophyllales	Phytolaccaceae	Agdestis	clematidea	Agdestis clematidea																																					Cuba	Herbarium
22759	2021_Sardans	2021	Empirical support for the biogeochemical niche hypothesis in forest trees			Connaraceae	Agelaea	borneensis	Agelaea borneensis																					Udalfs	Alfisols					2226	26.1		At least 3 replicates, used 192 literature sources	5.02	117.8						Ecosystem
22760	2021_Sardans	2021	Empirical support for the biogeochemical niche hypothesis in forest trees			Connaraceae	Agelaea	borneensis	Agelaea borneensis																					Udalfs	Alfisols					2226	26.1		At least 3 replicates, used 192 literature sources	5.02	117.8						Ecosystem
22761	2021_Sardans	2021	Empirical support for the biogeochemical niche hypothesis in forest trees			Connaraceae	Agelaea	borneensis	Agelaea borneensis																					Udalfs	Alfisols					2226	26.1		At least 3 replicates, used 192 literature sources	5.02	117.8						Ecosystem
22763	2021_Sardans	2021	Empirical support for the biogeochemical niche hypothesis in forest trees			Asteraceae	Ageratina	adenophora	Ageratina adenophora																					Uderts	Vertisols					2029	22.1333		At least 3 replicates, used 192 literature sources	21.31	-157.773						Ecosystem
22764	2021_Sardans	2021	Empirical support for the biogeochemical niche hypothesis in forest trees			Asteraceae	Ageratina	adenophora	Ageratina adenophora																					Uderts	Vertisols					2029	22.1333		At least 3 replicates, used 192 literature sources	21.31	-157.773						Ecosystem
22762	2021_Sardans	2021	Empirical support for the biogeochemical niche hypothesis in forest trees			Asteraceae	Ageratina	adenophora	Ageratina adenophora																					Uderts	Vertisols					2029	22.1333		At least 3 replicates, used 192 literature sources	21.31	-157.773						Ecosystem
21376	2021_Watanabe	2021	﻿Ionomic variation in leaves of 819 plant species growing in the botanical garden of Hokkaido University, Japan		Asterales	Asteraceae	Ageratina	altissima	Ageratina altissima	(L.) R. M. King et H. Rob. H P																																			﻿Botanic Garden of Hokkaido University, Japan	Japan	Botanical Garden
13210	2021_﻿Belloeil	2021	﻿The X-ray fluorescence screening of multiple elements in herbarium specimens from the Neotropical region reveals new records of metal accumulation in plants		Asterales	Asteraceae	Ageratina	havanensis	Ageratina havanensis																																					Cuba	Herbarium
13211	2021_﻿Belloeil	2021	﻿The X-ray fluorescence screening of multiple elements in herbarium specimens from the Neotropical region reveals new records of metal accumulation in plants		Asterales	Asteraceae	Ageratina	paucibracteata	Ageratina paucibracteata																																					Cuba	Herbarium
13212	2021_﻿Belloeil	2021	﻿The X-ray fluorescence screening of multiple elements in herbarium specimens from the Neotropical region reveals new records of metal accumulation in plants		Asterales	Asteraceae	Ageratum	maritimum	Ageratum maritimum																																					Cuba	Herbarium
21914	2021_Watanabe	2021	﻿Ionomic variation in leaves of 819 plant species growing in the botanical garden of Hokkaido University, Japan		Polypodiales	Drynariaceae	Aglaomorpha	coronans	Aglaomorpha coronans	(Wall. ex Mett.) Copel. F P																																			﻿Botanic Garden of Hokkaido University, Japan	Japan	Botanical Garden
22768	2021_Sardans	2021	Empirical support for the biogeochemical niche hypothesis in forest trees			Opiliaceae	Agonandra	silvatica	Agonandra silvatica																					Udox	Oxisols					3106	25.4917		At least 3 replicates, used 192 literature sources	4.08	-52.68						Ecosystem
22767	2021_Sardans	2021	Empirical support for the biogeochemical niche hypothesis in forest trees			Opiliaceae	Agonandra	silvatica	Agonandra silvatica																					Udox	Oxisols					3106	25.4917		At least 3 replicates, used 192 literature sources	4.08	-52.68						Ecosystem
22765	2021_Sardans	2021	Empirical support for the biogeochemical niche hypothesis in forest trees			Opiliaceae	Agonandra	silvatica	Agonandra silvatica																					Udox	Oxisols					3106	25.4917		At least 3 replicates, used 192 literature sources	4.08	-52.68						Ecosystem
22766	2021_Sardans	2021	Empirical support for the biogeochemical niche hypothesis in forest trees			Opiliaceae	Agonandra	silvatica	Agonandra silvatica																					Udox	Oxisols					3106	25.4917		At least 3 replicates, used 192 literature sources	4.08	-52.68						Ecosystem
9130	2003_Osaki	2003	﻿Mineral characteristics of leaves of plants from different phylogeny grown in various soil types in the temperate region	Rosid 1		Rosaceae	Agrimonia	Eupatoria	Agrimonia Eupatoria	L. var. pilosa Makino							grass														Alluvial														﻿Botanical Garden of Hokkaido University		Ecosystem
3241	2004_Wright	2004	The worldwide leaf economics spectrum				Agrimonia	gryposepala	Agrimonia gryposepala								Herb								Native		Literature_or_unknown																				Ecosystem
21984	2021_Watanabe	2021	﻿Ionomic variation in leaves of 819 plant species growing in the botanical garden of Hokkaido University, Japan		Rosales	Rosaceae	Agrimonia	pilosa	Agrimonia pilosa	Ledeb. var. viscidula (Bunge) Kom. H P																																			﻿Botanic Garden of Hokkaido University, Japan	Japan	Botanical Garden
5056	2004_Reich	2004	﻿Global patterns of plant leaf N and P in relation to temperature and latitude				Agropyron	caninum	Agropyron caninum													41															7.3					50.98					Ecosystem
1723	2004_Wright	2004	The worldwide leaf economics spectrum				Agropyron	repens	Agropyron repens						C3	No	Grass/ Sedge	Broad							Native		Literature_or_unknown																				Ecosystem
1722	2004_Wright	2004	The worldwide leaf economics spectrum				Agropyron	repens	Agropyron repens						C3	No	Grass/ Sedge	Broad							Native		Literature_or_unknown																				Ecosystem
5057	2004_Reich	2004	﻿Global patterns of plant leaf N and P in relation to temperature and latitude				Agropyron	repens	Agropyron repens													6															3.9					46.7					Ecosystem
9510	1962_Fleming	1962	﻿Selenium in irish soils and plants				Agropyron	repens	Agropyron repens												Skutch										Seleniferous soil															Ireland	Ecosystem
1132	2004_Wright	2004	The worldwide leaf economics spectrum				Agropyron	sp	Agropyron sp							No	Grass/ Sedge								Native		Literature_or_unknown																				Ecosystem
626	2018_﻿Neugebauer	2018	Variation in the angiosperm ionome		Caryophyllales	Caryophyllaceae	Agrostemma	githago	Agrostemma githago																Hydroponics		12																				Greenhouse	2000	2000
4857	1997_Thompson	1997	A comparative study of leaf nutrient concentrations in a regional herbaceous flora				﻿Agrostis	capillaris	﻿Agrostis capillaris															Mature, nonsenescent leaves	Soil		28																1970 - 1997		﻿Sheffield, Central England		Ecosystem
5058	2004_Reich	2004	﻿Global patterns of plant leaf N and P in relation to temperature and latitude				Agrostis	capillaris	Agrostis capillaris													36															9.3					53.4					Ecosystem
1133	2004_Wright	2004	The worldwide leaf economics spectrum				Agrostis	nigritella	Agrostis nigritella							No	Grass/ Sedge								Native		Literature_or_unknown																				Ecosystem
1724	2004_Wright	2004	The worldwide leaf economics spectrum				Agrostis	scabra	Agrostis scabra						C3	No	Grass/ Sedge	Broad							Native		Literature_or_unknown																				Ecosystem
756	2018_﻿Neugebauer	2018	Variation in the angiosperm ionome		Poales	Poaceae	Agrostis	stolonifera	Agrostis stolonifera																Hydroponics		12																				Greenhouse	2000	2000
3518	2007_White	2007	Extraordinarily high leaf selenium to sulfur ratios define 'Se-accumulator' plants		Poales		Agrostis	stolonifera	Agrostis stolonifera																Hydroponics		6																				Greenhouse	2000	2000
3878	2006_Kerkhoff	2006	﻿Phylogenetic and Growth Form Variation in the Scaling of Nitrogen and Phosphorus in the Seed Plants			Poaceae	Agrostis	tenuis	Agrostis tenuis								Herbacious																														Ecosystem
5059	2004_Reich	2004	﻿Global patterns of plant leaf N and P in relation to temperature and latitude				Agrostis	tenuis	Agrostis tenuis													31, 41, 42															6.4					50.02					Ecosystem
1134	2004_Wright	2004	The worldwide leaf economics spectrum				Agrostis	tenuis	Agrostis tenuis							No	Grass/ Sedge								Native		Literature_or_unknown																				Ecosystem
9769	2024_Bai	2024	﻿Regulation of leaf elemental composition in a subtropical river basin with diverse forest landscapes		Gentianales	Rubiaceae	Aidia	canthioides	Aidia canthioides								Evergreen														Black limestone soil	Karst forest	Evergreen and deciduous broad-leaved mixed forest		165					24°51′7′′N	110°23′32′′E					China	Ecosystem
22062	2021_Watanabe	2021	﻿Ionomic variation in leaves of 819 plant species growing in the botanical garden of Hokkaido University, Japan		Sapindales	Simaroubaceae	Ailanthus	altissima	Ailanthus altissima	(Mill.) Swingle W D																																			﻿Botanic Garden of Hokkaido University, Japan	Japan	Botanical Garden
22771	2021_Sardans	2021	Empirical support for the biogeochemical niche hypothesis in forest trees			Lauraceae	Aiouea	sp	Aiouea sp																					Aquepts	Inceptisols					2195	26.1		At least 3 replicates, used 192 literature sources	-1.73571	-51.462						Ecosystem
22770	2021_Sardans	2021	Empirical support for the biogeochemical niche hypothesis in forest trees			Lauraceae	Aiouea	sp	Aiouea sp																					Aquepts	Inceptisols					2195	26.1		At least 3 replicates, used 192 literature sources	-1.73571	-51.462						Ecosystem
22769	2021_Sardans	2021	Empirical support for the biogeochemical niche hypothesis in forest trees			Lauraceae	Aiouea	sp	Aiouea sp																					Aquepts	Inceptisols					2195	26.1		At least 3 replicates, used 192 literature sources	-1.73571	-51.462						Ecosystem
3346	2004_Wright	2004	The worldwide leaf economics spectrum				Ajania	tibetica	Ajania tibetica								Shrub								Native		Literature_or_unknown																				Ecosystem
5060	2004_Reich	2004	﻿Global patterns of plant leaf N and P in relation to temperature and latitude				Ajuga	reptans	Ajuga reptans													43															9.7					48					Ecosystem
3799	2006_Kerkhoff	2006	﻿Phylogenetic and Growth Form Variation in the Scaling of Nitrogen and Phosphorus in the Seed Plants			Lamiaceae	Ajuga	reptans	Ajuga reptans								Herbacious																														Ecosystem
21687	2021_Watanabe	2021	﻿Ionomic variation in leaves of 819 plant species growing in the botanical garden of Hokkaido University, Japan		Lamiales	Lamiaceae	Ajuga	reptans	Ajuga reptans	L. H P																																			﻿Botanic Garden of Hokkaido University, Japan	Japan	Botanical Garden
8471	2007_Watanabe	2007	Evolutionary control of leaf element composition in plants: Rapid report	Ranunculales		Lardizabalaceae	Akebia	quinata	Akebia quinata																																		1980 to 1984		Hyogo	Japan	Ecosystem
8470	2007_Watanabe	2007	Evolutionary control of leaf element composition in plants: Rapid report	Ranunculales		Lardizabalaceae	Akebia	quinata	Akebia quinata																																		1980 to 1984		Hyogo	Japan	Ecosystem
21945	2021_Watanabe	2021	﻿Ionomic variation in leaves of 819 plant species growing in the botanical garden of Hokkaido University, Japan		Ranunculales	Lardizabalaceae	Akebia	trifoliata	Akebia trifoliata	(Thunb.) Koidz. W D																																			﻿Botanic Garden of Hokkaido University, Japan	Japan	Botanical Garden
6675	2012_Metali	2012	Evidence of foliar aluminium accumulation in local, regional and global datasets of wild plants		Cornales	Cornaceae	Alangium	javanicum	Alangium javanicum													Masunaga T, Kubota D, Hotta M & Wakatsuki T. 1998a. Mineral composition of leaves and bark in aluminium accumulators in a tropical rain forest in Indonesia. Soil Science and Plant Nutrition 44: 347-358.					1 to 15							Tropical											Indonesia		Ecosystem
7521	2007_Watanabe	2007	Evolutionary control of leaf element composition in plants: Rapid report	Cornales		Cornaceae	Alangium	platanifolium	Alangium platanifolium																																		1980 to 1984		Okayama	Japan	Ecosystem
4221	2006_Kerkhoff	2006	﻿Phylogenetic and Growth Form Variation in the Scaling of Nitrogen and Phosphorus in the Seed Plants			Cornaceae	Alangium	villosum	Alangium villosum								Woody																														Ecosystem
5061	2004_Reich	2004	﻿Global patterns of plant leaf N and P in relation to temperature and latitude				Alangium	villosum	Alangium villosum													44															26.8					10					Ecosystem
6665	2012_Metali	2012	Evidence of foliar aluminium accumulation in local, regional and global datasets of wild plants		Gentianales	Rubiaceae	Alberta	minor	Alberta minor													Jansen S, Watanabe T, Dessein S, Smets E & Robbrecht E. 2003. A comparative study of metal levels of some Al-accumulating Rubiaceae. Annals of Botany 91: 657-663.					1 to 15							Tropical											Madagascar		Ecosystem
5062	2004_Reich	2004	﻿Global patterns of plant leaf N and P in relation to temperature and latitude				Albizia	adinathifolia	Albizia adinathifolia													9															17.4					32.33					Ecosystem
1036	2004_Wright	2004	The worldwide leaf economics spectrum				Albizia	adinathifolia	Albizia adinathifolia						C3	Yes	Tree	Broad							Native		Literature_or_unknown																				Ecosystem
968	2004_Wright	2004	The worldwide leaf economics spectrum				Albizia	antunesiana	Albizia antunesiana							Yes	Tree								Native		Literature_or_unknown																				Ecosystem
5063	2004_Reich	2004	﻿Global patterns of plant leaf N and P in relation to temperature and latitude				Albizia	chinensis	Albizia chinensis													10															12					19.5					Ecosystem
5064	2004_Reich	2004	﻿Global patterns of plant leaf N and P in relation to temperature and latitude				Albizia	falcataria	Albizia falcataria													32															22.2					16					Ecosystem
8131	2007_Watanabe	2007	Evolutionary control of leaf element composition in plants: Rapid report	Eurosids I		Fabaceae	Albizia	julibrissin	Albizia julibrissin																																		1980 to 1984		Shiga	Japan	Ecosystem
7977	2007_Watanabe	2007	Evolutionary control of leaf element composition in plants: Rapid report	Eurosids I		Fabaceae	Albizia	julibrissin	Albizia julibrissin																																		1980 to 1984		Tochigi	Japan	Ecosystem
21607	2021_Watanabe	2021	﻿Ionomic variation in leaves of 819 plant species growing in the botanical garden of Hokkaido University, Japan		Fabales	Fabaceae	Albizia	julibrissin	Albizia julibrissin	Durazz. W D																																			﻿Botanic Garden of Hokkaido University, Japan	Japan	Botanical Garden
5065	2004_Reich	2004	﻿Global patterns of plant leaf N and P in relation to temperature and latitude				Albizia	lebbeck	Albizia lebbeck													33															24.1					18.4					Ecosystem
13213	2021_﻿Belloeil	2021	﻿The X-ray fluorescence screening of multiple elements in herbarium specimens from the Neotropical region reveals new records of metal accumulation in plants		Fabales	Fabaceae	Albizia	lebbeck	Albizia lebbeck																																					Cuba	Herbarium
4356	2006_Kerkhoff	2006	﻿Phylogenetic and Growth Form Variation in the Scaling of Nitrogen and Phosphorus in the Seed Plants			Fabaceae	Albizia	saman	Albizia saman								Woody																														Ecosystem
5066	2004_Reich	2004	﻿Global patterns of plant leaf N and P in relation to temperature and latitude				Albizia	schimperiana	Albizia schimperiana													32															22.2					16					Ecosystem
736	2018_﻿Neugebauer	2018	Variation in the angiosperm ionome		Malvales	Malvaceae	Alcea	rosea	Alcea rosea																Hydroponics		12																				Greenhouse	2000	2000
21985	2021_Watanabe	2021	﻿Ionomic variation in leaves of 819 plant species growing in the botanical garden of Hokkaido University, Japan		Rosales	Rosaceae	Alchemilla	japonica	Alchemilla japonica	Nakai et H. Hara H P																																			﻿Botanic Garden of Hokkaido University, Japan	Japan	Botanical Garden
1790	2004_Wright	2004	The worldwide leaf economics spectrum				Alchemilla	verticillata	Alchemilla verticillata						C3	No	Herb	Broad							Native		Literature_or_unknown																				Ecosystem
4721	2006_Kerkhoff	2006	﻿Phylogenetic and Growth Form Variation in the Scaling of Nitrogen and Phosphorus in the Seed Plants			Rosaceae	Alchemilla	vulgaris	Alchemilla vulgaris								Woody																														Ecosystem
5067	2004_Reich	2004	﻿Global patterns of plant leaf N and P in relation to temperature and latitude				Alchemilla	vulgaris	Alchemilla vulgaris													31															3.3					47					Ecosystem
1344	2004_Wright	2004	The worldwide leaf economics spectrum				Alchornea	costaricense	Alchornea costaricense							No	Tree								Native		Literature_or_unknown																				Ecosystem
4315	2006_Kerkhoff	2006	﻿Phylogenetic and Growth Form Variation in the Scaling of Nitrogen and Phosphorus in the Seed Plants			Euphorbiaceae	Alchornea	latifolia	Alchornea latifolia								Woody																														Ecosystem
5068	2004_Reich	2004	﻿Global patterns of plant leaf N and P in relation to temperature and latitude				Alchornea	latifolia	Alchornea latifolia													45															27					18					Ecosystem
13214	2021_﻿Belloeil	2021	﻿The X-ray fluorescence screening of multiple elements in herbarium specimens from the Neotropical region reveals new records of metal accumulation in plants		Malpighiales	Euphorbiaceae	Alchornea	latifolia	Alchornea latifolia																																					Cuba	Herbarium
7803	2007_Watanabe	2007	Evolutionary control of leaf element composition in plants: Rapid report	Eurosids I		Euphorbiaceae	Alchornea	liukiuensis	Alchornea liukiuensis																																		1980 to 1984		Okinawa	Japan	Ecosystem
7804	2007_Watanabe	2007	Evolutionary control of leaf element composition in plants: Rapid report	Eurosids I		Euphorbiaceae	Alchornea	rugosa	Alchornea rugosa																																		1980 to 1984		Indonesia	Indonesia	Ecosystem
6712	2012_Metali	2012	Evidence of foliar aluminium accumulation in local, regional and global datasets of wild plants		Malpighiales	Euphorbiaceae	Alchornea	rugosa	Alchornea rugosa													Masunaga T, Kubota D, Hotta M & Wakatsuki T. 1998a. Mineral composition of leaves and bark in aluminium accumulators in a tropical rain forest in Indonesia. Soil Science and Plant Nutrition 44: 347-358.					1 to 15							Tropical											Indonesia		Ecosystem
9909	2022_Bai	2022	﻿Biogeochemical niche conservatism relates to plant species diversification and life form evolution in a subtropical montane evergreen broad- leaved forest			Euphorbiaceae	Alchornea	trewioides	Alchornea trewioides								Deciduous woody																﻿subtropical montane evergreen broad- leaved forest		1075					﻿25°50′N	﻿110°49′E				﻿Guangxi Mao'er Mountain National Reserve	China	Ecosystem
9781	2024_Bai	2024	﻿Regulation of leaf elemental composition in a subtropical river basin with diverse forest landscapes		Malpighiales	Euphorbiaceae	Alchornea	trewioides	Alchornea trewioides								Deciduous														Black limestone soil	Karst forest	Evergreen and deciduous broad-leaved mixed forest		165					24°51′7′′N	110°23′32′′E					China	Ecosystem
4316	2006_Kerkhoff	2006	﻿Phylogenetic and Growth Form Variation in the Scaling of Nitrogen and Phosphorus in the Seed Plants			Euphorbiaceae	Alchorneopsis	portoricensis	Alchorneopsis portoricensis								Woody																														Ecosystem
22776	2021_Sardans	2021	Empirical support for the biogeochemical niche hypothesis in forest trees			Fabaceae	Aldina	kunhardtiana	Aldina kunhardtiana																					Aquepts	Inceptisols					3451	26.275		At least 3 replicates, used 192 literature sources	1.93	-67.04						Ecosystem
22777	2021_Sardans	2021	Empirical support for the biogeochemical niche hypothesis in forest trees			Fabaceae	Aldina	kunhardtiana	Aldina kunhardtiana																					Aquepts	Inceptisols					3451	26.275		At least 3 replicates, used 192 literature sources	1.93	-67.04						Ecosystem
22775	2021_Sardans	2021	Empirical support for the biogeochemical niche hypothesis in forest trees			Fabaceae	Aldina	kunhardtiana	Aldina kunhardtiana																					Aquepts	Inceptisols					3451	26.275		At least 3 replicates, used 192 literature sources	1.93	-67.04						Ecosystem
22772	2021_Sardans	2021	Empirical support for the biogeochemical niche hypothesis in forest trees			Fabaceae	Aldina	kunhardtiana	Aldina kunhardtiana																					Aquepts	Inceptisols					3451	26.275		At least 3 replicates, used 192 literature sources	1.93	-67.04						Ecosystem
22774	2021_Sardans	2021	Empirical support for the biogeochemical niche hypothesis in forest trees			Fabaceae	Aldina	kunhardtiana	Aldina kunhardtiana																					Aquepts	Inceptisols					3421	26.2583		At least 3 replicates, used 192 literature sources	1.93284	-67.0217						Ecosystem
22773	2021_Sardans	2021	Empirical support for the biogeochemical niche hypothesis in forest trees			Fabaceae	Aldina	kunhardtiana	Aldina kunhardtiana																					Aquepts	Inceptisols					3451	26.275		At least 3 replicates, used 192 literature sources	1.93	-67.0383						Ecosystem
4357	2006_Kerkhoff	2006	﻿Phylogenetic and Growth Form Variation in the Scaling of Nitrogen and Phosphorus in the Seed Plants			Fabaceae	Aldina	latifolia	Aldina latifolia								Woody																														Ecosystem
6450	2012_Metali	2012	Evidence of foliar aluminium accumulation in local, regional and global datasets of wild plants		Dioscoreales	Nartheciaceae	Aletris	aurea	Aletris aurea													Chenery EM. 1949. Aluminium in the plant world, II. Monocotyledons and gymnosperms; III. Cryptograms. Kew Bulletin 3: 463-473.					1 to 15							Tropical											Unknown		Ecosystem
6446	2012_Metali	2012	Evidence of foliar aluminium accumulation in local, regional and global datasets of wild plants		Dioscoreales	Nartheciaceae	Aletris	bracteata	Aletris bracteata													Chenery EM. 1949. Aluminium in the plant world, II. Monocotyledons and gymnosperms; III. Cryptograms. Kew Bulletin 3: 463-473.					1 to 15							Tropical											Unknown		Ecosystem
6451	2012_Metali	2012	Evidence of foliar aluminium accumulation in local, regional and global datasets of wild plants		Dioscoreales	Nartheciaceae	Aletris	farinosa	Aletris farinosa													Chenery EM. 1949. Aluminium in the plant world, II. Monocotyledons and gymnosperms; III. Cryptograms. Kew Bulletin 3: 463-473.					1 to 15							Tropical											Unknown		Ecosystem
6448	2012_Metali	2012	Evidence of foliar aluminium accumulation in local, regional and global datasets of wild plants		Dioscoreales	Nartheciaceae	Aletris	foliata	Aletris foliata													Chenery EM. 1949. Aluminium in the plant world, II. Monocotyledons and gymnosperms; III. Cryptograms. Kew Bulletin 3: 463-473.					1 to 15							Tropical											Unknown		Ecosystem
6453	2012_Metali	2012	Evidence of foliar aluminium accumulation in local, regional and global datasets of wild plants		Dioscoreales	Nartheciaceae	Aletris	lutea	Aletris lutea													Chenery EM. 1949. Aluminium in the plant world, II. Monocotyledons and gymnosperms; III. Cryptograms. Kew Bulletin 3: 463-473.					1 to 15							Tropical											Unknown		Ecosystem
6452	2012_Metali	2012	Evidence of foliar aluminium accumulation in local, regional and global datasets of wild plants		Dioscoreales	Nartheciaceae	Aletris	luteo viridis	Aletris luteo viridis													Chenery EM. 1949. Aluminium in the plant world, II. Monocotyledons and gymnosperms; III. Cryptograms. Kew Bulletin 3: 463-473.					1 to 15							Tropical											Unknown		Ecosystem
6449	2012_Metali	2012	Evidence of foliar aluminium accumulation in local, regional and global datasets of wild plants		Dioscoreales	Nartheciaceae	Aletris	obovata	Aletris obovata													Chenery EM. 1949. Aluminium in the plant world, II. Monocotyledons and gymnosperms; III. Cryptograms. Kew Bulletin 3: 463-473.					1 to 15							Tropical											Unknown		Ecosystem
6447	2012_Metali	2012	Evidence of foliar aluminium accumulation in local, regional and global datasets of wild plants		Dioscoreales	Nartheciaceae	Aletris	spicata	Aletris spicata													Chenery EM. 1949. Aluminium in the plant world, II. Monocotyledons and gymnosperms; III. Cryptograms. Kew Bulletin 3: 463-473.					1 to 15							Tropical											Unknown		Ecosystem
7806	2007_Watanabe	2007	Evolutionary control of leaf element composition in plants: Rapid report	Eurosids I		Euphorbiaceae	Aleurites	fordii	Aleurites fordii																																		1980 to 1984		Kyoto	Japan	Ecosystem
7805	2007_Watanabe	2007	Evolutionary control of leaf element composition in plants: Rapid report	Eurosids I		Euphorbiaceae	Aleurites	fordii	Aleurites fordii																																		1980 to 1984		Okinawa	Japan	Ecosystem
7807	2007_Watanabe	2007	Evolutionary control of leaf element composition in plants: Rapid report	Eurosids I		Euphorbiaceae	Aleurites	moluccana	Aleurites moluccana																																		1980 to 1984		Indonesia	Indonesia	Ecosystem
7808	2007_Watanabe	2007	Evolutionary control of leaf element composition in plants: Rapid report	Eurosids I		Euphorbiaceae	Aleurites	moluccana	Aleurites moluccana																																		1980 to 1984		Okinawa	Japan	Ecosystem
6713	2012_Metali	2012	Evidence of foliar aluminium accumulation in local, regional and global datasets of wild plants		Malpighiales	Euphorbiaceae	Aleurites	moluccana	Aleurites moluccana													Masunaga T, Kubota D, Hotta M & Wakatsuki T. 1998a. Mineral composition of leaves and bark in aluminium accumulators in a tropical rain forest in Indonesia. Soil Science and Plant Nutrition 44: 347-358.					1 to 15							Tropical											Indonesia		Ecosystem
22781	2021_Sardans	2021	Empirical support for the biogeochemical niche hypothesis in forest trees			Fabaceae	Alexa	wachenheimii	Alexa wachenheimii																					Udox	Oxisols					3106	25.4917		At least 3 replicates, used 192 literature sources	4.08	-52.68						Ecosystem
22780	2021_Sardans	2021	Empirical support for the biogeochemical niche hypothesis in forest trees			Fabaceae	Alexa	wachenheimii	Alexa wachenheimii																					Udox	Oxisols					3106	25.4917		At least 3 replicates, used 192 literature sources	4.08	-52.68						Ecosystem
22779	2021_Sardans	2021	Empirical support for the biogeochemical niche hypothesis in forest trees			Fabaceae	Alexa	wachenheimii	Alexa wachenheimii																					Udox	Oxisols					3106	25.4917		At least 3 replicates, used 192 literature sources	4.08	-52.68						Ecosystem
22778	2021_Sardans	2021	Empirical support for the biogeochemical niche hypothesis in forest trees			Fabaceae	Alexa	wachenheimii	Alexa wachenheimii																					Udox	Oxisols					3106	25.4917		At least 3 replicates, used 192 literature sources	4.08	-52.68						Ecosystem
5069	2004_Reich	2004	﻿Global patterns of plant leaf N and P in relation to temperature and latitude				Alexa	wachenheimii	Alexa wachenheimii													1															25					4					Ecosystem
4358	2006_Kerkhoff	2006	﻿Phylogenetic and Growth Form Variation in the Scaling of Nitrogen and Phosphorus in the Seed Plants			Fabaceae	Alhagi	canescens	Alhagi canescens								Woody																														Ecosystem
46134	2019_Matinzadeh	2019	The elemental composition of halophytes correlates with key morphological adaptations and taxonomic groups			Fabaceae	Alhagi	maurorum	Alhagi maurorum	Medik.										Halophyte				The text is specific enough to connect each individual plant to a coordinate; it can be worth taking the time to connect those dots.											Between 0 and 1300 m											Iran	Ecosystem
13215	2021_﻿Belloeil	2021	﻿The X-ray fluorescence screening of multiple elements in herbarium specimens from the Neotropical region reveals new records of metal accumulation in plants		Gentianales	Rubiaceae	Alibertia	edulis	Alibertia edulis																																					Cuba	Herbarium
4142	2006_Kerkhoff	2006	﻿Phylogenetic and Growth Form Variation in the Scaling of Nitrogen and Phosphorus in the Seed Plants			Boraginaceae	Alkanna	tinctoria	Alkanna tinctoria								Woody																														Ecosystem
21654	2021_Watanabe	2021	﻿Ionomic variation in leaves of 819 plant species growing in the botanical garden of Hokkaido University, Japan		Gentianales	Apocynaceae	Allamanda	cathartica	Allamanda cathartica	L. W E																																			﻿Botanic Garden of Hokkaido University, Japan	Japan	Botanical Garden
5070	2004_Reich	2004	﻿Global patterns of plant leaf N and P in relation to temperature and latitude				Allemanda	violacea	Allemanda violacea													33															24.1					18.4					Ecosystem
4858	1997_Thompson	1997	A comparative study of leaf nutrient concentrations in a regional herbaceous flora				﻿Alliaria	petiolata	﻿Alliaria petiolata															Mature, nonsenescent leaves	Soil		27																1970 - 1997		﻿Sheffield, Central England		Ecosystem
5071	2004_Reich	2004	﻿Global patterns of plant leaf N and P in relation to temperature and latitude				Alliaria	petiolata	Alliaria petiolata													36															9.3					53.4					Ecosystem
529	2018_﻿Neugebauer	2018	Variation in the angiosperm ionome		Asparagales	Amaryllidaceae	Allium	ampeloprasum	Allium ampeloprasum																Hydroponics		12																				Greenhouse	2000	2000
833	2003_Broadley	2003	Variation in the shoot calcium content of angiosperms		Asparagales	Alliaceae	Allium	ampeloprasum	Allium ampeloprasum																		4																				Greenhouse
530	2018_﻿Neugebauer	2018	Variation in the angiosperm ionome		Asparagales	Amaryllidaceae	Allium	canadense	Allium canadense																Hydroponics		12																				Greenhouse	2000	2000
531	2018_﻿Neugebauer	2018	Variation in the angiosperm ionome		Asparagales	Amaryllidaceae	Allium	cepa	Allium cepa																Hydroponics		12																				Greenhouse	2000	2000
832	2003_Broadley	2003	Variation in the shoot calcium content of angiosperms		Asparagales	Alliaceae	Allium	cepa	Allium cepa																		5																				Greenhouse
9539	1962_Fleming	1962	﻿Selenium in irish soils and plants			Liliaceae	Allium	cepa	Allium cepa												Onion			Reproductive tissue is here taken to be onion bulbs	Soil		5				Peat															Ireland	Greenhouse
152	2016_White	2016	Selenium accumulation by plants				Allium	cepa	Allium cepa	L.											Onion	Kopsell and Randle (1997)			Hydroponics																						Greenhouse
21328	2021_Watanabe	2021	﻿Ionomic variation in leaves of 819 plant species growing in the botanical garden of Hokkaido University, Japan		Asparagales	Amaryllidaceae	Allium	cernuum	Allium cernuum	Roth H P																																			﻿Botanic Garden of Hokkaido University, Japan	Japan	Botanical Garden
21329	2021_Watanabe	2021	﻿Ionomic variation in leaves of 819 plant species growing in the botanical garden of Hokkaido University, Japan		Asparagales	Amaryllidaceae	Allium	grayi	Allium grayi	Regel H P																																			﻿Botanic Garden of Hokkaido University, Japan	Japan	Botanical Garden
3242	2004_Wright	2004	The worldwide leaf economics spectrum				Allium	platyspathum	Allium platyspathum								Herb								Native		Literature_or_unknown																				Ecosystem
1172	2004_Wright	2004	The worldwide leaf economics spectrum				Allium	rubens	Allium rubens							No	Herb								Native		Literature_or_unknown																				Ecosystem
284	1995_Cai	1995	Allium Chemistry: Identification of Selenoamino Acids in Ordinary and Selenium-Enriched Garlic, Onion, and Broccoli Using Gas Chromatography with Atomic Emission Detection				Allium	sativum	Allium sativum																																						Greenhouse
285	1995_Cai	1995	Allium Chemistry: Identification of Selenoamino Acids in Ordinary and Selenium-Enriched Garlic, Onion, and Broccoli Using Gas Chromatography with Atomic Emission Detection				Allium	sativum	Allium sativum																																						Greenhouse
286	1995_Cai	1995	Allium Chemistry: Identification of Selenoamino Acids in Ordinary and Selenium-Enriched Garlic, Onion, and Broccoli Using Gas Chromatography with Atomic Emission Detection				Allium	sativum	Allium sativum																																						Greenhouse
9186	2003_Osaki	2003	﻿Mineral characteristics of leaves of plants from different phylogeny grown in various soil types in the temperate region	Monocots		Liliaceae	Allium	Schoenoprasum	Allium Schoenoprasum	L. var. foliosum Regel							grass														Alluvial														﻿Botanical Garden of Hokkaido University		Ecosystem
21330	2021_Watanabe	2021	﻿Ionomic variation in leaves of 819 plant species growing in the botanical garden of Hokkaido University, Japan		Asparagales	Amaryllidaceae	Allium	schoenoprasum	Allium schoenoprasum	L. H P																																			﻿Botanic Garden of Hokkaido University, Japan	Japan	Botanical Garden
3243	2004_Wright	2004	The worldwide leaf economics spectrum				Allium	sp	Allium sp								Herb								Native		Literature_or_unknown																				Ecosystem
1173	2004_Wright	2004	The worldwide leaf economics spectrum				Allium	strictum	Allium strictum							No	Herb								Native		Literature_or_unknown																				Ecosystem
4859	1997_Thompson	1997	A comparative study of leaf nutrient concentrations in a regional herbaceous flora				Allium	ursinum	Allium ursinum															Mature, nonsenescent leaves	Soil		24																1970 - 1997		﻿Sheffield, Central England		Ecosystem
5072	2004_Reich	2004	﻿Global patterns of plant leaf N and P in relation to temperature and latitude				Allium	ursinum	Allium ursinum													36, ‡															9.4					51.24					Ecosystem
9181	2003_Osaki	2003	﻿Mineral characteristics of leaves of plants from different phylogeny grown in various soil types in the temperate region	Monocots		Liliaceae	Allium	Victorialis	Allium Victorialis	L. var. platyphyllum Makino							grass														Alluvial														﻿Botanical Garden of Hokkaido University		Ecosystem
4179	2006_Kerkhoff	2006	﻿Phylogenetic and Growth Form Variation in the Scaling of Nitrogen and Phosphorus in the Seed Plants			Casuarinaceae	Allocasuarina	humilis	Allocasuarina humilis								Woody																														Ecosystem
1123	2004_Wright	2004	The worldwide leaf economics spectrum				Allocasuarina	pusilla	Allocasuarina pusilla							Yes	Shrub	Needle	Evergreen						Native		Literature_or_unknown																				Ecosystem
4180	2006_Kerkhoff	2006	﻿Phylogenetic and Growth Form Variation in the Scaling of Nitrogen and Phosphorus in the Seed Plants			Casuarinaceae	Allocasuarina	pusilla	Allocasuarina pusilla								Woody																														Ecosystem
1111	2004_Wright	2004	The worldwide leaf economics spectrum				Allocasuarina	sp	Allocasuarina sp						C3	Yes	Tree	Broad	Evergreen						Native		Literature_or_unknown																				Ecosystem
5073	2004_Reich	2004	﻿Global patterns of plant leaf N and P in relation to temperature and latitude				Allocasuarina	sp.	Allocasuarina sp.													46															17.5					33.58					Ecosystem
7709	2007_Watanabe	2007	Evolutionary control of leaf element composition in plants: Rapid report	Eurosids II		Sapindaceae	Allophyllus	timorensis	Allophyllus timorensis																																		1980 to 1984		Okinawa	Japan	Ecosystem
1595	2004_Wright	2004	The worldwide leaf economics spectrum				Allophylus	camptostachys	Allophylus camptostachys							No	Tree		Evergreen						Native		Literature_or_unknown																				Ecosystem
13216	2021_﻿Belloeil	2021	﻿The X-ray fluorescence screening of multiple elements in herbarium specimens from the Neotropical region reveals new records of metal accumulation in plants		Sapindales	Sapindaceae	Allophylus	cominia	Allophylus cominia																																					Cuba	Herbarium
13217	2021_﻿Belloeil	2021	﻿The X-ray fluorescence screening of multiple elements in herbarium specimens from the Neotropical region reveals new records of metal accumulation in plants		Sapindales	Sapindaceae	Allophylus	racemosus	Allophylus racemosus																																					Cuba	Herbarium
13225	2021_﻿Belloeil	2021	﻿The X-ray fluorescence screening of multiple elements in herbarium specimens from the Neotropical region reveals new records of metal accumulation in plants		Sapindales	Sapindaceae	Allophylus	reticulatus	Allophylus reticulatus																																					Cuba	Herbarium
13224	2021_﻿Belloeil	2021	﻿The X-ray fluorescence screening of multiple elements in herbarium specimens from the Neotropical region reveals new records of metal accumulation in plants		Sapindales	Sapindaceae	Allophylus	reticulatus	Allophylus reticulatus																																					Cuba	Herbarium
13221	2021_﻿Belloeil	2021	﻿The X-ray fluorescence screening of multiple elements in herbarium specimens from the Neotropical region reveals new records of metal accumulation in plants		Sapindales	Sapindaceae	Allophylus	reticulatus	Allophylus reticulatus																																					Cuba	Herbarium
13223	2021_﻿Belloeil	2021	﻿The X-ray fluorescence screening of multiple elements in herbarium specimens from the Neotropical region reveals new records of metal accumulation in plants		Sapindales	Sapindaceae	Allophylus	reticulatus	Allophylus reticulatus																																					Cuba	Herbarium
13218	2021_﻿Belloeil	2021	﻿The X-ray fluorescence screening of multiple elements in herbarium specimens from the Neotropical region reveals new records of metal accumulation in plants		Sapindales	Sapindaceae	Allophylus	reticulatus	Allophylus reticulatus																																					Cuba	Herbarium
13222	2021_﻿Belloeil	2021	﻿The X-ray fluorescence screening of multiple elements in herbarium specimens from the Neotropical region reveals new records of metal accumulation in plants		Sapindales	Sapindaceae	Allophylus	reticulatus	Allophylus reticulatus																																					Cuba	Herbarium
13229	2021_﻿Belloeil	2021	﻿The X-ray fluorescence screening of multiple elements in herbarium specimens from the Neotropical region reveals new records of metal accumulation in plants		Sapindales	Sapindaceae	Allophylus	reticulatus	Allophylus reticulatus																																					Cuba	Herbarium
13219	2021_﻿Belloeil	2021	﻿The X-ray fluorescence screening of multiple elements in herbarium specimens from the Neotropical region reveals new records of metal accumulation in plants		Sapindales	Sapindaceae	Allophylus	reticulatus	Allophylus reticulatus																																					Cuba	Herbarium
13226	2021_﻿Belloeil	2021	﻿The X-ray fluorescence screening of multiple elements in herbarium specimens from the Neotropical region reveals new records of metal accumulation in plants		Sapindales	Sapindaceae	Allophylus	reticulatus	Allophylus reticulatus																																					Cuba	Herbarium
13227	2021_﻿Belloeil	2021	﻿The X-ray fluorescence screening of multiple elements in herbarium specimens from the Neotropical region reveals new records of metal accumulation in plants		Sapindales	Sapindaceae	Allophylus	reticulatus	Allophylus reticulatus																																					Cuba	Herbarium
13220	2021_﻿Belloeil	2021	﻿The X-ray fluorescence screening of multiple elements in herbarium specimens from the Neotropical region reveals new records of metal accumulation in plants		Sapindales	Sapindaceae	Allophylus	reticulatus	Allophylus reticulatus																																					Cuba	Herbarium
13228	2021_﻿Belloeil	2021	﻿The X-ray fluorescence screening of multiple elements in herbarium specimens from the Neotropical region reveals new records of metal accumulation in plants		Sapindales	Sapindaceae	Allophylus	reticulatus	Allophylus reticulatus																																					Cuba	Herbarium
1345	2004_Wright	2004	The worldwide leaf economics spectrum				Allophylus	varians	Allophylus varians							No	Tree								Native		Literature_or_unknown																				Ecosystem
9910	2022_Bai	2022	﻿Biogeochemical niche conservatism relates to plant species diversification and life form evolution in a subtropical montane evergreen broad- leaved forest			Styracaceae	Alniphyllum	fortunei	Alniphyllum fortunei								Deciduous woody																﻿subtropical montane evergreen broad- leaved forest		1075					﻿25°50′N	﻿110°49′E				﻿Guangxi Mao'er Mountain National Reserve	China	Ecosystem
9857	2024_Bai	2024	﻿Regulation of leaf elemental composition in a subtropical river basin with diverse forest landscapes		Ericales	Styracaceae	Alniphyllum	fortunei	Alniphyllum fortunei								Deciduous														Red soil	Valley forest	Evergreen broad-leaved forest		650					25°50′39′′N	110°28′27′′E					China	Ecosystem
4111	2006_Kerkhoff	2006	﻿Phylogenetic and Growth Form Variation in the Scaling of Nitrogen and Phosphorus in the Seed Plants			Betulaceae	Alnus	crispa	Alnus crispa								Woody																														Ecosystem
5074	2004_Reich	2004	﻿Global patterns of plant leaf N and P in relation to temperature and latitude				Alnus	crispa	Alnus crispa													6, 30, 47															2.5					50.58					Ecosystem
971	2004_Wright	2004	The worldwide leaf economics spectrum				Alnus	crispa	Alnus crispa							Yes	Shrub		Decidious						Native		Literature_or_unknown																				Ecosystem
7715	2007_Watanabe	2007	Evolutionary control of leaf element composition in plants: Rapid report	Eurosids I		Betulaceae	Alnus	firma	Alnus firma																																		1980 to 1984		Kagoshima	Japan	Ecosystem
7714	2007_Watanabe	2007	Evolutionary control of leaf element composition in plants: Rapid report	Eurosids I		Betulaceae	Alnus	firma	Alnus firma																																		1980 to 1984		Hyogo	Japan	Ecosystem
699	2018_﻿Neugebauer	2018	Variation in the angiosperm ionome		Fagales	Betulaceae	Alnus	glutinosa	Alnus glutinosa																Hydroponics		12																				Greenhouse	2000	2000
22785	2021_Sardans	2021	Empirical support for the biogeochemical niche hypothesis in forest trees			Betulaceae	Alnus	glutinosa	Alnus glutinosa																					Cryalfs	Alfisols					649	6.14167		At least 3 replicates, used 192 literature sources	55.7208	23.1227						Ecosystem
22789	2021_Sardans	2021	Empirical support for the biogeochemical niche hypothesis in forest trees			Betulaceae	Alnus	glutinosa	Alnus glutinosa																					Cryalfs	Alfisols					649	6.14167		At least 3 replicates, used 192 literature sources	55.7208	23.1227						Ecosystem
22786	2021_Sardans	2021	Empirical support for the biogeochemical niche hypothesis in forest trees			Betulaceae	Alnus	glutinosa	Alnus glutinosa																					Cryalfs	Alfisols					649	6.14167		At least 3 replicates, used 192 literature sources	55.7208	23.1227						Ecosystem
22784	2021_Sardans	2021	Empirical support for the biogeochemical niche hypothesis in forest trees			Betulaceae	Alnus	glutinosa	Alnus glutinosa																					Cryalfs	Alfisols					649	6.14167		At least 3 replicates, used 192 literature sources	55.7208	23.1227						Ecosystem
22788	2021_Sardans	2021	Empirical support for the biogeochemical niche hypothesis in forest trees			Betulaceae	Alnus	glutinosa	Alnus glutinosa																					Cryalfs	Alfisols					649	6.14167		At least 3 replicates, used 192 literature sources	55.7208	23.1227						Ecosystem
22791	2021_Sardans	2021	Empirical support for the biogeochemical niche hypothesis in forest trees			Betulaceae	Alnus	glutinosa	Alnus glutinosa																					Udepts	Inceptisols					931	13.0917		At least 3 replicates, used 192 literature sources	43.4699	-5.36593						Ecosystem
22787	2021_Sardans	2021	Empirical support for the biogeochemical niche hypothesis in forest trees			Betulaceae	Alnus	glutinosa	Alnus glutinosa																					Cryalfs	Alfisols					649	6.14167		At least 3 replicates, used 192 literature sources	55.7208	23.1227						Ecosystem
22798	2021_Sardans	2021	Empirical support for the biogeochemical niche hypothesis in forest trees			Betulaceae	Alnus	glutinosa	Alnus glutinosa																					Rendolls	Mollisols					618	5.4		At least 3 replicates, used 192 literature sources	58.46	26.63						Ecosystem
22782	2021_Sardans	2021	Empirical support for the biogeochemical niche hypothesis in forest trees			Betulaceae	Alnus	glutinosa	Alnus glutinosa																					Cryalfs	Alfisols					649	6.14167		At least 3 replicates, used 192 literature sources	55.7208	23.1227						Ecosystem
4969	2015_Sardans	2015	﻿Foliar elemental composition of European forest tree species associated with evolutionary traits and present environmental and competitive conditions				Alnus	glutinosa	Alnus glutinosa																Soil		3									874	7.9	28.4									Ecosystem
22792	2021_Sardans	2021	Empirical support for the biogeochemical niche hypothesis in forest trees			Betulaceae	Alnus	glutinosa	Alnus glutinosa																					Orthods	Spodosols					707	9.14167		At least 3 replicates, used 192 literature sources	52.7629	9.71647						Ecosystem
22797	2021_Sardans	2021	Empirical support for the biogeochemical niche hypothesis in forest trees			Betulaceae	Alnus	glutinosa	Alnus glutinosa																					Udepts	Inceptisols					888	9.05		At least 3 replicates, used 192 literature sources	53.4	-1.5						Ecosystem
22795	2021_Sardans	2021	Empirical support for the biogeochemical niche hypothesis in forest trees			Betulaceae	Alnus	glutinosa	Alnus glutinosa																					Udepts	Inceptisols					888	9.05		At least 3 replicates, used 192 literature sources	53.4	-1.5						Ecosystem
22793	2021_Sardans	2021	Empirical support for the biogeochemical niche hypothesis in forest trees			Betulaceae	Alnus	glutinosa	Alnus glutinosa																					Orthods	Spodosols					707	9.14167		At least 3 replicates, used 192 literature sources	52.7629	9.71647						Ecosystem
22796	2021_Sardans	2021	Empirical support for the biogeochemical niche hypothesis in forest trees			Betulaceae	Alnus	glutinosa	Alnus glutinosa																					Udepts	Inceptisols					888	9.05		At least 3 replicates, used 192 literature sources	53.4	-1.5						Ecosystem
22790	2021_Sardans	2021	Empirical support for the biogeochemical niche hypothesis in forest trees			Betulaceae	Alnus	glutinosa	Alnus glutinosa																					Cryalfs	Alfisols					649	6.14167		At least 3 replicates, used 192 literature sources	55.7208	23.1227						Ecosystem
22794	2021_Sardans	2021	Empirical support for the biogeochemical niche hypothesis in forest trees			Betulaceae	Alnus	glutinosa	Alnus glutinosa																					Udepts	Inceptisols					888	9.05		At least 3 replicates, used 192 literature sources	53.4	-1.5						Ecosystem
973	2004_Wright	2004	The worldwide leaf economics spectrum				Alnus	glutinosa	Alnus glutinosa							Yes	Tree		Decidious						Native		Literature_or_unknown																				Ecosystem
22783	2021_Sardans	2021	Empirical support for the biogeochemical niche hypothesis in forest trees			Betulaceae	Alnus	glutinosa	Alnus glutinosa																					Cryalfs	Alfisols					649	6.14167		At least 3 replicates, used 192 literature sources	55.7208	23.1227						Ecosystem
4112	2006_Kerkhoff	2006	﻿Phylogenetic and Growth Form Variation in the Scaling of Nitrogen and Phosphorus in the Seed Plants			Betulaceae	Alnus	glutinosa	Alnus glutinosa								Woody																														Ecosystem
5075	2004_Reich	2004	﻿Global patterns of plant leaf N and P in relation to temperature and latitude				Alnus	glutinosa	Alnus glutinosa													48															7.7					51.25					Ecosystem
974	2004_Wright	2004	The worldwide leaf economics spectrum				Alnus	glutinosa	Alnus glutinosa							Yes	Tree		Decidious						Native		Literature_or_unknown																				Ecosystem
7717	2007_Watanabe	2007	Evolutionary control of leaf element composition in plants: Rapid report	Eurosids I		Betulaceae	Alnus	hirsuta	Alnus hirsuta																																		1980 to 1984		Hokkaido	Japan	Ecosystem
9271	2003_Osaki	2003	﻿Mineral characteristics of leaves of plants from different phylogeny grown in various soil types in the temperate region	Rosid 1		Betulaceae	Alnus	hirsuta	Alnus hirsuta	Turczaninov							tree														Brown forest soil														﻿Non-serpentine forest next to Teshio experimental station		Ecosystem
1057	2004_Wright	2004	The worldwide leaf economics spectrum				Alnus	hirsuta	Alnus hirsuta						C3	Yes	Tree	Broad	Decidious						Native		Literature_or_unknown																				Ecosystem
9303	2003_Osaki	2003	﻿Mineral characteristics of leaves of plants from different phylogeny grown in various soil types in the temperate region	Rosid 1		Betulaceae	Alnus	hirsuta	Alnus hirsuta	Turczaninov							tree														Serpentine														Teshio Forest Station of Hokkaido University		Ecosystem
7716	2007_Watanabe	2007	Evolutionary control of leaf element composition in plants: Rapid report	Eurosids I		Betulaceae	Alnus	hirsuta	Alnus hirsuta																																		1980 to 1984		Hokkaido	Japan	Ecosystem
5076	2004_Reich	2004	﻿Global patterns of plant leaf N and P in relation to temperature and latitude				Alnus	incana	Alnus incana													48, 49															8.7					51.88					Ecosystem
1060	2004_Wright	2004	The worldwide leaf economics spectrum				Alnus	incana	Alnus incana						C3	Yes	Tree	Broad	Decidious						Native		Literature_or_unknown																				Ecosystem
1058	2004_Wright	2004	The worldwide leaf economics spectrum				Alnus	incana	Alnus incana						C3	Yes	Tree	Broad	Decidious						Native		Literature_or_unknown																				Ecosystem
4113	2006_Kerkhoff	2006	﻿Phylogenetic and Growth Form Variation in the Scaling of Nitrogen and Phosphorus in the Seed Plants			Betulaceae	Alnus	incana	Alnus incana								Woody																														Ecosystem
1059	2004_Wright	2004	The worldwide leaf economics spectrum				Alnus	incana	Alnus incana						C3	Yes	Tree	Broad	Decidious						Native		Literature_or_unknown																				Ecosystem
7720	2007_Watanabe	2007	Evolutionary control of leaf element composition in plants: Rapid report	Eurosids I		Betulaceae	Alnus	japonica	Alnus japonica																																		1980 to 1984		Okinawa	Japan	Ecosystem
7718	2007_Watanabe	2007	Evolutionary control of leaf element composition in plants: Rapid report	Eurosids I		Betulaceae	Alnus	japonica	Alnus japonica																																		1980 to 1984		Hokkaido	Japan	Ecosystem
7719	2007_Watanabe	2007	Evolutionary control of leaf element composition in plants: Rapid report	Eurosids I		Betulaceae	Alnus	japonica	Alnus japonica																																		1980 to 1984		Okinawa	Japan	Ecosystem
1061	2004_Wright	2004	The worldwide leaf economics spectrum				Alnus	japonica	Alnus japonica						C3	Yes	Tree	Broad	Decidious						Native		Literature_or_unknown																				Ecosystem
21634	2021_Watanabe	2021	﻿Ionomic variation in leaves of 819 plant species growing in the botanical garden of Hokkaido University, Japan		Fagales	Betulaceae	Alnus	japonica	Alnus japonica	(Thunb.) Steud. W D																																			﻿Botanic Garden of Hokkaido University, Japan	Japan	Botanical Garden
9231	2003_Osaki	2003	﻿Mineral characteristics of leaves of plants from different phylogeny grown in various soil types in the temperate region	Rosid 1		Betulaceae	Alnus	Maximowiczii	Alnus Maximowiczii	Call.							tree														﻿volcanic														Mt. Iou		Ecosystem
9233	2003_Osaki	2003	﻿Mineral characteristics of leaves of plants from different phylogeny grown in various soil types in the temperate region	Rosid 1		Betulaceae	Alnus	Maximowiczii	Alnus Maximowiczii	Call.							tree														﻿volcanic														Mt. Iou		Ecosystem
9232	2003_Osaki	2003	﻿Mineral characteristics of leaves of plants from different phylogeny grown in various soil types in the temperate region	Rosid 1		Betulaceae	Alnus	Maximowiczii	Alnus Maximowiczii	Call.							tree														﻿volcanic														Mt. Iou		Ecosystem
9252	2003_Osaki	2003	﻿Mineral characteristics of leaves of plants from different phylogeny grown in various soil types in the temperate region	Rosid 1		Betulaceae	Alnus	Maximowiczii	Alnus Maximowiczii	Call.							tree							Average acid sulfate soil taken between two sampled sites							Acid sulfate														Hamatonbetsu;Rankoshi		Ecosystem
9304	2003_Osaki	2003	﻿Mineral characteristics of leaves of plants from different phylogeny grown in various soil types in the temperate region	Rosid 1		Betulaceae	Alnus	Maximowiczii	Alnus Maximowiczii	Call.							tree														Serpentine														Teshio Forest Station of Hokkaido University		Ecosystem
975	2004_Wright	2004	The worldwide leaf economics spectrum				Alnus	maximowiczii	Alnus maximowiczii							Yes	Tree		Decidious						Native		Literature_or_unknown																				Ecosystem
976	2004_Wright	2004	The worldwide leaf economics spectrum				Alnus	maximowiczii	Alnus maximowiczii							Yes	Tree		Decidious						Native		Literature_or_unknown																				Ecosystem
7724	2007_Watanabe	2007	Evolutionary control of leaf element composition in plants: Rapid report	Eurosids I		Betulaceae	Alnus	pendula	Alnus pendula																																		1980 to 1984		Shiga	Japan	Ecosystem
7722	2007_Watanabe	2007	Evolutionary control of leaf element composition in plants: Rapid report	Eurosids I		Betulaceae	Alnus	pendula	Alnus pendula																																		1980 to 1984		Tochigi	Japan	Ecosystem
7723	2007_Watanabe	2007	Evolutionary control of leaf element composition in plants: Rapid report	Eurosids I		Betulaceae	Alnus	pendula	Alnus pendula																																		1980 to 1984		Hyogo	Japan	Ecosystem
7721	2007_Watanabe	2007	Evolutionary control of leaf element composition in plants: Rapid report	Eurosids I		Betulaceae	Alnus	pendula	Alnus pendula																																		1980 to 1984		Kagoshima	Japan	Ecosystem
977	2004_Wright	2004	The worldwide leaf economics spectrum				Alnus	rhombifolia	Alnus rhombifolia							Yes	Tree		Decidious						Native		Literature_or_unknown																				Ecosystem
5077	2004_Reich	2004	﻿Global patterns of plant leaf N and P in relation to temperature and latitude				Alnus	rubra	Alnus rubra													50, 51															10					47.38					Ecosystem
1062	2004_Wright	2004	The worldwide leaf economics spectrum				Alnus	rugosa	Alnus rugosa						C3	Yes	Tree	Broad	Decidious						Native		Literature_or_unknown																				Ecosystem
5078	2004_Reich	2004	﻿Global patterns of plant leaf N and P in relation to temperature and latitude				Alnus	rugosa	Alnus rugosa													5, 15															6					44.9					Ecosystem
4114	2006_Kerkhoff	2006	﻿Phylogenetic and Growth Form Variation in the Scaling of Nitrogen and Phosphorus in the Seed Plants			Betulaceae	Alnus	rugosa	Alnus rugosa								Woody																														Ecosystem
1063	2004_Wright	2004	The worldwide leaf economics spectrum				Alnus	rugosa	Alnus rugosa						C3	Yes	Tree	Broad	Decidious						Native		Literature_or_unknown																				Ecosystem
4115	2006_Kerkhoff	2006	﻿Phylogenetic and Growth Form Variation in the Scaling of Nitrogen and Phosphorus in the Seed Plants			Betulaceae	Alnus	serrulata	Alnus serrulata								Woody																														Ecosystem
7728	2007_Watanabe	2007	Evolutionary control of leaf element composition in plants: Rapid report	Eurosids I		Betulaceae	Alnus	sieboldiana	Alnus sieboldiana																																		1980 to 1984		Tochigi	Japan	Ecosystem
7726	2007_Watanabe	2007	Evolutionary control of leaf element composition in plants: Rapid report	Eurosids I		Betulaceae	Alnus	sieboldiana	Alnus sieboldiana																																		1980 to 1984		Kyoto	Japan	Ecosystem
7725	2007_Watanabe	2007	Evolutionary control of leaf element composition in plants: Rapid report	Eurosids I		Betulaceae	Alnus	sieboldiana	Alnus sieboldiana																																		1980 to 1984		Kyoto	Japan	Ecosystem
7730	2007_Watanabe	2007	Evolutionary control of leaf element composition in plants: Rapid report	Eurosids I		Betulaceae	Alnus	sieboldiana	Alnus sieboldiana																																		1980 to 1984		Kyoto	Japan	Ecosystem
7727	2007_Watanabe	2007	Evolutionary control of leaf element composition in plants: Rapid report	Eurosids I		Betulaceae	Alnus	sieboldiana	Alnus sieboldiana																																		1980 to 1984		Osaka	Japan	Ecosystem
7729	2007_Watanabe	2007	Evolutionary control of leaf element composition in plants: Rapid report	Eurosids I		Betulaceae	Alnus	sieboldiana	Alnus sieboldiana																																		1980 to 1984		Kyoto	Japan	Ecosystem
5079	2004_Reich	2004	﻿Global patterns of plant leaf N and P in relation to temperature and latitude				Alnus	sp.	Alnus sp.													52															–2.8					64.84					Ecosystem
4116	2006_Kerkhoff	2006	﻿Phylogenetic and Growth Form Variation in the Scaling of Nitrogen and Phosphorus in the Seed Plants			Betulaceae	Alnus	tenuifolia	Alnus tenuifolia								Woody																														Ecosystem
8669	2007_Watanabe	2007	Evolutionary control of leaf element composition in plants: Rapid report	Alismatales		Araceae	Alocasia	odora	Alocasia odora																																		1980 to 1984		Okinawa	Japan	Ecosystem
8666	2007_Watanabe	2007	Evolutionary control of leaf element composition in plants: Rapid report	Alismatales		Araceae	Alocasia	odora	Alocasia odora																																		1980 to 1984		Okinawa	Japan	Ecosystem
8668	2007_Watanabe	2007	Evolutionary control of leaf element composition in plants: Rapid report	Alismatales		Araceae	Alocasia	odora	Alocasia odora																																		1980 to 1984		Okinawa	Japan	Ecosystem
8665	2007_Watanabe	2007	Evolutionary control of leaf element composition in plants: Rapid report	Alismatales		Araceae	Alocasia	odora	Alocasia odora																																		1980 to 1984		Okinawa	Japan	Ecosystem
8664	2007_Watanabe	2007	Evolutionary control of leaf element composition in plants: Rapid report	Alismatales		Araceae	Alocasia	odora	Alocasia odora																																		1980 to 1984		Okinawa	Japan	Ecosystem
5080	2004_Reich	2004	﻿Global patterns of plant leaf N and P in relation to temperature and latitude				Alocasia	odora	Alocasia odora													40															14					40.4					Ecosystem
8667	2007_Watanabe	2007	Evolutionary control of leaf element composition in plants: Rapid report	Alismatales		Araceae	Alocasia	odora	Alocasia odora																																		1980 to 1984		Okinawa	Japan	Ecosystem
8670	2007_Watanabe	2007	Evolutionary control of leaf element composition in plants: Rapid report	Alismatales		Araceae	Alocasia	odora	Alocasia odora																																		1980 to 1984		Okinawa	Japan	Ecosystem
546	2018_﻿Neugebauer	2018	Variation in the angiosperm ionome		Asparagales	Asphodelaceae	Aloe	ferox	Aloe ferox																Hydroponics		12																				Greenhouse	2000	2000
547	2018_﻿Neugebauer	2018	Variation in the angiosperm ionome		Asparagales	Asphodelaceae	Aloe	pruinosa	Aloe pruinosa																Hydroponics		12																				Greenhouse	2000	2000
836	2003_Broadley	2003	Variation in the shoot calcium content of angiosperms		Asparagales	Asphodelaceae	Aloe	pruinosa	Aloe pruinosa																		3																				Greenhouse
548	2018_﻿Neugebauer	2018	Variation in the angiosperm ionome		Asparagales	Asphodelaceae	Aloe	variegata	Aloe variegata																Hydroponics		12																				Greenhouse	2000	2000
721	2018_﻿Neugebauer	2018	Variation in the angiosperm ionome		Lamiales	Scrophulariaceae	Alonsoa	acutifolia	Alonsoa acutifolia																Hydroponics		12																				Greenhouse	2000	2000
722	2018_﻿Neugebauer	2018	Variation in the angiosperm ionome		Lamiales	Scrophulariaceae	Alonsoa	meridionalis	Alonsoa meridionalis																Hydroponics		12																				Greenhouse	2000	2000
9511	1962_Fleming	1962	﻿Selenium in irish soils and plants				Alopecerus	pratensis	Alopecerus pratensis												Meadow foxtail										Seleniferous soil															Ireland	Ecosystem
3879	2006_Kerkhoff	2006	﻿Phylogenetic and Growth Form Variation in the Scaling of Nitrogen and Phosphorus in the Seed Plants			Poaceae	Alopecurus	alpinus	Alopecurus alpinus								Herbacious																														Ecosystem
21892	2021_Watanabe	2021	﻿Ionomic variation in leaves of 819 plant species growing in the botanical garden of Hokkaido University, Japan		Poales	Poaceae	Alopecurus	pratensis	Alopecurus pratensis	L. H P																																			﻿Botanic Garden of Hokkaido University, Japan	Japan	Botanical Garden
9789	2024_Bai	2024	﻿Regulation of leaf elemental composition in a subtropical river basin with diverse forest landscapes		Zingiberales	Zingiberaceae	Alpinia	japonica	Alpinia japonica								Herb														Yellow soil	Montan forest	Evergreen broad-leaved forest		1100					25°52′50′′N	110°29′11′′E					China	Ecosystem
9931	2022_Bai	2022	﻿Biogeochemical niche conservatism relates to plant species diversification and life form evolution in a subtropical montane evergreen broad- leaved forest			Zingiberaceae	Alpinia	japonica	Alpinia japonica								Herb																﻿subtropical montane evergreen broad- leaved forest		1075					﻿25°50′N	﻿110°49′E				﻿Guangxi Mao'er Mountain National Reserve	China	Ecosystem
9790	2024_Bai	2024	﻿Regulation of leaf elemental composition in a subtropical river basin with diverse forest landscapes		Zingiberales	Zingiberaceae	Alpinia	zerumbet	Alpinia zerumbet								Herb														Yellow soil	Montan forest	Evergreen broad-leaved forest		1100					25°52′50′′N	110°29′11′′E					China	Ecosystem
9932	2022_Bai	2022	﻿Biogeochemical niche conservatism relates to plant species diversification and life form evolution in a subtropical montane evergreen broad- leaved forest			Zingiberaceae	Alpinia	zerumbet	Alpinia zerumbet								Herb																﻿subtropical montane evergreen broad- leaved forest		1075					﻿25°50′N	﻿110°49′E				﻿Guangxi Mao'er Mountain National Reserve	China	Ecosystem
22104	2021_Watanabe	2021	﻿Ionomic variation in leaves of 819 plant species growing in the botanical garden of Hokkaido University, Japan		Zingiberales	Zingiberaceae	Alpinia	zerumbet	Alpinia zerumbet	(Pers. ) B. L. Burtt et R. M. Sm. H P																																			﻿Botanic Garden of Hokkaido University, Japan	Japan	Botanical Garden
1346	2004_Wright	2004	The worldwide leaf economics spectrum				Alseis	blackiana	Alseis blackiana							No	Tree								Native		Literature_or_unknown																				Ecosystem
22800	2021_Sardans	2021	Empirical support for the biogeochemical niche hypothesis in forest trees			Lauraceae	Alseodaphne	insignis	Alseodaphne insignis																					Saprists	Histosols					3196	27.35		At least 3 replicates, used 192 literature sources	4.65	114.5						Ecosystem
6594	2012_Metali	2012	Evidence of foliar aluminium accumulation in local, regional and global datasets of wild plants		Laurales	Lauraceae	Alseodaphne	insignis	Alseodaphne insignis													Metali F. 2010. Factors controlling Al accumulation in plants: effects of phylogeny, soil conditions and external nutrient supply. PhD thesis, University of Aberdeen, Aberdeen, UK.					1 to 15							Tropical											Brunei		Ecosystem
22799	2021_Sardans	2021	Empirical support for the biogeochemical niche hypothesis in forest trees			Lauraceae	Alseodaphne	insignis	Alseodaphne insignis																					Saprists	Histosols					3076	27.3583		At least 3 replicates, used 192 literature sources	4.566	114.4						Ecosystem
22801	2021_Sardans	2021	Empirical support for the biogeochemical niche hypothesis in forest trees			Lauraceae	Alseodaphne	insignis	Alseodaphne insignis																					Udults	Ultisols					3176	27.3583		At least 3 replicates, used 192 literature sources	4.566	114.5						Ecosystem
6421	2012_Metali	2012	Evidence of foliar aluminium accumulation in local, regional and global datasets of wild plants		Cyatheales	Cyatheaceae	Alsophila	arbuscula	Alsophila arbuscula													Chenery EM. 1949. Aluminium in the plant world, II. Monocotyledons and gymnosperms; III. Cryptograms. Kew Bulletin 3: 463-473.					1 to 15							Tropical											Unknown		Ecosystem
6414	2012_Metali	2012	Evidence of foliar aluminium accumulation in local, regional and global datasets of wild plants		Cyatheales	Cyatheaceae	Alsophila	caudata	Alsophila caudata													Chenery EM. 1949. Aluminium in the plant world, II. Monocotyledons and gymnosperms; III. Cryptograms. Kew Bulletin 3: 463-473.					1 to 15							Tropical											Unknown		Ecosystem
6418	2012_Metali	2012	Evidence of foliar aluminium accumulation in local, regional and global datasets of wild plants		Cyatheales	Cyatheaceae	Alsophila	excelsa	Alsophila excelsa													Chenery EM. 1949. Aluminium in the plant world, II. Monocotyledons and gymnosperms; III. Cryptograms. Kew Bulletin 3: 463-473.					1 to 15							Tropical											Unknown		Ecosystem
6415	2012_Metali	2012	Evidence of foliar aluminium accumulation in local, regional and global datasets of wild plants		Cyatheales	Cyatheaceae	Alsophila	gibbosa	Alsophila gibbosa													Chenery EM. 1949. Aluminium in the plant world, II. Monocotyledons and gymnosperms; III. Cryptograms. Kew Bulletin 3: 463-473.					1 to 15							Tropical											Unknown		Ecosystem
6419	2012_Metali	2012	Evidence of foliar aluminium accumulation in local, regional and global datasets of wild plants		Cyatheales	Cyatheaceae	Alsophila	glauca	Alsophila glauca													Chenery EM. 1949. Aluminium in the plant world, II. Monocotyledons and gymnosperms; III. Cryptograms. Kew Bulletin 3: 463-473.					1 to 15							Tropical											Unknown		Ecosystem
6422	2012_Metali	2012	Evidence of foliar aluminium accumulation in local, regional and global datasets of wild plants		Cyatheales	Cyatheaceae	Alsophila	leucolepis	Alsophila leucolepis													Chenery EM. 1949. Aluminium in the plant world, II. Monocotyledons and gymnosperms; III. Cryptograms. Kew Bulletin 3: 463-473.					1 to 15							Tropical											Unknown		Ecosystem
6413	2012_Metali	2012	Evidence of foliar aluminium accumulation in local, regional and global datasets of wild plants		Cyatheales	Cyatheaceae	Alsophila	saggitifolia	Alsophila saggitifolia													Chenery EM. 1949. Aluminium in the plant world, II. Monocotyledons and gymnosperms; III. Cryptograms. Kew Bulletin 3: 463-473.					1 to 15							Tropical											Unknown		Ecosystem
6416	2012_Metali	2012	Evidence of foliar aluminium accumulation in local, regional and global datasets of wild plants		Cyatheales	Cyatheaceae	Alsophila	scaberulipes	Alsophila scaberulipes													Chenery EM. 1949. Aluminium in the plant world, II. Monocotyledons and gymnosperms; III. Cryptograms. Kew Bulletin 3: 463-473.					1 to 15							Tropical											Unknown		Ecosystem
6417	2012_Metali	2012	Evidence of foliar aluminium accumulation in local, regional and global datasets of wild plants		Cyatheales	Cyatheaceae	Alsophila	senilis	Alsophila senilis													Chenery EM. 1949. Aluminium in the plant world, II. Monocotyledons and gymnosperms; III. Cryptograms. Kew Bulletin 3: 463-473.					1 to 15							Tropical											Unknown		Ecosystem
6420	2012_Metali	2012	Evidence of foliar aluminium accumulation in local, regional and global datasets of wild plants		Cyatheales	Cyatheaceae	Alsophila	squamulata	Alsophila squamulata													Chenery EM. 1949. Aluminium in the plant world, II. Monocotyledons and gymnosperms; III. Cryptograms. Kew Bulletin 3: 463-473.					1 to 15							Tropical											Unknown		Ecosystem
6591	2012_Metali	2012	Evidence of foliar aluminium accumulation in local, regional and global datasets of wild plants		Gentianales	Apocynaceae	Alstonia	angustiloba	Alstonia angustiloba													Metali F. 2010. Factors controlling Al accumulation in plants: effects of phylogeny, soil conditions and external nutrient supply. PhD thesis, University of Aberdeen, Aberdeen, UK.					1 to 15							Tropical											Brunei		Ecosystem
5081	2004_Reich	2004	﻿Global patterns of plant leaf N and P in relation to temperature and latitude				Alteramnus	lucidus	Alteramnus lucidus													33															24.1					18.4					Ecosystem
13230	2021_﻿Belloeil	2021	﻿The X-ray fluorescence screening of multiple elements in herbarium specimens from the Neotropical region reveals new records of metal accumulation in plants		Caryophyllales	Amaranthaceae	Alternanthera	axillaris	Alternanthera axillaris																																					Cuba	Herbarium
21467	2021_Watanabe	2021	﻿Ionomic variation in leaves of 819 plant species growing in the botanical garden of Hokkaido University, Japan		Caryophyllales	Amaranthaceae	Alternanthera	bettzickiana	Alternanthera bettzickiana	(Regel) G. Nicholson H A																																			﻿Botanic Garden of Hokkaido University, Japan	Japan	Botanical Garden
1407	2004_Wright	2004	The worldwide leaf economics spectrum				Alternanthera	crucis	Alternanthera crucis						C4	No	Herb		Decidious						Native		Literature_or_unknown																				Ecosystem
13231	2021_﻿Belloeil	2021	﻿The X-ray fluorescence screening of multiple elements in herbarium specimens from the Neotropical region reveals new records of metal accumulation in plants		Caryophyllales	Amaranthaceae	Alternanthera	ficoidea	Alternanthera ficoidea																																					Cuba	Herbarium
13232	2021_﻿Belloeil	2021	﻿The X-ray fluorescence screening of multiple elements in herbarium specimens from the Neotropical region reveals new records of metal accumulation in plants		Caryophyllales	Amaranthaceae	Alternanthera	leiantha	Alternanthera leiantha																																					Cuba	Herbarium
13233	2021_﻿Belloeil	2021	﻿The X-ray fluorescence screening of multiple elements in herbarium specimens from the Neotropical region reveals new records of metal accumulation in plants		Caryophyllales	Amaranthaceae	Alternanthera	paronychioides	Alternanthera paronychioides																																					Cuba	Herbarium
13234	2021_﻿Belloeil	2021	﻿The X-ray fluorescence screening of multiple elements in herbarium specimens from the Neotropical region reveals new records of metal accumulation in plants		Caryophyllales	Amaranthaceae	Alternanthera	polygonoides	Alternanthera polygonoides																																					Cuba	Herbarium
13235	2021_﻿Belloeil	2021	﻿The X-ray fluorescence screening of multiple elements in herbarium specimens from the Neotropical region reveals new records of metal accumulation in plants		Caryophyllales	Amaranthaceae	Alternanthera	repens	Alternanthera repens																																					Cuba	Herbarium
13236	2021_﻿Belloeil	2021	﻿The X-ray fluorescence screening of multiple elements in herbarium specimens from the Neotropical region reveals new records of metal accumulation in plants		Caryophyllales	Amaranthaceae	Alternanthera	serpyllifolia	Alternanthera serpyllifolia																																					Cuba	Herbarium
737	2018_﻿Neugebauer	2018	Variation in the angiosperm ionome		Malvales	Malvaceae	Althaea	officinalis	Althaea officinalis																Hydroponics		12																				Greenhouse	2000	2000
898	2003_Broadley	2003	Variation in the shoot calcium content of angiosperms		Malvales	Malvaceae	Althaea	officinalis	Althaea officinalis																		2																				Greenhouse
899	2003_Broadley	2003	Variation in the shoot calcium content of angiosperms		Malvales	Malvaceae	Althaea	rosea	Althaea rosea																		3																				Greenhouse
13237	2021_﻿Belloeil	2021	﻿The X-ray fluorescence screening of multiple elements in herbarium specimens from the Neotropical region reveals new records of metal accumulation in plants		Picramniales	Picramniaceae	Alvaradoa	arborescens	Alvaradoa arborescens																																					Cuba	Herbarium
13238	2021_﻿Belloeil	2021	﻿The X-ray fluorescence screening of multiple elements in herbarium specimens from the Neotropical region reveals new records of metal accumulation in plants		Picramniales	Picramniaceae	Alvaradoa	psilophylla	Alvaradoa psilophylla																																					Cuba	Herbarium
581	2018_﻿Neugebauer	2018	Variation in the angiosperm ionome		Brassicales	Brassicaceae	Alyssum	montanum	Alyssum montanum																Hydroponics		12																				Greenhouse	2000	2000
4072	2006_Kerkhoff	2006	﻿Phylogenetic and Growth Form Variation in the Scaling of Nitrogen and Phosphorus in the Seed Plants			Apocynaceae	Alyxia	sp.	Alyxia sp.								Woody																														Ecosystem
5082	2004_Reich	2004	﻿Global patterns of plant leaf N and P in relation to temperature and latitude				Alyxia	sp.	Alyxia sp.													44															26.8					10					Ecosystem
22803	2021_Sardans	2021	Empirical support for the biogeochemical niche hypothesis in forest trees			Apocynaceae	Alyxia	stellata	Alyxia stellata																					Uderts	Vertisols					2029	22.1333		At least 3 replicates, used 192 literature sources	21.31	-157.773						Ecosystem
22805	2021_Sardans	2021	Empirical support for the biogeochemical niche hypothesis in forest trees			Apocynaceae	Alyxia	stellata	Alyxia stellata																					Uderts	Vertisols					2029	22.1333		At least 3 replicates, used 192 literature sources	21.31	-157.773						Ecosystem
22802	2021_Sardans	2021	Empirical support for the biogeochemical niche hypothesis in forest trees			Apocynaceae	Alyxia	stellata	Alyxia stellata																					Uderts	Vertisols					2029	22.1333		At least 3 replicates, used 192 literature sources	21.31	-157.773						Ecosystem
22804	2021_Sardans	2021	Empirical support for the biogeochemical niche hypothesis in forest trees			Apocynaceae	Alyxia	stellata	Alyxia stellata																					Uderts	Vertisols					2029	22.1333		At least 3 replicates, used 192 literature sources	21.31	-157.773						Ecosystem
22806	2021_Sardans	2021	Empirical support for the biogeochemical niche hypothesis in forest trees			Apocynaceae	Alyxia	stellata	Alyxia stellata																					Uderts	Vertisols					1542	23.1917		At least 3 replicates, used 192 literature sources	21.31	-157.79						Ecosystem
13239	2021_﻿Belloeil	2021	﻿The X-ray fluorescence screening of multiple elements in herbarium specimens from the Neotropical region reveals new records of metal accumulation in plants		Gentianales	Rubiaceae	Amaioua	corymbosa	Amaioua corymbosa																																					Cuba	Herbarium
17650	2021_﻿Belloeil	2021	﻿The X-ray fluorescence screening of multiple elements in herbarium specimens from the Neotropical region reveals new records of metal accumulation in plants		Malpighiales	Phyllanthaceae	Amanoa	caribaea	Amanoa caribaea																																					Guadeloupe	Herbarium
17651	2021_﻿Belloeil	2021	﻿The X-ray fluorescence screening of multiple elements in herbarium specimens from the Neotropical region reveals new records of metal accumulation in plants		Malpighiales	Phyllanthaceae	Amanoa	caribaea	Amanoa caribaea																																					Guadeloupe	Herbarium
17323	2021_﻿Belloeil	2021	﻿The X-ray fluorescence screening of multiple elements in herbarium specimens from the Neotropical region reveals new records of metal accumulation in plants		Malpighiales	Phyllanthaceae	Amanoa	caribaea	Amanoa caribaea																																					Dominica	Herbarium
17939	2021_﻿Belloeil	2021	﻿The X-ray fluorescence screening of multiple elements in herbarium specimens from the Neotropical region reveals new records of metal accumulation in plants		Malpighiales	Phyllanthaceae	Amanoa	congesta	Amanoa congesta																																					French Guiana	Herbarium
17940	2021_﻿Belloeil	2021	﻿The X-ray fluorescence screening of multiple elements in herbarium specimens from the Neotropical region reveals new records of metal accumulation in plants		Malpighiales	Phyllanthaceae	Amanoa	congesta	Amanoa congesta																																					French Guiana	Herbarium
10494	2021_﻿Belloeil	2021	﻿The X-ray fluorescence screening of multiple elements in herbarium specimens from the Neotropical region reveals new records of metal accumulation in plants		Malpighiales	Phyllanthaceae	Amanoa	glaucophylla	Amanoa glaucophylla																																					Brazil	Herbarium
10493	2021_﻿Belloeil	2021	﻿The X-ray fluorescence screening of multiple elements in herbarium specimens from the Neotropical region reveals new records of metal accumulation in plants		Malpighiales	Phyllanthaceae	Amanoa	glaucophylla	Amanoa glaucophylla																																					Brazil	Herbarium
17943	2021_﻿Belloeil	2021	﻿The X-ray fluorescence screening of multiple elements in herbarium specimens from the Neotropical region reveals new records of metal accumulation in plants		Malpighiales	Phyllanthaceae	Amanoa	guianensis	Amanoa guianensis																																					French Guiana	Herbarium
18820	2021_﻿Belloeil	2021	﻿The X-ray fluorescence screening of multiple elements in herbarium specimens from the Neotropical region reveals new records of metal accumulation in plants		Malpighiales	Phyllanthaceae	Amanoa	guianensis	Amanoa guianensis																																					French Guiana	Herbarium
17942	2021_﻿Belloeil	2021	﻿The X-ray fluorescence screening of multiple elements in herbarium specimens from the Neotropical region reveals new records of metal accumulation in plants		Malpighiales	Phyllanthaceae	Amanoa	guianensis	Amanoa guianensis																																					French Guiana	Herbarium
17941	2021_﻿Belloeil	2021	﻿The X-ray fluorescence screening of multiple elements in herbarium specimens from the Neotropical region reveals new records of metal accumulation in plants		Malpighiales	Phyllanthaceae	Amanoa	guianensis	Amanoa guianensis																																					French Guiana	Herbarium
11995	2021_﻿Belloeil	2021	﻿The X-ray fluorescence screening of multiple elements in herbarium specimens from the Neotropical region reveals new records of metal accumulation in plants		Malpighiales	Phyllanthaceae	Amanoa	guianensis	Amanoa guianensis																																					Brazil	Herbarium
20074	2021_﻿Belloeil	2021	﻿The X-ray fluorescence screening of multiple elements in herbarium specimens from the Neotropical region reveals new records of metal accumulation in plants		Malpighiales	Phyllanthaceae	Amanoa	nanayensis	Amanoa nanayensis																																					Peru	Herbarium
18997	2021_﻿Belloeil	2021	﻿The X-ray fluorescence screening of multiple elements in herbarium specimens from the Neotropical region reveals new records of metal accumulation in plants		Malpighiales	Phyllanthaceae	Amanoa	oblongifolia	Amanoa oblongifolia																																					Guyana	Herbarium
20766	2021_﻿Belloeil	2021	﻿The X-ray fluorescence screening of multiple elements in herbarium specimens from the Neotropical region reveals new records of metal accumulation in plants		Malpighiales	Phyllanthaceae	Amanoa	oblongifolia	Amanoa oblongifolia																																					Undetermined	Herbarium
11996	2021_﻿Belloeil	2021	﻿The X-ray fluorescence screening of multiple elements in herbarium specimens from the Neotropical region reveals new records of metal accumulation in plants		Malpighiales	Phyllanthaceae	Amanoa	oblongifolia	Amanoa oblongifolia																																					Brazil	Herbarium
20593	2021_﻿Belloeil	2021	﻿The X-ray fluorescence screening of multiple elements in herbarium specimens from the Neotropical region reveals new records of metal accumulation in plants		Malpighiales	Phyllanthaceae	Amanoa	sp.	Amanoa sp.																																					Suriname	Herbarium
12586	2021_﻿Belloeil	2021	﻿The X-ray fluorescence screening of multiple elements in herbarium specimens from the Neotropical region reveals new records of metal accumulation in plants		Malpighiales	Phyllanthaceae	Amanoa	sp.	Amanoa sp.																																					Colombia	Herbarium
17946	2021_﻿Belloeil	2021	﻿The X-ray fluorescence screening of multiple elements in herbarium specimens from the Neotropical region reveals new records of metal accumulation in plants		Malpighiales	Phyllanthaceae	Amanoa	sp.	Amanoa sp.																																					French Guiana	Herbarium
17944	2021_﻿Belloeil	2021	﻿The X-ray fluorescence screening of multiple elements in herbarium specimens from the Neotropical region reveals new records of metal accumulation in plants		Malpighiales	Phyllanthaceae	Amanoa	sp.	Amanoa sp.																																					French Guiana	Herbarium
17945	2021_﻿Belloeil	2021	﻿The X-ray fluorescence screening of multiple elements in herbarium specimens from the Neotropical region reveals new records of metal accumulation in plants		Malpighiales	Phyllanthaceae	Amanoa	sp.	Amanoa sp.																																					French Guiana	Herbarium
20964	2021_﻿Belloeil	2021	﻿The X-ray fluorescence screening of multiple elements in herbarium specimens from the Neotropical region reveals new records of metal accumulation in plants		Malpighiales	Phyllanthaceae	Amanoa	steyermarkii	Amanoa steyermarkii																																					Venezuela	Herbarium
1791	2004_Wright	2004	The worldwide leaf economics spectrum				Amaranthus	blitoides	Amaranthus blitoides						C4	No	Herb	Broad							Native		Literature_or_unknown																				Ecosystem
5083	2004_Reich	2004	﻿Global patterns of plant leaf N and P in relation to temperature and latitude				Amaranthus	blitoides	Amaranthus blitoides													53															17					39.54					Ecosystem
5084	2004_Reich	2004	﻿Global patterns of plant leaf N and P in relation to temperature and latitude				Amaranthus	cannabinus	Amaranthus cannabinus													§															23.2					25.85					Ecosystem
613	2018_﻿Neugebauer	2018	Variation in the angiosperm ionome		Caryophyllales	Amaranthaceae	Amaranthus	caudatus	Amaranthus caudatus																Hydroponics		12																				Greenhouse	2000	2000
13240	2021_﻿Belloeil	2021	﻿The X-ray fluorescence screening of multiple elements in herbarium specimens from the Neotropical region reveals new records of metal accumulation in plants		Caryophyllales	Amaranthaceae	Amaranthus	crassipes	Amaranthus crassipes																																					Cuba	Herbarium
614	2018_﻿Neugebauer	2018	Variation in the angiosperm ionome		Caryophyllales	Amaranthaceae	Amaranthus	cruentus	Amaranthus cruentus																Hydroponics		12																				Greenhouse	2000	2000
13241	2021_﻿Belloeil	2021	﻿The X-ray fluorescence screening of multiple elements in herbarium specimens from the Neotropical region reveals new records of metal accumulation in plants		Caryophyllales	Amaranthaceae	Amaranthus	dubius	Amaranthus dubius																																					Cuba	Herbarium
3580	2006_Kerkhoff	2006	﻿Phylogenetic and Growth Form Variation in the Scaling of Nitrogen and Phosphorus in the Seed Plants			Amaranthaceae	Amaranthus	hybridus	Amaranthus hybridus								Herbacious																														Ecosystem
615	2018_﻿Neugebauer	2018	Variation in the angiosperm ionome		Caryophyllales	Amaranthaceae	Amaranthus	hypochondriacus	Amaranthus hypochondriacus																Hydroponics		12																				Greenhouse	2000	2000
862	2003_Broadley	2003	Variation in the shoot calcium content of angiosperms		Caryophyllales	Amaranthaceae	Amaranthus	hypochondriacus	Amaranthus hypochondriacus																		2																				Greenhouse
192	1963_McCray	1963	SELENOSIS IN NORTH-WESTERN ASSOCIATED WITH A MARINE FORMATION				Amaranthus	interruptus	Amaranthus interruptus															Growing on poison strip (high Se area in Australia); substrate Se ppm value based on the map indications	Soil														26				1963		North Queensland, Australia		Ecosystem
13242	2021_﻿Belloeil	2021	﻿The X-ray fluorescence screening of multiple elements in herbarium specimens from the Neotropical region reveals new records of metal accumulation in plants		Caryophyllales	Amaranthaceae	Amaranthus	polygonoides	Amaranthus polygonoides																																					Cuba	Herbarium
5085	2004_Reich	2004	﻿Global patterns of plant leaf N and P in relation to temperature and latitude				Amaranthus	retroflexus	Amaranthus retroflexus													54															16.4					40.94					Ecosystem
1792	2004_Wright	2004	The worldwide leaf economics spectrum				Amaranthus	retroflexus	Amaranthus retroflexus						C4	No	Herb	Broad							Native		Literature_or_unknown																				Ecosystem
13243	2021_﻿Belloeil	2021	﻿The X-ray fluorescence screening of multiple elements in herbarium specimens from the Neotropical region reveals new records of metal accumulation in plants		Caryophyllales	Amaranthaceae	Amaranthus	spinosus	Amaranthus spinosus																																					Cuba	Herbarium
532	2018_﻿Neugebauer	2018	Variation in the angiosperm ionome		Asparagales	Amaryllidaceae	Amaryllis	belladonna	Amaryllis belladonna																Hydroponics		12																				Greenhouse	2000	2000
[truncated: 45,323 more rows]
[truncated: 506 more columns]

## Sheet: column description
SeDATA STRUCTURE						OPTIONAL COLUMNS
[truncated: 457 more rows]
