# Supplementary material for: An atlas of plant selenium metabolism
Source: New Phytol. 2026 Mar 16;250(4):2041–60. doi: 10.1111/nph.71087 (PMC13103439; doi:10.1111/nph.71087)
Supplement: Supplementary file 8 — Table S7 Source data for Fig. 3(a–c) acquired from three transcriptomics studies of Arabidopsis thaliana (Tamaoki et al., 2008; Van Hoewyk et al., 2008; Dietzen et al., 2020). [file NPH-250-2041-s011.xlsx]

## Sheet: About Table S7
	New Phytologist Supporting Information Article title: “An Atlas of plant selenium metabolism” Authors: Jeroen van der Woude, Mark G. M. Aarts, Michela Schiavon & Antony van der Ent Article acceptance date: 14 February 2026
	Table S7. Source data for Fig. 3 acquired from three transcriptomics studies of Arabidopsis thaliana (Tamaoki et al., 2008; Van Hoewyk et al., 2008; Dietzen et al., 2020).

## Sheet: Table S7
	X	gene.x	MIPS_description	note	long	arab	any_Se_effect	leaf_selete_foldchange_2008hoewyk	leaf_selete_pval_2008hoewyk	root_selete_foldchange_2008hoewyk	root_selete_pval_2008hoewyk	ROOTCOLSplus	ROOTCOLSminus	ROOTEIL3Splus	ROOTEIL3Sminus	LEAFCOLSplus	LEAFCOLSminus	LEAFEIL3Splus	LEAFEIL3Sminus	leaf_WT_CONTROL_1	leaf_WT_CONTROL_2	leaf_WT_CONTROL_3	leaf_WT_LOWSULF_1	leaf_WT_LOWSULF_2	leaf_WT_LOWSULF_3	leaf_eil1_CONTROL_1	leaf_eil1_CONTROL_2	leaf_eil1_CONTROL_3	leaf_eil1_LOWSULF_1	leaf_eil1_LOWSULF_2	leaf_eil1_LOWSULF_3	leaf_eil3_CONTROL_1	leaf_eil3_CONTROL_2	leaf_eil3_CONTROL_3	leaf_eil3_LOWSULF_1	leaf_eil3_LOWSULF_2	leaf_eil3_LOWSULF_3	leaf_eil1.eil3_CONTROL_1	leaf_eil1.eil3_CONTROL_2	leaf_eil1.eil3_CONTROL_3	leaf_eil1.eil3_LOWSULF_1	leaf_eil1.eil3_LOWSULF_2	leaf_eil1.eil3_LOWSULF_3	root_WT_CONTROL_1	root_WT_CONTROL_2	root_WT_CONTROL_3	root_WT_LOWSULF_1	root_WT_LOWSULF_2	root_WT_LOWSULF_3
18155	18155	AT5G47330.1			1724	AT5G47330	0.0495301	2.30745	0.0495301			0.191455	0.310544	0.305772	0.14015	1.42171	2.33534	4.02231	3.51629	1.54231	1.09532	1.6275	2.35113	1.85679	2.79809	3.89199	3.20299	3.24339	3.11324	3.55289	1.80177	3.61353	5.05622	3.39719	3.23539	3.35662	3.95686	4.58295	3.30906	3.35341	3.0398	3.36256	1.24324	0.133489	0.107425	0.333452	0.414085	0.412996	0.10455
4924	4924	AT4G37610.1	unknown protein		1873	AT4G37610	0.00161675	0.464719	0.0487987	2.11395	0.00161675	50.5108	31.9647	44.0924	34.6369	27.3415	5.39691	28.979	29.6266	27.3427	22.8667	31.815	5.34363	6.45039	4.39671	31.8737	40.5309	25.0766	8.18308	6.47889	5.86866	28.6514	25.7301	32.5554	16.0135	41.585	31.2813	35.1465	28.4624	28.1944	58.4738	53.9774	41.1289	45.8539	49.6278	56.0507	30.5884	32.2969	33.0088
9375	9375	AT1G31820.1			1829	AT1G31820	0.0487564	2.15068	0.0487564			3.64279	3.85229	4.00456	4.34733	11.6585	26.8452	12.451	21.781	12.4322	11.8621	10.6812	25.6872	25.3385	29.51	13.5526	10.6082	13.1858	23.0049	22.6707	23.6462	14.3625	13.3435	9.64685	20.6348	23.9975	20.7108	10.5825	12.5093	11.4857	21.7201	22.4726	23.9171	3.56409	3.41637	3.94792	3.89697	4.2732	3.38669
19076	19076	AT3G23240.1	ethylene response factor 1		961	AT3G23240	0.0483192	0.455573	0.0483192			0.885581	1.13084	1.59734	1.6631	0.66033	1.27863	0.277199	1.12996	1.00769	0.270729	0.702572	1.99421	1.13136	0.710327	0.394245	0.505723	0.125529	0.689688	1.78795	1.90878	0.378604	0.181173	0.271819	1.01168	1.53897	0.839238	0.414335	0.309767	0.300261	0.136677	0.858373	0.789272	0.607432	1.2222	0.827111	0.523912	1.02145	1.84717
17888	17888	AT4G39480.1	cytochrome P450 - like protein		1952	AT4G39480	0.0480416	2.14105	0.0480416			0	0	0	0	2.14131	1.16311	2.4475	0.707243	1.73707	2.55202	2.13483	1.39262	1.26858	0.82813	2.39427	4.02234	2.52	1.82576	1.35793	1.64048	2.36264	2.43698	2.54287	0.854837	0.734469	0.532424	1.7243	1.36971	1.93324	0.405643	0.457561	0.410689	0	0	0	0	0	0
12904	12904	AT5G05790.1	putative protein		1457	AT5G05790	0.047741	0.413791	0.047741			39.4594	42.6548	37.4299	31.9606	6.67758	7.09202	5.40298	6.95399	6.80768	6.23564	6.98942	7.30025	6.39566	7.58016	6.781	8.5111	5.8863	6.99568	6.60258	6.22142	5.21147	5.07676	5.92071	6.38591	6.5364	7.93967	5.06674	4.28737	4.50823	6.9172	5.76336	5.23065	36.216	42.9203	39.242	37.4817	47.5092	42.9735
26391	26391	AT4G21490.1	DH dehydrogese like protein		2832	AT4G21490	0.0476207	2.85336	0.0476207			0.0605435	0.101566	0.111614	0.102286	0.00512887	0.065791	0.0226334	0.108513	0	0.0153866	0	0.0657855	0.0767032	0.0548844	0.0560518	0	0	0	0	0.0344244	0	0.0679003	0	0.0529501	0.135718	0.136871	0.129736	0.017435	0.0342048	0.594115	0.445099	0.49205	0.0762318	0.0414164	0.0639824	0.0364729	0.128079	0.140145
9957	9957	AT4G25340.1			3258	AT4G25340	0.0475656	0.433321	0.0475656			45.905	52.2754	50.4021	48.9415	10.1736	18.4143	13.4046	27.159	11.3404	9.10201	10.0784	16.8852	17.4247	20.9329	9.86418	12.4868	11.7023	16.2761	17.018	17.462	14.6944	13.9009	11.6184	24.4683	26.2202	30.7886	14.0266	10.8026	13.1625	42.8618	46.6702	43.916	42.6406	44.7974	50.2769	53.612	52.1817	51.0325
12995	12995	AT4G35350.1	cysteine proteise - like protein		1528	AT4G35350	0.0474194	0.456236	0.0474194			73.5766	60.3414	67.989	64.6053	6.61391	4.28121	5.67667	5.31774	6.69742	6.97244	6.17188	4.55588	4.30153	3.98621	5.92866	7.4041	6.01365	3.55135	3.29354	3.14727	5.37057	6.02423	5.6352	6.35381	4.88521	4.71419	5.45467	7.65179	6.34496	3.96128	3.45911	3.75003	62.2233	80.5368	77.9698	67.1977	68.9091	44.9175
16229	16229	AT5G51440.1	mitochondrial heat shock 22 kd protein-like		1049	AT5G51440	0.0009999	2.031	0.0465804	3.0362	0.0009999	19.9792	45.2424	37.971	46.3329	3.06041	15.4374	7.00951	42.0282	3.07502	2.71286	3.39334	10.6382	11.9308	23.7432	3.99764	19.2163	20.8094	15.1058	15.1354	40.6186	8.13429	6.15066	6.74357	31.3971	55.8588	38.8288	7.53101	2.5463	4.4613	81.7765	85.3299	107.7	20.8194	20.4885	18.6297	47.7963	41.1262	46.8046
6932	6932	AT2G04080.1	unknown protein		2065	AT2G04080	0.0460053	2.54566	0.0460053			1.55324	1.03095	0.925041	0.911074	14.5683	21.3506	10.2448	13.1041	18.5684	11.8265	13.3101	24.7806	21.3664	17.9047	15.3641	12.4162	9.61735	12.486	15.3876	13.8327	10.0204	9.46042	11.2535	14.0702	12.3098	12.9324	9.9303	9.02255	9.72856	14.1374	19.7733	21.353	1.51236	1.8132	1.33415	1.09031	1.1566	0.845931
5445	5445	AT5G55180.2	beta-1,3-glucase-like protein		1933	AT5G55180	0.0458275	0.481288	0.0458275			87.5055	100.968	70.2484	76.9576	23.0574	19.6302	29.3189	25.9169	24.728	19.7277	24.7166	20.7959	17.6638	20.4309	24.2649	32.1815	28.9888	21.9675	14.2328	16.7201	28.1723	30.2445	29.54	22.1508	27.0057	28.5942	29.2891	25.4625	29.2154	20.919	24.1581	22.2178	82.8986	95.6004	84.0174	96.9396	96.9222	109.041
7480	7480	AT1G06830.1	glutaredoxin like protein		505	AT1G06830	0.00815703	0.485604	0.0454618	5.13662	0.00815703	5.38654	5.11938	2.95937	4.43201	23.1678	27.9667	28.921	28.3104	16.9171	27.9596	24.6268	30.7941	21.7221	31.384	24.5305	24.7671	29.8248	34.0544	26.2867	34.3715	25.5076	23.8503	37.4052	30.7707	25.665	28.4955	27.569	19.8474	32.264	14.0213	15.4833	17.2779	2.29635	8.28379	5.57949	4.61271	6.13178	4.61365
2936	2936	AT5G16970.1			1908	AT5G16970	0.0452631	2.21483	0.0452631			8.92521	17.5599	13.0671	18.1702	49.8151	123.448	57.1131	202.965	46.7574	43.311	59.3769	112.686	107.566	150.091	51.054	54.1306	59.6195	108.306	113.063	175.244	58.4581	62.3592	50.522	142.212	254.55	212.133	50.4371	46.2885	50.386	259.424	227.563	222.06	9.2452	9.23651	8.29392	21.8496	15.368	15.462
5608	5608	AT4G27410.3	unknown protein		1114	AT4G27410	0.045207	2.03241	0.045207			66.161	72.9188	64.7761	90.5763	25.1846	27.6486	18.46	28.4607	23.9838	22.5525	29.0175	30.0926	24.0398	28.8134	16.4658	26.5638	18.4669	22.3227	22.3774	25.3456	21.8419	15.245	18.293	23.3683	32.7066	29.3072	18.346	21.5922	17.0009	30.8067	34.6844	28.6441	68.0991	66.4652	63.9187	76.2598	74.3514	68.1451
336	336	AT2G14610.1	pathogenesis-related PR-1-like protein		760	AT2G14610	0.0450751	2.60148	0.0450751			0.050227	0	0.0587033	0	133.998	55.0678	8.79767	18.3299	344.86	8.96745	48.1655	95.0792	40.689	29.4353	318.973	107.838	2.49571	47.178	10.0864	92.9331	9.32657	0.494837	16.5716	45.8143	4.5007	4.67468	1.55317	0.675746	168.458	3.15192	8.68414	13.7539	0.150681	0	0	0	0	0
16202	16202	AT3G12070.1			2064	AT3G12070	0.0446451	2.46396	0.0446451			7.3226	7.71194	7.79308	7.10191	2.35904	4.05163	2.65091	4.83027	3.09295	2.09201	1.89217	4.38917	3.92877	3.83695	2.98981	2.56065	2.61065	3.20393	3.08902	3.47103	2.53287	2.62531	2.79456	3.83645	5.04542	5.60894	3.03194	2.54748	3.2204	6.12054	6.05704	7.61416	6.72607	7.92971	7.31203	7.15257	6.66936	9.31388
9762	9762	AT2G36970.1	putative glucosyltransferase		1744	AT2G36970	0.0441672	2.01487	0.0441672			0.402805	1.71136	0.578634	0.441434	12.4671	60.9497	18.4614	49.3646	11.6919	12.6551	13.0542	55.397	52.3948	75.0572	16.9963	12.8276	17.1362	48.5778	39.2178	54.0177	19.7227	21.825	13.8365	45.9404	49.3769	52.7766	20.6471	16.0273	16.2546	39.5218	44.3099	29.0623	0.237065	0.45946	0.511891	1.91718	1.70374	1.51317
17767	17767	AT4G02280.1	putative sucrose synthetase		4041	AT4G02280	0.0440232	2.21752	0.0440232			5.94852	11.551	8.40625	11.982	1.7292	6.33905	1.7799	6.79212	1.83217	1.78828	1.56714	6.12837	6.22513	6.66364	2.5805	2.04139	1.96774	5.67529	4.56104	6.22383	2.09699	1.8195	1.42322	4.51443	6.99049	8.87143	1.51374	1.67862	1.63735	6.03023	8.10537	8.97154	7.20762	5.8857	4.75224	12.4856	11.1611	11.0064
16598	16598	AT2G34190.1	putative membrane transporter		2708	AT2G34190	0.0427077	0.498191	0.0427077			17.0849	18.9349	17.9509	16.7753	2.49578	2.11301	3.56932	3.81041	2.7778	2.05145	2.65809	2.02065	2.03268	2.2857	3.31485	3.19291	3.36226	3.04762	2.23061	2.04254	2.95697	4.91961	2.83138	3.1697	4.09318	4.16834	4.04224	3.03899	4.05754	2.87789	3.57296	2.63711	15.8069	16.9307	18.5172	19.4017	18.5043	18.8986
11674	11674	AT2G24160.1			2605	AT2G24160	0.0424893	2.45122	0.0424893			0.66654	0.827403	0.744152	0.767046	5.39713	4.83846	2.36828	3.57224	8.55227	3.77451	3.8646	5.6765	4.91143	3.92745	4.41958	4.46745	3.39554	5.6517	4.56039	4.45132	2.38809	3.12444	1.59232	4.33282	2.76283	3.62106	3.0176	2.86513	3.22123	2.03689	2.97953	2.88192	0.601748	0.883991	0.513882	0.719527	0.819571	0.94311
12332	12332	AT3G50660.1	steroid 22-alpha-hydroxylase (DWF4)		3105	AT3G50660	0.0424648	2.13026	0.0424648			16.1766	14.9205	17.3713	16.2367	8.38533	7.25091	6.13538	7.64328	7.60156	9.30594	8.2485	6.86096	7.52167	7.3701	8.27238	8.32388	8.73082	7.21225	7.21994	7.86503	6.32204	5.85326	6.23084	8.11235	7.03278	7.78471	5.20348	6.86425	8.85786	5.46319	4.90358	4.94359	16.864	15.8327	15.833	13.9414	16.6133	14.2068
15433	15433	AT3G54930.1	protein phosphatase 2A regulatory subunit B'-like protein		2110	AT3G54930	0.0424207	0.306617	0.0424207			4.87455	5.69241	5.91789	5.45681	3.99151	3.56703	4.14949	4.60568	3.89308	3.97592	4.10552	3.57557	3.91326	3.21227	4.05298	4.74909	4.51566	4.86945	4.56776	3.57658	4.11669	4.22927	4.10251	4.45146	4.57145	4.79413	4.63583	3.59505	4.48878	3.1843	3.7034	4.04269	5.14207	4.88283	4.59876	5.61163	6.14684	5.31876
1240	1240	AT1G21520.1			636	AT1G21520	0.0420164	3.08402	0.0420164			24.3344	25.7909	31.3182	21.9092	67.6314	125.848	35.5355	175.747	105.345	40.4452	57.1039	118.102	111.324	148.119	32.27	41.0211	33.9547	107.955	111.672	101.313	38.6896	38.3695	29.5473	149.735	165.87	211.637	30.3679	26.1372	50.3766	375.448	385.906	507.134	26.068	21.9182	25.0169	24.7176	26.9503	25.7049
15435	15435	AT5G03870.1			1310	AT5G03870	0.0419431	0.311296	0.0419431			13.0185	15.8217	13.8063	14.2877	3.4847	2.89805	4.11989	4.0363	3.89188	3.16941	3.3928	3.85082	2.7799	2.06343	3.75759	5.88334	3.24614	3.68158	3.12682	2.62118	4.09176	4.21357	4.05434	3.28919	4.51925	4.30045	4.36599	4.40864	5.11452	2.31209	3.43301	3.19882	11.8762	12.4522	14.7271	14.4018	18.6556	14.4076
3124	3124	AT2G30250.1	putative WRKY-type D binding protein		1963	AT2G30250	0.0415716	2.01254	0.0415716			48.1391	60.6966	56.8328	61.6278	36.2027	60.3605	26.2586	52.3974	44.1665	28.0796	36.3619	64.4932	56.9009	59.6874	26.0309	34.2822	26.1596	47.456	52.9856	51.747	28.3031	27.962	22.5108	48.3618	51.9887	56.8417	24.2897	23.5562	27.7145	63.5977	72.6218	69.551	46.4792	53.3123	44.6258	56.2676	68.819	57.0032
24007	24007	AT5G66980.1	putative protein		1264	AT5G66980	0.0406795	2.18204	0.0406795			0.194217	0.0883643	0.0923687	0.167423	0	0	0.0555257	0.0164573	0	0	0	0	0	0	0	0	0	0	0	0	0.0757263	0.0427292	0.0481215	0	0	0.0493719	0.0364976	0	0	0.144913	0.120933	0.342764	0.116385	0.359485	0.106782	0	0.164441	0.100652
837	837	AT1G09200.1	histone H3 like protein		607	AT1G09200	0.0402724	0.443899	0.0402724			324.383	347.004	339.226	326.404	135.263	89.0002	146.375	107.316	149.408	136.838	119.543	97.0452	85.845	84.1103	127.497	169.111	146.097	105.025	103.613	88.6025	129.625	153.931	155.568	117.047	112.364	92.5362	136.409	140.856	167.636	88.0404	93.3718	89.2397	317.502	290.596	365.05	366.447	324.808	349.758
12190	12190	AT5G53830.1	unknown protein		935	AT5G53830	0.0399473	0.499778	0.0399473			41.0302	37.7525	37.5622	34.6472	7.75472	7.86144	7.32725	9.3682	7.81077	7.74088	7.71251	9.42099	6.40667	7.75665	8.43708	7.79172	4.81578	9.48872	9.39216	9.70304	7.51268	7.57208	6.89698	8.32419	8.77201	11.0084	6.01393	6.22489	7.40396	7.85813	9.8476	10.0577	33.7821	51.7818	37.5268	33.7633	40.5008	38.9935
14596	14596	AT2G07739.1			600	AT2G07739	0.0399308	2.94198	0.0399308			5.08207	4.36414	4.38591	3.90714	3.06846	4.56534	2.70059	3.83992	4.8292	3.1868	1.18938	4.22679	4.49383	4.9754	3.79655	3.69418	1.86421	3.72244	3.84049	3.7527	3.25276	2.63338	2.21563	3.67618	5.4548	2.38877	2.17082	3.4893	3.33086	2.44475	2.86544	1.78826	4.20491	5.87699	5.16432	4.04153	5.73539	3.31551
5138	5138	AT2G47180.1	putative galactinol synthase		1644	AT2G47180	0.0397747	0.399589	0.0397747			243.907	284.902	185.764	234.61	22.4852	34.1012	18.0169	26.6554	26.2792	19.5248	21.6517	36.2068	29.9246	36.1722	20.1067	23.6506	17.5006	29.3561	25.8356	25.2617	20.1265	18.3703	15.554	20.5823	29.3554	30.0286	16.4222	20.4638	17.7383	14.8604	14.894	17.2368	209.315	307.603	214.802	267.254	304.901	282.551
300	300	AT4G12480.1	pEARLI 1		833	AT4G12480	0.0396494	3.66595	0.0396494			49.1704	95.8301	53.8216	77.1749	206.062	225.576	317.332	523.73	375.984	113.892	128.31	245.415	216.535	214.777	315.872	160.95	223.827	323.141	268.388	251.447	403.355	429.329	119.311	404.733	662.067	504.389	123.405	168.314	366.556	1540.68	1534.28	2135.44	21.6581	68.4948	57.3582	117.919	88.237	81.3344
5971	5971	AT3G23290.2	hypothetical protein		1308	AT3G23290	0.039457	0.419213	0.039457	0.376735	0.0408535	21.8553	17.5715	10.5867	7.98621	18.6397	24.3509	15.3744	21.5958	22.2863	17.0207	16.6122	27.523	23.01	22.5196	17.0298	17.5105	11.9954	20.1806	16.791	19.9248	16.1079	16.3528	13.6626	19.4297	24.431	20.9268	18.4415	15.4799	16.9703	21.0791	25.9312	23.9538	19.1122	30.5212	15.9325	12.6584	18.4288	21.6274
14905	14905	AT5G54850.1	unknown protein		1770	AT5G54850	0.0392652	0.488849	0.0392652			15.5901	17.024	16.3719	16.2564	4.12725	4.38671	3.36352	4.13976	4.46236	3.55142	4.36797	4.83962	4.24814	4.07236	3.49337	4.16376	4.174	4.85523	3.88462	4.16544	3.37769	3.38484	3.32803	4.27397	4.40634	3.73896	3.93222	3.97602	4.118	2.52757	3.82727	2.98618	13.8514	14.9799	17.939	18.0118	18.454	14.6061
26679	26679	AT4G12280.1	copper amine oxidase like protein (fragment2)		1226	AT4G12280	0.0387764	2.03458	0.0387764			0.177551	0.0713802	0.100528	0.035563	0	0	0	0	0	0	0	0	0	0	0	0	0	0	0	0	0	0	0	0	0	0	0	0	0	0.0501523	0	0	0	0.532654	0	0.0479412	0.113957	0.0522423
8378	8378	AT3G07320.1	putative beta-1,3-glucase precursor		2053	AT3G07320	0.0387636	0.492566	0.0387636			60.2574	65.5708	53.5825	56.2988	14.3054	12.0957	17.06	15.4614	14.5497	13.8769	14.4895	12.6834	11.5021	12.1016	14.6394	20.3278	19.5507	15.2672	13.59	12.714	17.966	19.4573	13.7568	16.3722	14.3962	15.6157	19.7654	15.8498	18.2933	9.44155	12.4378	10.1814	57.542	60.4008	62.8294	70.8386	60.8836	64.9902
18721	18721	AT1G49210.1			876	AT1G49210	0.0387025	0.411804	0.0387025			1.8547	0.81576	1.72675	0.968664	2.00219	0.952528	2.65277	1.44725	1.19908	2.1948	2.61269	0.794212	0.972611	1.09076	1.9237	1.56621	2.48125	0.566482	1.25254	1.39033	2.6266	2.1125	3.2192	1.4983	1.50204	1.34141	2.04706	2.02624	1.75974	1.23226	1.61467	1.50612	2.18311	1.85709	1.52389	0.295424	1.51157	0.640287
17548	17548	AT1G58370.1	unknown protein		3738	AT1G58370	0.0386134	0.370508	0.0386134			4.54347	3.4682	4.17178	3.63709	2.26861	1.54588	2.02622	1.72595	2.00202	2.37641	2.42739	2.08527	1.69686	0.855523	2.62228	2.78832	2.27958	2.3449	1.21644	1.83732	2.46578	1.8256	1.78729	1.46505	1.32117	2.39162	1.4099	2.25037	2.1339	0.753209	1.09512	0.528266	3.29595	5.77446	4.56	3.12152	4.13427	3.1488
16833	16833	AT5G60020.1	laccase - like protein		2467	AT5G60020	0.0380647	0.49448	0.0380647			19.0712	17.7885	19.541	17.7666	2.74527	2.24156	3.2452	2.90223	2.57559	2.67629	2.98394	2.15915	2.57061	1.99491	2.26984	2.48309	3.5288	2.61279	1.90685	2.31065	3.82757	3.88682	2.02122	2.89675	2.87392	2.93601	2.53457	3.42932	3.13459	2.09591	1.46854	1.5589	16.8716	21.7009	18.6411	20.245	20.1728	12.9478
8301	8301	AT4G12030.2	Sodium Bile acid symporter (SBF) like protein		2075	AT4G12030	0.0375437	0.497473	0.0375437			81.0689	32.4853	88.508	36.6179	20.623	4.0632	25.6261	6.51711	14.707	25.7135	21.4484	4.17729	5.30632	2.70599	28.59	23.3122	21.8119	3.62911	4.19156	2.45407	25.7	30.7891	20.3892	6.65488	6.76903	6.12741	26.8795	32.7723	30.882	16.4403	16.8714	11.4727	72.7863	91.4263	78.994	30.7829	36.8371	29.8358
18613	18613	AT4G18425.1			807	AT4G18425	0.0370775	0.43075	0.0370775			16.4311	19.4881	15.1283	16.5022	1.32379	1.45433	0.961604	1.18776	1.26963	1.28992	1.41183	1.18137	0.915548	2.26606	2.38842	1.66544	1.03113	1.50155	1.00877	1.00911	0.614139	0.988102	1.28257	1.27233	1.32426	0.966693	0.847742	1.09143	0.903597	0.770571	0.937618	1.06874	13.8203	19.0907	16.3822	16.3859	26.1468	15.9315
9006	9006	AT4G31730.1			760	AT4G31730	0.000277878	0.474421	0.0367224	0.280815	0.000277878	178.047	174.959	143.723	144.176	15.3713	17.9692	14.7367	23.9249	13.1747	16.0238	16.9153	18.5032	13.503	21.9013	13.6473	15.9091	12.3064	22.1762	13.0283	18.082	13.1016	15.0925	16.0161	21.3972	27.0042	23.3734	11.79	16.049	14.6769	11.9587	12.3612	15.1625	152.414	199.657	182.069	185.224	173.395	166.259
15860	15860	AT1G18370.1	AtCK1 kinesin-like protein (AtCK1)		4573	AT1G18370	0.036589	0.481392	0.036589			10.8121	11.8976	10.8754	10.3616	3.09459	2.11707	3.50659	3.36878	3.43337	2.66861	3.1818	2.37339	2.1453	1.83253	3.54365	3.92675	3.98839	3.51437	2.76097	2.58595	2.96997	4.79996	2.74984	3.51681	3.56987	3.01967	4.43198	4.14747	4.12735	3.12186	3.32663	2.53905	10.0824	11.2346	11.1192	11.3344	11.8441	12.5143
12662	12662	AT4G03100.1	putative rac GTPase activating protein		1951	AT4G03100	0.0364824	0.438466	0.0364824			16.9082	17.0352	15.2462	14.8514	6.50219	4.2793	8.08137	6.42631	7.13063	6.56945	5.80649	3.7324	4.32718	4.77831	6.53871	8.29244	6.88155	6.98958	5.2781	4.66377	7.51987	10.1899	6.53433	6.65558	6.43772	6.18564	9.52197	8.98738	8.82065	5.50836	5.42165	5.95846	16.0573	18.4121	16.2553	14.725	17.7414	18.6392
13195	13195	AT5G19950.1			2997	AT5G19950	0.0360369	0.480985	0.0360369			7.96644	8.49498	8.86301	9.22423	5.98021	5.41871	4.57025	6.05479	6.48375	4.98394	6.47293	5.92928	5.02089	5.30597	5.4357	4.83175	4.89844	5.21467	5.70412	5.74985	4.8072	4.45682	4.44673	6.02764	5.30939	6.82733	5.31724	5.51342	5.84703	4.94452	5.77265	5.73237	7.81926	8.16276	7.9173	8.39543	8.76526	8.32424
1229	1229	AT1G28290.1	proline-rich protein, putative		1869	AT1G28290	0.0357274	0.484242	0.0357274			704.644	638.911	629.984	629.933	104.488	95.4047	113.595	116.784	106.394	108.629	98.441	108.728	91.745	85.7412	115.852	151.909	138.368	119.182	83.361	80.8301	107.934	117.456	115.396	99.1551	134.264	116.932	134.033	99.5431	108.557	71.3308	85.5022	74.3635	719.091	801.924	592.918	661.364	558.101	697.267
14355	14355	AT5G24420.1	6-phosphogluconolactose-like protein		1395	AT5G24420	0.0352718	0.461661	0.0352718			0.0462805	0.014892	0.06287	0	5.61342	6.1929	7.94686	2.67493	5.09191	5.67548	6.07288	6.1078	5.67072	6.80017	6.30827	6.45225	6.40033	4.70475	6.14366	3.16146	12.2972	6.67434	4.86903	2.65171	3.00829	2.36479	4.9829	6.38382	6.18812	1.58582	1.00035	0.722058	0	0.091408	0.0474334	0	0	0.0446761
3708	3708	AT2G46440.1	putative cyclic nucleotide-regulated ion channel protein		3021	AT2G46440	0.0346936	2.15726	0.0346936			0.0395316	0.332559	0.0437977	0.0149251	26.0929	36.3002	11.3962	20.45	37.1398	16.629	24.5099	38.9567	35.7443	34.1995	19.0529	18.7647	14.022	26.2293	24.0306	25.5739	11.7448	12.8138	9.63006	22.8814	18.1148	20.3538	9.41417	9.73872	12.107	15.0075	15.789	15.0057	0.0496918	0.046115	0.0227879	0.517346	0.414561	0.0657694
17017	17017	AT5G64190.1	putative protein		1834	AT5G64190	0.0342755	0.486092	0.0342755			0.49268	0.892463	0.383351	0.702818	2.6138	4.14362	2.0921	2.15459	2.41641	3.03724	2.38776	4.61939	3.30833	4.50313	1.87396	2.4917	1.8052	2.69965	4.14985	3.38344	2.49097	2.20321	1.58212	2.3812	2.30383	1.77873	1.85198	1.44215	1.52116	1.11995	1.16408	0.992281	0.596282	0.467475	0.414282	1.00825	1.11727	0.55187
5682	5682	AT1G76650.1	calmodulin like protein		768	AT1G76650	5.85456e-06	2.64182	0.0342098	74.5666	5.85456e-06	19.2089	29.3681	49.1946	32.4849	24.5449	11.5141	8.43355	13.9262	23.6295	19.5658	30.4395	11.6844	11.3636	11.4944	6.5988	14.253	7.20759	13.516	13.7538	25.6252	6.56797	5.85238	12.8803	11.9907	17.6608	12.127	6.12322	7.90991	7.6363	21.5788	15.0409	19.4349	9.73264	18.8275	29.0667	19.6157	24.061	44.4275
19685	19685	AT4G14150.1	kinesin like protein		6437	AT4G14150	0.0341287	0.439404	0.0341287			2.22546	2.61552	2.2886	2.27866	0.649542	0.499564	0.773234	0.858631	0.730334	0.724168	0.494124	0.544229	0.501236	0.453227	0.581102	0.84867	0.960172	0.709459	0.629311	0.569244	0.691428	1.19536	0.432913	0.849298	0.850691	0.875904	0.8802	0.760254	0.711835	0.634305	1.00329	0.788468	2.24664	2.23493	2.19482	2.57051	2.52207	2.75399
21188	21188	AT5G19870.1	putative protein		1038	AT5G19870	0.0338955	0.446907	0.0338955			5.30994	5.33742	4.8194	6.35317	0.436044	0.667667	0.537569	0.642666	0.28779	0.638231	0.38211	0.63746	0.604409	0.761133	0.417044	0.458254	0.340324	0.62389	0.334742	0.390028	0.292855	0.765633	0.554219	0.915943	0.379238	0.632817	0.468397	0.673286	0.599178	0.309304	0.155315	0.219673	4.4914	6.46267	4.97574	4.50195	7.64813	3.86217
19113	19113	AT2G29370.1	putative tropinone reductase		1560	AT2G29370	0.0337533	2.12137	0.0337533			0.0100123	0.0119368	0	0	1.46519	1.53461	2.14658	1.65922	0.983042	1.46915	1.94337	0.966516	1.70973	1.92757	3.05742	1.36158	1.70543	0.686207	0.642814	1.24873	1.99014	2.09261	2.35698	1.0391	1.86843	2.07012	2.17992	1.29578	1.2321	1.27608	1.21877	1.39723	0.030037	0	0	0.0358103	0	0
30991	30991	AT2G07701.1			321	AT2G07701	0.0336564	4.44335	0.0336564			0.193503	0.0672786	0.161735	0.257323	0.10086	0.214583	0.0715821	0.195936	0	0.0672177	0.235363	0.100819	0.325824	0.217107	0.218811	0.21235	0.321879	0.0794748	0.420007	0.236412	0.137614	0.0771324	0	0	0.470501	0.117307	0.13085	0	0.299955	0.685676	0	0.606691	0.283932	0.172141	0.124435	0.0832817	0	0.118554
3936	3936	AT1G72680.1	putative cinmyl-alcohol dehydrogese		1785	AT1G72680	0.0335987	2.60428	0.0335987			35.0573	46.6693	40.5466	43.958	31.1444	104.308	31.5661	114.206	35.0795	24.211	34.1428	88.3919	88.7149	135.817	25.1234	33.1096	30.3586	73.6466	62.3917	97.1274	37.2393	29.2037	28.2554	93.5297	116.836	132.251	31.8053	25.172	30.0334	147.814	136.868	118.518	34.8671	36.8361	33.4688	45.7702	50.7075	43.5301
961	961	AT1G75040.1	thaumatin-like protein		1238	AT1G75040	0.0319878	0.32352	0.0319878			0.409426	0.136504	0.167038	0.85086	58.4291	39.2034	17.2152	20.5663	131.969	12.3109	31.0074	38.0776	43.1893	36.3433	18.0074	17.3387	7.19185	43.3698	20.8208	33.9375	23.2418	6.88161	21.5221	28.1172	15.7012	17.8804	10.6355	8.63687	17.9147	13.2308	17.8695	22.3742	0.318516	0.526469	0.383293	0.142094	0.112553	0.154865
29663	29663	AT2G46880.1	hypothetical protein		1874	AT2G46880	0.0317026	2.5604	0.0317026			0	0	0	0	0	0.0201188	0.0201781	0.0103292	0	0	0	0	0.0603565	0	0	0	0	0	0	0	0	0	0.0605342	0	0	0.0309875	0	0.110359	0	0	0	0	0	0	0	0	0	0
22006	22006	AT1G71930.1	M-like protein		1818	AT1G71930	0.0312234	0.368979	0.0312234			1.85862	1.48572	1.5662	1.55481	0.232404	0.205179	0.263498	0.176296	0.14501	0.226301	0.325902	0.188799	0.187353	0.239384	0.213692	0.380432	0.170965	0.0574106	0.226582	0.282451	0.195456	0.25036	0.344679	0.144898	0.159401	0.22459	0.189445	0.25706	0.446942	0.0314236	0.0783934	0.167053	1.6565	2.66405	1.2553	1.46781	1.94008	1.04927
16775	16775	AT2G30770.1	putative cytochrome P450		2218	AT2G30770	0.0311757	0.426912	0.0311757			0.102629	0.0246644	0.242368	0.271205	0.974455	4.55843	0.4753	4.2965	2.62024	0.120677	0.182448	8.46321	2.10192	3.11017	0.586101	0.327538	0.363215	5.29087	6.87445	9.69415	0.369555	0.355507	0.700839	3.63051	8.41386	0.845121	0.26447	0.0684529	0.514051	0.301108	1.20864	2.3779	0.280003	0	0.0278849	0.0477948	0	0.0261984
3370	3370	AT3G14620.1	putative cytochrome P450		2165	AT3G14620	0.0308593	2.48182	0.0308593			2.77892	5.58706	5.4712	4.58433	31.5039	104.721	24.1694	94.4234	41.0225	23.6358	29.8535	100.363	90.6669	123.132	29.7768	30.932	30.2815	70.2737	62.778	83.5062	27.1669	28.6262	16.7151	84.8483	93.7479	104.674	22.0314	17.9334	23.6239	93.6608	108.308	90.3537	2.26087	3.46919	2.60671	5.77051	5.3923	5.59837
9022	9022	AT4G34000.1	abscisic acid responsive elements-binding factor (ABRE/ABF3) / bZip transcription factor AtbZip37		2698	AT4G34000	0.0306343	2.12154	0.0306343			70.8602	80.6648	73.3781	81.4804	14.2265	18.9027	12.9946	19.1372	13.1554	15.4236	14.1006	19.6469	18.5089	18.5523	14.0022	13.2758	13.6135	19.632	18.9552	19.5828	13.8922	13.7806	11.3109	17.2716	20.0177	20.1223	14.8059	13.6022	13.3573	17.2363	18.7087	18.4632	72.298	78.032	62.2506	84.7878	77.6546	79.5521
8903	8903	AT5G43330.1	cytosolic malate dehydrogese		2213	AT5G43330	0.030526	2.01983	0.030526			25.832	29.2934	25.3092	24.6502	13.9765	18.1829	14.4837	19.8308	13.3856	14.0942	14.4496	16.4294	18.7637	19.3555	16.2072	15.3626	14.6339	19.2653	17.8643	19.5051	15.1905	14.4343	13.8263	19.914	18.7308	20.8477	13.1623	15.7839	14.9448	17.3071	18.4889	17.7345	24.4824	25.9254	27.0883	32.1516	26.5225	29.206
6895	6895	AT5G42830.1			1635	AT5G42830	0.0303978	2.17673	0.0303978			36.2176	34.477	42.8992	36.5029	9.74131	6.12781	3.11626	4.8126	18.6814	3.5493	6.99324	5.88517	6.51564	5.98262	5.61875	5.42143	3.93581	7.33764	4.19482	6.83516	3.81912	2.48394	3.04573	5.5065	5.26695	3.66434	2.43771	2.42102	5.92928	4.04979	9.3135	12.9399	33.3271	38.1883	37.1375	36.4263	36.0639	30.9407
4150	4150	AT1G52190.1	peptide transporter like protein		4463	AT1G52190	0.00757662	0.473119	0.0302814	0.384304	0.00757662	1.72882	1.68171	2.49221	2.70966	37.2601	24.4585	36.7779	28.9983	32.9587	40.3372	38.4843	23.4519	28.207	21.7165	33.8583	34.0672	34.67	34.0735	30.3012	31.1835	36.236	42.4756	31.6221	30.5358	27.6981	28.7609	33.1679	39.8834	41.9003	14.7552	18.042	15.8183	1.94389	1.43102	1.81156	1.77971	1.56663	1.69879
17183	17183	AT4G09840.1			877	AT4G09840	0.0299698	2.14061	0.0299698			4.11233	4.62586	4.91747	5.37552	1.71347	3.08844	1.87085	3.28453	2.27465	1.52186	1.34389	3.30443	2.8388	3.12208	1.69933	2.77251	1.06224	2.68659	3.19597	3.12339	1.7686	2.31336	1.53059	2.99223	3.86758	2.99379	1.69349	1.95395	2.5683	2.8455	3.7413	4.16999	3.98687	3.86992	4.48021	5.75236	2.93035	5.19488
17527	17527	AT1G23530.1			1057	AT1G23530	0.0298191	2.13184	0.0298191			14.2974	15.5556	14.2141	13.362	2.15571	2.70347	2.4025	5.63936	2.01418	2.39907	2.05387	2.49101	2.18648	3.43292	2.9114	2.79881	2.76921	3.04702	2.61614	1.95943	3.14497	2.13724	1.92529	4.80894	4.9383	7.17083	1.69274	2.63133	1.9166	4.71392	5.15745	5.90121	12.2315	16.3391	14.3215	16.374	17.2108	13.082
13263	13263	AT1G17250.1	putative receptor protein kise		2271	AT1G17250	0.0297673	2.16066	0.0297673			4.11227	4.06493	4.42324	4.75639	4.55342	8.80006	3.05747	5.61506	6.38423	3.84811	3.42791	9.36173	8.47407	8.56439	3.21637	3.30599	2.56798	5.88925	6.29481	6.24432	3.77098	3.27328	2.12816	6.30582	5.25406	5.28531	3.39566	2.7687	3.81479	2.58395	2.75566	3.3624	3.65901	4.63396	4.04385	4.67914	4.05372	3.46194
8988	8988	AT1G13730.1	unknown protein		2727	AT1G13730	0.0296791	0.3535	0.0296791			40.278	42.9465	44.783	43.6738	12.6517	11.9584	14.9708	17.398	13.216	11.7987	12.9404	12.8885	11.6448	11.3418	14.3853	14.1845	13.2377	12.7715	12.3818	12.0362	14.8565	15.8671	14.1887	15.194	17.662	19.3379	15.2492	15.0612	15.3055	22.0489	21.688	22.6158	40.4778	38.8695	41.4868	42.6883	39.483	46.6683
10202	10202	AT3G49580.1			516	AT3G49580	8.84496e-05	2.92806	0.0295998	12.4067	8.84496e-05	63.9601	1778.82	98.4092	522.126	6.32472	2326.05	38.147	1477.24	10.8737	3.65715	4.44331	2285.84	1863.08	2829.22	11.5109	7.10068	4.04723	1249.58	1424.68	2067.72	48.9942	41.3394	24.1074	1438.07	1393.63	1600.03	72.347	78.5433	80.7297	964.948	886.934	966.935	70.6277	64.9278	56.3249	1691.68	1645.12	1999.66
20443	20443	AT3G14450.1			1814	AT3G14450	0.0290922	2.09067	0.0290922			0.113326	0.0690686	0.0467869	0.164089	0.432576	0.510481	0.553914	0.70083	0.484599	0.453737	0.359392	0.486712	0.594759	0.449973	0.459059	0.674764	0.342805	0.431673	0.482705	0.538017	0.41641	0.585648	0.659684	0.435799	0.926881	0.739809	0.759705	0.544052	1.17616	2.92979	2.54117	3.0704	0.201301	0.033806	0.104871	0	0.141461	0.0657447
12294	12294	AT3G63440.1	cytokinin oxidase -like protein		2380	AT3G63440	0.0289196	0.112493	0.0289196			9.14089	8.12469	8.30787	7.76871	8.2192	7.74457	13.0637	15.5081	7.6574	7.85294	9.14725	6.0173	7.8594	9.357	8.60795	8.45268	10.2002	10.2124	7.43207	9.42799	14.0952	12.0984	12.9976	13.8951	16.5303	16.0988	17.0808	17.0725	18.8706	4.31137	7.25175	7.98211	7.12423	12.6887	7.60975	7.83178	8.58335	7.95894
18812	18812	AT3G14370.1	putative protein kise		1660	AT3G14370	0.0288229	0.425065	0.0288229			5.22579	6.44129	5.65606	4.95256	1.23214	2.23695	1.51887	3.16448	1.15535	1.31138	1.22969	2.2469	1.97304	2.49092	0.779081	0.844539	0.633771	2.39223	2.89434	2.63585	1.16882	2.37871	1.00909	3.38104	3.15398	2.95843	1.42108	1.80783	2.26244	1.32628	1.27798	0.958867	4.35372	4.82238	6.50128	7.09042	6.00772	6.22573
6495	6495	AT1G26770.2	expansin 10		1043	AT1G26770	0.0286036	2.06057	0.0286036			6.80274	8.16974	3.87138	5.11359	17.7116	31.0705	29.9814	46.731	20.0666	16.7373	16.3309	28.8253	28.5983	35.788	18.7124	20.6664	19.6706	30.7751	27.0575	32.2271	32.6883	31.3065	25.9493	38.7426	42.5856	58.8648	34.8644	27.8812	24.7966	48.3841	57.5705	44.1535	5.95084	7.07304	7.38433	9.12443	7.38796	7.99682
9122	9122	AT1G23410.1	ubiquitin extension protein, putative		608	AT1G23410	0.0285195	0.44021	0.0285195			155.811	153.814	145.549	138.903	13.4694	10.1104	16.6549	31.0203	12.9467	13.8506	13.6109	10.38	8.89446	11.0567	13.4462	14.4816	16.3934	15.1987	12.2597	15.2648	16.6799	15.6351	17.6496	22.7721	28.3579	41.9308	15.3987	14.8348	20.0484	94.2923	98.1327	103.542	145.125	138.926	183.382	151.804	149.891	159.747
13494	13494	AT3G11240.1			2632	AT3G11240	0.0283153	2.15679	0.0283153			12.8477	13.686	13.2661	13.7457	6.25007	7.15223	5.3226	7.75165	6.09879	7.08133	5.57008	7.71509	6.78707	6.95452	6.75753	7.53665	6.11394	7.17909	7.39034	7.53419	5.42857	5.44308	5.09615	7.13354	7.77453	8.34688	5.93582	6.5724	6.3334	9.03172	9.04429	8.54833	11.9647	13.852	12.7263	12.8053	15.0239	13.2287
15687	15687	AT4G39770.1	trehalose-6-phosphate phosphatase like protein		2314	AT4G39770	0.0279	0.480283	0.0279			13.7568	17.3315	9.70672	9.76894	4.9753	5.87369	5.1439	8.98549	3.63768	5.89169	5.39654	5.99803	5.25452	6.36851	6.78094	6.89729	6.49342	7.27429	6.47093	6.57991	4.83969	4.98092	5.61109	8.3367	8.6781	9.94166	4.82833	5.72471	6.50471	10.3399	8.40609	7.18567	12.9298	14.1863	14.1543	18.2558	19.8679	13.8709
12414	12414	AT2G46630.1	putative extensin		1185	AT2G46630	0.0275605	0.457789	0.0275605			32.1219	29.5024	24.9537	25.0599	8.647	8.92988	7.43563	9.64406	7.48464	10.1976	8.25877	9.07276	8.83752	8.87935	10.053	9.70519	10.6588	12.7432	6.8867	7.25136	9.20277	8.05024	5.05389	9.86487	9.01282	10.0545	10.6785	10.1603	9.19368	6.43433	8.3015	7.19385	28.9432	37.846	29.5765	31.6134	29.8168	27.077
4228	4228	AT5G20400.1			1506	AT5G20400	0.0275432	2.53134	0.0275432			62.9214	70.3926	71.0226	77.5321	24.8489	41.8338	20.5449	49.7493	32.2927	20.1815	22.0725	41.8461	38.981	44.6744	20.8583	18.2274	19.6378	29.7983	32.2352	40.1103	21.372	20.531	19.7318	44.2013	51.533	53.5136	15.1135	15.2095	18.9434	65.1408	57.4178	64.4733	58.5504	61.873	68.3407	67.768	76.9263	66.4834
17615	17615	AT1G72250.2	kinesin, putative		5470	AT1G72250	0.0273813	0.367752	0.0273813			6.34288	6.84027	6.01076	5.60465	1.82717	1.6653	2.10426	2.654	1.94924	1.7074	1.82486	1.76281	1.73201	1.50108	2.1294	2.87294	2.37025	2.25316	1.80812	1.4342	1.80034	3.05951	1.45294	2.59882	2.8707	2.49248	3.02172	2.06083	2.54564	1.7977	2.71638	2.08708	6.48711	6.69608	5.84546	6.43502	6.68655	7.39924
7989	7989	AT5G17760.1	BCS1 - like protein		2002	AT5G17760	0.0272709	2.95216	0.0272709			23.4915	27.7414	25.142	22.2739	9.1083	16.5401	6.77279	16.6757	15.5131	4.62266	7.18915	17.2297	14.6033	17.7874	8.18609	8.0022	5.35513	15.246	12.2057	16.7753	7.99961	6.73067	5.58809	15.0547	17.4113	17.5612	5.53505	5.81069	10.8486	20.4973	22.5319	24.6421	23.1832	24.2162	23.075	26.8002	26.6829	29.7411
12430	12430	AT3G52900.1			910	AT3G52900	0.0271856	0.496663	0.0271856			41.8268	38.9414	37.1798	34.2886	9.34886	8.35417	8.40161	10.449	7.46868	10.1078	10.4701	8.8842	8.83912	7.33919	9.37033	9.55418	8.89866	11.1793	8.40786	8.13932	7.08918	9.07454	9.0411	11.0692	10.0713	10.2066	8.67813	10.7042	11.9835	7.33277	5.83798	6.51069	36.7749	50.2662	38.4394	37.4418	44.8776	34.5049
6194	6194	AT4G23800.1	98b like protein		2544	AT4G23800	0.0271387	0.464323	0.0271387			58.7426	58.3553	63.8347	61.4759	21.2923	13.04	24.9859	19.2091	21.3683	20.4037	22.105	13.638	13.7204	11.7616	22.0111	25.4698	24.0238	18.7766	15.4059	13.8925	21.4415	32.0655	21.4508	19.4964	18.996	19.1348	27.005	24.5394	27.9636	16.1934	20.0669	16.1934	57.1338	61.2805	57.8136	57.4733	58.2759	59.3168
6850	6850	AT5G07030.1	nucleoid D-binding-like protein		2613	AT5G07030	0.0270578	0.484523	0.0270578			130.23	138.391	101.673	119.247	18.9011	17.5271	21.7786	21.9628	18.8124	19.4813	18.4097	19.4866	15.9196	17.175	19.8013	24.8793	22.157	21.6332	17.3504	14.5497	19.8332	25.0599	20.4427	21.5526	22.9388	21.397	27.1141	21.9874	23.6493	10.0247	13.5797	9.32082	119.493	146.345	124.851	154.037	127.161	133.975
4559	4559	AT4G15490.1	indole-3-acetate beta-glucosyltransferase like protein		1848	AT4G15490	0.0270064	2.7175	0.0270064			0.3697	1.06805	0.469049	0.797129	28.8536	100.266	44.215	99.1415	29.7633	28.359	28.4386	97.3307	85.1919	118.276	41.9816	37.0822	46.3282	74.1439	70.7418	82.8534	49.9086	51.7369	30.9995	78.1804	102.048	117.196	48.8477	34.5085	27.9685	92.1808	84.2618	65.4683	0.541807	0.430386	0.136906	1.64619	1.1074	0.450553
2413	2413	AT5G61600.1	D binding protein - like		1045	AT5G61600	7.29876e-05	0.491967	0.0269961	7.71341	7.29876e-05	95.1273	99.9151	188.861	145.798	49.8089	53.0513	44.6075	65.6573	56.8161	41.0847	51.5258	55.2966	51.7861	52.0711	37.5115	35.8937	33.7325	44.1365	41.7583	81.4732	43.2965	43.6998	46.8261	54.5932	70.7988	71.5798	38.678	35.4892	35.3767	79.1741	79.4945	64.0794	77.8591	98.8517	108.671	83.3252	95.166	121.254
2360	2360	AT2G25060.1	early nodulin-like predicted GPI-anchored protein		863	AT2G25060	0.0267964	0.497807	0.0267964			116.316	126.238	112.484	107.8	55.2233	40.1116	70.1879	57.3449	58.0405	53.8425	53.7869	39.0089	40.1076	41.2183	61.7138	76.676	63.5829	49.6869	39.4495	37.0965	59.7074	83.4058	67.4506	57.4106	57.3308	57.2934	75.0007	66.3376	87.6018	41.7751	48.0449	36.5869	107.222	109.73	131.995	122.116	134.356	122.243
11034	11034	AT1G71140.1	hypothetical protein		2072	AT1G71140	0.0266692	2.16875	0.0266692			0.297243	1.05366	0.728863	0.734884	9.70769	31.8967	10.054	32.785	9.46708	8.54888	11.1071	29.1958	26.871	39.6232	10.4324	9.03709	11.8925	24.209	22.4566	31.9306	10.297	10.8153	9.04962	29.2595	37.579	31.5165	9.44362	9.60391	9.93294	30.9842	32.628	29.0765	0.388833	0.26222	0.240675	1.18689	1.18244	0.791638
23889	23889	AT2G05640.1			5988	AT2G05640	0.0266622	0.41158	0.0266622			0.030668	0.0575218	0.0323373	0.0149341	0.00220572	0.00871207	0.0140794	0	0.00661716	0	0	0	0.0261362	0	0	0	0	0	0	0.00776809	0	0.00767011	0.0345682	0	0	0	0	0.00788009	0	0	0.00716362	0	0.082348	0	0.00965592	0.0411173	0.0861939	0.0452541
4788	4788	AT2G42610.1			2524	AT2G42610	0.0264207	0.243186	0.0264207			5.7013	4.78063	3.39655	2.83676	29.8258	34.0544	26.0955	23.1303	28.1368	30.8735	30.4671	36.2523	36.1236	29.7874	28.148	26.5314	21.9635	23.547	23.1577	23.357	26.551	21.4112	30.3244	23.213	23.3941	22.7839	27.8109	23.8487	24.2126	21.002	22.0304	19.4245	4.81226	6.80281	5.48882	4.38749	5.11791	4.8365
16577	16577	AT5G39090.1	acyltransferase -like protein		1514	AT5G39090	0.0262996	3.21351	0.0262996			2.15736	2.40979	3.24527	2.75847	2.20182	8.02	1.87237	5.97689	2.78644	1.64553	2.17348	8.00989	6.77135	9.27877	1.39453	2.02477	2.26243	5.8654	5.95814	8.49631	2.1236	2.40845	1.08507	5.09577	6.40104	6.43386	1.90666	1.5541	2.06885	4.66552	4.95439	3.68771	2.36581	1.95288	2.15339	2.00358	2.63112	2.59466
27793	27793	AT3G55310.1	beta-ketoacyl-ACP reductase - like protein		1203	AT3G55310	0.00379504	2.02354	0.0262725	0.465503	0.00379504	2.70289	2.25229	4.02378	3.07744	0.0161226	0	0	0.086926	0	0.0483677	0	0	0	0	0	0	0	0	0.0569887	0	0	0	0	0	0.192719	0.0680591	0.0459569	0	0	0	0.160725	0	3.11547	2.64558	2.34761	2.21753	2.24334	2.29601
17220	17220	AT5G12030.1	heat shock protein 17.6A		631	AT5G12030	4.9334e-05	2.87609	0.0262706	21.5557	4.9334e-05	5.36854	8.55155	4.95923	6.53064	2.17625	12.4974	7.00562	27.7149	2.24943	1.3244	2.95491	4.86961	22.2337	10.3888	8.38895	94.14	74.8579	11.0767	5.65406	9.35626	9.97046	3.51876	7.52764	20.8309	38.8018	23.5121	7.76835	2.07553	1.68409	21.5416	25.7803	10.7858	3.90291	6.43579	5.76693	6.56498	9.2717	9.81796
22941	22941	AT5G43840.1	heat shock transcription factor-like protein		928	AT5G43840	0.0260744	10.6449	0.0260744			0	0	0.0673521	0.10233	0.018521	0.0204619	0	0	0.0555629	0	0	0.0613856	0	0	0	0	0	0	0	0.128935	0	0	0	0	0	0	0.0542252	0	0.0628173	0.0714909	0	0.253878	0	0	0	0	0	0
15567	15567	AT2G30890.1	hypothetical protein		2199	AT2G30890	0.0257861	0.42283	0.0257861			2.4313	2.99012	3.3713	2.72959	3.96773	3.81252	3.76141	4.60044	3.74392	4.21137	3.94791	4.2643	3.41115	3.7621	4.12988	4.94688	4.03636	5.11508	3.66277	4.10195	3.48379	4.18638	3.61406	5.0916	4.42965	4.28008	4.45178	4.42682	4.80663	2.73677	2.90656	2.33105	2.60969	2.67629	2.00792	2.83209	3.74202	2.39624
14449	14449	AT1G79410.1	unknown protein		1754	AT1G79410	0.0256508	2.07763	0.0256508			24.6715	22.3425	29.2408	29.6747	4.60787	9.16216	6.12874	17.2877	4.98839	3.64083	5.1944	7.75742	8.97417	10.7549	4.99255	5.94507	6.44646	9.21465	9.91706	20.0165	6.21613	6.7828	5.38729	11.7491	23.3286	16.7853	5.97302	5.26771	6.13946	17.8791	15.3895	14.8561	24.4387	24.4752	25.1007	23.3225	23.1036	20.6015
16864	16864	AT3G23670.1	hypothetical protein		6126	AT3G23670	0.0255552	0.365447	0.0255552			5.36845	5.7328	5.25766	5.07968	2.26993	1.59373	2.25764	2.04755	2.55244	2.21202	2.04532	1.8349	1.68479	1.2615	2.25665	3.10708	2.72893	1.90199	1.5002	1.38067	2.24919	3.06364	1.46008	1.87385	2.23491	2.0339	2.79283	2.47031	2.83069	1.79201	2.3785	1.66768	5.05271	5.72456	5.32809	5.46888	5.80737	5.92216
21750	21750	AT3G28270.2			1920	AT3G28270	0.0251182	2.07643	0.0251182			0	0.0314466	0.0096088	0	0.372153	0.349572	0.791498	0.678209	0.181567	0.56728	0.367611	0.329421	0.381798	0.337497	0.373068	0.440075	0.58857	0.593204	0.399143	0.318411	0.50455	1.04553	0.824413	0.952769	0.479036	0.602823	0.645032	0.375749	0.157565	0.472384	0.760792	0.392337	0	0	0	0.0281365	0.0662033	0
18542	18542	AT2G17620.1	putative cyclin 2		2420	AT2G17620	0.0250902	0.485844	0.0250902			5.27644	4.90169	5.77262	4.81169	0.972835	0.586305	1.10936	0.707993	1.31073	0.566274	1.0415	0.80136	0.523055	0.434501	1.06465	1.23217	1.31758	0.768977	1.0262	0.695616	1.16388	1.39168	0.772526	0.734411	0.622608	0.766961	0.788438	0.869979	1.70526	0.660474	0.718386	0.786549	5.16975	5.74684	4.91274	4.48839	4.62744	5.58923
8402	8402	AT1G13750.1	hypothetical protein		2842	AT1G13750	0.0247561	3.43334	0.0247561			10.0178	9.99217	12.1747	10.779	8.31375	7.24845	3.14704	3.9144	14.4747	4.23051	6.23604	9.48594	6.60968	5.64974	5.39769	5.48879	2.96435	4.44062	4.81694	5.26387	3.67437	2.45196	3.3148	5.9428	2.76185	3.03856	2.6709	2.36208	4.63413	1.48914	2.77116	2.65364	9.14291	10.5211	10.3893	10.7908	9.63246	9.55325
14351	14351	AT3G03190.1			960	AT3G03190	0.0247308	0.394701	0.0247308			60.2441	17.2375	70.3507	25.1983	9.8737	2.29708	15.4274	3.23311	5.09859	12.633	11.8895	2.9364	2.53226	1.42258	15.1316	11.7728	10.62	2.57421	2.34605	1.35649	13.1616	16.9932	16.1273	2.97562	3.43248	3.29122	15.611	18.7355	16.1156	10.0595	8.02264	7.17405	57.0681	63.2787	60.3855	19.6084	16.524	15.5801
5360	5360	AT1G11545.1	endo-xyloglucan transferase like protein		1812	AT1G11545	0.0245765	0.443299	0.0245765			63.2623	68.1313	61.6591	62.9131	28.7697	21.0063	26.319	26.7973	25.1343	29.9338	31.241	20.0346	23.8513	19.1329	24.7897	27.2595	23.6552	22.1586	18.9062	20.6974	26.0958	25.9686	26.8925	27.9848	24.0977	28.3094	29.5711	29.3299	33.3383	11.6709	13.6926	12.1574	59.1069	62.0434	68.6367	70.6033	63.4209	70.3698
18065	18065	AT2G41190.1	unknown protein		3129	AT2G41190	0.0245664	3.36422	0.0245664			3.85023	5.9015	4.38014	4.65847	1.56573	2.01597	1.3618	1.64464	1.60782	1.47833	1.61103	2.33199	1.84345	1.87248	1.87907	1.70242	1.6292	1.75672	1.95275	1.85341	1.39464	1.52357	1.16719	1.96374	1.42616	1.54403	1.42262	1.65882	1.73547	1.10078	1.42604	1.20281	4.59452	3.75824	3.19792	6.16834	6.48633	5.04984
4663	4663	AT1G01720.1	C domain protein, putative		1490	AT1G01720	0.0245477	2.16075	0.0245477			66.9847	95.8573	80.5151	85.6547	28.4654	63.1018	28.212	62.6392	29.0127	27.5532	28.8303	64.2828	57.2592	67.7634	28.1866	29.4733	29.3325	49.1637	47.8257	61.9666	30.1541	28.26	26.2219	49.7404	65.7671	72.4101	28.6409	25.2309	27.8588	68.03	65.5147	55.8475	66.1908	66.8334	67.9298	97.7914	91.7456	98.0349
30989	30989	AT2G07705.1			201	AT2G07705	0.0245377	2.15569	0.0245377			0	0	0	0.244707	0.100017	0.114758	0	0	0	0.30005	0	0.344274	0	0	0	0	0	0	0	0	0	0	0	0	0	0	0	0	0	0	0	0	0	0	0	0	0	0
17776	17776	AT2G36790.1	putative glucosyl transferase		1677	AT2G36790	0.0245362	2.70839	0.0245362			0	0	0.0111701	0	1.91869	2.18505	2.0308	4.14911	1.82772	2.00841	1.91995	2.79685	1.81501	1.9433	2.04768	1.45732	1.09398	2.72868	3.57601	4.47489	1.80289	2.99614	1.29338	3.4781	3.61788	5.35135	2.68438	1.05939	2.06351	9.41551	17.9722	13.4184	0	0	0	0	0	0
7052	7052	AT2G29460.1			1143	AT2G29460	0.000951371	2.16719	0.0244045	3.29109	0.000951371	7.10821	14.5124	7.829	7.64611	15.1376	185.546	12.0816	127.869	18.1264	6.17915	21.1072	163.662	135.81	257.167	6.33749	12.0259	9.45887	69.8335	75.6011	161.991	13.5974	11.8568	10.7907	120.585	151.111	111.912	10.7202	7.30005	13.5225	87.0678	76.737	53.0286	6.29836	7.53689	7.48938	13.8722	14.28	15.3851
13645	13645	AT1G73620.1			1723	AT1G73620	0.0243232	0.458738	0.0243232			76.0684	83.3039	79.1569	73.6344	4.36472	3.00935	4.26109	3.94023	5.9162	3.60894	3.56903	2.69701	3.08563	3.2454	2.92093	5.32113	4.61056	3.8789	2.77191	3.15522	3.64201	4.40867	4.73259	4.16259	3.63032	4.02779	3.90569	4.16188	6.08766	2.60729	2.78086	3.11018	72.9609	71.2696	83.9746	93.1363	69.243	87.5323
13881	13881	AT1G28610.2	lipase, putative		2115	AT1G28610	0.0241522	2.37872	0.0241522			3.35478	4.11583	2.60344	2.58516	6.2737	15.9583	7.2748	17.4044	5.61056	5.59827	7.61226	14.5822	13.7924	19.5002	8.05884	9.32506	8.55195	11.7667	10.7808	13.1743	6.71269	8.45953	6.65219	14.3677	18.6929	19.1525	9.08749	6.35287	6.00854	17.9965	16.4889	13.1741	3.22892	4.1011	2.73433	3.50422	4.97527	3.86799
20514	20514	AT4G21760.1	beta-glucosidase -like protein		2722	AT4G21760	0.0240873	0.100796	0.0240873			4.74995	2.51633	2.53625	2.21224	0.756294	1.20141	1.53633	2.35903	0.457465	0.956161	0.855255	1.47998	1.15222	0.972015	2.03503	1.19074	1.29633	1.48968	1.26119	0.830176	1.48956	2.13174	0.987691	1.57006	2.6715	2.83552	2.64451	1.49962	1.93998	3.82374	2.2771	2.95377	3.85357	5.98276	4.41353	2.1072	3.06099	2.3808
5878	5878	AT2G01170.1	putative amino acid or GABA permease		2356	AT2G01170	0.023674	2.01475	0.023674			33.2225	34.2253	35.236	37.8322	22.7549	30.0894	25.1334	33.6143	22.7242	23.16	22.3806	31.8733	28.4996	29.8954	25.2202	23.3041	25.0313	28.3487	29.0504	30.119	28.2392	25.5344	21.6265	30.8047	33.2143	36.824	25.7284	25.5618	23.9189	34.2772	38.1759	37.1488	34.166	35.5067	29.9949	35.3401	32.2038	35.132
19679	19679	AT4G28680.2	aromatic amino-acid decarboxylase - like protein		3469	AT4G28680	0.0235464	0.459849	0.0235464			0	0	0	0	0.624887	0.620769	0.683781	0.605852	0.730896	0.630907	0.512857	0.67363	0.571067	0.617609	0.91638	1.02085	0.790989	0.505228	0.540904	0.456086	0.724474	0.804532	0.522338	0.708497	0.622339	0.48672	0.775255	0.868433	0.825147	0.16932	0.293421	0.245237	0	0	0	0	0	0
568	568	AT5G44420.1			530	AT5G44420	0.023156	0.250879	0.023156			0.0419023	0.098741	0	0	153.142	120.175	60.2055	17.4123	216.374	163.951	79.1023	67.4869	169.853	123.184	131.911	70.3581	69.1765	34.5936	35.9601	45.7517	52.1938	53.6073	74.8154	25.1764	11.9002	15.1604	78.4891	29.0397	42.4965	2.30707	4.15055	2.04601	0.125707	0	0	0.296223	0	0
9867	9867	AT1G69720.1	putative heme oxygese		1715	AT1G69720	0.0231149	2.27239	0.0231149			0.0462272	0	0.0435733	0	6.2842	7.6834	1.52645	2.36736	11.483	2.87572	4.49388	10.6444	7.67155	4.73425	5.93835	3.87929	2.04339	2.05744	3.4533	2.7191	1.36017	1.04117	2.178	4.09214	1.67153	1.33842	1.59609	0.824641	2.23909	1.71397	2.46045	1.90598	0.0268616	0	0.11182	0	0	0
12390	12390	AT1G47670.1	unknown protein		2872	AT1G47670	0.0230932	0.499499	0.0230932			56.9071	51.0192	48.6899	52.0834	8.99331	8.29068	9.22628	10.6024	7.52362	9.30492	10.1514	9.62104	7.59309	7.6579	8.96192	10.3247	9.42167	9.33096	9.08213	9.56036	8.97116	9.62958	9.07811	8.3955	11.7232	11.6886	9.61068	10.0451	9.56782	7.62532	9.62752	8.00399	53.1341	61.397	56.1901	49.5856	51.1605	52.3114
3735	3735	AT4G23260.1	unknown protein		2733	AT4G23260	0.0227651	2.72649	0.0227651			0.393337	0.846208	0.735231	0.439666	30.0735	48.1546	24.4523	53.2834	36.908	23.2135	30.0989	54.6814	43.953	45.8295	32.0822	30.9842	31.4056	37.748	40.9381	36.9828	25.1734	28.926	19.2574	46.6602	53.1951	59.9948	24.3155	20.9939	22.201	75.1303	72.7564	73.5437	0.428057	0.322785	0.429168	1.14965	0.910298	0.478676
21150	21150	AT5G15720.1	unknown protein		1657	AT5G15720	0.022624	2.40922	0.022624			0.792678	0.845579	1.06792	0.798123	0.278218	0.452153	0.454885	0.486316	0.296182	0.1398	0.398671	0.510371	0.346863	0.499225	0.644931	1.46476	0.349317	0.287674	0.409845	0.408791	0.354121	0.557232	0.453303	0.354953	0.568211	0.535785	0.237348	0.158915	0.621138	0.24483	0.232853	0.743916	0.671231	1.08634	0.620463	0.733894	0.708313	1.09453
8258	8258	AT2G15480.1	glucosyltransferase like protein		1953	AT2G15480	0.0226035	2.72978	0.0226035			34.4053	45.3771	45.0877	55.1656	10.9222	34.9134	8.83987	44.9831	14.8028	9.40047	8.56327	35.0772	32.0306	37.6325	8.98036	7.9959	9.73304	27.001	31.3763	64.0954	8.28395	10.0388	8.19685	33.6262	63.007	38.3162	8.84982	7.72755	8.0811	39.3069	37.3878	35.3868	34.2368	37.0855	31.8936	44.7963	48.1294	43.2055
11921	11921	AT1G74300.1	unknown protein		1311	AT1G74300	0.0225136	2.18078	0.0225136			11.426	10.3248	12.0487	10.8324	6.16464	7.22527	4.41733	5.301	8.20451	3.93973	6.34969	8.44809	7.01177	6.21596	5.36308	5.5347	4.54874	4.98875	5.08157	4.94651	4.0517	5.14969	4.05059	5.67604	4.75017	5.47679	4.74576	3.5656	5.10984	6.14444	5.42256	4.87572	10.1224	12.0475	12.1081	11.8285	8.79536	10.3504
2858	2858	AT1G62500.1	putative proline-rich cell wall protein (pir|IS52985); similar to ESTs gb|AI239404, gb|R89984, and emb|Z17709		1458	AT1G62500	0.0221043	0.453072	0.0221043			6.38469	6.77567	5.95614	5.90756	41.1992	25.9259	36.1922	19.2872	48.1787	40.9208	34.4982	29.5611	27.813	20.4035	45.6561	64.9721	55.1522	28.4059	17.0061	17.296	38.1645	33.134	37.2782	21.4316	16.4102	20.0198	40.4086	32.2399	38.7035	12.8474	15.345	13.156	3.61535	5.85994	9.67877	5.62734	7.06991	7.62976
9051	9051	AT2G22860.1	unknown protein		692	AT2G22860	0.000663376	0.418245	0.0220754	3.45802	0.000663376	81.301	73.4279	134.566	154.312	10.7125	11.7202	6.48405	13.5905	13.1093	7.41474	11.6136	11.3778	9.07431	14.7084	6.87762	10.3618	8.13781	9.73763	8.90245	13.3736	6.48009	5.71248	7.25959	12.4494	15.4384	12.8838	5.21612	9.1107	8.15315	9.05336	10.9338	9.8741	56.3285	100.529	87.0454	65.291	71.7045	83.2882
14760	14760	AT5G20410.1	monogalactosyldiacylglycerol synthase		2208	AT5G20410	0.0220693	2.00778	0.0220693			4.57111	4.51825	3.89992	3.62217	5.3381	3.87881	4.7103	3.52384	4.62815	5.51842	5.86772	4.13399	3.8476	3.65483	5.47323	5.87837	5.22507	4.16671	4.11374	4.12391	4.12504	4.82362	5.18224	3.43976	3.19362	3.93815	4.55682	5.11405	5.43588	2.72369	2.82752	3.77479	5.307	4.42673	3.97959	3.96311	4.48349	5.10815
15221	15221	AT2G21640.1			1167	AT2G21640	0.0219095	3.02456	0.0219095			10.7776	10.6541	14.8402	13.7552	5.18929	11.4656	6.61414	33.8337	4.12481	6.10752	5.33553	10.7127	9.63086	14.0531	5.55944	5.48912	7.70032	13.2833	13.5583	16.0791	7.96019	6.83747	5.04476	26.3232	40.3429	34.8351	6.28968	6.43578	7.76732	91.0163	89.2648	108.433	8.70733	10.9104	12.715	9.43363	12.2009	10.3277
17797	17797	AT4G00960.1			1820	AT4G00960	0.021539	2.04838	0.021539			2.07488	1.73886	2.22266	2.13461	1.29352	1.01638	0.870522	0.884092	1.81032	0.703168	1.36708	0.942806	1.06035	1.04599	1.61593	0.789137	0.768363	0.688056	0.876898	0.874493	0.536815	0.91683	1.15792	1.21561	0.827833	0.608832	0.567615	0.713158	1.11596	0.376608	0.730744	0.973244	1.47892	2.79547	1.95024	1.76512	2.04327	1.40818
910	910	AT1G21250.1	putative wall-associated kise 1		2848	AT1G21250	0.021485	2.03039	0.021485			0.313809	0.262884	0.186086	0.130209	82.1014	113.548	25.0207	60.3007	139.126	36.0187	71.1596	135.938	94.5265	110.179	43.1649	60.2636	28.8132	69.0225	62.5738	78.5823	28.1889	27.6023	19.271	78.7615	42.7396	59.4011	23.0097	13.733	33.1738	36.5259	58.9659	66.1102	0.272745	0.349909	0.318774	0.370944	0.318215	0.0994924
9883	9883	AT1G04770.1	unknown protein		1479	AT1G04770	0.00168285	0.489928	0.0213806	2.4066	0.00168285	47.4391	210.003	44.5332	167.378	10.2551	147.239	12.1482	230.565	11.4621	9.12631	10.1768	150.323	134.086	157.308	8.7157	9.96005	7.41697	110.421	102.91	150.122	13.4808	12.1676	10.7962	214.599	231.646	245.449	15.3223	16.194	18.888	202.654	192.133	218.917	44.5004	50.7178	47.0991	192.703	212.673	224.633
20869	20869	AT5G50800.1	MtN3-like protein		2228	AT5G50800	0.021229	2.26133	0.021229			2.6671	9.61175	2.4003	4.07285	0.523835	3.99641	1.24956	8.75846	0.364216	0.740472	0.466816	3.74971	3.85937	4.38014	1.23927	1.02427	1.10672	3.19047	3.08249	4.32925	1.49008	1.63599	0.622617	5.03876	8.75081	12.4858	1.07135	1.56654	1.37881	10.2363	7.69215	9.70706	2.06951	2.7965	3.1353	8.51224	11.6947	8.6283
2485	2485	AT4G21850.1			1123	AT4G21850	0.0212207	0.490007	0.0212207			508.042	525.75	661.09	527.332	44.8767	55.3181	34.4012	59.0838	55.186	32.6023	46.8419	52.8499	52.8192	60.2851	28.2855	35.2197	25.5459	66.6452	53.6366	44.1314	36.0545	36.615	30.534	58.2662	65.3142	53.6711	27.2173	43.1557	52.8653	37.8253	41.9533	33.2198	474.354	471.538	578.233	517.082	523.111	537.056
145	145	AT4G35770.1	senescence-associated protein sen1		1252	AT4G35770	0.000184288	0.404458	0.0211365	0.205493	0.000184288	1.62196	1.29111	2.60946	1.89527	651.582	268.657	387.518	231.788	663.656	651.65	639.44	307.567	287.993	210.41	517.928	514.806	344.753	239.041	283.342	303.119	428.411	245.769	488.374	218.94	291.789	184.634	618.735	665.874	676.003	273.787	166.915	236.179	1.49184	2.07773	1.2963	1.58812	1.16506	1.12015
11437	11437	AT4G26760.1			3217	AT4G26760	0.0210678	0.477547	0.0210678			37.601	37.1275	38.2615	35.6653	8.86352	8.77625	8.75977	9.22669	8.86242	9.26672	8.46143	9.35362	9.801	7.17414	9.55935	11.6446	10.2681	8.78284	8.76884	8.48386	8.90525	9.87755	7.49652	10.0973	8.4218	9.16097	9.6012	9.84206	10.331	7.51165	8.67671	7.13679	34.8305	38.3269	39.6456	37.3609	34.324	39.6977
18531	18531	AT1G59740.1	unknown protein		4341	AT1G59740	0.0210297	0.496051	0.0210297			7.58005	7.17319	8.34023	8.43366	1.78813	2.27043	1.47966	3.00124	1.31754	2.1263	1.92054	2.393	2.43615	1.98213	1.89522	1.83599	1.83434	2.71854	3.15727	2.69944	1.35448	2.30983	0.774673	2.53291	3.45362	3.0172	2.35958	1.88724	2.35328	1.07918	1.28547	0.987177	6.27501	9.72068	6.74447	6.77735	7.31456	7.42767
16029	16029	AT4G30110.1	cadmium-transporting ATPase-like protein		4344	AT4G30110	0.0205431	0.413501	0.0205431			8.16568	2.69174	6.31736	3.5043	3.57322	3.3559	2.81897	2.27644	3.26362	4.1228	3.33325	3.28537	3.48117	3.30115	3.113	3.27294	3.4805	3.31287	3.02396	3.24132	2.89366	3.15625	2.40699	2.57566	2.23954	2.01412	2.9587	3.44087	2.9801	1.44189	1.55549	1.22235	7.03979	10.5286	6.92865	2.45327	3.06341	2.55853
15053	15053	AT2G07725.1	putative protein		746	AT2G07725	0.0204509	2.8796	0.0204509			3.75023	2.22626	2.69627	3.13066	3.0534	4.4208	3.13481	4.31695	4.3083	2.10741	2.74448	0.979511	6.75171	5.53118	5.57191	1.86496	2.76523	4.07215	2.03339	3.8275	5.79892	2.7039	0.901607	3.80508	5.30099	3.84479	1.60543	3.61258	2.08233	8.96366	7.46106	4.01407	5.56285	3.91186	1.77599	3.01856	2.25527	1.40494
5782	5782	AT5G19530.1	spermine synthase (ACL5)		2254	AT5G19530	0.0202971	0.409934	0.0202971			95.0621	70.8069	87.1061	82.8406	27.6985	20.5958	24.2819	27.987	23.1405	27.7982	32.1569	21.5319	20.2567	19.9989	23.7011	27.7149	23.5414	24.0697	20.5446	22.3195	25.5746	22.3913	24.8798	25.7091	30.2566	27.9952	24.1189	27.4322	29.2002	16.9807	18.5827	19.4696	82.8267	108.052	94.3077	70.1525	77.2672	65.0011
22842	22842	AT5G51210.1	oleosin-like		844	AT5G51210	0.0201165	2.06325	0.0201165			1.25267	1.65787	1.70903	1.78511	0.170363	0.0972203	0.157196	0.107917	0.062972	0.448116	0	0.139041	0	0.15262	0.0777025	0.0747607	0.0745638	0.223261	0	0	0.256863	0.214724	0	0.0749152	0.0830888	0.165748	0.18445	0.220156	0.142005	0	0	0.287374	1.83385	0.592337	1.33183	2.17165	1.12306	1.6789
24892	24892	AT5G35830.1			1104	AT5G35830	0.020046	2.1512	0.020046			0	0.0435017	0.0181361	0	0	0	0	0	0	0	0	0	0	0	0	0	0	0	0	0	0	0	0	0	0	0	0	0	0.050418	0	0	0	0	0	0	0	0.130505	0
16248	16248	AT3G44320.1	nitrilase 3		2433	AT3G44320	0.000529669	2.21758	0.019941	3.24072	0.000529669	52.3774	126.29	59.1942	71.8744	2.73099	29.8966	3.78388	18.0733	3.05757	2.28811	2.84728	27.291	27.0871	35.3118	4.87307	3.56915	3.15154	21.487	18.9541	29.6938	4.24206	3.96995	3.13963	13.6628	19.2323	21.3247	2.64094	3.89181	4.94451	18.135	14.5832	18.2843	54.3469	47.8795	54.9057	126.401	119.567	132.901
18750	18750	AT5G64980.1			2461	AT5G64980	0.0196684	0.328898	0.0196684			2.33271	1.98432	1.99358	1.86678	1.33991	1.19917	1.75484	1.86946	1.18355	1.48842	1.34776	1.41973	1.00478	1.17299	1.30649	1.64754	2.08114	1.99917	1.28935	1.34551	1.76527	1.78187	1.71739	1.81246	1.74275	2.05317	1.63188	1.52499	1.99299	2.61564	3.2472	2.57352	1.76252	2.72476	2.51085	2.19212	1.84637	1.91447
31253	31253	AT2G04980.1			4605	AT2G04980	0.0196307	2.19218	0.0196307			0	0	0	0	0	0	0	0	0	0	0	0	0	0	0	0	0.0253572	0.0103828	0.0168521	0.0159254	0	0	0	0	0	0	0	0	0.0186346	0	0	0.0447458	0	0	0	0	0	0
1054	1054	AT2G29630.2	putative thiamin biosynthesis protein		3278	AT2G29630	0.0195443	2.09145	0.0195443			16.2324	16.9573	15.7134	17.8141	116.309	144.518	135.678	179.638	121.49	113.623	113.815	154.675	156.261	122.619	139.478	116.809	111.529	132.842	161.501	144.712	127.334	155.153	124.548	169.127	180.314	189.474	168.785	153.176	142.847	233.497	257.659	222.22	13.8077	21.173	13.7166	17.2551	18.3697	15.247
17227	17227	AT3G49620.1	2-oxoacid-dependent oxidase (din11)		3070	AT3G49620	0.019472	0.0643218	0.019472			0.0456072	0.0126267	0.124877	0.0307583	2.23278	46.2105	3.56438	40.583	2.24684	1.382	3.06951	47.2483	26.5507	64.8326	1.40421	1.31147	1.56825	16.252	32.3211	101.411	3.75633	1.11976	5.81704	29.8758	72.6546	19.2185	2.27085	1.56548	1.74001	5.24966	8.28353	4.44512	0.0418804	0.0949412	0	0	0.019536	0.0183441
16013	16013	AT3G06020.1	hypothetical protein		903	AT3G06020	0.0190754	0.302199	0.0190754			13.8385	17.4694	10.6203	7.72717	3.12559	2.45832	2.76369	3.07025	3.28323	3.05005	3.0435	2.99168	1.65558	2.72769	3.62833	2.25882	2.11173	3.40025	1.40408	2.27186	3.52085	3.07622	1.69401	3.29351	2.35415	3.56308	3.035	3.69348	3.12275	1.33297	1.80094	1.77573	12.6449	14.461	14.4097	13.198	21.4404	17.7698
8444	8444	AT5G38530.1	tryptophan synthase beta chain		2433	AT5G38530	0.0190655	2.12837	0.0190655			39.1141	44.9388	45.2764	49.538	12.0199	40.6925	14.9306	43.2139	14.4018	10.1512	11.5068	37.2082	34.0942	50.7752	12.2158	11.9535	12.0536	32.9734	27.2988	40.8799	16.1969	16.9625	11.6324	37.8797	44.6303	47.1316	14.1248	11.5313	12.4117	46.8204	46.5119	43.8262	36.9285	41.1163	39.2975	45.6524	45.163	44.001
11096	11096	AT2G01610.1	unknown protein		904	AT2G01610	0.0186991	0.355943	0.0186991			63.7884	26.7357	37.8371	36.5404	9.65903	5.75348	10.8514	7.00784	9.37468	7.67412	11.9283	4.76686	7.11602	5.37756	13.8528	13.0546	10.8146	6.38417	5.07488	3.66995	8.67142	10.13	13.7527	6.09758	8.0375	6.88845	10.6065	7.30972	7.8605	7.02466	7.751	8.40571	53.1408	70.1832	68.0411	24.7294	24.9064	30.5713
14277	14277	AT3G08870.1	putative serine/threonine protein kise		2227	AT3G08870	0.0184506	3.157	0.0184506			0.522405	2.43938	0.194588	0.42241	2.95816	8.87675	2.05903	4.39031	5.19749	2.04232	1.63467	10.0757	8.17097	8.38358	3.57379	2.63183	1.94339	6.54375	9.09453	9.11171	2.1104	2.3225	1.7442	4.30466	4.14988	4.71638	1.97454	2.2942	2.314	4.14652	3.09086	4.11485	0.637095	0.430443	0.499677	2.45028	2.62496	2.24291
3868	3868	AT3G49670.1	receptor protein kise - like protein		3539	AT3G49670	0.0183482	0.492272	0.0183482			19.2025	19.7702	17.3403	16.9817	34.6859	33.6703	39.2686	44.9858	35.8672	36.923	31.2676	35.7737	36.4912	28.746	47.9855	37.4123	41.4918	42.7478	45.6005	42.978	41.8674	47.4508	28.4875	46.1159	41.8463	46.9951	48.4502	50.0442	46.3924	25.7041	30.8416	28.7914	17.5962	21.7513	18.2599	19.1998	20.8226	19.2883
3992	3992	AT4G30140.1	unknown protein		2290	AT4G30140	0.0182607	0.293534	0.0182607			22.1867	19.56	19.3254	19.1259	28.2943	50.1396	30.2159	61.2305	34.4433	29.5087	20.9308	43.0788	49.381	57.9589	26.3301	27.3676	30.3308	61.7924	52.2189	38.9183	42.5328	29.612	18.5029	72.6503	56.9713	54.07	38.8602	39.2404	52.0145	55.5956	44.011	36.97	20.6454	25.5943	20.3205	19.1382	22.3489	17.1928
14743	14743	AT5G10170.1	myo-inositol-1-phosphate synthase -like protein		2975	AT5G10170	0.0182324	0.349552	0.0182324			64.8232	111.163	65.551	78.6826	5.76922	10.1556	6.33643	9.11067	4.6501	5.96657	6.69098	10.4287	9.85687	10.1811	8.52078	9.90429	6.54091	10.9679	7.7915	9.85338	6.17523	5.87307	6.96098	8.63153	8.37809	10.3224	6.74867	6.87522	6.8268	3.52413	4.6398	3.69873	59.9679	73.2351	61.2667	102.401	117.825	113.264
29701	29701	AT2G44130.1	unknown protein		1445	AT2G44130	0.0179948	0.483881	0.0179948			4.83168	0	2.73999	5.1612	1.35852	0	0	0	0	0	4.07557	0	0	0	0	0.869685	0	0	0	0	0	0	0	0	0	0	0	0	0	0	0	0	5.68349	6.00329	2.80825	0	0	0
9669	9669	AT1G05560.1	UDP-Glucose Transferase (UGT75B2)		1650	AT1G05560	0.0179208	2.28737	0.0179208			8.78488	11.2306	7.55878	12.0169	15.0736	43.9007	17.2919	51.3948	11.8617	13.2863	20.0727	41.0921	35.1975	55.4126	18.7716	17.2602	19.4379	32.048	34.212	79.1561	17.8247	22.0727	11.9783	38.6257	63.7169	51.8418	21.8378	16.1762	16.2714	32.5459	36.3974	22.8334	9.64471	8.1365	8.57343	13.0797	9.57974	11.0323
15364	15364	AT4G03270.1	putative D-type cyclin		1317	AT4G03270	0.0174818	0.275063	0.0174818			10.7808	12.1186	6.42737	5.52863	4.25142	2.98002	3.48059	4.78961	3.97286	4.65057	4.13083	4.02316	2.03784	2.87905	3.91144	4.82162	3.09919	3.11113	3.93505	3.55494	3.8849	3.90191	2.65497	4.24396	4.25592	5.86896	5.86444	5.00602	5.00066	2.84848	3.90881	2.81141	9.10689	12.6673	10.5683	10.0948	13.4302	12.8309
6434	6434	AT1G59700.1			1664	AT1G59700	0.0174429	2.47745	0.0174429			4.42898	6.12269	4.67828	6.39223	22.645	52.9071	26.0827	42.6187	20.3089	24.2908	23.3354	50.3094	45.9806	62.4313	28.2395	27.2417	27.6174	45.0385	42.1957	50.5042	24.6652	28.773	24.81	39.2064	42.1937	46.4559	26.3211	23.4679	27.2597	37.8327	33.5394	30.752	4.59189	5.14469	3.55035	5.74271	7.36095	5.26442
14712	14712	AT2G07698.1	putative protein		2654	AT2G07698	0.0173076	2.22198	0.0173076			8.02612	5.95221	6.44964	7.07883	3.77591	5.97596	3.90124	4.22632	4.67983	3.27584	3.37207	3.29602	6.85368	7.77817	6.54834	3.8207	3.44103	3.90405	3.43598	4.14255	5.06534	3.51663	3.12176	3.74028	5.17213	3.76654	2.78799	4.4193	3.95729	9.87189	5.73199	3.30387	9.6841	7.30493	7.08933	6.14951	5.49674	6.21037
16233	16233	AT4G35190.1			1668	AT4G35190	0.0172435	2.31442	0.0172435			3.70538	7.59811	3.36982	4.92854	2.13713	3.93576	1.85418	3.49622	3.0725	1.72036	1.61853	3.78354	3.20158	4.82215	2.49278	3.97319	2.52077	4.50393	3.56647	4.8054	2.10817	1.68962	1.76474	3.13798	3.73532	3.61536	1.88415	1.1039	1.88011	2.84603	2.91708	2.12233	2.96938	4.72166	3.42509	6.45486	8.12083	8.21865
94	94	AT3G63160.1			522	AT3G63160	0.0170124	2.22168	0.0170124			2.88212	5.51899	3.51769	3.26495	1081.12	1179.18	1247.02	1037.04	1089.58	1075.35	1078.43	1290.43	1257.25	989.856	1111.22	943.14	1013.87	1170.03	1549.92	1324.77	1184.98	1160.75	1395.32	1259.56	1019.71	831.849	1201.35	1344.55	1251.29	604.3	636.446	622.251	2.18537	3.54634	2.91466	2.57375	10.8899	3.09333
20569	20569	AT1G69790.1	putative protein kise		2405	AT1G69790	0.0169899	6.18717	0.0169899			6.18585	9.33965	6.60783	8.93901	0.362091	1.62205	0.203108	1.70335	0.439946	0.312668	0.33366	1.55475	1.16772	2.14369	0.357319	0.834221	0.145113	1.2347	1.15728	2.01888	0.301879	0.101542	0.205902	1.07755	2.04333	1.98917	0.345175	0.354562	0.510998	2.29322	1.96071	2.70088	6.57563	6.60199	5.37993	7.79447	10.9327	9.29177
17587	17587	AT1G57590.1	unknown protein		2404	AT1G57590	0.0169316	3.09594	0.0169316			15.2531	21.0692	17.1307	17.7997	2.60148	9.63899	5.62236	10.7358	1.97187	2.8521	2.98048	8.26957	8.56719	12.0802	2.59175	3.98042	4.43839	7.68378	9.36591	8.36778	5.16986	8.49282	3.2044	9.25854	11.3829	11.5659	3.98861	3.83938	2.76065	8.09881	6.97042	3.90082	15.5147	12.5668	17.6777	22.1491	21.0048	20.0536
1797	1797	AT5G61160.1	anthocyanin 5-aromatic acyltransferase - like protein		1581	AT5G61160	0.0167299	0.0705859	0.0167299			0	0.66974	0.0835543	0	67.3375	181.772	32.7557	58.2286	75.0444	87.0552	39.9129	152.391	189.338	203.588	39.2414	25.6761	33.4695	91.1886	83.2958	121.827	30.531	37.5717	30.1645	68.19	61.8906	44.6052	38.7074	47.1991	32.8856	7.61114	14.6418	7.63026	0	0	0	2.00922	0	0
2336	2336	AT1G19180.1			1527	AT1G19180	0.000302324	2.09134	0.016714	9.94726	0.000302324	67.5461	85.5158	111.727	90.7533	51.6039	94.3812	22.2254	53.8087	58.8409	33.5671	62.4036	107.542	70.8195	104.782	18.6578	31.2499	18.8948	57.2176	76.6079	91.0299	27.0241	21.3906	18.2614	55.5946	54.0139	51.8176	23.5779	29.7915	26.7648	36.1025	42.952	45.7517	66.4008	64.3054	71.9321	75.4036	88.711	92.4328
7621	7621	AT2G37760.2	putative alcohol dehydrogese		2067	AT2G37760	0.0167058	3.04163	0.0167058			40.4733	52.4697	43.5162	46.5507	14.4765	51.6894	19.8871	63.6955	16.4825	12.7928	14.1541	46.1274	46.1225	62.8184	20.8947	19.5407	21.1703	44.7318	33.7033	45.1715	23.4534	19.7659	16.442	51.0687	66.6111	73.4066	17.5482	16.0254	17.5505	100.104	98.4005	95.6947	38.9252	40.0813	42.4133	52.78	54.8471	49.782
5245	5245	AT4G32870.1			599	AT4G32870	0.0166697	0.428481	0.0166697			66.7179	63.0752	62.5734	60.5037	15.5304	9.20822	8.02364	7.16978	25.7022	9.75979	11.1291	10.364	5.84915	11.4115	9.77814	14.1868	8.67254	7.76936	5.85503	7.73968	9.81309	5.63042	8.62741	8.50678	6.37828	6.62429	5.90222	6.8149	13.1131	5.40307	5.22014	6.19468	61.7422	64.3113	74.1001	61.7081	60.1183	67.3992
5069	5069	AT1G16410.1	putative cytochrome P450 protein		2620	AT1G16410	0.0166696	0.497855	0.0166696			0.529055	0.00726507	0.727652	0.125279	34.6094	1.44905	48.5388	6.15099	26.599	42.8845	34.3448	0.966998	2.5239	0.856243	56.0494	41.1042	40.6205	2.13222	1.29746	1.40571	50.1995	63.4206	31.9963	7.72689	5.78643	4.93965	45.162	62.935	50.3339	23.371	22.3873	13.2843	0.7644	0.428157	0.394607	0	0	0.0217952
2573	2573	AT5G44680.1	unknown protein		1777	AT5G44680	0.0166486	0.484806	0.0166486			2.06995	1.58209	1.86047	1.57529	69.6796	58.7506	66.3289	61.0518	53.4276	77.3414	78.2699	70.3823	57.1907	48.6789	78.796	72.8378	82.8338	67.3398	70.7108	66.8372	69.1749	67.219	62.5927	68.6079	54.2712	60.2762	64.2578	65.938	74.2501	19.3225	36.1126	25.6388	1.93288	1.55706	2.7199	1.38394	1.84773	1.51459
6840	6840	AT1G18250.2	putative protein		1363	AT1G18250	0.0166256	0.407687	0.0166256			59.1241	56.199	50.7229	48.3626	18.1583	14.0592	20.6634	17.9387	18.8423	17.6785	17.9542	15.5886	13.6116	12.9773	21.3737	26.4518	22.3229	16.8143	13.8673	12.0137	19.5825	23.4354	18.9722	18.8051	16.9067	18.1043	25.9908	19.0916	22.2827	11.8557	14.6991	10.3567	54.9658	59.6004	62.8061	55.099	56.8592	56.6388
18876	18876	AT1G23340.1	conserved unknown protein		2937	AT1G23340	0.0165368	0.440801	0.0165368			6.67566	6.13006	7.5831	7.2473	1.39803	1.37598	2.62593	3.16087	1.1154	1.44963	1.62906	1.67561	1.30917	1.14316	1.72438	1.59931	1.49626	2.21774	1.69308	2.08443	2.84671	2.51274	2.51834	2.76502	3.37244	3.34514	3.15867	3.53613	3.00893	0.865782	0.962438	1.04369	6.27056	6.94945	6.80698	6.74768	5.92682	5.71568
1526	1526	AT5G49480.1	Cl-inducible Ca2+-binding protein-like; calmodulin-like		896	AT5G49480	0.0165205	2.37037	0.0165205			422.844	496.284	515.455	591.056	73.3782	155.542	109.321	351.446	87.458	65.0478	67.6287	138.175	133.916	194.535	87.3932	75.4222	83.4021	192.396	171.97	252.877	109.075	153.49	65.3988	273.751	415.606	364.982	78.5743	97.0062	96.2895	556.585	411.591	491.955	394.032	446.672	427.829	510.825	523.004	455.023
20311	20311	AT5G48850.1			2323	AT5G48850	2.20781e-05	2.8196	0.0164667	33.5501	2.20781e-05	8.89555	907.829	18.3864	258.791	0.670986	664.898	2.91782	424.523	0.530484	0.764364	0.718109	630.864	544.767	819.063	1.13692	1.20019	0.948233	343.526	380.956	596.982	3.13856	2.78576	2.82915	402.43	373.281	497.858	4.71777	5.54839	5.50006	241.298	241.93	275.55	10.1205	8.14171	8.42445	745.435	992.646	985.406
9369	9369	AT4G18280.1			738	AT4G18280	0.00025634	2.0149	0.0164441	3.88393	0.00025634	7.73729	11.587	9.98084	8.14898	11.5651	8.82413	9.63496	10.8145	12.4394	9.92706	12.3287	9.58382	8.14462	8.74394	11.305	10.8362	10.3189	12.4693	8.75027	11.629	12.2545	7.9779	8.67249	11.5732	8.76703	12.1032	9.69798	10.8186	10.7759	6.46019	8.78912	9.39972	5.56903	7.14373	10.4991	10.027	10.6848	14.0493
14722	14722	AT3G53230.1	CDC48 - like protein		3322	AT3G53230	0.0163836	2.21461	0.0163836			32.4277	46.0051	43.4069	48.1595	4.46518	16.4096	7.09388	32.675	4.66905	4.21096	4.51554	13.6849	13.6569	21.8869	6.15205	9.53313	10.6732	13.5269	18.0747	29.5664	7.79125	8.22789	5.26249	23.6933	40.0367	34.2951	6.84947	5.47293	6.64003	43.2961	48.4269	49.3996	32.3205	35.6921	29.2706	47.9436	46.1778	43.894
16075	16075	AT5G53590.1	unknown protein		984	AT5G53590	0.0163536	0.461098	0.0163536			26.0682	35.8195	26.9262	31.9375	2.85081	4.20171	2.92538	4.18294	3.21355	2.67978	2.65911	4.80834	3.94145	3.85535	3.92048	3.3738	3.04238	5.35004	4.00618	5.31428	2.48946	3.25238	3.0343	4.17382	4.27137	4.10363	3.18936	3.60545	3.46742	2.95008	3.80178	4.47417	25.6764	27.3219	25.2062	30.3291	42.6559	34.4736
14686	14686	AT5G10970.1	zinc finger -like protein		819	AT5G10970	0.00103162	0.359934	0.0162931	0.406649	0.00103162	29.6428	35.473	29.1186	30.113	5.33519	6.37099	6.47715	6.56061	4.72026	6.52699	4.75831	8.25205	5.30596	5.55495	7.67734	5.8332	6.5295	6.50886	6.5397	8.29558	7.42491	5.88898	6.11755	8.10937	5.53997	6.0325	5.75487	6.80093	7.67686	5.79528	6.0085	5.83599	29.1576	34.646	25.1247	33.263	41.2032	31.9529
15261	15261	AT4G01390.1	hypothetical protein		1354	AT4G01390	0.000583	0.434547	0.0162727	0.254591	0.000583	24.8522	41.0629	10.446	11.0731	8.06318	15.4186	7.82273	7.29549	4.08023	8.8562	11.2531	13.8449	14.8577	17.5532	6.70801	8.29587	9.47151	15.0396	11.7757	14.8683	5.00528	6.28901	12.1739	9.0681	7.00742	5.81095	11.1379	10.651	10.5412	1.42167	1.88931	1.02431	26.4417	26.9805	21.1345	39.2501	50.1374	33.8012
17096	17096	AT3G59140.1	ABC transporter-like protein		5282	AT3G59140	0.0161437	2.33995	0.0161437			5.34771	9.57756	7.45345	8.61236	2.7673	16.7891	3.98806	26.1445	2.34643	2.1599	3.79557	14.1112	13.724	22.532	3.65504	3.57012	4.59808	12.0723	10.4083	21.3228	4.79828	4.54588	2.62003	17.4539	30.1468	30.8329	4.22366	3.35894	2.94035	26.5292	27.9322	21.6746	5.93128	5.3366	4.77526	10.1249	9.60264	9.00514
11363	11363	AT4G37750.1	ovule development protein aintegumenta (ANT)		2888	AT4G37750	0.0160894	0.479644	0.0160894			17.3387	16.6821	12.7159	12.9524	9.62332	7.26756	9.2707	10.4157	8.98806	10.6501	9.23179	8.09801	7.45394	6.25074	8.90821	10.9457	9.92333	8.26501	6.40708	6.94167	9.43857	10.2861	8.08742	8.81128	10.7413	11.6946	10.2017	9.04592	12.223	11.1627	11.1875	10.0484	12.9232	22.9322	16.1608	15.1017	19.6375	15.307
8783	8783	AT3G13672.2	seven in absentia-like protein		1802	AT3G13672	0.0160841	2.14048	0.0160841			10.3231	10.7463	8.8968	7.8407	16.8991	18.0541	16.1009	12.2026	13.6435	20.6312	16.4225	15.4655	18.6098	20.087	16.973	15.7732	15.4423	14.4142	13.8182	16.5062	14.482	14.3848	19.4359	12.8839	12.2072	11.5168	13.0299	11.9174	14.9055	15.3957	8.93555	9.58738	8.71342	12.4913	9.76462	9.8109	12.4659	9.96221
18689	18689	AT2G07696.1			832	AT2G07696	0.0160301	2.12688	0.0160301			0.844491	0.69558	0.957975	0.427814	0.660599	0.674007	0.281412	0.392274	1.22037	0.326119	0.435308	0.239911	0.31988	1.46223	0.678229	0.380898	0.385565	0.455355	0.505701	0.759478	0.720198	0.124037	0	0.260015	0.663474	0.253332	0.320591	0.254673	0.371913	1.49912	0.514068	0.299885	1.66883	0.553777	0.310867	0.672907	0.390472	1.02336
15057	15057	AT1G25530.1	hypothetical protein		2885	AT1G25530	0.0159938	0.476344	0.0159938			29.0254	36.3375	24.2482	27.5991	3.6323	7.06613	4.06171	7.04375	4.30477	3.54396	3.04816	7.25293	6.12772	7.81774	4.3584	5.24232	4.34004	7.55487	5.04345	6.79773	3.73038	4.42521	4.02954	5.13709	7.40967	8.58448	3.94121	3.53702	3.5034	5.5407	5.77924	6.06914	23.2016	33.8786	29.996	34.9021	34.9069	39.2035
6303	6303	AT4G19390.1	unknown protein		1661	AT4G19390	0.0159852	2.04302	0.0159852			6.04482	5.83696	6.74709	6.25742	20.0323	25.6296	16.894	24.3891	20.8889	17.9563	21.2516	27.0637	24.7672	25.0578	16.214	17.2361	14.0914	19.1562	22.4469	25.807	17.6828	15.4045	17.5946	24.262	24.3641	24.5413	18.2506	19.0165	22.33	24.5191	23.0455	24.4185	4.74108	7.322	6.07138	6.38686	5.37561	5.74842
19529	19529	AT5G64990.2	GTP binding protein-like		1438	AT5G64990	0.0159527	2.94058	0.0159527			1.24224	1.55313	1.064	1.47479	0.693995	1.28949	0.645579	1.72112	0.796794	0.857572	0.42762	0.993452	1.22531	1.64971	0.920888	1.03731	1.16601	1.36082	1.34135	1.30113	0.774917	0.585151	0.576668	1.37373	2.26951	1.52013	0.748673	0.788362	1.39183	2.64518	2.68641	2.93149	1.09291	1.76443	0.86939	1.6572	1.4941	1.50809
19915	19915	AT3G56980.1	putative bHLH transcription factor (bHLH039)		949	AT3G56980	0.00634937	2.3651	0.0159084	2.19575	0.00634937	7.28979	11.9579	10.0385	9.11169	0.215715	0.239911	0.0571157	0.142156	0.647145	0	0	0.119259	0.338043	0.262431	0.0667589	0.0642405	0.0637961	0	0	0.751306	0.109967	0.0613801	0	0	0.0711218	0.355346	0.157972	0.125882	0	0.208384	0	0.308484	7.97237	6.79184	7.10517	8.78536	12.0698	15.0185
6210	6210	AT5G17860.1	potassium-dependent sodium-calcium exchanger - like protein		1987	AT5G17860	0.0158021	2.08631	0.0158021	0.475444	0.0421553	0.249889	1.20703	0.424203	0.489234	17.6465	67.4969	20.7593	56.9365	21.2988	15.0772	16.5635	66.657	55.2587	80.575	17.4498	19.8978	23.0717	47.3491	43.5076	52.2371	24.78	20.817	16.6808	48.1431	60.1685	62.498	23.357	17.5034	15.9686	54.2939	61.0973	50.4358	0.407847	0.152625	0.189195	1.43404	1.20895	0.97809
20893	20893	AT5G58310.1	polyneuridine aldehyde esterase-like; also similar to alpha-hydroxynitrile lyase		1093	AT5G58310	0.0156132	2.43973	0.0156132			0.160372	0.448186	0.375944	0.481092	0.63553	0.87138	0.962035	0.651796	0.358808	0.414043	1.13374	1.44195	0.623702	0.548488	0.78164	1.12684	1.2194	0.318395	0.313316	0.729988	0.638413	0.921613	1.32608	0.535625	0.82755	0.592213	1.97181	1.05069	0.459459	0.463247	0.338951	0.25697	0.419878	0.0612386	0	0.332499	0.528947	0.483112
14910	14910	AT4G35730.1	putative protein		2318	AT4G35730	0.0155045	0.455573	0.0155045			11.9756	12.5372	11.0258	9.72383	5.93762	4.39097	6.12184	5.6163	4.45581	6.95312	6.40393	4.92043	4.74395	3.50852	5.83771	7.15146	7.79864	5.29805	3.76747	3.79872	5.60759	7.65804	5.09989	5.21692	5.97586	5.65611	7.22855	7.01726	7.85465	3.79835	4.72055	4.612	10.2972	14.2109	11.4187	12.6703	12.1697	12.7717
13522	13522	AT4G18340.1	beta-1,3-glucase-like protein		2012	AT4G18340	0.0153996	0.469667	0.0153996			94.8475	53.087	78.8096	59.7038	6.04671	3.96149	7.12757	7.21224	6.06684	5.6508	6.42249	4.15706	3.51217	4.21524	5.77183	8.00964	6.44038	5.3942	4.23913	4.80549	9.45358	5.03206	6.89706	5.57495	8.20229	7.85948	5.37728	7.83989	7.34991	7.13934	6.95632	6.64665	84.4782	98.8273	101.237	51.6173	56.8236	50.82
18575	18575	AT5G59220.1	protein phosphatase 2C - like		2216	AT5G59220	0.015343	3.23339	0.015343			1.80859	3.23127	2.58421	3.82997	1.10818	1.60647	0.873619	2.16942	1.29216	1.06705	0.965336	1.89698	1.65315	1.26927	1.80895	2.52926	2.13606	1.26101	0.950718	0.970395	0.915096	0.578281	1.12748	1.0185	2.92621	2.56356	1.05895	0.319769	1.11862	2.63735	2.2737	3.6928	1.50154	2.10989	1.81434	3.56432	2.66783	3.46166
11749	11749	AT5G45700.1	unknown protein		848	AT5G45700	0.0152905	0.44784	0.0152905			22.1634	25.8147	19.7542	21.376	7.68203	5.83323	10.4279	9.51853	8.44523	8.65114	5.94971	7.18412	5.45982	4.85574	7.18135	10.4019	12.3745	9.98319	5.7356	6.89991	10.0823	12.1628	9.03855	9.01212	9.9896	9.55386	13.2546	11.0111	13.9726	8.03035	8.97748	7.49468	22.8459	20.6057	23.0385	24.8161	26.6803	25.9476
9512	9512	AT1G13650.2			1666	AT1G13650	0.015259	0.467462	0.015259			0.0128458	0.364917	0.0673538	0	16.5677	9.519	15.7124	7.38784	12.1735	16.1715	21.3582	6.62297	9.92814	12.0059	20.6107	16.1412	24.5492	8.54405	13.7845	8.3431	11.2054	16.7352	19.1966	10.7739	6.77537	4.61425	11.9235	8.18021	9.29006	5.35244	6.36296	4.98983	0	0	0.0385374	0	1.09475	0
18353	18353	AT4G17000.1			3012	AT4G17000	0.0152079	0.443566	0.0152079			5.92983	6.8739	6.18702	5.87549	1.42546	1.1404	2.01214	1.734	1.41483	1.10841	1.75315	1.47657	0.969108	0.97551	1.71305	2.47669	2.18343	1.7491	1.63122	1.2555	1.56462	2.68314	1.78865	1.83201	1.46832	1.90166	2.85753	1.89164	2.76818	1.11128	1.51603	1.03136	6.18588	6.37619	5.22742	5.57608	7.77985	7.26578
13212	13212	AT5G25120.1	cytochrome P450-like protein		2435	AT5G25120	0.0151847	2.77172	0.0151847			7.45573	9.29168	9.71874	13.3188	6.25742	5.61448	7.45453	9.74579	6.45669	6.13242	6.18314	6.40602	5.64715	4.79026	9.42893	6.03464	5.86794	6.72904	8.05173	6.46168	5.60418	9.33493	7.42447	9.79475	10.0018	9.44083	8.91995	8.1263	9.23487	13.1195	12.2229	11.217	7.00784	8.36713	6.99221	9.04463	10.6807	8.1497
21364	21364	AT5G05840.1			3569	AT5G05840	0.0150933	2.42433	0.0150933			1.59226	1.85887	1.41143	1.39413	0.251965	0.366941	0.727252	0.546653	0.251546	0.240029	0.264319	0.179374	0.479217	0.442232	0.437228	0.418452	0.484518	0.476444	0.645768	0.764148	0.656532	1.01853	0.506695	0.563525	0.528168	0.548266	0.729518	0.774492	0.880584	0.179176	0.383589	0.132155	1.43531	1.81127	1.5302	1.70389	2.15625	1.71646
15655	15655	AT5G10930.1	serine/threonine protein kise -like protein		1749	AT5G10930	0.0149312	2.21315	0.0149312			23.3755	27.6422	25.7011	29.1019	3.47869	6.55972	5.1011	7.18889	3.66526	3.70528	3.06553	6.99343	5.77381	6.91192	4.30698	4.98575	4.97766	8.975	7.6104	8.38745	4.16649	6.48523	4.65159	6.45461	8.3355	6.77656	5.96806	6.987	6.5098	5.84794	5.54767	4.48322	23.68	21.7009	24.7455	28.2551	27.8324	26.8391
4625	4625	AT4G34230.1			1996	AT4G34230	0.0147066	2.11884	0.0147066			94.5854	125.487	97.7825	117.451	25.5175	62.8331	24.8855	54.7661	29.2437	21.8564	25.4523	58.7272	58.3278	71.4442	29.1189	23.3507	23.9762	48.4997	43.2854	59.688	29.0602	25.7885	19.8079	46.4902	62.6089	55.1992	22.0244	27.9449	29.2869	54.4123	48.9274	54.5825	89.1064	102.383	92.2667	131.605	118.97	125.885
19827	19827	AT5G24280.1	putative protein		10777	AT5G24280	0.0146405	2.10451	0.0146405			2.06605	1.94632	1.93066	1.7756	0.749472	1.12989	1.1121	3.27572	0.674703	0.833934	0.739778	1.28489	1.09614	1.00863	1.03137	1.36194	1.70562	2.03614	1.80025	1.4073	1.24762	1.5744	0.514267	2.43256	3.23868	4.15593	1.1062	0.929299	1.26209	8.4283	11.4732	9.48569	1.83301	2.64013	1.72501	1.69568	2.09622	2.04706
7755	7755	AT4G23600.1	tyrosine transamise like protein		2594	AT4G23600	0.0146153	2.33285	0.0146153			0.0234665	0.298962	0.220902	0	21.4403	88.0624	23.7848	34.9034	16.1329	20.1111	28.0769	69.3769	93.4304	101.38	28.2025	20.8661	22.9846	58.0129	59.6564	74.718	25.9519	25.6163	19.7861	38.7111	29.1028	36.8962	25.6981	40.5286	25.1741	11.4133	11.7813	8.87289	0	0	0.0703996	0.642568	0.188215	0.0661043
1516	1516	AT3G47480.1	putative calcium-binding protein		594	AT3G47480	0.000863563	2.74435	0.0142998	3.09321	0.000863563	6.25209	11.2702	13.5059	10.5097	45.5674	32.6603	13.6939	27.4527	87.9399	17.8077	30.9546	41.1531	27.0802	29.7477	21.6765	25.7031	15.1227	32.4243	23.7075	32.0399	14.1108	15.1144	11.8566	36.9812	22.4558	22.921	10.3507	11.1816	39.8141	30.9952	33.2412	50.7072	5.20919	6.85612	6.69096	6.91177	14.6077	12.2911
2314	2314	AT5G13800.2	unknown protein		2740	AT5G13800	0.0142947	2.06291	0.0142947			26.6641	31.1785	28.0067	31.2585	59.7444	131.329	58.5243	88.2988	59.3678	62.9153	56.95	136.861	122.468	134.659	59.5299	54.5721	55.1499	98.7231	107.045	114.402	60.3746	58.9161	56.2823	83.5904	89.6593	91.6466	59.9321	58.505	56.6346	74.5059	90.5361	76.2554	25.7377	29.8932	24.3613	31.5567	34.6042	27.3746
16159	16159	AT3G08860.1	putative aminotransferase		2600	AT3G08860	0.00134824	2.06943	0.0142884	4.80382	0.00134824	16.66	212.536	3.14705	8.91304	3.31117	263.972	0.866654	32.0852	3.1312	3.41095	3.39137	272.072	220.529	299.315	14.4963	6.28329	3.61187	150.634	166.36	209.428	1.61173	0.652299	0.335932	33.6892	26.5369	36.0296	0.332481	0.784786	1.01344	9.57467	10.3894	14.4401	17.471	20.0562	12.4527	186.772	224.761	226.076
20608	20608	AT1G50350.1			472	AT1G50350	0.0141875	2.68051	0.0141875			0.24046	0.13653	0.846239	0.429245	0.190818	0.925258	0.333289	0.790427	0.429039	0.143415	0	1.90902	0.350754	0.515999	1.05007	0.169097	0.513893	0.168668	1.33189	0.333495	0.146563	0.488588	0.364717	0.680787	1.12818	0.562315	0	0.333181	0.319609	0.547745	0	0.649637	0.149716	0.372451	0.199212	0	0.220404	0.189187
11246	11246	AT1G66400.1	calmodulin-related protein		797	AT1G66400	0.000255439	0.443826	0.0140834	5.9872	0.000255439	32.805	51.4002	55.9928	44.3572	8.70032	6.53987	8.80208	11.2816	9.17029	8.76579	8.16489	6.68488	6.84878	6.08596	10.3804	9.51995	5.80877	8.75804	7.81025	15.3995	6.94092	8.42653	11.0388	10.0267	10.5934	13.2248	6.29994	7.0532	8.03536	8.09853	8.06861	8.07511	32.0019	32.4287	33.9845	38.0943	60.2549	55.8514
10254	10254	AT3G29575.1			1791	AT3G29575	0.01394	2.08619	0.01394			20.2169	22.2907	22.8419	23.719	9.22989	11.9364	9.1549	13.2688	10.7953	6.98237	9.912	12.4847	11.2102	12.1144	6.64502	8.54341	6.58156	10.134	11.8425	12.0402	10.4419	7.81053	9.21227	11.4397	15.3101	13.0565	8.67346	11.2737	12.5301	9.78224	8.77369	11.6984	19.0512	18.8285	22.7711	21.2118	21.6105	24.0498
13823	13823	AT3G01670.1	unknown protein		3237	AT3G01670	0.0139231	0.465379	0.0139231			22.116	16.8078	17.09	16.5253	5.91074	5.47569	5.11751	7.25446	5.69094	6.501	5.54027	5.67725	6.01462	4.73519	5.45172	6.99922	5.324	7.98337	4.76609	5.92592	5.31242	5.78723	4.25287	6.90034	6.20289	8.66015	5.85941	6.41213	5.71624	4.49357	6.63932	5.94438	19.1109	26.4473	20.7899	18.1063	18.7337	13.5835
15788	15788	AT1G73590.1	auxin transporter splice variant b, putative		3506	AT1G73590	0.0137246	0.453943	0.0137246			26.9029	23.5182	28.4141	26.2118	3.63909	3.5413	4.43632	5.38103	3.50811	3.66944	3.73973	3.76102	3.388	3.47489	3.9659	5.03249	3.99231	4.99506	4.0589	3.90802	4.26213	5.32543	3.7214	4.37096	6.1528	5.61933	5.0221	5.16561	4.93598	3.98731	4.17483	3.44835	27.6169	29.0883	24.0034	23.837	22.6071	24.1106
14741	14741	AT1G77450.1	GRAB1-like protein		1308	AT1G77450	0.0136718	2.36622	0.0136718			29.2526	49.3586	37.1677	48.1198	4.46509	19.5289	4.53841	24.1664	4.65043	3.76597	4.97887	17.2218	18.5815	22.7835	3.89894	4.64651	5.02625	13.9059	14.9531	30.6375	4.78884	4.67222	4.15418	17.0331	30.5623	24.9039	4.68911	4.20649	3.89416	24.878	20.714	19.4342	33.5021	23.5689	30.6867	52.4483	43.6831	51.9443
8151	8151	AT1G22330.1			2993	AT1G22330	0.0136373	0.37362	0.0136373	0.412261	0.0149517	7.77581	8.01625	7.11285	6.7186	18.2249	9.54887	15.6063	12.9208	15.0899	20.262	19.3229	10.6394	10.0462	7.961	18.6382	17.3715	17.6536	12.394	13.3185	11.8149	16.9678	17.4245	12.4265	14.0426	11.3349	13.385	17.0056	19.4405	21.2498	5.17954	7.18353	6.00714	8.58241	6.12694	8.61807	8.56779	8.3161	7.16487
715	715	AT2G30600.5	unknown protein		4809	AT2G30600	0.0135957	0.432841	0.0135957			41.0744	33.7669	42.8688	41.5433	156.869	89.6108	139.273	111.879	172.757	139.812	158.037	99.9557	92.5485	76.3283	162.775	155.423	130.885	82.8671	93.5015	89.1747	143.55	136.061	138.209	107.622	122.16	105.855	174.843	162.412	148.107	107.666	128.769	120.983	41.431	43.586	38.2063	32.609	34.6271	34.0645
2226	2226	AT4G38540.1	monooxygese 2 (MO2)		1907	AT4G38540	0.0135766	2.19061	0.0135766			78.9206	83.5756	96.2923	106.571	52.1862	149.448	47.6734	126.863	61.2545	47.0726	48.2316	145.193	132.131	171.02	44.5729	43.8318	45.8603	95.0288	98.6954	129.165	53.7995	48.8239	40.3968	113.664	132.295	134.631	41.451	45.014	40.0928	139.09	127.213	119.194	74.9061	84.2841	77.5716	85.867	85.3619	79.4979
16808	16808	AT5G38710.1	proline oxidase, mitochondrial precursor -like protein		2865	AT5G38710	0.013398	0.338264	0.013398			6.04197	5.8063	5.90417	5.32507	2.5098	6.96387	1.33293	3.18106	2.59678	1.4283	3.50433	9.5492	4.6398	6.70261	1.12551	2.68517	1.28122	3.17615	4.2803	4.70793	1.74054	1.10632	1.15194	2.70139	3.71397	3.12782	1.57996	1.48064	2.00982	2.42237	2.9666	1.82622	7.10551	6.1763	4.84409	6.06842	7.06036	4.29013
12602	12602	AT1G67750.1	pectate lyase 1-like protein		1916	AT1G67750	0.0133621	0.348216	0.0133621			34.3392	34.4258	29.6423	25.3913	7.31709	8.34357	7.12286	7.32667	7.23456	6.61018	8.10652	8.4583	9.89108	6.68132	7.13376	9.34613	8.20614	6.9192	7.28168	5.79823	5.21858	7.8863	8.26369	7.83133	7.6529	6.49577	9.40873	5.27296	7.13344	7.22097	6.5683	5.50579	35.1039	34.2392	33.6746	34.9443	32.7836	35.5496
6055	6055	AT4G04955.1	putative Dihydroorotase		3247	AT4G04955	0.0133446	0.488499	0.0133446			45.433	49.0509	45.1562	45.7577	26.867	16.5612	16.4358	11.3032	21.9409	27.6442	31.0159	16.8334	16.2291	16.621	21.8477	22.734	22.4173	15.9739	14.7422	14.4391	13.5875	17.2309	18.489	11.6551	11.128	11.1264	14.7241	16.6464	20.3836	6.06519	6.65832	7.89952	43.0861	46.7834	46.4295	47.9133	51.492	47.7475
2596	2596	AT1G70810.1	unknown protein		1107	AT1G70810	0.0132303	2.23932	0.0132303			61.8637	65.3671	65.2848	63.763	45.4909	152.084	55.163	179.255	53.0786	39.3478	44.0462	138.703	125.541	192.009	51.38	49.1653	47.1964	95.7014	99.476	135.391	57.5432	61.8199	46.1259	160.786	184.573	192.406	47.5504	47.8196	49.0923	221.419	177.352	157.721	53.4643	69.2114	62.9153	59.4831	69.1168	67.5015
17129	17129	AT1G13300.1	unknown protein		1817	AT1G13300	0.00141995	2.40699	0.0132052	0.434606	0.00141995	88.5182	58.9179	100.494	100.931	1.49074	0.956583	2.10108	1.6613	2.32163	1.10705	1.04354	0.863627	0.718633	1.28749	2.47427	2.22546	1.76777	2.21171	1.44537	1.3001	2.73813	1.80929	1.75583	1.59489	2.20113	1.18787	1.51652	2.91518	2.54357	1.00619	1.04591	1.39299	85.8411	95.6953	84.0181	65.7634	59.0517	51.9387
17173	17173	AT3G16150.1	putative L-asparagise		1542	AT3G16150	0.0131501	0.39965	0.0131501			14.2853	19.1639	17.1772	16.3748	2.46708	1.87551	2.12115	1.71174	2.28653	2.94788	2.16682	1.8943	1.05471	2.67752	3.20967	2.90189	2.52463	2.12184	1.23472	2.29238	1.81027	1.78461	2.76858	1.68552	1.7397	1.71001	2.12396	1.59008	1.35009	0.8751	1.20398	1.55138	15.8671	12.5297	14.4591	22.7998	16.5989	18.093
9475	9475	AT5G16570.1	glutamine synthetase		2824	AT5G16570	0.0130951	0.372318	0.0130951			25.84	28.169	25.4017	24.1059	11.5721	10.8925	8.84912	5.29676	12.2472	11.0506	11.4185	12.5873	10.6943	9.39575	12.969	9.83336	9.99657	7.68052	6.84255	6.87163	7.80147	9.05859	9.68729	5.02812	5.05659	5.80557	7.44676	7.25783	7.58246	3.86406	5.40558	4.52724	26.6875	26.3589	24.4736	27.8967	26.4667	30.1437
13670	13670	AT4G28040.1	Medicago nodulin N21-like protein		1951	AT4G28040	0.0130745	2.22602	0.0130745			8.31429	14.5263	12.9712	22.9668	3.00084	2.7338	1.59408	4.45354	5.88277	1.55531	1.56444	3.13522	2.22129	2.84489	1.40921	2.26894	0.630371	1.13845	2.01195	2.83995	2.54415	0.821355	1.41674	3.34115	6.34953	3.66995	3.84373	1.60771	5.9836	10.8428	6.55418	10.1705	7.91298	8.66085	8.36904	16.2169	14.1996	13.1624
9727	9727	AT3G03830.1	putative auxin-induced protein		505	AT3G03830	0.0130656	0.429577	0.0130656			0.0599943	0.0530197	0.168072	0.0553917	16.6097	15.9607	28.7184	19.0307	11.7515	18.2063	19.8713	13.7499	20.7707	13.3615	18.8331	22.1681	21.6346	21.8376	20.4285	20.5023	31.8515	21.3475	32.9561	24.155	15.297	17.6401	26.3101	34.1316	45.7194	4.45384	3.76622	4.39269	0	0	0.179983	0.159059	0	0
11244	11244	AT1G16390.1	putative transport protein		1791	AT1G16390	0.013059	0.418453	0.013059			8.11198	7.16672	5.99448	6.13448	9.62037	3.98225	7.90652	7.64238	9.17229	9.41213	10.2767	3.3201	3.96961	4.65703	6.89344	8.93039	7.04545	5.1108	5.47462	5.11493	8.2541	9.79147	5.67399	7.01711	8.17404	7.73599	7.10742	8.16474	8.69438	5.75426	5.84913	3.9939	8.17211	6.51625	9.64758	8.04584	5.34878	8.10553
2230	2230	AT5G23010.1	2-isopropylmalate synthase-like; homocitrate synthase-like		3805	AT5G23010	0.0130523	0.445213	0.0130523			72.0822	4.65785	89.3734	20.8428	80.2451	16.5728	87.0521	14.6751	61.2147	96.0048	83.5158	16.6684	24.3215	8.72837	90.0244	90.2542	74.6122	10.5636	13.6953	7.61192	90.877	91.5952	78.6842	14.0672	14.5694	15.3888	79.734	95.7776	82.0048	43.2572	44.1248	31.0145	68.509	79.7461	67.9914	5.38319	4.8301	3.76025
9495	9495	AT4G04840.1	unknown protein		2030	AT4G04840	0.0130372	0.455494	0.0130372			4.01538	1.34246	8.17542	5.56304	18.1275	2.39619	23.5823	7.27325	12.2029	16.4287	25.7509	1.26079	1.49038	4.43739	19.0842	20.6641	13.654	5.23876	5.54557	1.79332	20.3717	29.4486	20.9266	5.97886	8.51295	7.32794	26.5325	25.4265	23.5575	11.558	9.85724	7.56205	3.71468	4.08341	4.24804	1.426	1.2416	1.35979
1647	1647	AT5G09220.1	amino acid transport protein AAP2		2803	AT5G09220	0.0129592	0.480452	0.0129592			262.493	376.605	280.027	328.996	88.5679	82.3775	77.0498	53.6146	81.412	104.418	79.8736	76.5072	86.2264	84.3989	99.8147	111.851	85.46	93.4337	61.0035	79.3743	86.0144	68.9576	76.1775	55.1196	49.8828	55.8414	73.5763	99.6352	89.4455	21.3775	27.8284	38.11	242.764	299.369	245.346	375.956	403.458	350.401
3670	3670	AT2G47880.1	putative glutaredoxin		632	AT2G47880	0.0129276	0.246377	0.0129276			0	0.191512	0.0730193	0	36.6932	19.2603	33.7364	20.7774	37.5853	33.4302	39.0642	18.0932	19.4098	20.2779	34.2831	30.6544	34.2802	20.7778	17.5774	17.2562	31.7722	30.3192	39.1177	21.1181	18.2476	22.9664	29.3595	26.2713	38.5459	7.28721	6.35364	3.83555	0	0	0	0.574535	0	0
19398	19398	AT4G05100.1	MYB - like protein		1434	AT4G05100	0.0129182	2.16925	0.0129182			6.30267	6.4632	6.30267	8.98242	0.84716	1.00691	0.254668	0.63076	0.863435	0.562566	1.11548	0.818769	0.901486	1.30048	0.482044	0.578186	0.188701	1.21367	0.897213	0.96978	0.259183	0.256855	0.247965	0.497728	0.759048	0.635504	0.594686	0.451988	0.404221	0.290279	0.691137	0.992681	7.37712	5.93007	5.60081	6.05717	8.05822	5.2742
8022	8022	AT1G17170.1	putative glutathione transferase		995	AT1G17170	0.0127951	2.95404	0.0127951			128.955	244.044	152.337	214.379	17.5283	148.561	21.5045	326.258	15.4183	7.25344	29.9133	105.343	105.714	234.625	7.67091	15.903	16.5542	92.0616	99.8471	275.481	22.2096	18.369	23.935	199.568	486.429	292.777	17.6747	8.05822	11.4387	469.104	349.029	416.65	142.176	107.857	136.831	255.199	246.462	230.47
18848	18848	AT5G59320.1	nonspecific lipid-transfer protein precursor - like		775	AT5G59320	0.01278	6.00568	0.01278			16.5937	17.5493	10.5364	12.0464	1.66241	3.21868	2.7257	3.53591	1.12807	2.64889	1.21028	2.33963	2.19328	5.12314	1.39105	2.01096	3.35272	2.8383	3.35535	1.88537	2.81107	1.84684	3.51919	3.52798	5.12988	1.94987	1.37553	2.55069	2.69985	0.722642	1.60026	0.48402	15.7014	15.2031	18.8767	18.9407	13.8732	19.834
4245	4245	AT1G64950.1	unknown protein		1898	AT1G64950	0.0126841	2.90997	0.0126841			34.3038	43.2029	41.9398	51.1874	27.6176	55.9061	29.538	81.6517	32.1669	24.7174	25.9685	56.661	49.514	61.5434	34.1067	26.1986	28.7376	50.8321	46.7519	65.8154	29.5826	35.0179	24.0135	64.7224	93.4698	86.7628	31.4733	28.6676	31.5574	104.982	104.958	97.2923	38.3339	32.1451	32.4325	48.5105	39.436	41.6621
9238	9238	AT4G02290.1	putative endo-1,4-beta glucase		2860	AT4G02290	0.0126809	0.458002	0.0126809			108.478	83.3962	81.5703	70.0586	14.428	9.90935	13.0731	9.65951	12.7035	14.0512	16.5292	11.7477	9.58168	8.39867	18.4304	21.5398	18.2796	9.47744	7.21006	5.14261	11.2546	14.4935	13.4712	8.853	10.4727	9.65283	22.4326	11.7124	13.4016	6.59835	7.80024	5.08622	111.387	122.509	91.5369	78.4085	87.3792	84.4008
2149	2149	AT4G11650.1	osmotin precursor		1291	AT4G11650	0.0126803	3.30254	0.0126803			547.832	477.49	497.838	512.153	48.1264	57.2332	36.7803	61.3463	63.4748	34.9939	45.9105	56.8604	54.1589	60.6802	63.4627	53.2804	35.3294	58.8056	37.1351	66.7097	37.5758	27.2751	45.4901	44.662	75.7773	63.5996	32.6437	43.7641	84.8205	46.1305	50.7008	63.8761	474.867	643.612	525.018	452.955	473.149	506.366
16860	16860	AT1G69260.1	unknown protein		1673	AT1G69260	0.0124594	3.20891	0.0124594			12.9529	13.0704	13.4883	12.7423	2.38372	8.86345	2.29918	5.19584	2.55588	2.51636	2.07893	9.20332	8.30263	9.08441	2.1485	1.96365	2.51191	5.27841	6.67169	8.30245	2.80098	2.51034	1.58621	4.85011	6.07499	4.66242	1.87758	1.88584	2.51868	3.87377	6.10156	4.3525	12.6931	13.9315	12.2342	13.1286	12.8772	13.2054
17221	17221	AT2G18600.1			1783	AT2G18600	0.0123579	2.37027	0.0123579			5.61945	6.69068	6.99716	6.35319	2.06841	4.56008	3.51152	6.32115	2.24939	2.05658	1.89925	4.02676	4.81959	4.83388	2.90256	2.87238	4.10945	5.13728	5.15534	5.17027	4.02372	3.24271	3.26814	5.15672	6.22761	7.57913	2.37335	2.92056	2.19898	14.2028	11.3581	14.1506	4.90316	6.92844	5.02675	6.46392	7.50607	6.10205
10083	10083	AT1G68570.1	peptide transporter, putative		3540	AT1G68570	0.0123485	2.33168	0.0123485			10.394	12.3476	7.63769	7.83912	11.6718	18.3409	12.3529	16.6878	11.108	12.2273	11.6802	19.4335	16.9969	18.5922	11.9845	12.6806	11.6631	19.2938	16.6658	19.5007	14.5364	12.3297	10.1926	16.4303	15.1538	18.4794	11.7447	11.1907	10.8746	11.092	14.767	11.7317	9.0467	12.6586	9.47668	11.2585	13.0185	12.7658
9242	9242	AT4G02800.1	unknown protein		1667	AT4G02800	0.0122883	0.392005	0.0122883			22.7828	28.7918	23.7393	22.6095	11.2358	8.13808	11.7877	10.2168	12.6997	10.246	10.7617	8.01954	8.99122	7.40348	9.84315	15.3866	13.0542	9.0459	7.41967	7.30682	9.57464	13.219	12.5695	11.6956	9.73276	9.22205	13.0412	10.5101	15.0821	8.96083	10.0869	7.87965	20.5503	22.8432	24.955	24.6782	30.3576	31.3395
9674	9674	AT3G63200.1	unknown protein		1663	AT3G63200	0.0122724	0.44038	0.0122724			128.998	104.617	131.331	135.657	12.473	10.2501	17.2215	15.8171	11.8507	12.8638	12.7044	9.44708	10.4322	10.8709	13.5549	14.4245	15.5893	15.2143	13.5309	13.4647	17.1423	19.4523	15.07	16.0342	16.6206	14.7966	17.0958	15.73	15.031	12.434	13.3615	11.9761	123.762	139.039	124.194	112.244	98.9345	102.673
19414	19414	AT4G13600.1	putative protein		1714	AT4G13600	0.0122163	0.317864	0.0122163			1.93557	1.56671	1.4225	1.54092	0.724265	0.736141	0.832746	0.91514	0.854049	0.726134	0.592613	0.635051	0.901169	0.672203	0.881553	0.970474	0.701942	0.768221	0.485002	0.876748	0.863774	0.863268	0.771195	0.930662	0.887535	0.927224	1.11548	0.855759	1.10535	0.470818	1.11915	1.22185	1.344	2.52318	1.93952	1.57137	1.54996	1.57881
557	557	AT3G15630.1	unknown protein		753	AT3G15630	0.000966661	0.345599	0.0121843	0.382955	0.000966661	322.986	156.602	272.298	226.178	235.92	111.565	215.463	185.609	219.526	207.183	281.052	111.872	124.396	98.4268	202.367	282.295	209.301	93.0958	104.259	117.723	209.831	152.617	283.941	153.319	205.895	197.613	182.201	178.98	201.464	227.844	213.874	199.745	275.485	326.069	367.403	154.254	171.722	143.83
16961	16961	AT5G24580.1			1983	AT5G24580	0.0120644	0.327719	0.0120644			29.5238	25.7814	27.6222	25.3074	2.96923	1.69824	3.16618	3.46221	2.47162	3.30491	3.13116	1.39237	2.23798	1.46438	4.64907	4.21668	4.58889	2.57301	1.30821	1.53464	3.3367	3.12463	3.03722	2.91253	3.17405	4.30004	3.92321	3.07913	3.97588	2.84613	3.50065	2.42041	34.7924	24.2607	29.5182	28.4212	21.6524	27.2707
14600	14600	AT1G79520.2	hypothetical protein		2365	AT1G79520	0.0120494	2.52509	0.0120494			27.6763	35.735	27.9874	38.916	4.87746	8.86577	5.05882	7.27247	4.82317	5.00227	4.80693	9.20282	8.32538	9.0691	9.53165	7.01631	5.23842	7.59019	8.67409	7.74452	5.77212	4.6964	4.70794	6.15639	6.50584	9.15517	5.01135	5.12057	5.82976	7.17227	8.49497	9.76517	27.9722	32.5382	22.5186	32.4321	41.6674	33.1055
16421	16421	AT5G59130.1	cucumisin precursor - like		3545	AT5G59130	0.0119164	2.43072	0.0119164			0.0108588	0.0365793	0	0.00537757	4.08532	6.93225	6.56991	8.04267	2.91382	4.58137	4.76076	7.36892	6.83265	6.59519	6.15068	5.04365	6.3175	7.45906	10.9899	9.64138	5.08175	10.8453	3.78269	8.72189	7.82813	7.57799	6.44377	6.04918	6.49075	1.95514	2.56754	1.45094	0	0.0325764	0	0.0429065	0.0668314	0
19895	19895	AT3G55580.1			3221	AT3G55580	0.0116263	2.45657	0.0116263			0.570403	0.497211	0.546313	0.397294	0.726567	0.75208	1.28597	1.499	0.651336	0.816956	0.711409	0.915513	0.751639	0.589087	0.927014	0.762815	0.736745	0.851264	0.81112	1.03287	1.23553	1.75727	0.865107	1.53481	1.53378	1.42842	1.47898	1.66849	1.41434	1.66702	1.6722	1.60842	0.649295	0.505056	0.556859	0.491557	0.407846	0.59223
17128	17128	AT4G26200.1	1-aminocyclopropane-1-carboxylate synthase -like protein		1882	AT4G26200	0.0115564	2.42878	0.0115564			2.19386	4.0309	3.23784	3.53721	1.40413	0.908605	1.54924	2.93859	2.32229	0.918719	0.971381	1.14066	0.750858	0.834296	1.02736	1.23793	1.9711	2.01388	2.34118	1.46593	1.40821	2.72745	0.512049	3.2586	3.67613	1.88105	0.43239	0.851144	1.23557	3.05063	3.64105	4.46885	2.12211	1.97857	2.48091	3.82875	4.60755	3.65641
16346	16346	AT2G17280.1	unknown protein		1838	AT2G17280	0.0115284	2.62292	0.0115284			20.467	27.0573	27.3143	25.787	3.16514	8.35292	4.12021	6.87271	2.98309	2.68206	3.83028	7.72418	7.46407	9.87052	4.34166	5.11557	4.16401	4.5921	4.53108	7.86567	3.30485	3.26912	5.78666	5.20836	8.02744	7.38232	4.2793	2.39761	2.92446	7.13739	5.49614	5.91133	20.4456	19.0529	21.9026	24.877	27.8956	28.3993
3160	3160	AT1G64900.1	unknown protein		1770	AT1G64900	0.0115274	2.20456	0.0115274			8.64106	9.60551	9.52334	10.4714	43.8246	111.373	60.1715	127.5	43.6265	45.2093	42.6381	102.745	93.6843	137.689	64.045	51.9564	55.1144	88.4896	97.5828	144.625	58.0257	76.4457	46.0432	109.121	147.974	125.404	70.9265	60.1116	52.8141	121.032	111.018	99.9797	10.0455	7.6811	8.19658	11.9873	8.9176	7.91164
9467	9467	AT5G15120.1			1845	AT5G15120	0.0023591	4.68165	0.0113553	3.06273	0.0023591	22.8324	22.1729	20.4736	15.4317	11.6087	6.22652	6.72007	3.92063	12.2603	11.0282	11.5375	6.97461	6.17305	5.53189	8.34575	12.633	8.29145	5.87034	3.7595	4.97103	7.37314	4.86875	7.91832	4.24541	3.5417	3.97479	6.98464	6.20678	5.43918	2.13192	3.90499	3.61349	10.7085	30.0826	27.706	19.2022	18.6534	28.6632
4712	4712	AT5G61820.1	unknown protein		2378	AT5G61820	0.0111062	2.42979	0.0111062			82.3879	134.394	105.11	150.81	29.237	119.817	33.0584	170.853	28.7091	25.7732	33.2286	97.7078	102.784	158.959	28.6942	34.2851	36.5708	92.1181	83.0552	125.559	39.8156	34.8967	24.4629	120.797	196.902	194.86	28.9764	24.8566	24.8344	207.409	184.788	166.481	88.343	78.5057	80.3151	144.725	137.795	120.661
15958	15958	AT5G18840.1	sugar transporter - like protein		3827	AT5G18840	0.0109987	2.95857	0.0109987			28.6852	31.2134	19.0798	19.18	2.39742	2.85544	2.53713	6.00641	3.33159	1.49319	2.36749	3.09206	2.03071	3.44355	2.99064	2.77125	1.68587	2.43835	1.38612	2.53835	3.15233	2.14879	2.31026	2.57679	8.33229	7.11014	2.10403	3.1533	2.25474	15.3148	9.31278	10.9904	24.9303	32.2785	28.8467	28.1345	32.725	32.7807
11555	11555	AT5G39890.1			1878	AT5G39890	0.010921	3.06518	0.010921	2.01535	0.0281483	15.9463	18.2218	14.5144	11.5508	8.68377	2.57954	3.21851	1.50783	8.68338	8.91852	8.44942	3.01452	1.92679	2.79732	3.67797	5.86619	3.75978	3.70572	1.61007	1.87769	3.29392	1.98354	4.37808	1.53556	1.59689	1.39104	2.32692	2.22935	1.56164	2.51305	2.13963	2.62883	5.87431	20.2882	21.6763	13.8229	14.3324	26.5101
24224	24224	AT5G54740.1	2S storage protein-like		830	AT5G54740	0.0079547	0.247433	0.0109023	15.0462	0.0079547	0	0	0	0	0	0	0	0	0	0	0	0	0	0	0	0	0	0	0	0	0	0	0	0	0	0	0	0	0	0	0	0	0	0	0	0	0	0
6159	6159	AT1G78490.1	putative protein		2413	AT1G78490	0.0108623	0.444093	0.0108623			10.1908	7.59165	5.57224	4.34384	24.7844	30.8262	22.9227	26.6591	21.5128	26.15	26.6904	33.726	31.5968	27.1559	24.0311	25.468	22.0169	26.0209	24.6873	24.4043	23.1584	25.4139	20.1957	26.5029	28.2466	25.2279	22.6461	23.6686	26.1085	19.9692	22.6073	17.9262	8.09817	13.3286	9.14553	6.43885	9.10646	7.22963
2079	2079	AT1G54100.1	unknown protein		3867	AT1G54100	0.0108267	2.21091	0.0108267			81.5657	96.4938	95.9697	100.709	60.5972	101.371	56.5191	88.547	65.5076	59.745	56.539	98.8094	94.5112	110.792	60.1742	58.7101	54.4749	81.1028	80.1642	94.0165	66.2371	49.6192	53.7009	79.782	90.6709	95.1881	61.3328	59.1292	66.1411	90.2198	84.9908	86.8209	83.6844	80.9663	80.0465	101.223	91.2122	97.0462
19949	19949	AT3G27920.1	MYB family transcription factor (GL1)		1562	AT3G27920	0.0107855	0.40698	0.0107855			0	0	0	0.0135068	0.827474	0.538015	0.667555	0.907257	0.63512	0.838261	1.00904	0.386024	0.408247	0.819774	0.436124	0.801784	0.783302	0.959237	0.912097	0.640271	0.555217	0.961816	0.485631	1.00295	0.68532	1.0335	0.621891	1.36193	1.06401	0.337278	0.530453	0.398605	0	0	0	0	0	0
2059	2059	AT2G16060.1	class 1 non-symbiotic hemoglobin (AHB1)		1101	AT2G16060	0.0107586	5.17652	0.0107586			65.8738	65.1837	60.7743	45.9818	52.2284	25.7357	18.7568	13.0298	65.9363	38.0656	52.6834	28.4252	24.1074	24.6746	24.1219	35.9962	17.6988	24.1312	12.0032	17.2027	18.9258	10.0953	27.2492	15.7605	11.8289	11.5	17.8852	11.0872	15.9861	12.2777	15.0146	15.4284	34.0606	77.6253	85.9355	53.1448	59.3308	83.0756
11783	11783	AT5G13840.1			2484	AT5G13840	0.0107274	0.395787	0.0107274			24.7547	28.6917	26.9651	24.7896	8.27574	5.98084	9.00682	8.10984	8.38649	8.80436	7.63636	7.12107	5.45946	5.36199	9.76385	11.849	11.2784	8.7426	7.09873	6.65873	8.75234	11.6011	6.66702	7.68521	8.08664	8.55768	12.788	8.81512	11.6591	4.27061	7.01542	5.81935	23.2233	29.288	21.7528	28.1423	27.3593	30.5735
11926	11926	AT3G62930.1	glutaredoxin -like protein		486	AT3G62930	0.0107148	0.262243	0.0107148			22.7619	14.2732	17.7101	19.6056	10.5554	3.79191	11.1844	10.1195	8.20173	12.5118	10.9527	4.56039	3.69067	3.12467	11.5535	13.5939	10.98	5.48915	3.5027	3.5128	12.1937	6.70532	14.6543	8.6407	7.02288	14.695	12.5219	9.56455	11.1767	22.7053	17.4199	14.5724	21.7595	16.9526	29.5737	14.8401	16.3928	11.5867
12548	12548	AT2G47000.1	putative ABC transporter		5374	AT2G47000	0.0105807	2.36431	0.0105807			86.5363	130.579	101.033	119.229	5.88379	23.6173	5.24898	40.9344	7.3057	4.10233	6.24333	23.0036	19.825	28.0234	5.22844	6.32412	5.52671	21.9111	25.3674	48.5868	5.61417	6.22465	3.90812	30.9042	49.9011	41.998	4.81746	6.20083	5.76711	62.021	92.1197	100.834	86.9649	92.2548	80.3893	132.516	138.636	120.586
21406	21406	AT1G60190.1			2276	AT1G60190	0.0104395	18.2384	0.0104395			1.32464	1.76294	1.87893	1.3654	0.216921	0.349683	0.201631	0.117841	0.243308	0.0781829	0.329272	0.25108	0.170256	0.627713	0.142395	0.295549	0.198458	0.222522	0.39548	0.262843	0.075567	0.237481	0.291845	0.179728	0.0493878	0.124408	0.14682	0.177369	0.238925	0.17066	0.060732	0.129549	1.12682	1.65478	1.19231	1.43943	1.6347	2.2147
6477	6477	AT1G73480.1	putative lysophospholipase (At1g73480)		3868	AT1G73480	0.0103966	2.40256	0.0103966			8.5214	9.32728	10.867	11.266	18.5012	44.2699	19.4872	34.723	20.1409	16.2075	19.1552	43.6471	44.5333	44.6293	19.2141	16.146	14.1119	34.6881	36.151	40.598	22.006	21.1364	15.3193	35.6549	33.6582	34.8559	19.2166	22.4604	21.6817	17.8143	20.3109	14.735	7.46509	10.144	7.95512	9.32865	9.41529	9.23791
23256	23256	AT5G53240.1	unknown protein		1259	AT5G53240	0.0103904	16.5884	0.0103904			0.116193	0.305714	0.0665909	0.165801	0.0382749	0.0575989	0.0793606	0.0629763	0.0375026	0.0773221	0	0.125021	0.0477758	0	0.0469255	0.0450588	0	0.0444322	0	0.0873607	0.152208	0.0858739	0	0.0897025	0	0.0992264	0.0366768	0	0	0.194159	0.162038	0.129165	0.0389869	0.309591	0	0.32472	0.440712	0.15171
29652	29652	AT2G47770.1	unknown protein		1044	AT2G47770	0.0103557	3.11823	0.0103557			0.150211	0.264979	0.192037	0.169706	0.0373196	0.378806	0.0727108	0.203301	0	0.0487376	0.0632211	0.896383	0.240036	0	0.0591448	0	0	0.112589	0	0.221218	0.0484374	0.108569	0.061126	0.17046	0.188196	0.251248	0.0929799	0	0.0540756	0.18421	0.102768	0.109021	0.24764	0	0.202992	0.411559	0	0.383377
7694	7694	AT2G22840.1	unknown protein		2546	AT2G22840	0.0103292	0.345894	0.0103292			29.2945	30.3199	31.7376	31.4009	15.9116	18.5755	19.9001	23.3635	16.2713	15.7919	15.6715	18.3326	20.9153	16.4786	18.6299	18.9466	18.9317	21.5541	20.1818	21.5871	21.1801	21.0743	17.446	23.19	23.3449	23.5557	19.8976	22.2903	23.5231	19.3595	21.677	20.1548	27.637	29.3258	30.9207	31.7313	29.0903	30.138
9882	9882	AT3G23560.1	aberrant lateral root formation 5 (ALF5)		2566	AT3G23560	0.0101874	2.27384	0.0101874			30.8429	43.738	40.1607	44.6612	9.70435	25.45	11.0619	31.365	11.4637	8.17126	9.4781	22.5177	23.6825	30.1498	10.8165	11.5139	11.149	20.9598	18.8736	24.8921	11.7456	12.5363	8.90395	28.1632	28.222	37.7099	9.75079	8.89418	11.4044	30.6371	31.1282	31.3243	30.2708	31.1972	31.0607	44.9116	43.935	42.3675
21638	21638	AT1G76530.1	unknown protein		2159	AT1G76530	0.0100699	2.53186	0.0100699			0.0380134	0.0439169	0.0611699	0.0278731	0.191043	0.465045	0.334171	0.378101	0.198606	0.186521	0.188001	0.46609	0.386672	0.542374	0.22647	0.168761	0.234027	0.377727	0.0932252	0.302071	0.0802136	0.457979	0.464319	0.214511	0.550258	0.369535	0.23366	0.188122	0.115145	0.336191	0.408125	0.229051	0	0.0278387	0.0862016	0.0738965	0.0578542	0
1038	1038	AT3G14990.1			2478	AT3G14990	0.0100052	2.45661	0.0100052			535.902	647.814	673.458	706.41	96.3975	375.839	86.0568	351.744	123.395	71.5652	94.2322	346.267	294.126	487.123	75.4655	92.6224	82.3297	246.016	201.655	399.298	92.7574	77.6913	87.7216	282.682	385.316	387.235	79.4547	87.438	86.0035	346.422	333.151	297.031	502.287	565.408	540.01	667.616	627.157	648.668
1096	1096	AT2G38170.3	Ca2+ antiporter like protein		3234	AT2G38170	0.00994926	2.20577	0.00994926			28.4947	34.0282	30.3446	30.0623	101.087	86.1043	90.5944	89.7617	116.921	92.5447	93.7946	89.3173	89.5269	79.4688	107.653	90.3055	85.9732	86.0283	84.1406	80.6017	110.11	88.4242	73.249	87.7771	86.6591	94.849	75.6871	79.8919	75.1262	108.153	137.226	120.035	26.8614	28.7006	29.9222	34.449	35.2904	32.3451
9000	9000	AT1G28710.1	unknown protein (At1g28710)		1435	AT1G28710	0.00986907	0.378437	0.00986907			8.93878	8.27839	8.20886	8.47979	10.4201	14.9507	10.5043	16.1828	13.1963	11.0767	6.98743	13.5874	15.4356	15.8292	10.1949	10.2062	10.7092	16.8634	15.0905	14.1992	13.5632	11.2189	6.73078	18.8596	14.9997	14.6891	12.0401	11.5161	12.7776	14.2533	14.0874	15.5023	8.69899	9.86068	8.25668	8.14858	7.4428	9.2438
591	591	AT2G46600.1	caltractin like protein		582	AT2G46600	0.00968814	2.97008	0.00968814			178.289	243.174	259.723	219.463	150.935	170.865	113.381	145.007	206.047	113.299	133.458	181.47	158.329	172.795	104.483	123.165	98.6324	164.329	150.963	185.287	92.6543	115.503	131.985	149.75	145.536	139.736	112.3	118.436	152.007	161.212	154.019	158.79	147.862	183.48	203.526	210.593	247.536	271.392
6401	6401	AT1G80130.1	unknown protein		1686	AT1G80130	0.00945389	2.60156	0.00945389			0.0458612	0.279389	0.0333099	0.0115983	17.5066	75.7154	9.9556	60.0888	20.4208	15.0466	17.0523	83.0595	67.9467	76.14	12.3443	6.85955	12.8192	34.7063	40.4442	66.2247	11.6091	11.8328	6.4249	48.9194	57.627	73.7199	9.30347	14.0799	13.2126	38.6311	29.5484	31.9866	0.0274036	0.11018	0	0.653796	0.0770966	0.107275
16707	16707	AT5G38020.1	SAMT-like protein		2078	AT5G38020	0.00927348	0.413991	0.00927348			89.3208	108.799	73.8534	82.8036	2.3838	4.04254	1.69894	3.64464	2.67528	1.44905	3.02708	4.63388	2.5279	4.96583	1.65434	3.62327	1.97965	3.5246	1.82474	2.98375	1.4871	1.05173	2.55798	1.49304	5.36259	4.07829	2.05333	2.08637	3.36439	2.10569	2.69142	1.69778	89.3535	96.6237	81.9851	110.586	126.223	89.5876
21029	21029	AT1G09890.1	hypothetical protein		3302	AT1G09890	0.00907719	0.348452	0.00907719			0.751117	0.758036	0.867806	0.754099	0.34981	0.317517	0.341643	0.387454	0.323253	0.286899	0.439279	0.348182	0.325326	0.279044	0.300888	0.378952	0.29273	0.266385	0.160866	0.291472	0.413418	0.287551	0.32396	0.239077	0.426613	0.496673	0.353862	0.383974	0.23195	0.210993	0.349802	0.172396	0.683667	0.720207	0.849477	0.509428	1.42549	0.339191
18039	18039	AT2G13600.1			2094	AT2G13600	0.00897099	0.420119	0.00897099			3.23899	3.15718	3.27255	3.08095	1.32144	2.09759	1.5764	2.8122	1.62417	1.20081	1.13935	2.13623	2.31984	1.8367	1.82247	1.97077	1.69596	1.80819	1.85729	2.30872	1.74406	1.30337	1.68178	2.39294	2.92934	3.11433	2.11622	2.0198	1.9776	3.29197	4.1134	3.88785	2.9882	3.36917	3.35961	3.64589	3.53463	2.29103
10652	10652	AT5G40690.1	putative protein		873	AT5G40690	0.00885961	2.317	0.00885961			161.225	221.267	160.039	210.12	9.69597	21.3293	8.02241	24.7751	10.1191	8.3906	10.5782	20.4799	17.4315	26.0766	9.51379	12.3727	6.90952	23.4016	19.0856	24.7243	8.52989	6.29787	9.23948	19.3485	26.9981	27.9788	5.87635	6.38579	7.34156	28.7836	31.7877	40.6453	184.176	155.314	144.184	222.738	240.208	200.854
22106	22106	AT3G28007.1	unknown protein		1654	AT3G28007	0.00883303	2.58599	0.00883303			0	0.0445727	0.0111822	0	0.723621	1.18493	0.876786	1.72712	0.134915	0.728479	1.30747	1.14324	1.0775	1.33406	0.646278	0.978555	0.986544	1.98596	1.42169	1.60711	0.627867	0.744542	1.25795	1.68152	1.38796	2.11188	0.872124	0.796246	1.7117	1.08654	1.22508	0.403807	0	0	0	0.133718	0	0
12675	12675	AT5G62920.1	response regulator 6 (ARR6)		1827	AT5G62920	0.0086262	0.394506	0.0086262			36.3312	34.5917	45.2309	47.4219	6.43276	2.49171	7.03986	4.50943	7.11309	5.80088	6.3843	2.19916	2.35998	2.916	6.37489	7.15854	5.32632	1.05608	1.8869	2.44342	6.3402	5.33856	9.44082	2.99681	4.40615	6.12534	7.11097	8.2932	9.49998	11.0924	14.3424	18.4103	29.3225	40.108	39.563	31.6022	41.5242	30.6488
1280	1280	AT3G04210.1	disease resistance like protein		2107	AT3G04210	0.00860853	0.294222	0.00860853			0.15929	0.49118	0.40817	0.0663737	83.6955	95.2209	52.4549	77.6705	102.465	73.3627	75.2587	111.157	91.8418	82.6639	78.8095	66.6922	53.241	77.3326	87.3336	95.8627	46.2642	60.5988	50.5017	89.6621	67.4971	75.8524	60.3226	59.1594	69.8521	42.8974	49.7231	45.1765	0.0423899	0.228797	0.206683	0.632956	0.535378	0.305207
4584	4584	AT5G43150.1	unknown protein		911	AT5G43150	0.00173213	2.28147	0.00855103	0.48185	0.00173213	249.606	307.408	193.693	238.322	33.0358	47.0626	27.2731	40.554	29.5512	33.528	36.0283	43.0344	42.5671	55.5864	28.2112	28.418	26.7904	45.0543	34.5735	43.2794	22.8597	29.2549	29.7046	33.8433	42.7016	45.117	25.4983	27.5511	27.0205	34.6434	30.6221	26.332	197.812	281.031	269.975	290.603	338.233	293.388
1036	1036	AT3G45160.1	hypothetical protein		632	AT3G45160	0.00844978	0.439601	0.00844978			513.691	362.446	357.215	351.463	146.386	118.195	125.068	140.013	123.601	166.301	149.255	120.863	115.997	117.724	152.955	174.409	123.275	138.04	121.089	138.158	122.782	112.766	139.655	136.267	144.255	139.518	118.897	135.826	148.617	83.0264	82.0931	96.2083	378.564	646.013	516.497	330.473	432.55	324.314
8786	8786	AT5G52450.1	putative protein		2965	AT5G52450	0.00844795	2.27842	0.00844795			7.94411	11.3265	9.22636	9.27025	12.9531	35.8825	15.3634	31.1479	13.6383	12.0937	13.1272	33.419	32.4155	41.8129	14.7923	15.251	15.3677	28.9503	25.9408	31.2075	15.2274	18.6365	12.2263	27.0809	32.5107	33.8522	15.8367	13.187	13.7521	28.7703	29.1507	23.4681	7.04691	8.83029	7.95514	11.0843	11.7714	11.1239
859	859	AT2G14560.1			1930	AT2G14560	0.0083315	2.32688	0.0083315			0.515859	0.119605	0.592708	0.414584	64.2207	56.5265	4.83691	23.2774	145.474	15.18	32.0082	89.9056	45.8423	33.8317	19.9995	46.7301	4.01568	32.2189	28.7012	49.5635	4.51382	2.88428	7.11264	49.9276	7.55959	12.3449	5.85937	2.88159	40.049	4.07966	14.8817	24.9873	0.679365	0.346866	0.521347	0.13985	0.065806	0.153159
15437	15437	AT5G13330.1	putative protein		2601	AT5G13330	0.00823365	2.77852	0.00823365			10.7549	16.4935	15.7488	17.6821	3.02875	9.43675	1.92646	8.90905	3.88813	2.4643	2.73382	9.56707	5.67649	13.0667	2.33647	2.88517	2.1472	6.16023	5.80015	8.87992	2.60371	1.93744	1.23823	5.92896	10.3888	10.4094	2.18395	2.23857	4.61484	13.5882	15.2196	19.1646	9.27598	11.8516	11.1372	13.8543	17.1935	18.4326
12475	12475	AT1G17020.1	SRG1-like protein		1808	AT1G17020	0.00817706	2.60645	0.00817706			11.6164	15.736	9.52406	12.6882	6.05868	49.2098	7.47285	58.9622	7.41851	4.42799	6.32953	43.5368	39.6838	64.4089	9.12368	8.30452	6.79649	28.5704	32.778	43.7742	8.90136	8.31424	5.20294	39.751	64.8419	72.2936	5.81492	6.0648	7.42089	81.4928	69.1641	71.7292	9.90168	13.4033	11.5443	15.5856	18.3904	13.2319
10932	10932	AT2G21050.1	AUX1-like amino acid permease		2547	AT2G21050	0.00801135	0.41295	0.00801135			40.8183	32.341	37.1707	33.7735	10.3583	9.17694	11.7741	13.3384	9.64296	10.6903	10.7416	9.86427	8.73252	8.93404	10.5902	11.9495	10.9301	11.0375	8.94211	9.93815	12.0096	12.6391	10.6736	11.362	14.8157	13.8374	16.0181	13.7443	16.795	5.96247	7.3952	6.74712	36.6733	44.388	41.3935	32.4142	33.8317	30.777
9185	9185	AT1G17745.2			4227	AT1G17745	0.00800158	2.72474	0.00800158			53.7181	79.4623	52.938	58.8681	8.96899	83.7796	8.60786	74.7191	12.8198	5.63747	8.4497	71.1064	65.6424	114.59	7.15083	6.8071	8.98732	49.4641	39.3937	75.9862	8.76846	8.85091	8.20421	62.8054	84.3685	76.9833	8.11519	4.77311	7.87395	64.3685	67.5416	50.0038	56.3878	53.9455	50.8211	83.5379	73.5067	81.3422
18703	18703	AT4G13410.1	putative protein		3606	AT4G13410	0.00772943	0.0792889	0.00772943			0.00533203	0	0	0	1.40037	1.92922	2.04235	1.88694	1.20996	1.22264	1.7685	1.90078	1.92564	1.96123	1.84513	1.55893	1.5307	2.28873	2.4882	2.01535	1.79976	3.07443	1.25285	2.22933	1.92525	1.50624	1.64279	1.73359	1.74194	0.472563	0.58741	0.392112	0	0.0159961	0	0	0	0
8634	8634	AT3G04000.1	short-chain type dehydrogese/reductase like protein		1173	AT3G04000	0.00767015	2.36622	0.00767015			1.56143	2.43451	1.64225	2.05083	14.5231	64.4119	21.9181	75.2098	13.9746	15.3835	14.2113	50.3101	54.6183	88.3072	14.1182	15.6262	16.7046	47.9398	36.211	59.04	27.3454	21.3658	17.0431	63.2306	76.4373	85.9614	20.8307	18.5115	15.5775	59.4427	48.8585	37.276	1.32106	2.13485	1.22839	2.63456	2.35171	2.31725
11408	11408	AT5G07690.1	transcription factor-like protein		1780	AT5G07690	0.00755883	0.219453	0.00755883			0.0204802	0.0111975	0.0207297	0.0116175	13.4353	2.18495	18.4782	4.0298	8.91609	16.7676	14.6223	2.21072	2.75016	1.59396	18.7934	16.8178	16.8497	4.88256	5.7167	3.15449	15.8261	27.7304	11.878	4.12747	4.2143	3.74762	18.5385	21.0395	20.0291	10.4313	9.53269	5.8481	0.0257213	0	0.0357193	0	0	0.0335925
9177	9177	AT2G07675.1			378	AT2G07675	0.00287642	6.13455	0.00751808	3.43022	0.00287642	1.6637	0.905264	0.476167	0.799171	9.48005	14.4441	12.4356	10.6973	12.846	10.6687	4.92544	7.2828	12.0129	24.0365	9.67309	9.4863	6.21568	6.46889	7.94791	10.531	11.7636	20.0868	5.4565	6.84252	15.9217	9.32775	7.13257	7.25034	8.02606	9.21747	9.04525	6.31084	1.28484	3.14179	0.564468	1.6345	0.811937	0.269354
21316	21316	AT4G22940.1	putative cdc2 kise homolog		1705	AT4G22940	0.00748992	5.24615	0.00748992			0.774457	1.28085	0.834893	0.802544	0.337982	0.62446	0.272416	0.720196	0.260399	0.297624	0.455922	0.755106	0.570806	0.547468	0.229934	0.251966	0.214956	0.896606	0.396474	1.03421	0.158026	0.389344	0.269879	0.749099	0.858657	0.552832	0.357108	0.36899	0.601102	0.37219	0.563019	0.509723	0.811382	0.761496	0.750492	1.16157	1.44552	1.23545
10157	10157	AT3G25980.1	putative mitotic checkpoint protein		1615	AT3G25980	0.00746	0.404393	0.00746			40.4095	44.68	39.1198	37.7125	9.97632	6.80785	11.1457	10.7718	10.9619	9.4468	9.52027	6.7128	5.89363	7.81712	9.5453	12.5412	11.0967	9.65119	6.59449	6.25383	8.28423	13.0456	12.1073	9.74312	11.383	11.1893	11.8495	10.0531	13.5637	9.15377	10.1992	9.03916	39.7246	40.1185	41.3854	42.491	43.6981	47.8509
16882	16882	AT2G39330.1			2257	AT2G39330	0.0074316	0.377142	0.0074316			0.0088365	0	0.0395395	0.00874557	2.91977	10.886	3.70527	3.0991	2.53164	2.36736	3.8603	8.44793	12.1019	12.1083	3.11398	5.32369	2.8715	5.25602	7.93952	3.58174	5.30178	2.94186	2.87216	2.74398	3.56456	2.98875	2.2601	3.87153	3.1788	2.23941	1.6961	0.523068	0	0.0265095	0	0	0	0
16113	16113	AT1G34180.2	unknown protein		2562	AT1G34180	0.00742669	2.79393	0.00742669			6.51381	5.45306	7.21223	5.78012	2.1175	4.5504	1.70067	4.62955	3.18257	1.2355	1.93443	5.45096	3.99653	4.2037	1.54189	1.73603	1.73901	3.35622	3.83518	3.99573	1.50591	2.10244	1.49365	4.66911	4.09125	5.12829	1.85053	1.20608	2.17415	10.2442	10.9501	10.8129	5.92502	7.43171	6.1847	5.17068	5.58194	5.60656
1123	1123	AT5G35480.1			355	AT5G35480	0.00742271	0.350454	0.00742271			0	0.186028	0.08481	0	112.985	75.3423	71.1336	55.3157	114.137	110.025	114.794	91.234	65.2703	69.5226	102.842	79.6664	95.4816	74.6775	99.6922	94.3302	56.4687	71.8881	85.0439	66.4547	62.2505	37.2418	80.0025	80.9225	137.488	31.3762	31.2968	33.4473	0	0	0	0.558084	0	0
18051	18051	AT2G39430.1	putative disease resistance response protein		1185	AT2G39430	0.00739631	2.34248	0.00739631			99.7829	115.237	100.008	119.359	1.61057	2.03528	1.6154	1.51177	1.6183	1.54005	1.67335	0.943207	1.54143	3.62119	1.26294	1.64988	2.38987	2.49115	1.32074	1.88347	1.43793	1.4805	1.92777	1.06386	1.70657	1.76488	2.05661	1.23443	1.47838	0.889297	0.699073	0.556944	114.931	82.5176	101.9	118.65	98.3777	128.684
4020	4020	AT4G11890.3	protein kise - like protein		1676	AT4G11890	0.00722499	2.42343	0.00722499			0.320245	0.294082	0.354509	0.216085	19.5768	13.4793	5.16721	8.19477	34.1132	8.30619	16.311	13.2134	14.4144	12.8102	7.40378	11.34	5.89057	13.0265	9.1156	12.6294	5.69762	5.74348	4.06054	12.0045	6.62293	5.95687	4.08561	4.6421	11.9238	9.76783	10.3682	14.7432	0.358743	0.295811	0.30618	0.460844	0.349391	0.0720109
17478	17478	AT2G28780.1	unknown protein		3388	AT2G28780	0.00717678	0.160755	0.00717678			60.5095	23.5382	45.0397	33.671	2.17621	1.14704	2.09659	1.8374	2.05573	2.10603	2.36687	1.1109	1.12371	1.2065	1.83338	2.84601	1.66553	1.85696	1.60748	1.87123	1.93722	2.33565	2.01689	1.72959	1.97896	1.80366	1.88713	2.68647	2.59509	0.915698	0.968365	1.35551	49.6821	72.468	59.3784	23.4392	24.9525	22.2228
392	392	AT3G47340.1	glutamine-dependent asparagine synthetase		3360	AT3G47340	0.00706563	0.373404	0.00706563			110.452	92.2374	64.4251	49.5552	240.601	125.995	160.156	110.538	310.534	189.005	222.265	159.12	119.627	99.238	213.914	204.346	150.314	112.025	133.137	154.458	211.796	124.954	143.717	96.0686	144.683	90.8612	210.154	221.637	234.116	123.547	107.279	146.65	124.412	132.772	74.171	83.8565	98.9421	93.9137
3280	3280	AT1G55850.1	putative cellulose synthase catalytic subunit (At1g55850)		2784	AT1G55850	0.00687914	2.38959	0.00687914			48.5184	56.1492	61.7111	71.7288	36.7753	96.7129	32.4178	80.2163	42.0511	33.81	34.4649	91.9228	85.924	112.292	32.1095	29.3413	33.9009	62.3207	63.8156	105.377	34.0696	34.1733	29.0104	69.7555	95.8301	75.0634	32.4439	29.4858	29.9139	65.7036	65.8881	55.2834	48.0964	50.9198	46.539	60.5911	52.3162	55.5403
14581	14581	AT5G52310.1	low-temperature-induced protein 78 (sp|Q06738)		2765	AT5G52310	0.00293365	2.51307	0.00685224	0.4631	0.00293365	9.72492	19.117	11.0201	20.8123	5.93773	8.37584	9.16635	18.4031	4.84166	5.9534	7.01812	8.39018	7.94973	8.78761	6.00193	5.85704	6.07474	10.1748	13.88	14.1522	9.61235	10.8202	7.06651	18.2268	17.6943	19.2882	7.81317	13.1354	10.1802	9.61965	7.93089	5.41661	9.64183	12.1125	7.42043	17.9903	20.5375	18.8233
17111	17111	AT2G32990.1	putative glucanse		2768	AT2G32990	0.00681462	0.373414	0.00681462			33.701	47.8914	26.8979	32.0166	2.5077	2.6121	2.98889	3.43124	2.33509	2.42903	2.75898	2.20888	2.88921	2.7382	3.00701	2.38407	2.18217	3.22626	2.65585	3.15886	2.44579	4.08975	2.43114	3.52883	3.69767	3.06722	3.1186	3.05654	3.68161	1.74874	1.77662	1.06116	26.9994	38.2478	35.8559	50.1671	46.9147	46.5923
4879	4879	AT4G27830.1	beta-glucosidase like protein		2783	AT4G27830	0.0067901	2.51683	0.0067901			13.8251	16.4079	16.4041	16.6713	24.5587	94.327	28.0687	91.9068	27.6069	21.2167	24.8524	86.7822	87.8249	108.374	25.5526	30.5206	30.6895	69.1247	65.6397	79.7807	31.9662	32.7305	19.5093	81.4511	86.0933	108.176	25.4807	19.909	22.824	87.697	84.0594	71.7098	11.548	16.466	13.4614	15.7177	18.934	14.5721
15834	15834	AT5G60250.1			2692	AT5G60250	0.00672374	2.73033	0.00672374			2.07603	2.5586	2.14583	2.09162	2.92012	3.1475	4.23347	8.23414	3.46389	2.74755	2.54891	3.30276	3.6459	2.49383	3.84957	4.13988	3.58553	6.20892	4.81881	4.54834	4.44893	5.86656	2.38492	6.79119	8.36285	9.54837	3.12385	2.92975	3.92114	24.0236	25.1741	27.5114	1.7732	2.47173	1.98315	2.54465	2.52866	2.60248
12469	12469	AT4G15830.1			1489	AT4G15830	0.00655995	0.40868	0.00655995			24.443	27.1586	23.3963	23.5041	6.91319	5.00251	9.58417	8.0823	7.42712	7.56647	5.74599	4.93567	5.02046	5.0514	7.03298	9.25456	8.33081	6.0552	5.71935	4.31509	7.86191	10.4568	10.4338	8.12588	8.30306	7.81795	10.1596	8.64511	11.2156	9.15984	8.5221	6.50316	22.7377	26.3052	24.2861	25.9623	27.5641	27.9495
20039	20039	AT5G07700.1	transcription factor (gb|AAD53097.1)		1254	AT5G07700	0.00641126	0.332173	0.00641126			0.0179693	0	0	0	1.00401	0.0154289	1.4189	0.0166189	0.603018	1.04889	1.36013	0	0	0.0462866	1.36741	1.67526	1.55787	0	0	0.219475	1.26201	1.68272	1.31197	0	0	0.0498568	1.73231	1.77126	2.07003	0.243886	0.366389	0.0865328	0	0	0.053908	0	0	0
20804	20804	AT5G27230.1	putative protein		3958	AT5G27230	0.00616653	4.24543	0.00616653			0.37062	0.542943	0.544007	0.645675	0.428705	0.489442	0.732293	1.17713	0.378722	0.559145	0.348248	0.619609	0.37586	0.472858	0.639855	0.624778	0.542099	0.792282	0.939766	0.720297	0.773079	0.983322	0.440477	0.923034	1.06728	1.54109	0.944602	0.584164	0.561878	1.61804	1.94975	1.86982	0.31854	0.405889	0.387431	0.572106	0.385838	0.670884
10636	10636	AT2G46680.1	homeodomain transcription factor (ATHB-7)		1547	AT2G46680	0.00612105	2.54938	0.00612105			81.7014	125.772	84.7324	110.352	9.89951	28.2263	10.2125	26.5006	10.1331	9.20393	10.3615	29.0872	23.0422	32.5496	14.0768	12.6214	9.19832	19.474	21.7304	27.9149	9.19364	9.9961	11.4479	21.933	29.5	28.0688	9.60701	11.6393	14.0218	21.7185	22.5038	21.6702	70.7477	96.622	77.7345	112.731	142.998	121.586
14732	14732	AT1G76310.1	putative G2/mitotic-specific cyclin 1 (B-like cyclin)		2349	AT1G76310	0.00608958	0.373868	0.00608958			12.9095	13.7031	12.3735	12.237	3.69328	2.61876	3.94635	2.72956	4.66113	3.19001	3.22871	2.9292	2.25546	2.67161	3.94214	5.1811	4.08648	3.63053	3.11829	2.11468	3.09957	4.79441	3.94508	2.75451	2.43142	3.00276	4.71275	4.19588	4.9715	3.31901	3.71303	3.2936	11.7579	13.6249	13.3458	13.9857	13.7766	13.347
14230	14230	AT4G05020.2	unknown protein		3975	AT4G05020	0.00605408	2.85251	0.00605408			33.2334	49.8487	42.2416	44.0547	4.04924	11.6243	2.99097	16.7841	5.23719	2.61181	4.29872	11.1937	9.08688	14.5922	3.1718	3.4829	2.90198	9.08799	9.60682	17.1368	3.0987	3.13706	2.73716	14.101	19.648	16.6034	1.94062	2.33817	2.78478	26.7694	27.6244	32.4435	35.6406	30.0013	34.0582	50.3186	52.3813	46.8462
26251	26251	AT4G28520.1	12S cruciferin seed storage protein		2241	AT4G28520	0.000105662	0.144081	0.00571734	10.6772	0.000105662	0	0	0	0	0	17.4916	0	0	0	0	0	52.3263	0.148441	0	0	0	0	0	0	0	0	0	0	0	0	0	0	0.0451136	0	0	0	0	0	0	0	0	0	0
10972	10972	AT3G48100.1	response reactor 2 (ATRR2)		2448	AT3G48100	0.0056981	0.310824	0.0056981			24.6224	21.7134	39.1541	37.0624	7.70879	2.95047	7.30634	5.02589	9.57609	7.05263	6.49764	3.20351	3.00933	2.63856	6.54862	7.8873	5.18283	2.40081	2.06697	2.60584	7.34668	5.57609	8.99625	4.57852	4.23459	6.26455	4.12911	7.66964	8.9806	7.30831	8.60449	12.6445	19.6815	26.6051	27.5805	20.9799	26.4298	17.7304
9071	9071	AT1G76410.1			799	AT1G76410	0.00569088	0.351589	0.00569088			6.97075	6.05289	14.4024	12.5186	12.95	5.83279	11.3122	13.4906	13.066	12.7279	13.056	5.68844	6.15295	5.65697	9.34474	15.1955	13.0227	5.36437	6.28983	7.39794	13.9021	6.7807	13.2537	8.70394	14.9388	16.8291	11.2998	9.47874	12.3564	14.4109	16.2261	17.7993	4.92743	6.53803	9.4468	5.58968	5.44258	7.12641
5587	5587	AT2G23170.1	unknown protein		2708	AT2G23170	0.00560391	0.372793	0.00560391			1.16912	1.16707	1.81508	2.00834	20.5729	25.0606	24.6307	43.3705	24.1051	16.4116	21.2019	23.0907	23.1645	28.9266	14.2009	14.6498	12.483	34.8641	18.8786	23.9863	32.7913	19.2328	21.8679	36.2569	47.0788	46.7758	32.6104	35.7356	41.8322	39.4452	29.7172	42.5146	1.04098	1.36923	1.09715	1.26408	1.48035	0.756786
14979	14979	AT1G31710.1	putative protein		5647	AT1G31710	0.00376066	0.380771	0.00560106	0.471718	0.00376066	35.8464	32.2186	30.4854	33.5192	4.88203	4.86325	5.61937	5.87978	4.38276	5.04406	5.21926	4.94183	4.8604	4.78752	4.51574	6.34136	4.71744	6.60531	6.05104	5.10322	6.22878	6.00875	4.62059	5.67927	6.52839	5.43167	6.03906	5.59521	6.00429	4.28753	4.01346	3.14219	34.4071	41.3792	31.753	36.0174	31.8447	28.7938
4793	4793	AT3G22370.1	altertive oxidase 1a precursor		1950	AT3G22370	0.00552339	2.76007	0.00552339			67.0987	93.945	90.7567	103.969	28.8069	51.8471	34.6505	86.7837	28.0933	25.6658	32.6616	47.703	48.752	59.0864	30.118	33.9457	32.5095	47.5516	55.9752	67.2079	31.0885	41.0402	31.8228	67.6377	97.3871	95.3263	32.9967	25.6856	27.4579	147.014	151.63	167.063	68.5963	67.7056	64.9942	93.9856	101.472	86.3774
6151	6151	AT3G21770.1	putative peroxidase		1564	AT3G21770	0.00548287	0.361658	0.00548287			357.321	332.509	316.963	310.674	21.511	22.5699	22.1378	27.2742	21.5325	18.3545	24.646	23.5763	21.6053	22.528	21.7375	30.4919	22.0691	24.0474	16.0895	18.9773	19.578	18.4127	28.4228	20.9956	32.0472	28.7797	27.8017	26.6199	25.0336	19.9444	23.9277	18.4409	313.83	392.501	365.632	300.433	351.534	345.559
2600	2600	AT3G51430.1	mucin -like protein		1646	AT3G51430	0.00535907	2.55703	0.00535907			36.2848	49.2228	39.7078	44.5819	39.2034	92.4321	30.6731	74.5078	52.9174	29.3025	35.3903	100.539	77.3814	99.3758	38.2757	39.5263	30.7262	68.6473	66.9439	74.6002	35.4453	33.6625	22.9115	70.6349	73.9818	78.9068	30.326	27.8979	35.3957	68.4516	68.9076	68.818	33.5721	37.1419	38.1404	48.2781	52.4753	46.9151
7199	7199	AT3G17790.1	acid phosphatase type 5		1627	AT3G17790	0.0053442	2.96802	0.0053442			21.7231	23.6377	23.5625	26.286	12.6253	38.6588	12.3783	28.3447	17.6774	11.3478	8.85072	41.3142	31.6173	43.0448	20.0298	14.1397	11.9218	22.844	19.4199	29.8429	14.0338	14.9088	8.1922	26.8589	28.7461	29.4291	15.5504	17.5049	18.1425	30.701	31.9931	41.6958	20.8039	24.4974	19.8679	23.9585	26.905	20.0495
7139	7139	AT1G02640.1	beta-xylosidase, putative		3565	AT1G02640	0.000279195	0.345857	0.00530837	0.283399	0.000279195	31.1018	17.7974	23.0069	15.4078	21.5754	10.1768	20.7998	12.7614	17.8584	20.8714	25.9965	9.96721	10.7652	9.79788	20.6473	29.7596	29.5104	11.5029	9.98101	10.3619	23.6753	14.8063	23.9178	10.1969	14.8216	13.2657	17.8441	19.6848	18.2606	10.031	11.4968	8.82533	26.3655	34.0179	32.9219	18.4383	17.2377	17.7163
2585	2585	AT3G19710.1	branched-chain amino acid aminotransferase, putative		2529	AT3G19710	0.0052586	0.360409	0.0052586	0.475907	0.00556926	238.624	12.0764	278.36	56.9022	73.4667	2.8696	91.9091	9.14669	53.2214	88.9207	78.2579	2.30854	4.8119	1.48837	92.3767	87.7996	73.9201	3.56293	2.87241	1.6174	93.5964	95.9872	86.1436	10.2522	9.55076	7.6371	79.6429	99.9823	85.77	37.2267	34.4586	23.0511	202.479	271.009	242.384	11.0674	14.0371	11.1247
9972	9972	AT4G34135.1	glucosyltransferase like protein		1853	AT4G34135	0.00521147	3.2637	0.00521147			40.8364	65.0568	48.051	69.4631	7.56849	36.9398	8.12303	63.4878	11.3077	4.1584	7.23937	36.1257	30.6849	44.0087	5.49678	7.01569	7.63688	33.5872	34.4165	73.5057	10.0126	9.63505	4.72144	41.1664	76.3137	72.9832	5.55999	7.3779	6.34202	85.9626	81.0093	93.9491	46.2292	37.8251	38.455	68.3104	69.2705	57.5896
2028	2028	AT3G03470.1	putative cytochrome P450		1886	AT3G03470	0.00514629	5.03091	0.00514629			8.89676	7.72914	10.2051	9.05906	60.4103	140.886	64.8067	85.9972	66.7884	62.3953	52.0472	152.686	124.406	145.565	74.9928	64.3299	69.202	113.026	108.628	120.05	79.2983	71.7027	43.4191	85.9628	82.5725	89.4564	70.0585	59.7375	54.2615	68.1567	90.3037	75.8931	9.30966	9.28687	8.09375	8.50043	7.26603	7.42096
8264	8264	AT1G44800.1	nodulin like protein		2989	AT1G44800	0.00508657	0.372613	0.00508657			186.49	115.17	142.532	111.386	16.1696	11.5395	16.3933	18.1777	14.7795	16.6916	17.0378	12.1438	10.2054	12.2694	17.6781	18.3078	15.4124	15.4944	10.1296	11.0855	18.6542	15.8809	14.6449	15.7273	19.8147	18.9911	14.9373	16.5582	17.8601	17.3685	18.3747	19.2316	161.249	201.249	196.973	118.473	121.163	105.873
4074	4074	AT2G02390.3	glutathione S-transferase like protein		2216	AT2G02390	0.00501083	2.69046	0.00501083			104.017	136.857	120.708	131.703	29.2049	89.1895	28.5268	88.7469	33.6541	24.1395	29.8211	82.6911	77.9234	106.954	28.601	33.1614	30.6092	67.7963	56.1603	74.5624	33.5081	29.648	22.4244	75.7853	91.374	99.0815	30.2936	25.4901	29.554	105.469	106.071	88.2267	100.003	106.928	105.12	137.764	138.615	134.192
22246	22246	AT5G09570.1	unknown protein		1513	AT5G09570	0.00499134	2.62108	0.00499134			0.830111	0.987412	1.52851	1.08721	0.12476	0.130664	0.198918	0.926808	0.119942	0.093215	0.161123	0.167003	0.077006	0.147983	0.414911	0.180923	0.106136	0.569213	0.420904	0.279933	0.333974	0.0688665	0.193914	0.718277	0.909506	1.15264	0.0880686	0.176739	0.103522	1.2062	0.907399	1.89704	0.716535	0.997979	0.77582	0.854046	1.05329	1.0549
16773	16773	AT2G01210.1	putative receptor-like protein kise		2406	AT2G01210	0.00475822	0.326406	0.00475822			10.1972	11.3601	10.5146	9.74415	2.41918	2.14296	2.9893	3.08249	2.62086	2.44505	2.19162	2.10483	2.33438	1.98966	3.19208	3.67744	2.81804	3.63963	2.80925	2.32682	2.91089	3.99892	2.05808	2.51313	3.27246	3.46189	3.20864	2.81434	3.30976	2.06295	2.81604	2.39517	8.96428	10.9489	10.6785	11.9591	11.158	10.9631
10555	10555	AT2G29490.1			1096	AT2G29490	0.00475243	3.09008	0.00475243			122.191	185.361	153.669	184.762	7.82101	49.9075	7.27982	76.2128	10.2793	4.26381	8.91992	47.9638	44.5294	57.2294	4.84073	6.63087	8.24137	33.6846	39.1324	77.0569	6.63395	7.90861	7.29691	43.8744	98.8384	85.9255	6.33133	6.12529	7.37714	116.679	107.986	94.7472	109.386	127.802	129.385	172.183	211.146	172.755
19033	19033	AT2G43700.1	putative receptor protein kise		3753	AT2G43700	0.00456863	2.69334	0.00456863			2.25585	2.74291	2.06786	2.62739	0.935874	1.51717	1.212	1.97746	1.02923	0.864618	0.913774	1.85782	1.4767	1.21698	1.17433	1.08414	1.03289	1.8318	1.16026	1.6262	1.38583	1.30382	0.946339	1.83652	1.87319	2.22266	1.08481	1.22342	1.68217	2.64622	2.86094	2.56744	2.14668	2.74469	1.87617	2.40851	3.15808	2.66213
8399	8399	AT5G44400.1	berberine bridge enzyme		2287	AT5G44400	0.000516861	0.354205	0.00455603	0.277359	0.000516861	69.5485	66.8223	44.294	51.1139	11.3859	13.5006	9.20892	14.37	14.4826	8.69047	10.9845	13.9436	13.3308	13.2274	10.1979	10.9223	8.24633	15.0281	13.4836	13.2241	8.5116	10.4792	8.63597	12.5134	15.1786	15.4181	10.861	9.74723	8.77166	9.84529	9.48361	8.4829	58.6843	89.8006	60.1605	50.6866	77.0095	72.7707
9207	9207	AT1G32450.1	peptide transporter PTR2-B, putative		4821	AT1G32450	0.00454999	0.363451	0.00454999			271.008	146.147	197.753	160.683	14.234	11.7348	11.806	11.2183	12.7814	13.8733	16.0473	8.71019	12.1367	14.3575	14.1747	16.8695	10.8957	15.7502	11.4837	14.5108	12.948	11.1111	11.359	9.98946	12.7603	10.905	10.7818	15.348	11.7636	8.89193	8.90886	11.1248	232.307	325.652	255.065	155.395	141.697	141.348
5091	5091	AT4G01870.1			2071	AT4G01870	0.00265918	2.78494	0.00446507	2.32339	0.00265918	15.6656	24.8039	18.4204	24.5966	26.2261	216.888	26.7979	314.367	26.4807	12.3309	39.8666	203.272	146.763	300.628	11.3869	23.4384	30.4222	135.634	119.109	278.036	33.2208	30.4962	16.6766	219.866	413.348	309.887	18.6527	12.2208	21.2757	304.049	301.805	226.185	16.3832	14.7505	15.8631	26.4614	24.754	23.1963
16660	16660	AT1G23730.1	putative carbonic anhydrase		2588	AT1G23730	6.72712e-05	3.0121	0.00445019	45.0834	6.72712e-05	1.16915	169.963	0.555081	3.24827	3.44724	696.663	3.64447	64.8972	2.72544	4.36166	3.25462	648.345	561.021	880.622	3.19421	3.78911	3.47756	278.822	291.323	504.526	3.55097	4.19596	3.18649	67.4108	53.6238	73.6569	3.46911	4.11704	5.2626	18.6124	29.9587	30.6568	0.993365	1.64362	0.870463	114.649	190.965	204.274
15110	15110	AT1G20070.1	unknown protein		1114	AT1G20070	0.00439297	2.89287	0.00439297			38.7641	38.178	41.0213	41.0785	6.14348	5.41838	16.327	8.27711	4.24532	7.36774	6.81738	4.75657	5.98225	5.51633	15.5934	11.3171	10.2421	9.47806	5.55613	6.00558	19.3063	19.9935	9.68122	8.83498	7.44118	8.55516	15.267	24.4643	14.3585	4.80472	5.57597	5.01648	38.9203	38.6467	38.7254	40.4556	39.5939	34.4845
17457	17457	AT3G60140.1	beta-glucosidase		4153	AT3G60140	9.11622e-06	10.144	0.00439014	30.7567	9.11622e-06	9.4041	134.171	6.62675	4.91399	1.12566	362.459	0.0712852	12.2782	2.0714	0.286154	1.01942	316.318	268.306	502.754	1.117	1.29443	0.137336	141.575	132.921	341.934	0.0489595	0	0.164896	8.06891	13.8756	14.89	1.90008	0.104087	14.0555	4.26957	11.3782	12.932	9.51269	11.5477	7.15192	74.2672	154.899	173.348
1322	1322	AT5G10380.1	putative protein		1179	AT5G10380	0.00011982	2.84381	0.00437024	7.74863	0.00011982	2.50473	2.55734	3.01201	1.70357	51.4277	48.1669	18.647	28.2144	99.5546	20.0201	34.7084	54.1944	42.2366	48.0696	24.4508	28.1752	16.8853	41.9448	36.4084	32.6492	18.6906	16.4351	20.8152	40.7818	20.5566	23.3047	18.9064	12.7089	20.7799	26.1637	29.1096	37.2257	1.82062	2.90339	2.79017	1.15784	3.11505	3.39912
9905	9905	AT1G69870.1	unknown protein		4194	AT1G69870	0.00431243	3.02535	0.00431243			4.17018	4.24582	2.66058	2.9735	10.8058	31.3912	13.8576	39.319	11.4236	8.19264	12.8012	32.6521	26.6862	34.8353	15.9189	12.8224	15.2444	22.4649	17.8566	26.3714	18.2074	14.2393	9.12612	30.1126	43.278	44.5663	13.3705	16.333	11.4029	34.0671	35.1763	37.4481	3.63376	4.89622	3.98056	4.10044	4.5752	4.06181
4495	4495	AT1G77120.1	alcohol dehydrogese		2024	AT1G77120	0.00420687	3.40266	0.00420687	2.35511	0.0115993	62.341	76.7403	47.1137	40.9295	30.7141	19.9493	16.9035	18.4455	30.3218	27.0638	34.7567	20.4073	19.9095	19.5312	22.9339	26.901	14.3047	14.3725	9.1984	15.3943	17.8075	8.4948	24.4082	13.2797	18.2109	23.846	20.5266	14.8417	10.964	31.3973	28.747	22.2449	16.6838	79.8143	90.525	53.1513	61.8555	115.214
16106	16106	AT2G39850.1	putative serine protease		3781	AT2G39850	0.00416951	0.335079	0.00416951			0.031088	0.0249274	0.033633	0	4.2677	3.25026	4.12398	5.14495	3.19222	5.03406	4.57681	2.99964	3.7192	3.03193	5.49652	6.79472	5.40181	4.15935	4.27552	3.55443	4.37344	5.2239	2.77459	5.42724	4.72393	5.28367	5.10684	6.1072	5.6343	2.02165	2.82667	2.21168	0.0780506	0.0152134	0	0.013349	0.0467602	0.0146731
23573	23573	AT5G44120.3	legumin-like protein		2025	AT5G44120	3.31257e-05	0.0320114	0.00407454	14.5053	3.31257e-05	0	0	0	0	0.0582329	42.3278	0.0307877	0.0660041	0.0213564	0.0667871	0.0865551	125.548	1.35609	0.0794589	0.0540594	0.0518036	0.0251701	0.126894	0.100199	0.0749304	0.0431453	0.0492178	0	0	0.0845233	0.113489	0.0418675	0.0252699	0	0	0.0461911	0.0738621	0	0	0	0	0	0
7395	7395	AT2G42380.2	bZip transcription factor AtbZip34		2046	AT2G42380	0.00405801	0.105848	0.00405801			2.14179	2.64466	2.25755	2.33222	20.5891	17.3705	22.7633	20.8182	17.118	24.9993	19.6501	18.7213	17.8386	15.5517	23.6731	20.5851	23.0846	22.3498	22.9768	22.2183	24.7733	26.8296	16.6869	21.9817	18.8518	21.6212	23.5249	26.7263	30.9315	5.74174	8.94801	8.78496	1.6874	2.54104	2.19694	2.35561	2.33786	3.24052
4348	4348	AT2G41730.1	unknown protein		475	AT2G41730	0.00405334	3.06546	0.00405334			29.3184	38.6214	40.2424	48.0787	30.8041	51.097	27.6066	72.4904	31.4528	25.8498	35.1097	45.9989	42.0376	65.2544	20.1108	23.4612	23.5808	48.5775	51.614	78.6197	23.5145	37.2573	22.0481	61.3344	94.6948	61.4419	18.5994	18.4825	24.229	115.238	116.386	157.108	32.4891	27.8431	27.6229	44.8562	33.1714	37.8366
15337	15337	AT4G11190.1	putative disease resistance response protein		707	AT4G11190	0.00396737	0.251508	0.00396737			57.3711	96.6751	55.0358	67.611	2.80452	2.72196	2.69139	2.68606	3.99851	2.83367	1.58139	1.85768	1.28884	5.01937	2.94662	4.55872	2.38017	2.64619	2.78635	1.02059	1.96181	2.63887	3.4735	3.52227	3.06377	1.47215	2.02438	2.70164	4.13879	1.63573	2.41575	0.731092	62.4614	41.3227	68.3292	99.6991	106.94	83.3861
21672	21672	AT3G26125.1	cytochrome P450, putative, 3' partial		1626	AT3G26125	0.00371664	0.343311	0.00371664			0.824292	0.509413	0.777821	0.568768	0.248745	0.142654	0.176981	0.160866	0.192713	0.257184	0.296338	0.184141	0.141771	0.102051	0.208147	0.299426	0.194831	0.032678	0.0322285	0.160734	0.0835698	0.12658	0.320794	0.263915	0.0726199	0.146062	0.0539241	0.129953	0.222181	0.0715079	0	0	0.68634	1.03348	0.753057	0.27284	0.845172	0.410227
17846	17846	AT2G07718.1			942	AT2G07718	0.00368077	2.93564	0.00368077			1.63751	1.71711	1.83987	1.76357	1.43849	2.12016	1.16275	1.57185	1.76847	1.24989	1.29711	1.29442	2.25178	2.81428	1.31438	1.23245	1.03084	1.35139	1.23385	1.58025	1.30515	1.18943	0.993675	2.23886	1.79532	0.681358	1.27612	1.46168	1.96096	1.50708	1.23358	0.80951	1.34179	2.52977	1.04098	1.77931	1.61448	1.75755
8854	8854	AT1G26380.1	putative protein		1792	AT1G26380	0.00362669	0.0960152	0.00362669			3.05365	2.94797	4.98921	4.44257	7.03968	23.5316	2.33024	28.3228	13.4915	1.76365	5.8639	25.7486	19.9942	24.8521	2.42048	2.43942	1.99926	18.3287	30.9262	66.078	1.93795	1.35748	3.69529	28.2861	48.3967	8.28557	1.20387	1.10342	3.35061	16.0377	19.2099	38.6678	2.52661	3.97584	2.65849	2.28428	3.19282	3.36681
18680	18680	AT1G36180.1	acetyl-CoA carboxylase, putative		12521	AT1G36180	0.00343863	5.24666	0.00343863			1.99588	2.133	2.32774	2.21814	1.21245	1.36904	1.30867	1.94908	1.22579	1.29416	1.11741	1.59314	1.41549	1.0985	1.35354	1.37751	1.57239	1.69419	1.90626	1.39665	1.54019	1.52346	0.862351	1.93063	1.91671	1.99991	1.70961	1.74257	1.46122	1.88911	2.94025	2.19074	1.9833	2.28396	1.72037	2.20927	2.12446	2.06527
18748	18748	AT5G51850.1			2327	AT5G51850	0.00269607	0.332328	0.0033165	0.476307	0.00269607	1.36261	1.01663	1.52092	1.60936	1.34861	1.75492	1.57503	1.5754	1.18673	1.69748	1.16162	1.81681	2.04146	1.40648	1.52846	1.70812	1.24754	2.77872	2.52943	2.1583	1.47412	1.87469	1.37628	1.7534	1.68624	1.28657	1.87991	1.7522	2.31031	0.999026	0.849189	0.589817	1.19393	1.3074	1.5865	0.860672	1.19572	0.993513
21709	21709	AT5G52300.1	low-temperature-induced 65 kD protein (sp|Q04980)		2474	AT5G52300	0.00313795	5.69054	0.00313795			0.095019	0.0450554	0.091929	0.0544327	0.203154	0.558998	0.180382	0.174909	0.187582	0.213953	0.207928	1.22075	0.244205	0.21204	0.216493	0.041469	0.100436	0.263654	0.360527	0.359381	0.292487	0.137787	0.110873	0.163811	0.247512	0.113403	0.0669023	0.101077	0.0792603	0.088905	0.0737892	0.157451	0.212391	0.0479496	0.0247164	0.0423178	0	0.0928484
2883	2883	AT4G38080.1	putative protein		649	AT4G38080	0.00301386	0.0692552	0.00301386			1281.61	1246.41	1072.4	1284.16	44.1274	70.2362	37.7116	50.8369	47.6472	33.5858	51.1492	81.2128	50.4487	79.047	44.0676	58.157	48.1409	59.5559	43.8167	46.0702	41.4302	29.9982	41.7065	38.9915	59.7901	53.7292	43.7258	43.525	28.5326	27.612	43.6123	28.2505	1328.93	1368.32	1147.59	1235.41	1116.23	1387.59
15458	15458	AT2G42540.2	cold-regulated protein cor15a precursor		1061	AT2G42540	0.00299802	4.64369	0.00299802			0.502098	0.48916	0.262406	0.254812	5.064	10.6565	4.78428	6.8843	3.86877	5.25288	6.07035	9.65764	10.4108	11.901	5.09974	6.40654	4.51909	9.26199	11.1191	8.39553	3.46123	6.22131	4.6703	8.2356	6.2655	6.15179	7.32982	6.60125	8.68978	4.69116	3.52212	2.9363	0.727369	0.381159	0.397767	0.460613	0.7565	0.250368
6300	6300	AT1G43910.1	unknown protein		1775	AT1G43910	0.000744447	3.16111	0.00281031	2.69149	0.000744447	19.7763	30.2849	28.4163	26.0015	12.8905	27.191	9.87195	42.0556	20.8971	7.15753	10.6169	23.5651	27.7175	30.2905	12.8306	13.2029	11.1332	23.607	19.9132	23.8372	12.788	10.0645	6.76336	31.9653	46.0499	48.1517	8.76389	10.8033	13.6922	58.4302	56.2545	69.9759	20.4122	18.7778	20.1389	25.6517	32.1422	33.0608
940	940	AT2G26020.1			348	AT2G26020	0.00269778	0.105871	0.00269778			0	0.38532	0.0874953	0	92.7549	119.625	35.2146	40.052	135.112	99.6495	43.5032	58.0677	180.669	120.137	49.0943	39.2612	19.6599	37.8686	46.6683	45.3608	49.2725	26.1931	30.1782	55.6164	31.2137	33.3259	41.5804	13.989	36.8809	20.8244	23.9751	22.4479	0	0	0	1.15596	0	0
23636	23636	AT5G13170.1	senescence-associated protein (SAG29)		2265	AT5G13170	0.00266033	3.36793	0.00266033			0.547393	0.504697	0.404492	0.654381	0.0467759	0.288098	0.199011	0.567392	0.018818	0.0196508	0.101859	0.483843	0.146713	0.233738	1.0737	0.22857	0.288226	0.0894918	0.0662703	0.220223	0.417894	0.130235	0.0489038	0.158116	0.918647	0.625414	0.0738088	0.490399	0.262046	0.6128	0.59027	1.60643	0.546951	0.686571	0.408656	0.350141	0.575292	0.588659
17633	17633	AT1G05680.1	putative indole-3-acetate beta-glucosyltransferase		1600	AT1G05680	0.00122779	4.39273	0.00261954	2.49277	0.00122779	20.748	38.3891	28.6929	42.1723	4.82304	35.2616	4.98588	73.8901	1.93607	2.15444	10.3786	26.1139	24.0084	55.6624	2.33271	5.59316	5.09702	22.7454	33.2359	134.871	4.5149	4.44992	5.99283	41.5198	125.524	54.6264	3.0775	1.29108	1.39048	84.5265	95.1431	95.9052	28.8271	14.1144	19.3025	42.6816	35.7777	36.7081
6413	6413	AT1G02850.4	Similar to beta-glucosidases (At1g02850)		2755	AT1G02850	0.00259494	6.61249	0.00259494	2.30913	0.00259672	21.3244	42.5025	29.1404	35.5135	16.6846	105.322	24.8582	137.391	20.3827	12.683	16.988	93.9292	88.7973	133.239	15.9399	20.2949	24.1998	93.3963	77.5414	103.344	34.0833	24.9623	15.5291	106.794	137.322	168.056	25.0778	18.5414	21.6389	170.483	168.522	137.422	22.5036	22.5707	18.899	40.935	43.3304	43.2422
20084	20084	AT3G05400.1	sugar transporter like protein		4563	AT3G05400	8.51318e-05	3.23092	0.00257797	12.9885	8.51318e-05	3.32186	38.3402	1.79617	3.34491	0.472389	68.8858	0.537539	9.61055	0.589689	0.323932	0.503546	67.0526	54.322	85.2827	1.34879	1.10761	0.724961	30.3292	36.9912	56.6815	0.708778	0.570801	0.333039	8.15077	8.50389	12.177	0.440766	0.356019	0.915869	4.3945	4.69665	6.59643	3.5877	4.08222	2.29566	26.9856	43.8271	44.2079
16638	16638	AT2G07707.1			477	AT2G07707	0.00220507	3.62679	0.00220507	2.45787	0.00710446	2.58804	1.88087	2.32405	2.01462	2.38856	3.16357	1.995	2.17088	2.74619	1.83502	2.58448	2.50445	2.41578	4.57049	2.06685	3.0827	2.35972	1.74244	1.80164	2.13348	2.16539	1.84431	1.9753	2.26083	2.49985	1.75196	1.57433	1.4759	1.2589	2.33684	0.98698	2.2369	4.93802	1.64922	1.17688	1.90832	1.40839	2.32591
4888	4888	AT3G03270.1	unknown protein		1806	AT3G03270	0.00209464	4.03422	0.00209464			61.3052	74.9252	53.5377	52.3651	25.1722	22.8798	19.0923	25.9998	27.5689	24.0426	23.9052	20.3285	22.7137	25.5971	24.2682	28.8666	18.6641	20.3633	18.5503	28.4041	20.4109	11.8285	25.0374	20.8207	32.4143	24.7644	17.8011	16.2317	14.6353	26.4072	25.8051	30.5799	38.6459	67.1682	78.1015	68.3685	65.0541	91.3529
19883	19883	AT1G17960.1	unknown protein		2911	AT1G17960	0.00197367	4.3696	0.00197367			7.12036	8.12853	9.56673	10.7072	0.691245	0.766192	0.791833	2.07355	0.655812	0.701947	0.715975	0.670367	0.651564	0.976646	0.834245	0.677166	0.789018	1.39109	1.1732	1.78731	0.733021	0.807264	0.835213	1.49017	1.56156	3.16892	0.909264	0.829148	1.09566	18.8973	23.9252	29.8696	7.47093	9.06679	4.82336	8.54768	7.57966	8.25826
15260	15260	AT1G74890.1	putative response regulator (two component phosphotransfer sigling)		1121	AT1G74890	0.00181694	0.229	0.00181694			1.78746	1.95615	1.48644	1.42757	4.07803	0.35508	2.58427	0.837615	4.08111	4.27935	3.87362	0.577843	0.274841	0.212557	2.21808	2.49531	1.69329	0.411054	0.65743	0.504922	3.48583	2.03322	2.23376	0.622361	0.915568	0.974916	2.9273	3.66374	4.35335	1.96282	2.57825	2.68747	1.67075	1.95914	1.73249	2.62911	1.66292	1.57642
16155	16155	AT3G22740.1	selenocysteine methyltransferase like protein		2851	AT3G22740	0.00180518	0.119247	0.00180518			7.67857	1.6926	13.6668	4.83786	4.87095	0.277835	5.4535	0.509677	3.1358	5.69777	5.77928	0.212251	0.475954	0.1453	7.0672	5.78966	3.64109	0.104125	0.188586	0.0683485	5.11745	6.26894	4.97411	0.543172	0.481174	0.504684	4.47909	8.8274	7.43682	2.5685	1.84633	1.63387	6.96211	8.40884	7.66477	1.77417	1.99184	1.3118
23123	23123	AT1G52690.1			1100	AT1G52690	0.00122832	3.95163	0.00165481	0.227265	0.00122832	0.709561	0.636772	0.378413	0.402537	0.0300409	0.73478	0.0452227	0.0567938	0.0444835	0.0456393	0	1.87418	0.112514	0.217645	0	0.0532308	0	0.210538	0.103595	0	0.135668	0	0	0.0531274	0.117254	0	0.0434612	0	0	0	0.048026	0	0.555234	0.24304	1.33041	0.494689	0.458954	0.956674
3718	3718	AT1G24575.1	unknown protein		493	AT1G24575	9.32544e-05	0.170031	0.00161498	0.123068	9.32544e-05	59.5062	88.0835	65.9967	54.9702	31.6722	60.4345	30.7801	48.0665	37.0699	28.4069	29.5398	54.5657	47.8289	78.9089	31.1557	39.4814	32.8532	64.8255	45.6589	61.7918	35.9221	26.5347	29.8835	57.5518	41.7573	44.8905	33.2519	23.0968	29.3734	27.1914	34.6814	36.2804	41.1671	78.7523	58.5992	85.7557	104.813	73.6817
21045	21045	AT1G12030.1	hypothetical protein		1675	AT1G12030	1.8767e-05	5.59008	0.00161056	92.9355	1.8767e-05	0.551396	83.6421	1.65645	12.6687	0.439072	221.825	4.5816	263.24	0.319038	0.497057	0.50112	214.555	166.272	284.647	0.23467	0.4822	0.376258	77.9927	89.289	177.898	5.19064	3.9743	4.57987	220.723	242.905	326.092	11.7966	12.0213	10.7971	125.032	130.397	138.505	0.524684	0.555022	0.574483	47.3024	96.073	107.551
20373	20373	AT2G44460.1	putative beta-glucosidase		3528	AT2G44460	0.00011939	5.14255	0.00150741	252.101	0.00011939	0.3961	421.738	0.504742	7.60736	0.259171	366.299	0.195096	18.95	0.509376	0.157952	0.110186	306.746	307.056	485.095	0.162303	0.353036	0.204408	209.906	191.483	399.496	0.198262	0.160706	0.226321	17.687	11.9634	27.1996	0.215903	0.19259	0.175596	1.39078	2.1674	2.20771	0.540466	0.311059	0.336776	276.683	466.343	522.188
13808	13808	AT3G51860.1	Ca2+/H+-exchanging like protein		3487	AT3G51860	0.001261	5.10644	0.001261			15.0003	19.5574	15.9243	18.5302	3.17643	5.85156	2.5606	8.77656	5.70918	1.36559	2.45452	8.36722	4.09834	5.08912	4.57161	5.89113	2.22177	4.45207	5.32394	5.19533	3.18882	2.64435	1.84864	6.89071	10.2425	9.19648	2.8652	2.85557	7.27603	25.3035	25.1069	29.6313	14.1327	16.4268	14.4415	19.0269	18.9134	20.7318
6184	6184	AT5G58570.1			593	AT5G58570	0.00109878	4.38028	0.00109878			7.82371	10.5877	7.68289	8.39525	15.0063	28.9019	13.3995	26.2718	21.436	11.3915	12.1913	30.5333	26.3833	29.7892	17.9158	18.3043	16.0246	32.431	31.2517	30.1934	16.7675	14.4562	8.97482	24.2334	30.583	23.9989	16.3124	15.3123	15.6738	37.1022	35.8512	35.564	8.14811	7.44892	7.87409	13.7746	8.92477	9.06365
13911	13911	AT2G33380.1	putative calcium-binding EF-hand protein		1641	AT2G33380	0.00100535	5.4185	0.00100535			0.0220555	0.0888399	0.091565	0.0119641	5.26542	21.3882	6.84575	20.2596	5.58305	4.49566	5.71756	20.1004	18.5183	25.5458	15.7897	14.0229	6.42431	13.7073	17.8875	18.3507	8.84511	6.54348	5.14867	14.9149	21.6598	24.2042	6.695	10.2215	13.3475	16.873	14.0722	12.1949	0.0282894	0.0378772	0	0.0674796	0.19904	0
30005	30005	AT2G28490.1	putative seed storage protein (vicilin-like)		2416	AT2G28490	0.00087771	0.0385738	0.00087771			0.0121153	0	0.0074759	0	0	0.602625	0.0463073	0.00770067	0	0	0	1.76231	0.0455653	0	0	0	0	0.0208213	0.0205616	0	0.0353343	0.0808248	0.0227629	0	0.023102	0	0	0.0207517	0	0	0	0	0.0363459	0	0	0	0	0
15147	15147	AT1G19200.1			837	AT1G19200	0.000827373	10.3585	0.000827373			4.89822	6.0572	5.15441	4.77152	3.69311	5.84692	3.65245	4.8409	4.20451	3.42904	3.44579	6.74948	5.23647	5.55482	4.00706	2.6455	3.3947	3.91404	5.02284	5.02524	3.767	3.69219	3.49816	5.37844	4.28593	4.85832	2.67162	2.8945	2.94292	4.08433	2.81605	3.55955	3.90731	6.92752	3.85983	6.35333	6.81363	5.00464
15692	15692	AT2G37770.2	putative alcohol dehydrogese		2015	AT2G37770	0.000746564	5.13294	0.000746564			1.16455	2.4604	0.980532	1.41465	3.88446	38.027	9.30967	55.8454	3.62963	2.39534	5.62842	30.0339	35.147	48.9002	6.36015	9.76738	9.46696	30.3709	21.8653	31.1956	15.165	9.72549	3.03853	37.284	56.4121	73.8401	7.43126	7.31849	5.77062	75.4937	59.3422	57.5649	1.71702	0.721269	1.05537	3.22229	2.37925	1.77965
22303	22303	AT2G36750.1	putative glucosyl transferase		1577	AT2G36750	0.000683754	7.56617	0.000683754			0	0	0	0	0.455489	5.22942	1.07479	10.3478	0.114175	0.177643	1.07465	4.23067	3.59737	7.86022	0.646963	0.758425	0.808115	2.26959	2.23808	8.23042	0.751142	1.47585	0.997388	6.05285	12.084	12.9067	0.754664	0.875405	0.460372	16.4534	13.2665	10.215	0	0	0	0	0	0
12579	12579	AT1G56600.1	putative galactinol synthase		2060	AT1G56600	0.000543204	18.8009	0.000543204			1.40088	1.51084	1.67725	1.16657	8.18761	32.2907	7.4853	17.5445	7.2677	8.40806	8.88706	34.8627	32.9099	29.0996	6.07217	4.70052	4.78854	22.3772	23.3412	27.9517	8.58854	9.24489	4.62246	18.3448	14.9762	19.3126	5.91296	7.38647	11.1139	2.88977	3.23905	2.51142	1.08725	1.96471	1.15067	1.37652	1.22086	1.93514
4	4	AT2G01021.1			102	AT2G01021	0					35405.1	8092.8	14394.3	12235.1	11991.7	23195.6	16271.1	18921.7	14226.4	12785.4	8963.18	8554.21	23831.8	37200.9	18672.3	16031.3	15365.9	11024.9	9582.7	10435.4	18444	14374.4	15994.8	17803.9	22545.9	16415.2	15820.8	25208.3	10135.5	27373.6	19830.3	22770.1	86592.3	9282.6	10340.5	8391.42	4577.99	11309
372	372	AT1G73330.1	putative protein		1000	AT1G73330	0					9562.27	9878.84	8284.59	9443.14	337.181	462.413	273.879	459.42	322.896	311.219	377.428	503.47	379.585	504.183	378.406	449.671	261.213	384.682	314.861	442.417	261.85	242.123	317.665	307.665	550.06	520.534	290.278	365.779	327.321	259.633	288.166	346.243	8853.78	10161.7	9671.32	10581.9	10517.3	8537.33
56	56	AT3G41768.1			1808	AT3G41768	0					7004.27	1958.98	3182.53	2341.62	1777.57	3976.79	2139.94	2656.32	2098.52	1821.08	1413.11	1412.85	4259.98	6257.55	3600.38	2207.55	2361.11	1801.88	1544.01	1519.57	2281.54	2026.02	2112.26	2339.43	3074.57	2554.97	2532.92	3971.42	1558.57	4717	2539.46	2491.03	16791.8	2289.15	1931.87	1447.35	1614.03	2815.55
609	609	AT3G09260.1	thioglucosidase 3D precursor		3305	AT3G09260	0					4626.36	3932.91	4201.2	4719.12	175.059	193.069	165.89	281.448	200.412	146.612	178.154	185.01	184.659	209.537	153.28	206.497	143.276	264.977	183.767	226.007	158.428	178.351	160.891	215.711	331.876	296.757	152.686	199.22	226.578	276.057	282.594	284.448	4158.21	4979.53	4741.33	4119.33	4329.19	3350.22
401	401	AT1G21310.1	extensin 3 (atExt3)(AtExt5)		1774	AT1G21310	0					4319.26	4815.75	3931.73	4417.69	149.189	281.73	91.0674	216.852	299.936	64.7178	82.9118	307.378	231.543	306.27	81.8359	93.3225	109.382	391.482	186.735	279.056	131.483	81.9697	59.7494	251.954	226.595	172.007	74.7365	58.869	93.0058	88.7527	141.078	148.09	4247.9	4391.47	4318.41	5243.91	4449.71	4753.62
57	57	AT3G41979.1			164	AT3G41979	0					4209.51	2665.66	5457.71	4079.21	1996.19	2273.69	2760.39	4320.2	2068.77	2326.15	1593.65	1984.06	2237.99	2599.02	2374.41	2442.85	2545.92	2512.7	2302.3	2512.79	3092.78	2694.52	2493.87	3618.82	3840.45	5501.33	3309.87	3377.01	2865.33	19266.1	13246.3	17230.5	5876.53	3378.91	3373.09	2567.39	2096.6	3332.98
58	58	AT2G01020.1			164	AT2G01020	0					4209.51	2665.66	5457.71	4079.21	1996.19	2273.69	2760.39	4320.2	2068.77	2326.15	1593.65	1984.06	2237.99	2599.02	2374.41	2442.85	2545.92	2512.7	2302.3	2512.79	3092.78	2694.52	2493.87	3618.82	3840.45	5501.33	3309.87	3377.01	2865.33	19266.1	13246.3	17230.5	5876.53	3378.91	3373.09	2567.39	2096.6	3332.98
1739	1739	AT2G01520.1			1223	AT2G01520	0					3644.25	4262.13	2837.01	3463.88	76.904	111.525	55.9132	96.914	77.1852	55.4256	98.1011	138.121	71.3769	125.077	77.0421	105.22	62.6019	99.5298	54.837	99.0589	52.691	42.8926	72.1559	38.82	128.662	123.26	62.0116	84.5672	79.4844	53.3225	71.9842	66.3577	3450.49	3766.11	3716.14	4801.06	4246.52	3738.82
476	476	AT2G05440.2	putative glycine-rich protein		1085	AT2G05440	0					3632.71	3233.76	4144.28	4292.77	152.839	113.2	113.211	202.838	256.82	108.832	92.8635	147.156	79.0715	113.372	137.937	175.032	95.8111	146.453	80.014	136.584	119.154	71.732	148.747	97.1072	266.552	244.856	99.3917	177.318	124.167	225.206	301.6	435.206	3041.54	4787.01	3069.57	3619.6	2717.97	3363.71
338	338	AT2G43150.1	putative extensin		1130	AT2G43150	0					3522.63	3958.14	3121.89	3365.65	268.872	605.19	292.378	573.445	344.352	247.03	215.234	573.282	575.692	666.596	261.239	228.936	319.195	680.852	550.901	606.604	329.184	337.035	210.915	533.525	664.859	521.95	343.439	273.647	267.296	275.869	349.172	285.256	3716.15	3723.26	3128.47	3950.52	3759.28	4164.61
801	801	AT4G11320.1	cysteine proteise like protein		1806	AT4G11320	0					3390.32	3131.47	2559.66	2960.97	151.526	143.236	142.297	179.431	155.428	124.064	175.086	166.705	104.445	158.557	157.974	232.083	132.86	141.299	93.6361	134.535	128.399	117.864	180.629	94.905	230.594	212.793	157.227	189.773	163.662	114.495	128.341	141.228	3057.86	3911.76	3201.35	3365.18	3279.58	2749.64
49	49	AT3G16640.1	translatiolly controlled tumor protein-like protein		1470	AT3G16640	0					3347.87	2989.24	3496.81	3635.08	2138.33	2571.22	2102.65	3891.34	2332.9	2238.47	1843.63	2614.7	2494.17	2604.78	2414.79	2163.46	2278.03	2422.82	2659.86	2832.97	2330.73	2077.85	1899.36	3178.43	4026.37	4469.22	1858.06	2204.03	2397.87	5091.36	4631.97	5299.94	2879.85	3551.07	3612.68	2943.44	3004.54	3019.73
69	69	AT1G54410.1			993	AT1G54410	0					3120.02	2621.27	3113.19	3077.95	1507.61	1503.15	1521.65	1836	1589.88	1481.87	1451.08	1661.41	1468.01	1380.03	1528.43	1476.15	1355.83	1638.67	1789.1	1725.42	1540.97	1533.37	1490.6	1985.93	1696.83	1825.25	1574.73	1702.78	1647.46	1522.91	1583.03	1684.56	2663.62	3603.36	3093.09	2668.22	2583.26	2612.33
1572	1572	AT1G70850.1			1647	AT1G70850	0					2941.04	2545.6	2260.59	2739.25	87.3967	95.9628	79.8595	129.66	84.7973	68.7778	108.615	108.269	73.0094	106.61	82.6504	110.17	74.7605	114.889	87.7384	123.745	72.6632	69.9239	96.9915	78.3841	160.555	150.04	72.0418	122.747	110.195	86.543	94.4789	113.19	2694.55	3163.78	2964.78	2798.61	2627.82	2210.36
72	72	AT1G13930.1			684	AT1G13930	0					2506.96	2678.11	2367.92	2740.66	1314.4	1817.62	1936.2	2613.53	1362.17	1415.67	1165.35	1928.28	1720.36	1804.22	1682.55	1360.33	1419.12	1957.45	2510.7	2375.84	1826.73	2277.03	1704.83	2819.43	2553.83	2467.34	1978.03	2140.37	1938.37	2071.08	1998.36	1872.4	2120.16	2779.61	2621.12	2745.85	2670.64	2617.84
83	83	AT4G21960.1	peroxidase prxr1		2289	AT4G21960	0					2480.19	2289.2	2046.3	2027.61	1248.13	1811.56	1234.22	1553.77	1175.62	1334.36	1234.41	1759.63	1883.93	1791.13	1158.56	1103.95	1215.43	1970.74	1902.52	1895.96	1232.18	1377.16	1093.33	1670.34	1512.65	1478.33	1254.46	1351.17	1390.09	704.586	817.147	659.155	2258.65	2697.88	2484.04	2276.5	2286.35	2304.75
65	65	AT2G21660.1	glycine-rich R binding protein		1145	AT2G21660	0					2196.19	1956.53	2905.6	2961.2	1413.52	2042.64	1740.36	2464.33	1749.7	1264.9	1225.96	2347.61	2054.14	1726.18	1344.49	1275.82	1103.41	1838.93	2113.51	2207.09	1889.9	1431.83	1899.36	2475.1	2349.42	2568.48	1610.21	2174.53	2102.12	3044.73	3058.93	3415.53	2128.58	2367.57	2092.43	2139.75	1695.83	2034.02
593	593	AT3G16420.1	putative lectin		1568	AT3G16420	0					2118.82	1809.34	2198.22	2262.75	202.526	263.893	206.803	299.541	205.355	187.829	214.393	229.732	276.418	285.528	167.195	213.839	160.149	289.839	233.925	286.211	193.959	230.322	196.127	270.259	315.065	313.3	156.06	223.469	236.743	329.27	298.716	289.328	2107.25	2278.36	1970.86	1950.37	1853.9	1623.76
70	70	AT2G16600.1	cytosolic cyclophilin (ROC3)		768	AT2G16600	0					2065.68	2071.38	1919.8	1905.29	1252.76	1782.47	1270.8	1943.11	1568.33	1048.22	1141.72	1945.3	1643.46	1758.65	1185.76	1210.91	1108.27	1697.86	1602.32	1733.97	1324.76	1166.9	1320.73	1963.07	1860.99	2005.27	1257.97	1111.13	1339.97	2186.32	2132.27	2091.87	1891.85	2006.41	2298.78	2082.07	2084.79	2047.28
89	89	AT5G18380.1			710	AT5G18380	0					2052.72	1949.39	1878.44	1858.79	1024.77	936.833	1140.79	1273.59	1143.55	998.472	932.289	940.198	892.503	977.798	974.164	1048.2	1117.61	1061.15	952.899	984.003	1257.02	1036.67	1128.68	1143.04	1323.72	1354.02	1110.68	1001.94	1143.17	1719.35	1631.56	1843.55	1923.89	1896.86	2337.42	2068.64	1699.68	2079.86
76	76	AT5G02500.1			2698	AT5G02500	0					2016.99	1952.15	2062.04	2054.2	1131.18	1045.89	1013.66	1325.38	1310.27	1088.28	994.986	1114.06	1056.24	967.363	1127.85	1169.22	1138.5	1102.91	1086.2	1123.7	1119.5	986.371	935.096	1204.77	1342.59	1428.77	1066.77	978.272	1027.58	1659.03	1755.32	2024.41	1875.76	2073.2	2102.02	1999.52	1777.95	2078.99
47	47	AT2G33830.2	putative auxin-regulated protein		868	AT2G33830	0.00160094			0.312362	0.00160094	1959.08	1064.58	2210.81	1984.92	1942.98	1232.63	1637.75	1194.21	2407.38	1734.77	1686.78	1597.04	1248.6	852.257	1674.48	1603.34	1199.19	1142.03	1478.61	1606.72	1803.7	1203.92	1905.64	1185.45	1248.28	1148.9	1527.89	2176.13	2211.99	926.493	961.403	1426.91	1678.6	2293.36	1905.29	1092.18	1012.53	1089.02
233	233	AT5G03240.1			1612	AT5G03240	0					1934.51	1641.79	1984.52	2224.62	397.958	476.657	388.287	622.88	440.689	373.462	379.724	496.03	471.631	462.309	391.849	400.605	367.655	460.836	480.195	534.813	381.717	378.954	404.19	535.371	678.197	655.072	404.249	432.071	441.128	762.499	716.893	694.04	1781.26	1992.3	2029.98	1656.39	1707.57	1561.41
100	100	AT3G49910.1	60S RIBOSOMAL PROTEIN - like		712	AT3G49910	0					1899.31	1869.67	1842.23	1720.38	943.57	789.004	1000.99	1220.65	1031.76	904.627	894.323	802.883	734.722	829.406	901.419	994.832	921.297	837.949	813.524	807.112	1040.3	897.706	1064.97	1094.3	1231.45	1336.19	971.596	862.23	1103.09	2362.48	1980.64	2210.36	1773.68	1732.64	2191.6	1888.39	1732.19	1988.43
102	102	AT3G62250.1	ubiquitin extension protein (UBQ5)		704	AT3G62250	0					1872.96	1893.08	1779.02	1789.64	904.892	964.964	997.697	1322.63	985.899	840.303	888.475	966.372	933.984	994.535	827.154	945.246	958.051	959.569	912.906	898.525	1008.86	944.68	1039.55	1183.41	1335.2	1449.29	993.077	853.318	957.682	2039.81	1878.82	2010.94	1769.73	1782.89	2066.25	1955.24	1784.23	1939.77
506	506	AT4G23670.1			1245	AT4G23670	0					1785.67	1756.64	1286.13	1314.51	243.067	358.394	238.968	396.663	239.159	234.074	255.968	365.93	308.571	400.681	253.238	311.923	241.679	385.226	319.468	293.132	205.38	259.305	252.219	360.435	424.025	405.53	248.899	249.235	319.443	320.806	292.089	220.051	1574.24	2015.68	1767.08	1806.94	1817.95	1645.03
207	207	AT4G13940.1	adenosylhomocysteise		2278	AT4G13940	0					1760.67	1813.25	1735.67	1708.05	451.305	446.426	442.014	579.086	489.204	433.025	431.686	451.67	439.347	448.262	431.086	497.879	456.333	474.751	416.055	443.353	472.845	430.434	422.762	516.639	591.281	629.337	454.548	421.636	439.63	769.242	788.498	809.557	1824.24	1753.87	1703.91	1863.09	1613.89	1962.76
450	450	AT1G07590.1	D-binding protein, putative		2869	AT1G07590	0					1735.2	1514.55	1644.99	1824.35	245.302	542.468	330.424	526.377	272.521	237.482	225.903	532.431	409.12	685.853	328.997	305.063	256.91	508.651	459.542	572.221	375.043	311.334	304.895	526.63	531.682	520.819	259.683	267.758	337.14	478.844	412.136	437.542	1470.62	1916.52	1818.46	1549.51	1534.35	1459.79
104	104	AT2G30860.1			1249	AT2G30860	0					1728.75	864.614	1651.47	1193.67	843.062	1164.02	744.457	840.177	969.751	720.612	838.824	1182.85	1118.14	1191.08	677.735	714.229	536.085	835.068	833.356	883.291	735.074	722.049	776.248	866.086	856.808	797.638	654.097	677.845	778.417	849.126	816.568	614.067	1597.71	1790.68	1797.85	926.192	844.629	823.02
286	286	AT4G34870.1	peptidylprolyl isomerase (cyclophilin)		987	AT4G34870	0					1722.33	1812.96	1621.79	1586.48	361.72	433.192	400.487	568.22	387.667	338.932	358.562	409.265	424.238	466.072	379.342	433.816	383.901	471.871	393.166	406.676	393.783	396.501	411.178	545.436	567.486	591.739	379.085	355.383	434.556	798.187	748.766	733.443	1672.94	1573.1	1920.95	1886.14	1728.74	1824
80	80	AT4G05320.2			2139	AT4G05320	0					1624	1502.78	1499.48	1596.13	1141.38	1713.25	1251.39	1410.03	1203.53	1081.64	1138.98	1742.68	1640.61	1756.46	1113.8	1254.01	1252.66	1487.97	1394.77	1457.91	1267.28	1209.97	1276.93	1346.42	1434.85	1448.82	1189.33	1017.68	1035.74	1333.18	1502.79	1370.15	1606.35	1729.49	1536.15	1521.36	1539.12	1447.87
120	120	AT5G60390.1	translation elongation factor eEF-1 alpha chain (gene A4)		2363	AT5G60390	0					1609.3	1703.1	1626.81	1630.26	752.616	805.142	857.131	1012.7	806.498	697.079	754.272	818.64	810.834	785.951	685.061	782.837	795.678	832.3	732.539	752.321	903.432	838.979	828.983	919.326	997.01	1121.75	832.017	725.087	741.178	1392.7	1524.79	1538.88	1662.55	1614.72	1550.64	1784.68	1517.85	1806.77
138	138	AT2G47110.1	putative ubiquitin extension protein (UBQ6)		711	AT2G47110	0					1606.94	1582.22	1527.19	1488.4	669.517	686.344	732.23	996.743	705.389	647.004	656.159	660.108	683.296	715.627	609.594	689.135	691.184	732.565	656.834	667.482	780.239	679.172	737.28	875.375	970.134	1144.72	718.098	640.004	754.986	1638.72	1489.42	1555.11	1525.95	1448.63	1846.25	1616.16	1461.2	1669.3
59	59	AT3G26520.1	salt-stress induced tonoplast intrinsic protein		1373	AT3G26520	0					1581	1333.75	1519.24	1724.71	2066.17	1157.43	1973.93	1270.13	2049.68	2101.15	2047.68	1278.37	1194.13	999.778	1995.23	1911.83	1866.49	1145.8	1198.23	1103.48	2010.11	1697.7	2213.99	1274.62	1293.22	1242.54	1979.73	2151.5	1953	941.496	1034.91	1118.69	1750.37	1490.11	1502.53	1457.06	1208.63	1335.57
132	132	AT4G15000.1	ribosomal protein		657	AT4G15000	0					1572.82	1637.95	1477.84	1458.21	671.143	652.34	780.744	1016.94	719.745	633.714	659.97	654.019	627.463	675.537	635.165	736.478	718.65	736.424	650.041	667.244	803.084	727.26	811.889	922.988	1007.88	1119.94	742.779	678.302	789.382	1761.41	1606.54	1676.5	1438.19	1433.63	1846.63	1693.49	1606.36	1613.99
184	184	AT3G08580.1	adenylate translocator		2132	AT3G08580	0					1551.34	1635.81	1531.98	1509.49	495.166	613.087	506.629	725.436	531.14	454.537	499.82	582.682	604.076	652.502	469.946	504.912	472.208	578.262	516.793	563.091	535.26	488.891	495.737	645.022	731.28	800.005	478.948	452.581	478.962	1033.8	1042.83	1047.89	1504.73	1444.88	1704.42	1709.53	1553.09	1644.82
6653	6653	AT2G01530.1			816	AT2G01530	0					1435.59	1425.32	1479.09	1769.85	19.6328	23.8252	17.1625	22.1777	19.5006	18.2695	21.1284	21.3154	20.013	30.1471	21.5139	24.532	15.6249	19.3916	14.9042	26.8478	18.4829	14.3061	18.6985	12.4604	25.8374	28.2352	15.6795	25.9568	26.184	20.0851	20.9589	23.2356	1370.84	1517.8	1418.14	1587	1472.36	1216.61
137	137	AT2G45960.3	aquaporin (plasma membrane intrinsic protein 1B)		1688	AT2G45960	0					1422.11	1261.78	1475.47	1604.48	760.406	682.018	867.897	820.546	712.024	813.104	756.091	673.317	723.075	649.663	790.887	762.346	811.767	869.087	777.565	777.292	892.199	906.24	805.253	827.924	799.197	834.517	879.718	919.974	868.02	525.955	557.595	500.645	1454.67	1371.73	1439.92	1329.88	1146.16	1309.29
159	159	AT4G39260.1	glycine-rich protein (clone AtGRP8)		1181	AT4G39260	0					1386.67	1279.88	1642.42	1631.23	527.076	733.417	534.737	813.782	592.637	504.228	484.364	768.216	736.106	695.928	529.597	479.831	448.107	617.397	675.047	710.142	553.812	474.5	575.898	754.028	792.391	894.928	483.69	573.943	562.909	1238.19	1120.79	1173.23	1327	1568.57	1264.44	1362.8	1214.43	1262.42
428	428	AT2G36830.1	putative aquaporin (tonoplast intrinsic protein gamma)		1150	AT2G36830	0					1363.62	1173.85	1415.7	1585.42	320.64	149.339	404.472	239.543	287.567	346.237	328.115	149.449	162.512	136.055	374.876	406.546	416.377	236.744	191.036	172.875	465.35	377.971	370.096	237.41	242.557	238.663	459.884	413.186	341.71	194.801	207.152	181.914	1593.61	1153.58	1343.68	1319.31	1009.83	1192.4
275	275	AT3G53420.1	plasma membrane intrinsic protein 2a		2059	AT3G53420	0					1326.67	1162.32	1335.1	1490.04	456.397	349.121	438.772	358.382	400.573	490.948	477.67	351.51	365.002	330.85	462.08	467.587	451.977	381.094	358.595	341.658	449.824	438.274	428.219	358.273	357.056	359.817	459.862	507.812	462.325	247.32	261.805	229.873	1350.52	1312.52	1316.96	1240.93	1100.12	1145.92
178	178	AT5G21020.2	putative protein		900	AT5G21020	0					1309.8	1211.82	1493.03	1522.65	539.365	609.589	495.085	565.311	545.493	589.48	483.123	629.859	637.402	561.505	574.448	506.615	467.669	553.275	642.538	662.077	512.52	460.272	512.462	542.151	588.298	565.483	474.364	590.513	592.199	570.199	518.847	614.065	1056.77	1406.33	1466.3	1192.67	1366.77	1076.03
182	182	AT1G13440.1	putative protein		2452	AT1G13440	0					1291.9	1049.27	1115.19	1009.2	505.476	395.035	501.856	484.54	533.458	498.58	484.389	389.526	406.223	389.357	487.462	505.319	459.825	464.179	378.565	390.312	517.838	490.25	497.479	448.712	488.775	516.133	435.249	447.142	464.435	691.175	690.4	683.631	1213.61	1339.73	1322.36	1089.13	991.685	1066.99
147	147	AT5G20290.1			1615	AT5G20290	0					1263.84	1204.14	1238.55	1177.11	629.621	540.693	678.872	857.653	658.184	619.514	611.164	526.568	544.679	550.833	592.648	657.943	642.856	606.905	537.5	562.197	712.752	633.208	690.657	728.539	865.95	978.471	680.886	618.608	705.121	1606.63	1456.96	1611.14	1159.54	1204.94	1427.04	1233.72	1089.61	1289.08
844	844	AT4G34050.1	caffeoyl-CoA O-methyltransferase - like protein		1442	AT4G34050	0					1258.72	1596.58	1280.03	1320.85	137.564	282.319	141.677	220.971	147.518	125.716	139.459	271.446	247.161	328.351	153.645	147.733	154.183	248.202	210.155	250.026	142.329	144.347	138.354	216.328	219.701	226.885	138.323	130.811	149.68	203.705	213.406	185.642	1256.2	1185.16	1334.79	1591.83	1554.4	1643.51
3334	3334	AT1G08090.1	high-affinity nitrate transporter NRT2		2089	AT1G08090	0.0125044			3.71082	0.0125044	1192.15	1238.27	888.3	1008.86	41.8609	57.2947	50.8481	67.0476	41.3725	38.657	45.5532	61.4828	50.1207	60.2807	49.5715	54.3514	42.8761	78.7393	44.5472	80.9918	46.3854	51.7987	54.3601	43.4819	79.7128	77.9482	44.4793	66.2646	53.9898	36.1208	44.4104	41.5265	1154.06	1326.42	1095.98	1363.78	1288.62	1062.41
128	128	AT3G02468.1			2471	AT3G02468	0					1182.87	1243.31	1179.09	1204.33	672.981	717.609	589.607	907.769	743.603	614.882	660.459	698.433	668.162	786.231	724.808	738.474	662.887	643.74	592.286	701.771	607.904	550.856	610.062	765.434	988.274	969.598	656.653	555.182	604.932	1130.76	1022.91	1188.19	1165.41	1279.12	1104.07	1246.68	1224.58	1258.68
790	790	AT1G10682.1			481	AT1G10682	0					1155.37	698.4	1205.84	891.047	150.246	69.3299	130.206	105.734	159.016	146.965	144.756	65.6334	69.8715	72.4848	143.912	167.455	126.581	91.6528	79.4307	85.4001	133.425	113.401	143.791	99.0588	99.7861	118.358	111.686	130.337	186.138	110.182	99.1449	142.812	978.741	1193.84	1293.53	690.385	771.333	633.482
186	186	AT1G02780.1	ribosomal protein L19, putative		1658	AT1G02780	0					1139.73	1138.17	1121.65	1079.24	507.89	552.511	557.582	747.956	527.907	492.955	502.809	546.974	534.356	576.204	486.958	549.683	521.89	566.255	505.867	541.77	578.521	531.722	562.504	668.552	732.119	843.197	559.641	494.673	562.981	1343.56	1247.21	1284.55	1044.84	1096.75	1277.61	1180.2	1021.72	1212.58
35	35	AT5G02380.1	metallothionein 2b		747	AT5G02380	0					1130.04	1458.79	1094.82	1125.94	2935.23	4448.68	3292.6	4545.8	3141.19	2992.64	2671.85	4003.09	4104.29	5238.67	3213.51	3382	3118.91	4618.66	3612.65	4353.53	3541.59	2945.31	3390.9	4534.56	4251.39	4851.46	2915.24	3089.47	3225.74	3412.96	3185.13	3312.37	975.318	1174.97	1239.82	1479.08	1392.8	1504.49
194	194	AT1G76180.1	unknown protein		1105	AT1G76180	0					1126.02	1153.64	1165.71	1301.85	529.922	700.584	492.752	675.847	514.553	531.102	544.112	704.083	691.085	706.583	497.885	529.448	457.126	662.351	684.129	734.819	474.333	479.228	524.694	696.655	647.681	683.206	470.987	518.253	562.837	581.772	513.237	478.561	1044.64	1196.06	1137.37	1130.5	1176.48	1153.95
1012	1012	AT2G02130.1	protease inhibitor II		636	AT2G02130	0					1119.47	900.496	1107.19	1091.09	121.663	65.6305	124.46	127.389	126.006	118.808	120.174	59.9218	68.7186	68.2511	119.99	126.134	127.192	106.311	77.0303	70.0158	127.069	118.903	127.408	121.199	121.622	139.347	121.291	130.902	144.052	177.127	157.961	155.984	1068.4	991.462	1298.55	990.869	841.572	869.047
10909	10909	AT4G12520.1	pEARLI 1-like protein		683	AT4G12520	0					1118.22	1280.54	1134.38	1230.63	9.79284	14.5616	5.28146	3.57876	9.68422	12.6006	7.09371	6.28538	6.25402	31.1453	6.80033	6.54451	16.04	3.80654	1.8271	4.37758	3.44186	3.47677	8.92574	7.55796	2.32878	0.849535	3.22482	2.06081	4.9504	0.481302	0.573371	0.0957824	1091.01	970.149	1293.5	1210.49	1314.93	1316.21
1372	1372	AT2G36120.1	unknown protein		1029	AT2G36120	0					1087.25	625.487	1166.19	1028.61	78.5979	55.234	65.9925	95.1662	96.6442	75.8503	63.2993	57.1072	57.74	50.8547	90.3588	82.3066	73.2125	73.3675	61.8947	61.4222	67.4004	73.2232	57.3538	94.4318	93.5313	97.5356	72.1037	86.8099	81.4551	98.6572	96.4034	122.358	1044.18	1232.14	985.419	718.583	616.826	541.052
2750	2750	AT3G16450.1	putative lectin		1570	AT3G16450	0					1073.89	723.595	988.42	1008.37	46.5894	46.7771	40.1464	61.4806	49.9861	38.5102	51.2719	51.6095	42.91	45.8119	40.0665	53.8162	36.6597	59.1153	43.6193	49.3402	36.5955	40.5836	43.2602	40.3582	78.3363	65.7473	35.2626	51.5462	49.6468	66.8659	64.5423	70.031	989.322	1179.14	1053.22	751.977	760.656	658.152
152	152	AT1G26630.1	initiation factor 5A-4, putative		1548	AT1G26630	0					1062.99	1093.65	1072.95	1079.53	599.095	697.524	627.887	820.707	627.883	581.711	587.692	679.649	687.864	725.06	574.913	618.297	609.72	681.728	626.594	659.842	651.682	607.054	624.926	758.329	807.048	896.744	636.063	578.016	641.393	1108.2	1051.41	1068.01	1048.97	1065.17	1074.83	1152.76	1004.94	1123.26
143	143	AT4G39090.1	drought-inducible cysteine proteise RD19A precursor		1927	AT4G39090	0					1055.28	1132.77	1087.04	1235.85	650.222	993.104	685.824	880.432	667.734	638.682	644.249	1012.16	929.382	1037.77	641.22	649.129	617.044	821.592	842.951	902.498	717.935	618.015	721.523	836.235	881.576	923.484	654.072	676.793	651.375	808.497	914.924	835.37	1028.1	1123.21	1014.53	1181.31	1128.89	1088.12
1671	1671	AT2G37170.1	aquaporin (plasma membrane intrinsic protein 2B)		1456	AT2G37170	0					1036.85	843.591	1062.9	1200.42	89.7839	58.7202	82.6516	68.9211	80.1964	93.6357	95.5195	55.1289	56.2918	64.74	77.4635	84.9229	92.6667	81.5595	63.5517	61.855	88.4195	78.9127	80.6227	65.6985	70.6823	70.3824	86.5671	94.1584	86.3644	37.2085	38.7013	33.6864	1104.41	961.865	1044.27	905.889	767.543	857.34
265	265	AT1G62480.1			1055	AT1G62480	0					1034.97	1010.04	1039.54	991.183	404.245	119.084	380.102	286.045	409.608	399.728	403.399	122.409	127.766	107.078	413.065	456.406	369.332	164.609	150.084	152.827	408.675	285.692	445.94	266.092	310.334	281.709	419.043	434.342	404.62	382.151	276.147	367.306	1156.72	780.3	1167.9	1076.08	902.004	1052.05
261	261	AT3G06700.1	ribosomal protein L29, putative		661	AT3G06700	0					1021.27	1055.59	1028.11	998.728	420.038	441.603	454.438	609.203	413.163	410.381	436.569	448.561	403.167	473.081	396.854	459.049	413.473	485.435	420.417	442.143	476.98	457.312	429.021	583.135	582.224	662.251	451.905	375.19	483.999	940.634	832.552	857.348	889.351	982.626	1191.83	1101.02	935.516	1130.23
209	209	AT5G42980.1	thioredoxin (clone GIF1) (pir||S58118)		1306	AT5G42980	0					1010.7	1191.46	1066.82	1073.39	475.855	875.223	527.955	799.662	485.848	460.035	481.682	835.797	795.285	994.587	500.924	531.371	477.299	756.066	653.893	790.797	513.274	480.573	590.019	787.948	758.503	852.536	485.603	532.182	560.515	856.896	749.548	751.858	868.904	1043.66	1119.54	1165.52	1199.65	1209.22
2312	2312	AT1G07610.1	metallothionein-like protein		582	AT1G07610	0					991.755	920.334	857.917	1071.87	56.3328	92.5113	99.2937	101.181	59.4105	58.6611	50.9267	93.2314	71.7205	112.582	93.5325	83.6825	72.121	123.899	97.5527	132.33	135.484	84.144	78.2531	91.4725	113.302	98.7673	64.2448	96.1681	119.013	96.2179	81.7661	94.7963	866.265	1117.89	991.109	901.654	985.388	873.961
179	179	AT4G27090.1	ribosomal protein L14 -like protein		1348	AT4G27090	0					991.74	953.7	974.077	900.208	497.123	448.346	519.08	669.796	542.108	481.596	467.664	444.042	441.416	459.581	489.174	522.648	496.595	488.733	456.33	463.966	538.508	483.1	535.632	600.081	653.459	755.848	496.6	472.535	581.971	1123.98	972.954	1029.76	880.777	949.033	1145.41	952.18	905.141	1003.78
246	246	AT2G37190.1	60S ribosomal protein L12		713	AT2G37190	0					977.579	925.571	960.29	923.749	413.879	338.369	441.545	594.87	431.287	412.107	398.244	337.624	323.578	353.904	358.159	431.008	431.918	395.118	340.581	353.63	459.458	412.237	452.94	515.416	588.311	680.884	446.132	398.772	485.068	1165.76	1012.1	1148.27	907.366	880.38	1144.99	941.961	841.806	992.946
631	631	AT1G19570.1			1227	AT1G19570	0					968.797	892.041	691.428	671.086	218.82	414.686	219.456	369.237	195.304	203.784	257.373	393.307	371.033	479.718	231.301	248.165	188.941	327.823	345.164	349.719	211.756	220.357	226.255	319.303	392.81	395.597	224.338	249.166	256.175	361.877	341.75	295.573	784.49	1146.5	975.401	837.2	971.208	867.716
154	154	AT3G04400.1	60S ribosomal protein L17		1384	AT3G04400	0					965.038	909.582	915.554	862.126	580.066	558.207	650.789	816.61	619.739	569.18	551.279	557.558	534.601	582.462	552.281	601.605	597.777	589.665	552.795	570.235	691.031	604.046	657.289	732.664	833.768	883.398	625.751	511.837	672.738	1202.33	1138.7	1203.54	881.954	897.51	1115.65	943.908	789.229	995.609
164	164	AT5G15200.1			1526	AT5G15200	0					963.267	934.505	976.826	929.628	544.772	458.777	586.861	735.548	585.99	524.348	523.978	452.59	457.225	466.516	529.316	583.135	556.89	514.197	450.593	461.703	599.657	547.585	613.342	614.078	741.949	850.617	560.962	522.069	631.229	1391.83	1237.08	1399.05	917.173	935.789	1036.84	965.314	816.84	1021.36
251	251	AT4G18100.1	ribosomal protein L32 -like protein		1057	AT4G18100	0					963.025	950.782	939.666	884.413	398.737	384.814	440.2	588.335	425.087	377.902	393.223	387.092	366.383	400.966	373.474	429.674	400.151	442.04	380.702	381.708	446.919	417.028	456.654	547.66	578.399	638.946	439.93	374.307	488.359	994.094	880.408	936.843	864.639	908.097	1116.34	961.435	917.562	973.348
203	203	AT3G53430.1	60S RIBOSOMAL PROTEIN L12 -like		783	AT3G53430	0					961.027	996.103	926.89	926.423	468.625	483.029	525.695	628.15	498.77	442.762	464.344	485.677	458.339	505.07	429.154	488.811	483.762	486.018	440.985	467.386	557.414	464.153	555.519	593.613	634.707	656.129	491.421	439.162	527.479	1002.24	891.563	925.095	919.4	890.172	1073.51	1014.94	925.56	1047.81
493	493	AT3G04120.1	glyceraldehyde-3-phosphate dehydrogese C subunit (GapC)		2581	AT3G04120	0					959.253	1138.12	982.504	1091.3	225.785	301.107	247.744	515.024	247.283	204.873	225.198	280.537	282.66	340.125	215.066	233.906	230.189	316.061	281.276	353.158	246.635	266.035	230.562	427.091	568.57	549.411	219.74	204.554	222.384	930.064	890.652	1039.01	969.434	933.324	975.002	1214.76	1054.98	1144.62
198	198	AT1G70600.1	60S ribosomal protein L27A		737	AT1G70600	0					952.625	1023.56	929.869	876.788	452.97	473.023	551.668	679.539	508.536	420.178	430.195	457.122	447.805	514.141	445.403	480.71	501.765	521.208	457.95	506.358	568.186	524.677	562.142	628.55	694.402	715.665	508.74	446.139	561.155	1024.42	931.943	990.721	902.532	894.722	1060.62	1019.21	994.836	1056.62
168	168	AT3G22230.1	ribosomal protein L27, putative		631	AT3G22230	0					949.428	932.468	896.916	842.058	527.02	491.888	566.166	670.744	576.605	482.175	522.281	501.466	468.875	505.324	472.884	539.559	504.088	482.835	459.718	482.5	589.791	518.324	590.382	631.388	651.599	729.244	530.624	458.145	581.536	1201.66	1052.44	1141.05	899.231	842.594	1106.46	931.766	907.081	958.556
621	621	AT1G20440.1	unknown protein (At1g20440)		1364	AT1G20440	0					947.992	1098.27	1043.71	1338.86	229.033	216.895	258.988	254.998	196.75	243.034	247.315	215.477	212.862	222.345	238.017	256.758	234.581	242.765	236.13	275.595	280.452	240.263	256.249	258.605	263.277	243.112	251.797	304.557	268.134	144.873	128.906	111.832	987.544	936.407	920.026	1119.8	1098.03	1076.98
151	151	AT5G53300.1			1716	AT5G53300	0					929.829	846.371	961.007	968.524	558.205	566.63	485.357	621.095	630.129	538.689	505.798	588.504	539.947	571.438	569.766	539.736	503.154	534.756	561.51	564.225	514.104	466.578	475.388	571.149	654.622	637.514	464.552	488.256	572.286	586.218	577.06	649.412	822.827	1040.44	926.221	837.27	854.741	847.102
358	358	AT1G78380.1			1494	AT1G78380	0					928.713	1118.08	1066.36	1324.04	324.056	604.016	376.427	916.764	335.5	295.796	340.871	531.277	518.267	762.503	297.29	346.8	326.972	528.027	488.88	641.885	368.788	356.955	403.539	741.068	1050.51	958.714	352.428	299.266	366.494	1314.7	1137.99	993.48	904.686	930.361	951.092	1164.89	1154.72	1034.62
671	671	AT5G65207.1			400	AT5G65207	0					916.072	544.195	776.549	720.277	201.774	120.058	167.533	108.724	182.971	179.825	242.527	126.722	114.349	119.104	126.153	195.315	144.622	96.8825	114.265	113.599	162.171	104.795	235.632	105.103	119.165	101.905	115.082	139.761	136.302	95.3285	89.7486	68.6404	850.132	846.043	1052.04	579.382	543.874	509.329
3005	3005	AT3G16460.1	putative jasmote inducible protein (MDC8.9/AT3g16460)		3129	AT3G16460	0					914.129	818.791	991.252	999.848	43.5979	47.102	44.3883	60.6851	45.7173	37.9806	47.0957	47.8057	45.2593	48.241	40.5008	49.5629	38.2163	64.1203	53.5457	59.1702	44.6948	50.811	37.6592	53.3852	66.7512	61.919	38.7342	59.389	52.3252	57.7051	62.0043	57.2475	945.72	919.69	876.977	894.164	826.692	735.516
192	192	AT1G14320.1	putative 60S Ribosomal Protein L10		1448	AT1G14320	0					897.598	899.87	861.575	829.917	463.621	523.991	525.689	638.209	514.94	420.767	455.156	508.237	512.789	550.946	394.934	471.781	466.378	509.992	449.929	493.151	549.484	480.766	546.816	585.826	639.431	689.371	494.197	421.01	484.728	1003.41	940.393	977.069	853.971	841.775	997.048	932.003	841.771	925.836
163	163	AT4G02380.1	unknown protein		794	AT4G02380	0					894.252	698.981	987.272	811.556	385.053	660.205	206.928	503.98	586.119	245.806	323.235	633.835	574.214	772.565	238.024	210.894	196	410.394	360.994	536.482	239.189	217.271	164.324	519.154	552.972	439.813	103.128	192.755	223.491	733.927	602.967	710.953	685.484	1019.8	977.472	693.987	717.539	685.417
321	321	AT3G47348.1			85	AT3G47348	0					890.295	686.542	826.431	717.432	354.827	497.755	408.273	701.606	354.805	367.307	342.369	460.905	486.796	545.563	268.745	586.586	340.266	449.106	675.152	513.138	413.86	441.606	369.353	677.755	712.553	714.509	375.35	516.327	594.296	1775.27	1581.85	1175.67	646.335	793.581	1230.97	689.873	638.144	731.61
215	215	AT1G23290.1	60s ribosomal protein l27a.		604	AT1G23290	0					884.882	901.106	836.406	805.749	423.788	482.32	466.007	654.705	467.894	387.936	415.534	476.395	461.228	509.338	402.732	454.699	442.836	479.377	446.135	461.693	488.895	417.57	491.555	602.605	649.193	712.318	448.746	403.302	497.709	1147.64	964.965	1075.31	793.205	830.882	1030.56	952.943	829.789	920.587
237	237	AT1G04410.1	malate dehydrogese like protein		2335	AT1G04410	0					882.877	848.762	874.462	858.178	396.399	413.048	382.983	466.768	437.372	364.719	387.105	408.772	416.738	413.634	369.251	369.877	347.391	413.184	371.221	393.527	410.522	356.496	381.932	440.258	465.831	494.214	352.269	353.526	367.134	541.663	550.452	555.61	853.631	856.474	938.525	888.522	816.064	841.7
293	293	AT1G59359.1			1442	AT1G59359	0					869.788	937.044	856.887	854.523	334.703	428.433	425.014	619.513	379.758	294.852	329.498	427.432	408.174	449.692	313.327	365.741	378.933	442.053	394.618	420.983	465.31	408.473	401.26	553.255	607.724	697.561	410.419	349.756	376.8	1030.48	1014.84	1033.72	844.959	837.27	927.134	967.084	869.497	974.551
284	284	AT2G39460.1	60S ribosomal protein L23A		1186	AT2G39460	0					864.645	905.469	860.3	832.89	368.644	397.125	401.849	510.484	389.717	344.199	372.015	390.347	402.467	398.561	352.906	405.061	380.633	401.944	347.507	355.131	402.434	392.2	410.914	479.777	487.454	564.22	396.901	354.954	414.581	876.345	760.265	773.939	770.882	817.572	1005.48	906.027	901.502	908.879
250	250	AT2G30870.1	glutathione S-transferase (erd13)		1257	AT2G30870	0					863.263	915.698	976.4	922.846	377.598	902.147	325.618	639.176	425.407	313.138	394.25	819.442	851.068	1035.93	294.366	285.187	248.826	634.403	612.062	811.508	312.23	326.01	338.614	675.483	666.052	575.994	306.339	331.98	354.243	425.94	408.573	321.733	859.139	803.054	927.596	943.726	876.189	927.179
451	451	AT5G17920.1	5-methyltetrahydropteroyltriglutamate--homocysteine S-methyltransferase		4450	AT5G17920	0					857.942	976.291	891.683	892.497	278.111	272.606	316.064	352.795	271.986	282.059	280.287	276.736	286.446	254.636	295.921	299.102	304.339	302.915	277.074	267.818	325.142	344.661	278.389	332.996	349.188	376.201	316.242	287.172	269.861	357.708	427.361	381.25	920.205	818.36	835.26	1019.15	884.174	1025.55
245	245	AT3G52590.1	ubiquitin / ribosomal protein CEP52		1304	AT3G52590	0					857.549	860.564	843.282	812.468	414.849	402.201	441.983	559.929	431.899	399.702	412.946	401.333	385.261	420.008	379.725	445.816	399.811	416.319	380.047	399.151	443.858	407.586	474.506	521.072	545.191	613.523	431.054	385.819	483.007	979.584	830.25	888.701	780.188	804.851	987.607	850.28	826.372	905.039
613	613	AT4G38740.1	peptidylprolyl isomerase ROC1		857	AT4G38740	0					854.839	889.307	802.369	791.274	193.509	236.451	219.575	249.166	199.046	199.338	182.142	230.137	221.898	257.317	196.829	232.931	229.558	268.788	212.245	216.254	227.734	210.741	220.25	254.01	240.171	253.318	197.6	210.697	229.985	173.347	187.038	172.18	800.938	833.656	929.923	931.772	814.086	922.062
219	219	AT1G43170.1	unknown protein		2151	AT1G43170	0					853.519	832.546	840.269	816.318	428.549	378.19	459.384	573.729	459.51	418.56	407.577	379.665	385.75	369.156	398.039	434.499	451.577	425.085	390.582	397.25	499.283	443.492	435.376	496.11	576.695	648.381	462.062	418.968	456.52	927.654	916.027	988.437	825.578	792.582	942.396	847.628	760.871	889.139
172	172	AT1G56280.1	hypothetical protein		2023	AT1G56280	0					852.743	765.059	886.701	926.336	502.508	660.852	465.54	717.7	567.309	505.716	434.498	694.188	629.531	658.836	582.297	500.097	492.63	552.101	640.21	673.178	492.65	464.296	439.675	681.236	725.179	746.685	442.806	496.273	549.446	583.026	535.332	614.333	717.253	945.732	895.245	714.313	837.612	743.252
257	257	AT3G12120.1	unknown protein		2766	AT3G12120	0					851.343	785.848	838.108	857.072	412.159	395.047	414.374	473.144	416.609	434.349	385.518	412.543	387.241	385.358	445.425	430.901	438.983	416.086	451.355	450.061	452.649	427.359	363.115	449.676	487.863	481.894	414.422	446.964	434.507	339.859	367.547	355.945	764.5	896.955	892.574	802.448	720.518	834.577
212	212	AT2G34480.1	60S ribosomal protein L18A		1532	AT2G34480	0					850.937	865.487	860.583	838.143	440.134	447.13	497.947	614.096	472.118	417.531	430.754	434.733	444.759	461.899	410.843	463.071	448.187	462.456	416.023	428.077	504.447	465.324	524.069	554.682	618.495	669.111	473.136	414.122	477.757	1002.99	922.409	962.279	821.85	858.069	872.891	900.902	790.409	905.15
1128	1128	AT1G35720.1	Ca2+-dependent membrane-binding protein annexin		1999	AT1G35720	0					843.278	916.552	812.461	779.411	100.207	165.365	92.5438	174.768	113.589	86.917	100.115	171.041	158.463	166.592	98.5357	105.098	75.4581	150.325	135.634	140.412	87.556	92.4414	97.634	159.955	177.584	186.765	94.3626	92.7953	122.848	234.456	243.915	236.547	731.589	861.475	936.77	889.3	947.742	912.615
308	308	AT5G27850.1	60S ribosomal protein - like		1447	AT5G27850	0					842.831	787.573	824.928	752.672	348.022	328.95	364.415	473.321	372.004	326.534	345.529	317.343	335.048	334.458	309.537	370.532	334.386	328.029	294.165	311.943	371.584	335.86	385.8	420.374	460.935	538.655	359.036	325.647	399.04	909.924	795.968	834.831	755.248	772.565	1000.68	794.42	764.95	803.35
462	462	AT5G20700.1			1274	AT5G20700	0					842.121	1041.05	804.615	939.818	231.149	428.448	237.826	388.333	261.94	221.427	210.079	447.447	413.26	424.637	321.498	236.068	233.696	402.416	369.268	408.407	245.754	238.048	229.677	369.703	395.47	399.826	226.807	246.747	269.935	572.219	465.469	550.438	798.601	906.894	820.867	1019.64	1130.84	972.67
325	325	AT3G56020.1	ribosomal protein GL41 - like		516	AT3G56020	0					841.157	754.713	979.479	821.536	378.571	336.103	382.804	461.245	351.487	399.172	385.055	334.041	313.992	360.277	375.468	435.896	324.187	337.691	314.317	338.926	310.561	401.576	436.274	446.533	441.806	495.396	377.567	320.32	556.192	874.246	770.795	859.833	600.612	848.588	1074.27	795.533	609.977	858.628
169	169	AT3G18740.1	60S ribosomal protein, putative		651	AT3G18740	0					841.097	871.291	839.677	780.248	536.361	571.494	598.249	709.898	575.579	507.561	525.944	554.476	551.94	608.065	519.926	567.845	516.106	547.305	532.937	553.568	609.079	557.1	628.568	667.833	715.146	746.715	572.916	531.698	638.451	980.472	841.899	936.297	750.009	795.841	977.442	840.755	889.415	883.702
888	888	AT3G52930.1	fructose bisphosphate aldolase - like protein		2326	AT3G52930	0					839.679	954.727	815.389	846.49	137.807	160.728	159.442	205.7	142.056	134.031	137.334	148.764	160.544	172.875	137.882	149.587	150.573	178.814	155.312	173.238	166.232	150.827	161.268	179.327	229.078	208.694	144.07	148.705	149.287	230.195	227.633	234.417	854.296	812.994	851.747	1034.03	850.703	979.449
155	155	AT1G78040.1	phosphoglycerate mutase 1 like protein		1270	AT1G78040	0					832.31	828.551	809.274	771.812	639.036	469.454	655.578	560.092	616.413	651.735	648.961	495.683	483.276	429.404	696.149	714.924	597.375	546.709	515.532	492.831	628.346	594.799	743.59	564.469	538.219	577.589	629.181	653.835	684.154	527.602	500.144	550.65	777.741	799.69	919.498	810.473	836.426	838.755
231	231	AT3G09200.1	putative 60S acidic ribosomal protein P0		2025	AT3G09200	0					827.796	834.698	816.241	789.553	407.947	396.532	447.48	536.375	442.313	382.423	399.106	388.429	397.833	403.333	365.387	423.96	426.029	394.743	364.549	371.38	471.47	412.74	458.23	472.422	517.564	619.14	449.406	360.475	401.685	975.748	957.334	994.825	808.642	818.029	856.717	874.122	719.277	910.696
263	263	AT2G18020.1	60S ribosomal protein L2		1203	AT2G18020	0					820.67	813.117	784.091	781.999	378.155	392.258	431.915	535.089	411.814	356.067	366.585	388.131	387.935	400.707	352.962	389.03	429.549	411.501	351.864	365.881	466.757	399.376	429.612	460.692	537.734	606.841	438.404	362.971	397.455	900.421	868.989	904.859	792.438	751.83	917.743	879.037	697.511	862.803
304	304	AT2G41840.1			1752	AT2G41840	0					817.404	733.424	789.268	743.943	345.855	291.387	362.297	413.693	374.525	338.016	325.023	288.697	299.916	285.548	316.437	357.476	358.835	328.898	289.54	291.182	405.788	335.929	345.174	363.464	431.985	445.631	358.411	332.182	362.117	654.922	611.649	690.386	768.615	760.132	923.464	759.874	644.234	796.164
64	64	AT5G11740.1	arabinogalactan-protein AGP15		542	AT5G11740	0					816.73	998.89	794.335	775.645	1859.98	1796.73	1917.04	2438.56	1812.73	1913.3	1853.92	1964.44	1787.53	1638.21	2144.25	1979.94	1858.8	1737.12	2099.9	1798.68	1999.41	1682.21	2069.49	2229.89	2410.99	2674.79	1805.45	1846.88	2027.16	2394.12	2152.25	2669.67	769.627	742.605	937.959	935.216	987.904	1073.55
487	487	AT3G61430.1	plasma membrane intrinsic protein 1a		1862	AT3G61430	0					815.951	654.816	904.469	1041.51	270.967	242.381	240.054	212.927	250.643	288.417	273.841	249.252	245.545	232.347	260.588	241.951	249.39	249.614	223.518	230.151	257.324	229.532	233.307	212.134	216.782	209.866	247.313	261.111	232.338	117.806	131.502	113.773	800.677	801.667	845.51	692.894	602.121	669.433
5497	5497	AT5G40730.1	arabinogalactan-protein AGP24		446	AT5G40730	0					804.934	996.316	780.596	854.913	21.6801	31.695	21.1046	30.6369	24.5194	19.6833	20.8377	22.7679	24.393	47.9241	29.1725	25.2236	23.3941	25.5002	18.353	25.277	17.0842	18.149	28.0805	22.2931	35.8487	33.7688	19.7335	20.3934	30.4994	44.6528	28.1299	43.6149	921.819	661.141	831.843	1053.38	950.312	985.257
522	522	AT2G02100.1	protease inhibitor II		759	AT2G02100	0					797.676	575.926	824.14	880.979	211.907	170.954	274.537	268.377	233.585	204.62	197.516	182.392	165.646	164.825	199.683	242.241	196.852	210.944	153.134	167.679	263.775	282.445	277.391	246.249	278.217	280.665	245.016	240.626	297.965	229.66	217.83	244.277	587.048	948.147	857.832	587.16	536.474	604.145
280	280	AT3G11120.1	ribosomal protein L41		397	AT3G11120	0					795.104	767.831	836.766	763.799	397.161	377.998	447.632	538.064	397.101	391.853	402.53	381.21	363.209	389.575	392.285	423.934	398.86	428.617	392.914	373.015	406.824	436.592	499.48	510.027	518.36	585.806	425.175	364.123	575.685	915.002	753.082	824.586	647.717	801.271	936.323	821.621	662.312	819.561
693	693	AT1G66200.3	glutamine synthetase like protein		2185	AT1G66200	0					789.824	932.502	822.032	879.2	174.174	232.59	191.339	278.815	177.818	173.502	171.202	230.465	224.353	242.951	197.826	196.094	203.545	269.378	224.646	239.098	192.905	211.167	169.946	252.917	284.472	299.055	187.983	170.47	168.664	284.738	304.878	271.715	795.703	846.643	727.125	971.532	980.256	845.719
357	357	AT1G18540.1	unknown protein		1260	AT1G18540	0					788.202	825.291	789.206	745.612	316.326	351.503	364.861	497.474	336.404	282.418	330.156	334.687	355.306	364.515	301.816	352.515	311.536	356.663	311.345	325.101	366.797	353.542	374.245	455.287	472.145	564.989	361.352	302.134	364.416	929.793	815.06	833.719	711.469	771.955	881.183	814.665	825.946	835.263
218	218	AT1G01620.1	putative protein		1638	AT1G01620	0					787.54	549.305	672.34	612.933	511.641	307.873	462.562	309.331	462.945	550.763	521.216	337.02	323.483	263.116	515.867	503.388	528.609	354.497	322.439	323.147	479.363	421.056	487.268	306.722	311.917	309.355	472.008	516.674	497.071	180.008	202.598	210.899	832.285	717.91	812.426	582.348	498.725	566.841
262	262	AT5G02960.1	unknown protein		1437	AT5G02960	0					774.499	774.09	754.118	721.161	379.041	376.071	411.171	507.843	412.99	353.51	370.623	374.31	367.238	386.665	355.354	400.385	380.25	392.621	343.298	368.824	420.134	378.541	434.838	470.321	498.786	554.423	398.908	356.785	433.873	823.497	722.523	761.941	691.599	738.439	893.46	786.485	748.946	786.838
575	575	AT2G40205.1			215	AT2G40205	0					770.24	788.777	979.006	772.207	230.686	260.605	257.031	323.901	214.541	218.36	259.157	230.025	295.164	256.627	272.896	315.347	225.277	227.654	205.992	234.721	205.175	260.291	305.627	293.047	302.961	375.695	209.594	246.932	395.764	677.377	478.449	622.441	586.167	799.301	925.253	707.352	900.043	758.937
863	863	AT5G59780.3	MYB27 protein - like		1228	AT5G59780	0.001164			0.405894	0.001164	768.623	831.471	949.918	1089.79	140.948	237.708	136.678	180.909	145.151	149.075	128.619	257.32	226.03	229.773	175.376	123.926	117.024	190.813	184.308	219.462	140.572	157.783	111.68	175.403	184.057	183.267	141.969	150.782	141.418	131.686	122.679	122.678	645.348	918.893	741.627	834.88	905.046	754.487
191	191	AT3G48140.1	B12D-like protein		1194	AT3G48140	0					766.081	819.96	767.496	779.998	493.266	525.765	466.676	528.509	517.108	458.162	504.529	514.215	502.671	560.408	477.093	488.596	438.002	479.585	454.935	503.292	452.874	422.585	524.569	513.555	528.514	543.457	449.085	431.124	502.185	599.216	537.779	565.045	669.563	762.298	866.383	818.159	832.393	809.327
2367	2367	AT1G28400.1	hypothetical protein		1410	AT1G28400	0					765.237	713.581	559.58	627.686	53.8437	51.1773	48.7577	75.5157	57.8025	50.1997	53.529	55.0684	45.5536	52.91	58.3956	61.1508	58.0904	71.2931	52.8331	55.6844	48.0864	60.9525	37.2343	62.8653	85.2572	78.4245	60.5931	50.9982	55.0304	50.9036	54.9116	53.1998	638.014	911.147	746.549	675.957	778.404	686.381
221	221	AT4G39200.1	ribosomal protein S25		1345	AT4G39200	0					762.924	710.712	744.82	711.988	430.471	372.006	431.526	521.524	458.876	425.779	406.758	359.243	378.51	378.265	419.585	446.251	416.559	404.086	352.338	366.679	453.412	404.943	436.224	457.051	528.096	579.425	440.197	402.475	490.485	875.281	764.775	855.455	670.734	752.115	865.923	721.567	637.349	773.221
311	311	AT1G07890.3	L-ascorbate peroxidase		1941	AT1G07890	0					762.427	872.449	793.379	793.843	378.85	656.929	475.991	847.042	365.987	353.425	417.138	595.426	612.05	763.312	356.472	441.976	459.062	679.442	610.826	682.257	514.998	505.711	407.264	738.78	923.299	879.047	376.836	339.645	346.779	899.356	834.908	627.112	759.271	731.889	796.12	935.825	793.122	888.399
1768	1768	AT4G17340.1	membrane channel like protein		1158	AT4G17340	0					758.912	605.598	728.025	930.706	95.2124	63.4629	108.296	72.7777	76.0621	104.395	105.18	62.1283	58.5947	69.6658	91.9337	108.992	94.354	84.9183	69.8593	64.3625	123.895	92.8445	108.147	75.5613	72.2014	70.5703	97.0621	117.748	91.9607	41.7783	37.1547	25.7963	807.574	743.031	726.132	677.23	549.783	589.78
205	205	AT3G18780.2	actin 2		2363	AT3G18780	0					750.314	724.461	755.71	775.429	489.138	379.338	440.643	389.41	494.546	485.967	486.901	388.888	390.372	358.754	459.472	458.777	410.865	351.761	376.961	387.485	440.909	423.197	457.822	381.474	397.941	388.816	424.271	464.835	467.815	327.054	324.104	338.271	755.405	743.072	752.465	723.352	739.34	710.69
637	637	AT3G10985.1			918	AT3G10985	0					750.286	624.83	826.317	795.968	177.662	143.193	131.539	147.42	194.1	147.832	191.054	142.061	123.374	164.144	136.415	181.777	155.98	135.731	129.88	153.913	139.255	101.052	154.311	136.992	172.561	132.706	128.691	130.063	124.609	188.365	191.347	224.94	712.247	762.3	776.312	672.072	588.173	614.246
294	294	AT1G67430.1	ribosomal protein L17-like protein		1631	AT1G67430	0					747.931	769.719	804.55	750.444	363.859	367.455	392.216	500.806	379.179	354.141	358.257	356.843	363.073	382.45	346.618	384.325	366.024	382.197	347.69	364.103	413.193	381.759	381.696	449.773	493.012	559.632	394.004	345.478	416.35	840.847	726.649	756.865	697.648	758.278	787.866	787.439	703.779	817.938
225	225	AT3G11940.1	putative 40S ribosomal protein S5		1573	AT3G11940	0					742.8	725.24	765.142	716.289	420.619	382.716	452.473	589.608	454.641	412.578	394.638	369.805	384.202	394.14	425.084	463.803	442.329	392.661	382.38	386.684	489.088	433.843	434.489	508.66	597.41	662.755	439.383	417.899	487.257	1038.65	957.131	1046.53	717.885	751.372	759.142	747.305	664.357	764.058
241	241	AT3G62290.1	ADP-ribosylation factor-like protein		2108	AT3G62290	0					740.817	658.859	756.064	753.586	372.283	351.226	317.155	440.455	434.861	362.192	319.797	372.119	338.773	342.786	366.369	349.874	330.094	340.741	365.643	371.359	341.56	309.042	300.862	385.39	455.644	480.332	296.491	335.517	374.783	546.186	497.759	585.805	666.752	751.717	803.983	658.175	620.821	697.582
353	353	AT1G04270.1			1450	AT1G04270	0					730.53	717.204	718.118	691.691	312.659	328.63	352.346	472.775	337.125	291.312	309.539	325.659	327.486	332.746	301.725	346.001	315.582	350.084	307.717	324.901	363.33	336.591	357.118	414.989	469.983	533.352	341.035	300.238	361.944	789.249	706.287	749.393	645.129	695.303	851.159	726.898	684.305	740.41
270	270	AT1G30230.2	elongation factor 1-beta, putative		1869	AT1G30230	0					727.653	639.49	765.935	701.023	378.53	350.631	362.005	493.72	404.385	374.233	356.971	346.195	348.062	357.637	371.223	379.134	356.323	366.139	347.538	367.375	377.532	341.588	366.894	440.883	494.999	545.278	353.995	356.38	405.423	847.81	746.233	837.653	655.492	757.762	769.704	630.083	605.802	682.585
235	235	AT5G41700.4	ubiquitin-conjugating enzyme E2-17 kD 8 (ubiquitin-protein ligase 8) (ubiquitin carrier protein 8) (sp|P35131)		1668	AT5G41700	0					718.261	721.829	795.536	868.307	455.341	468.263	392.282	420.296	438.833	479.397	447.794	495.435	456.105	453.249	477.737	411.952	410.508	417.628	502.778	484.16	399.283	418.075	359.488	413.125	419.025	428.739	362.412	430.772	424.227	314.452	311.174	336.743	596.65	809.04	749.093	708.446	768.629	688.412
4799	4799	AT1G49860.1	glutathione S-transferase, putative		1241	AT1G49860	0					712.825	611.593	442.057	411.62	28.8505	33.4123	31.671	38.1199	28.063	25.0215	33.467	32.1953	30.9616	37.0801	29.1284	32.9703	20.7436	50.4769	29.6682	64.9156	28.3631	25.6529	40.9971	32.6443	44.4451	37.2702	24.6795	49.739	39.393	27.4204	28.9506	33.3516	562.665	856.028	719.782	523.606	738.326	572.846
359	359	AT3G60245.1	60S ribosomal protein L37A like		1261	AT3G60245	0					712.333	717.446	678.172	659.925	311.612	303.172	347.464	408.242	333.976	294.688	306.172	308.782	290.499	310.236	268.742	316.018	323.781	328.82	286.844	292.872	374.787	320.074	347.531	369.926	412.122	442.677	353.42	287.679	349.759	623.829	561.249	621.832	670.378	659.159	807.461	791.783	600.75	759.806
377	377	AT3G25520.1	ribosomal protein, putative		2098	AT3G25520	0					702.333	681.892	716.556	653.979	305.606	275.733	316.109	382.724	319.824	281.483	315.511	277.732	279.336	270.131	285	325.03	309.567	287.726	262.447	256.654	328.56	310.129	309.638	354.378	369.301	424.493	330.526	277.261	325.254	663.472	645.276	687.5	642.414	684.71	779.875	682.706	642.587	720.382
254	254	AT1G33140.1	ribosomal protein L9, putative		1509	AT1G33140	0					697.879	718.362	703.893	683.449	389.419	408.724	422.037	497.715	422.051	363.984	382.223	403.066	403.573	419.532	363.137	404.22	374.519	413.928	386.576	405.85	430.793	386.033	449.285	476.676	486.323	530.145	415.272	375.748	434.076	731.706	656.768	683.976	639.641	697.792	756.203	736.024	672.079	746.982
188	188	AT1G55330.1	arabinogalactan-protein AGP21		427	AT1G55330	0					697.58	762.507	550.69	573.781	655.227	494.222	715.694	568.745	519.985	735.747	709.95	544.319	491.125	447.222	838.2	786.583	666.53	488.74	563.178	456.751	634.643	662.642	849.797	623.163	536.154	546.917	686.005	747.704	869.587	314.716	311.385	333.136	626.288	646.818	819.633	692.18	817.823	777.519
82	82	AT1G75750.1	unknown protein		842	AT1G75750	0					696.815	686.261	731.872	786.893	897.065	742.149	777.618	985.991	1191.22	785.537	714.439	1063.79	681.406	481.252	1090.45	875.985	643.332	606.371	851.382	763.221	909.963	462.583	960.307	784.383	1172.79	1000.8	1127.23	1085.87	896.838	1419.84	908.482	1753.1	739.886	552.112	798.447	719.009	626.15	713.625
399	399	AT3G05590.1	putative 60S ribosomal protein L18		1558	AT3G05590	0					696.805	722.999	676.493	653.322	284.977	311.801	334.107	457.065	300.777	271.477	282.677	304.815	308.095	322.493	256.113	303.038	312.519	330.772	290.72	304.846	353.236	321.682	327.402	401.042	447.846	522.306	336.642	284.169	331.728	780.111	722.641	757.109	655.114	657.189	778.113	742.182	670.956	755.859
10093	10093	AT4G15390.1			1482	AT4G15390	0					695.208	736.546	633.365	668.587	11.2776	16.8154	10.5883	14.9621	11.0962	10.3143	12.4224	15.0954	14.2368	21.1139	11.0137	12.0867	10.1554	19.6535	10.065	21.5532	9.21423	8.6804	13.8703	12.2942	15.6462	16.9458	8.54533	14.5977	14.3534	12.0024	10.3972	9.72117	676.071	691.941	717.612	761.452	733.7	714.487
343	343	AT3G62870.1	60S RIBOSOMAL PROTEIN L7A protein		1689	AT3G62870	0					693.312	692.705	700.946	664.601	319.331	328.511	344.708	487.052	342.482	298.101	317.411	329.146	329.239	327.149	301.569	347.083	339.093	343.062	307.162	326.442	375.188	341.386	317.549	415.475	469.574	576.106	355.972	303.806	355.376	833.082	790.403	813.625	605.999	680.747	793.191	689.207	655.865	733.043
367	367	AT5G56710.1	60S ribosomal protein L31		1141	AT5G56710	0					689.671	696.625	692.392	652.568	321.027	283.692	344.424	391.351	325.052	310.892	327.138	281.33	275.267	294.478	297.026	328.152	311.038	319.846	267.116	291.616	338.848	328.21	366.215	383.502	383.684	406.867	334.017	291.498	381.773	629.081	560.951	619.158	619.02	664.198	785.794	698.98	653.189	737.705
433	433	AT4G34881.1			884	AT4G34881	0					687.987	494.012	760.127	795.719	247.953	244.101	205.637	242.387	284.307	248.512	211.04	262.753	246.607	222.942	234.39	217.345	198.16	219.294	233.646	237	211.011	185.775	220.124	228.431	242.007	256.724	193.953	234.648	253.272	287.661	282.727	342.424	570.69	751.979	741.293	517.673	540.961	423.403
5121	5121	AT3G32980.1	peroxidase, putative		3901	AT3G32980	0					687.379	505.1	592.368	619.598	27.2474	26.663	22.4666	28.9647	26.3834	22.9086	32.4501	34.1421	20.514	25.333	27.8998	39.1209	24.7754	25.2277	20.8127	24.3711	20.9274	19.5387	26.9338	20.6478	33.7386	32.5076	23.2786	28.1291	29.3784	20.2749	24.0204	17.4627	605.53	769.961	686.646	491.924	530.265	493.112
73	73	AT3G15450.1	unknown protein		1138	AT3G15450	0.00224397			0.498585	0.00224397	687.363	216.424	649.694	385.18	1507.5	550.31	1423.26	905.577	1356.2	1260.89	1905.41	541.563	619.708	489.658	1084.72	1646.75	1221.78	517.111	643.234	654.975	1458.63	911.777	1899.37	766.203	1062.46	888.068	1225.7	1363.83	1399.41	1170.65	1138.82	1080.66	672.355	632.643	757.09	218.822	212.728	217.721
5921	5921	AT5G26280.1	unknown protein		1862	AT5G26280	0					684.175	487.208	875.634	835.486	18.3811	17.1463	21.5631	31.914	22.4994	14.5358	18.1081	14.6429	17.7517	19.0444	17.6182	21.8045	15.3825	28.8488	18.8768	28.7171	21.3862	23.0886	20.2146	27.9688	36.7506	31.0226	15.3894	27.9037	29.1714	38.8608	36.5045	38.6285	600.384	742.827	709.315	510.341	550.17	401.112
295	295	AT5G28060.1	40S ribosomal protein S19 - like		1354	AT5G28060	0					682.52	659.182	699.261	626.397	369.085	306.831	369.434	446.868	378.501	370.402	358.353	294.901	312.713	312.878	349.935	378.886	343.403	322.823	310.214	317.949	380.332	343.144	384.827	403.018	450.328	487.257	349.837	358.381	439.977	784.85	652.517	751.885	597.931	664.903	784.727	632.456	666.52	678.57
48	48	AT3G15353.1	unknown protein		734	AT3G15353	0					678.602	849.833	695.85	704.973	2477.19	3048.68	2159.33	1495.02	2395.2	2724.46	2311.92	3021.28	2885.81	3238.94	2889.69	2605.47	2363.12	2501.01	2222.76	2772.09	2210.46	1931.44	2336.09	1802.75	1248.82	1433.5	1989.85	2395.81	2474.85	712.157	713.803	822.94	545.822	847.752	642.231	831.824	880.59	837.084
316	316	AT5G19510.1	elongation factor 1B alpha-subunit		1591	AT5G19510	0					674.547	640.82	687.662	632.295	327.893	284.57	329.56	386.151	356.487	322.127	305.065	281.262	292.275	280.174	308.446	334.082	316.411	307.961	287.682	291.474	348.756	318.215	321.708	349.213	382.912	426.328	326.505	316.193	359.551	620.766	573.089	617.982	616.136	647.487	760.017	649.811	595.013	677.637
223	223	AT4G14960.2	tubulin alpha-6 chain (TUA6)		1962	AT4G14960	0					674.399	674.398	650.471	650.211	460.802	382.645	521.311	449.581	458.189	465.679	458.538	389.553	400.49	357.892	466.767	501.35	519.046	429.527	421.607	393.538	523.637	499.338	540.958	449.97	446.692	452.08	520.02	513.383	507.659	371.307	390.294	404.749	673.455	633.135	716.608	726.536	610.588	686.07
352	352	AT1G09690.1	putative 60S ribosomal protein L21		1288	AT1G09690	0					671.637	659.043	628.862	611.151	315.972	309.838	347.873	403.45	337.24	302.472	308.203	303.829	304.853	320.833	285.899	340.917	336.171	332.969	284.405	304.556	378.008	323.506	342.104	373.026	398.398	438.927	359.408	306.472	355.116	578.447	535.759	551.852	623.022	623.881	768.009	688.093	599.605	689.432
95	95	AT2G41430.1	dehydration-induced protein (ERD15)		1311	AT2G41430	0					671.245	608.446	690.704	632.122	1156.29	1066.3	1016.99	1047.25	1087.28	1107.5	1274.09	1093.61	1011.97	1093.31	959.231	1105.82	1009.78	933.657	967.331	1049.49	1043.31	914.969	1092.69	995.697	1059.1	1086.95	896.495	927.852	962.244	1040.21	1036.8	983.174	582.796	708.592	722.346	595	610.178	620.16
249	249	AT5G59910.1	histone H2B - like protein		808	AT5G59910	0					670.049	757.052	688.831	696.869	424.13	457.109	435.5	506.398	425.578	422.042	424.769	449.446	444.472	477.409	435.611	463.235	438.718	470.002	450.854	447.698	419.772	432.88	453.847	494.019	506.293	518.883	402.398	429.562	469.757	573.832	518.296	539.846	637.307	638.505	734.336	754.576	751.228	765.351
705	705	AT5G15230.1	GASA4		1317	AT5G15230	0					669.171	623.545	733.83	661.17	162.956	128.237	151.868	136.494	174.558	166.835	147.475	132.961	139.117	112.632	171.081	195.254	152.656	152.235	136.94	132.484	146.008	161.238	148.358	153.504	120.475	135.503	151.712	163.53	220.72	95.2402	103.699	112.375	546.229	645.493	815.792	602.877	586.764	680.993
157	157	AT4G16190.1	cysteine proteise like protein		1639	AT4G16190	0					669.01	806.989	669.566	888.81	542.802	1084.88	545.209	1049.21	605.663	531.037	491.706	1110.29	993.621	1150.74	558.643	520.701	540.452	823.838	945.523	984.546	579.323	543.566	512.737	905.586	1057.2	1184.84	542.002	515.953	520.812	1038.33	1100.3	1011.3	620.315	721.657	665.057	823.11	852.211	745.645
4011	4011	AT2G44790.1	phytocyanin, blue copper-binding protein II		1404	AT2G44790	0					668.347	722.689	726.177	757.144	24.9763	21.2977	17.7298	21.2789	34.1853	18.2204	22.5231	18.3651	19.9086	25.6195	15.4862	22.2526	17.967	26.9601	18.4809	22.8014	14.4282	13.2463	25.5148	20.1073	25.9128	17.8165	15.6678	18.8116	20.1944	13.227	24.2123	48.7593	729.561	600.036	675.443	789.169	600.747	778.152
253	253	AT4G09320.1	nucleoside-diphosphate kise		1133	AT4G09320	0					661.099	685.698	621.539	607.561	394.831	445.384	462.002	604.982	423.149	361.96	399.384	431.402	419.902	484.849	338.972	397.625	411.644	467.992	407.856	442.82	474.112	416.749	495.146	541.355	606.786	666.806	438.508	360.204	453.702	1051.55	890.172	937.265	613.708	609.386	760.203	693.808	643.37	719.915
538	538	AT3G05880.1	low temperature and salt responsive protein LTI6A		1044	AT3G05880	0					660.594	656.076	770.654	905.275	266.733	178.215	291.456	261.57	225.453	281.214	293.532	180.435	187.286	166.923	287.029	281.129	241.376	185.54	193.267	195.778	279.337	231.579	363.452	257.849	248.354	278.506	271.408	399.771	415.62	208.276	182.566	230.088	525.637	742.432	713.712	651.2	702.924	614.103
310	310	AT1G01100.1	acidic ribosomal protein, putative		1019	AT1G01100	0					656.992	613.105	659.94	608.368	352.211	344.309	390.871	465.069	369.708	353.903	333.021	336.651	325.272	371.003	347.408	382.707	349.204	347.428	317.7	346.018	404.052	352.221	416.34	413.175	470.001	512.032	380.63	348.131	419.212	784.153	667.45	736.434	599.923	622.063	748.989	671.436	503.118	664.762
272	272	AT2G27720.2	60S acidic ribosomal protein P2		883	AT2G27720	0					655.041	628.96	637.463	599.684	358.226	324.717	412.498	480.365	403.083	342.483	329.113	320.497	324.325	329.329	325.765	373.524	379.796	374.056	316.948	339.912	438.794	369.599	429.101	439.672	488.498	512.926	398.288	367.926	445.816	750.235	643.387	733.937	664.292	597.529	703.303	653.804	565.863	667.212
370	370	AT1G07920.1	elongation factor 1-alpha		2476	AT1G07920	0					650.576	636.743	622.197	648.956	293.31	354.283	319.372	531.386	323.499	275.961	280.471	359.078	351.523	352.248	270.226	299.605	315.652	367.071	314.903	354.911	356.848	310.678	290.59	442.145	521.706	630.308	322.781	282.569	292.827	886.781	897.633	895.306	676.233	642.4	633.095	677.439	553.28	679.51
1636	1636	AT5G50200.3	unknown protein		1547	AT5G50200	0					650.432	501.466	533.028	525.507	61.7179	54.9612	58.6188	75.2261	81.8821	46.3224	56.9492	54.7907	49.4994	60.5934	58.6225	63.5651	67.1443	67.2927	52.0025	65.8845	65.538	60.1443	50.1741	66.9883	81.4523	77.2377	43.7176	55.9239	57.2977	79.2553	77.0115	82.7497	606.331	751.941	593.025	509.043	542.768	452.586
418	418	AT1G72370.1			1989	AT1G72370	0					648.615	641.328	644.937	613.364	270.454	268.95	296.658	342.778	291.694	255.16	264.509	268.758	269.208	268.883	246.972	288.086	273.15	274.213	243.876	262.111	311.286	279.906	298.782	311.644	338.973	377.716	286.544	254.207	283.426	530.635	536.376	572.528	621.365	628.841	695.638	661.742	581.849	680.392
656	656	AT2G36530.1	enolase (2-phospho-D-glycerate hydroylase)		3114	AT2G36530	0					647.731	689.722	654.093	641.946	180.17	208.657	196.682	295.617	187.8	167.542	185.167	203.153	207.704	215.115	177.835	184.767	186.811	222.296	185.901	219.253	213.271	189.813	186.963	254.723	315.063	317.064	178.08	179.974	181.099	473.38	500.605	540.472	646.628	613.975	682.591	719.393	640.025	709.749
403	403	AT2G01250.1	60S ribosomal protein L7		1759	AT2G01250	0					644.85	654.967	640.521	604.071	284.669	268.783	312.098	379.355	299.394	273.063	281.549	258.629	277.207	270.514	273.382	311.054	288.389	285.251	255.91	264.494	316.577	300.009	319.707	348.123	361.757	428.186	313.929	279.492	320.885	656.586	588.491	606.177	594.679	608.126	731.745	659.157	637.038	668.706
394	394	AT4G00100.1	putative ribosomal protein S13		1229	AT4G00100	0					644.119	635.168	655.023	638.992	290.515	289.997	316.408	391.982	308.75	275.044	287.751	277.281	286.934	305.775	279.522	303.8	296.072	300.305	261.487	274.321	318.197	300.257	330.77	352.255	388.475	435.217	311.124	286.039	336.204	651.867	586.603	651.761	597.8	624.991	709.567	649.497	588.633	667.375
439	439	AT1G02500.1	s-adenosylmethionine synthetase		2187	AT1G02500	0					639.635	662.344	616.53	646.027	253.644	259.697	222.085	261.997	281.221	247.077	232.635	268.995	248.194	261.902	238.331	255.069	243.421	262.726	236.866	263.084	236.716	213.185	216.354	252.117	268.245	265.63	220.78	210.743	228.084	227.654	235.229	243.238	664.711	663.825	590.37	684.321	608.06	694.652
4210	4210	AT5G05960.1	unknown protein		603	AT5G05960	0					639.065	607.208	510.794	490.746	27.3214	21.3387	26.177	32.975	32.4847	26.5134	22.966	22.5432	18.9836	22.4892	25.4892	37.2002	19.0825	29.9498	24.7076	24.1607	24.5666	23.2304	30.734	26.5905	42.0058	30.3287	28.6343	26.6477	32.491	23.9552	33.18	29.6692	556.599	636.627	723.97	643.826	630.691	547.107
1	1	AT1G29930.1	unknown protein		1044	AT1G29930	0					638.713	576.06	421.428	337.325	48574.7	29482.1	44223.8	26382.9	48272	51369.2	46082.8	30837	32264.1	25345.3	42328.8	41036.1	46491.7	37291.1	39797.1	36433.2	44693.5	42318.2	45659.7	30176.7	26525.4	22446.6	42255.5	46865.1	41775.6	15161.8	16790.7	18975.3	637.856	775.147	503.137	561.718	649.779	516.683
328	328	AT5G10360.1			1761	AT5G10360	0					638.368	618.566	642.018	581.44	331.317	313.477	348.576	457.045	350.834	327.699	315.419	311.784	308.184	320.464	327.791	348.1	326.004	324.931	303.023	309.241	378.257	328.615	338.855	389.215	457.174	524.746	357.935	329.431	371.535	796.963	715.361	792.398	583.396	619.754	711.955	624.944	579.686	651.067
331	331	AT3G17390.1	s-adenosylmethionine synthetase like protein		1898	AT3G17390	0					636.602	1091.21	652.214	664.392	335.965	866.309	460.481	716.679	349.478	322.702	335.716	831.947	815.077	951.902	367.226	352.673	340.311	718.169	664.704	885.715	497.134	445.367	438.943	691.087	675.537	783.414	432.205	468.672	455.948	674.262	628.711	690.854	627.806	589.955	692.045	1074.02	1080.26	1119.35
296	296	AT3G09500.1	putative 60S ribosomal protein L35		1157	AT3G09500	0					633.95	617.001	654.564	593.429	369.993	310.714	377.501	430.499	377.392	371.344	361.242	304.962	310.206	316.974	368.543	391.402	361.178	326.517	322.07	325.461	383.832	351.903	396.769	405.575	421.756	464.165	366.336	348.93	435.125	703.778	594.315	667.177	562.581	625.45	713.819	599.975	620.373	630.655
380	380	AT4G05050.1			1383	AT4G05050	0					630.125	674.982	629.806	635.41	291.965	437.196	336.839	436.755	316.934	258.783	300.177	423.142	408.617	479.828	297.705	344.45	328.581	429.121	372.858	421.067	340.78	336.527	333.209	403.548	445.711	461.006	342.434	302.583	337.169	437.061	432.728	426.392	603.214	636.972	650.188	684.9	665.695	674.351
53	53	AT1G20620.1	unknown protein		3474	AT1G20620	0					630.1	641.633	540.99	588.77	1995.53	3944.98	1623.97	2569.26	2286.15	1914.34	1786.11	4498.93	3860.36	3475.64	1809.68	1561.99	1479.17	3125.9	3244.21	3315.38	1810.05	1869.12	1192.73	2743.8	2404.38	2559.61	1743.49	1901.54	1942.92	1699.67	2159.62	2080.22	520.696	821.629	547.974	617.65	648.769	658.479
3551	3551	AT1G11580.1	unknown protein		2122	AT1G11580	0					629.501	532.921	582.493	500.045	35.5461	34.4222	34.0353	39.3332	38.7223	29.2828	38.6331	37.3841	31.3992	34.4833	36.3238	45.6423	28.5192	32.8579	27.969	31.013	35.5644	28.8801	37.6615	30.5729	50.0982	37.3286	37.9024	44.7851	36.4822	26.341	29.438	28.4224	537.657	674.409	676.437	513.43	504.857	580.476
373	373	AT4G34670.1			1836	AT4G34670	0					628.396	594.983	618.767	580.927	303.747	279.321	322.094	415.927	322.435	300.986	287.82	276.711	278.794	282.458	288.957	319.353	316.807	304.594	276.377	285.054	362.014	295.55	308.717	347.134	428.636	472.012	338.207	280.361	337.253	720.44	678.708	756.99	583.298	602.103	699.787	623.445	525.6	635.904
189	189	AT4G35100.1	plasma membrane intrinsic protein PIP3		1651	AT4G35100	0					626.958	586.571	629.471	614.169	575.611	362.401	574.381	417.966	519.964	599.222	607.648	387.504	373.205	326.495	621.454	618.046	586.625	409.077	359.563	332.209	577.829	544.042	601.272	396.093	416.884	440.92	613.321	616.893	621.335	352.993	410.866	404.258	669.244	569.911	641.719	610.717	528.751	620.246
2	2	AT2G34420.1	photosystem II type I chlorophyll a/b binding protein		1045	AT2G34420	0					625.588	669.595	485.061	531.935	23346.4	15524.9	20756.1	12184	21213.3	25705.4	23120.5	16144.7	16671.6	13758.5	20915.2	20776.4	23641.8	17683.8	19154.1	17572.5	19308.3	20094.6	22865.4	13702.5	12502.7	10346.9	19515.9	21328.5	19585.8	6137.09	6942.64	6760.84	664.702	692.598	519.464	772.265	654.889	581.632
333	333	AT3G24830.1	60S ribosomal protein, putative		1558	AT3G24830	0					625.247	585.184	624.517	564.122	318.575	276.893	339.306	425.105	346.471	309.372	299.882	272.711	272.51	285.457	311.046	327.584	322.922	297.406	270.864	282.504	370.852	313.333	333.734	370.481	435.129	469.706	337.719	296.873	349.337	725.946	664.427	714.129	577.952	591.944	705.845	595.388	516.889	643.276
445	445	AT4G31700.1			1656	AT4G31700	0					623.946	663.538	632.368	598.687	262.119	238.952	281.915	389.186	275.51	257.55	253.296	233.344	238.389	245.124	243.716	276.968	261.602	272.556	224.438	233.71	287.861	275.837	282.048	348.939	375.712	442.906	289.611	262.297	305.688	867.483	771.144	832.656	572.435	596.512	702.892	666.679	640.617	683.317
1825	1825	AT3G18280.1	lipid transfer like protein		595	AT3G18280	0					621.657	529.405	535.327	515.562	74.0122	89.4354	76.9735	91.1401	73.8748	67.6745	80.4872	97.3007	79.9072	91.0982	92.2332	92.8076	76.7535	70.8445	78.6443	82.0179	71.5455	65.66	93.715	86.7245	91.8916	94.8043	75.4622	61.7002	78.7645	90.5348	78.5067	109.388	561.349	658.108	645.514	551.282	512.447	524.487
7781	7781	AT5G64100.1	peroxidase ATP3a (emb|CAA67340.1)		1483	AT5G64100	0					617.448	599.174	688.3	801.164	14.3519	12.201	14.3318	12.5488	16.0626	12.0239	14.9693	10.5686	11.0732	14.9612	13.901	13.8924	14.822	18.5811	9.44633	19.4934	12.877	11.8114	18.3069	10.85	13.568	13.2283	10.0116	15.0566	12.6111	10.678	10.0901	10.5258	607.744	590.878	653.723	640.289	590.462	566.772
1202	1202	AT2G36880.1	putative s-adenosylmethionine synthetase		2047	AT2G36880	0					617.412	728.154	596.648	646.675	102.84	147.743	109.141	159.499	108.558	91.7608	108.202	142.972	139.541	160.717	111.705	105.863	106.613	141.696	127.738	135.555	109.649	122.964	94.8085	156.191	167.986	154.32	110.528	103.95	107.92	132.125	136.313	117.084	625.24	593.04	633.957	750.944	686.545	746.973
446	446	AT4G16720.1	ribosomal protein		1423	AT4G16720	0					615.169	601.637	585.869	560.546	254.624	268.128	294.258	374.134	274.782	238.971	250.118	265.686	262.178	276.519	240.71	274.784	277.936	290.349	254.222	267.505	327.393	275.851	279.53	326.334	366.764	429.305	293.854	245.448	279.528	618.108	586.77	629.477	575.171	579.115	691.22	644.914	519.39	640.607
537	537	AT1G49240.1	actin 11 like protein		2442	AT1G49240	0					613.311	466.053	578.228	543.975	209.952	147.1	171.436	170.102	226.111	214.031	189.714	147.22	152.266	141.813	210.363	198.999	186.522	166.457	179.645	175.492	183.159	168.036	163.114	161.744	181.283	167.279	176.678	202.146	204.036	161.806	159.87	177.665	597.284	617.741	624.908	474.965	462.701	460.494
288	288	AT4G40040.1	Histon H3		1557	AT4G40040	0					611.673	608.638	615.586	663.464	376.709	448.576	361.505	432.323	385.017	380.34	364.771	446.057	426.035	473.637	377.343	385.599	342.998	409.6	401.856	442.005	362.484	341.285	380.745	414.816	444.021	438.133	332.273	360.084	396.622	403.328	360.703	398.347	535.192	670.267	629.559	606.321	592.623	626.969
283	283	AT1G07770.1	Putative 40S ribosomal protein S15A		1375	AT1G07770	0					609.903	552.026	581.128	529.287	375.378	292.097	390.879	441.373	395.084	376.33	354.719	291.9	289.442	294.948	370.342	379.669	380	347.248	306.503	312.114	411.797	364.736	396.105	395.031	455.041	474.048	375.524	358.94	406.965	775.557	672.679	758.757	542.176	576.798	710.736	552.843	517.97	585.266
199	199	AT5G66040.1			836	AT5G66040	0					603.517	510.124	572.672	608.601	498.468	473.922	478.251	580.748	506.856	524.129	464.418	475.496	482.356	463.913	478.584	435.008	450.823	556.342	582.575	582.561	523.216	491.07	420.466	559.394	604.174	578.677	436.299	544.538	551.228	596.642	543.718	590.479	494.743	692.472	623.335	529.799	522.122	478.45
400	400	AT1G52300.1	60S ribosomal protein L37, putative		1337	AT1G52300	0					601.587	589.434	601.716	571.971	283.995	236.713	295.101	331.335	300.582	282.206	269.197	235.078	229.636	245.425	266.156	297.888	277.944	276.636	241.055	247.41	298.792	276.817	309.695	304.336	344.619	345.05	293.359	255.818	337.087	505.47	430.197	495.981	547.554	599.694	657.514	597.66	537.004	633.639
340	340	AT4G29350.1	profilin 2		1387	AT4G29350	0					600.844	656.279	567.303	625.614	339.967	433.623	347.076	473.057	343.949	332.156	343.797	431.03	408.923	460.915	332.574	341.273	338.383	404.506	378.297	406.354	364.305	329.992	346.93	432.608	484.213	502.349	321.685	327.001	351.58	543.606	501.011	525.217	563.812	584.184	654.535	672.945	620.676	675.217
378	378	AT3G19820.1	cell elongation protein, Dwarf1		2036	AT3G19820	0					597.475	580.726	539.728	514.622	334.149	251.564	358.449	287.497	319.651	346.961	335.835	254.021	266.399	234.272	345.391	355.275	350.81	302.91	301.327	284.634	366.633	365.881	342.833	300.11	278.615	283.765	360.206	391.409	371.08	157.213	183.998	174.4	580.563	579.371	632.492	592.075	554.817	595.286
448	448	AT2G15970.1			1152	AT2G15970	0					595.757	725.756	695.117	972.316	277.312	279.975	287.796	334.823	274.647	293.651	263.639	292.803	292.755	254.368	291.12	248.035	241.493	269.98	320.55	285.772	269.598	323.525	270.265	350.275	332.166	322.029	281.423	337.396	310.798	232.798	239.84	201.856	591.248	617.438	578.584	738.908	752.379	685.981
1731	1731	AT1G03220.1	unknown protein		1530	AT1G03220	0					595.318	556.542	706.147	813.597	64.77	126.887	61.4147	132.109	77.5665	54.7297	62.0137	125.351	101.348	153.963	56.9251	64.9992	58.3153	121.457	107.807	139.296	77.1311	57.21	49.9029	117.736	156.774	121.816	55.7102	57.1354	78.4964	83.7225	99.4361	84.4312	586.846	634.034	565.074	597.726	549.926	521.973
369	369	AT4G31985.1			665	AT4G31985	0					594.444	595.573	626.089	589.491	323.456	351.091	338.921	450.23	323.839	309.339	337.191	337.747	339.98	375.547	312.476	357.94	308.145	329.503	308.843	329.108	319.418	329.532	367.813	406.282	443.531	500.877	326.339	310.879	415.269	803.182	621.29	693.521	480.979	569.312	733.042	595.159	577.872	613.688
1835	1835	AT1G06640.1			1681	AT1G06640	0					592.079	662.941	526.143	591.316	78.2816	106.795	75.9725	95.9059	73.575	76.8926	84.3771	106.493	99.0415	114.85	83.2332	93.0016	78.8701	102.296	99.9562	100.902	75.1347	79.8575	72.9254	83.7236	101.356	102.638	82.2203	84.7119	81.9903	53.2926	60.1037	52.7638	529.334	670.09	576.813	650.848	694.729	643.245
344	344	AT1G69620.1	putative 60S ribosomal protein L34		1488	AT1G69620	0					591.467	577.843	601.07	547.669	327.763	286.495	350.791	440.979	342.381	322.7	318.209	287.042	273.985	298.457	304.041	349.331	337.003	332.214	297.428	302.262	356.335	337.763	358.276	383.028	439.973	499.937	340.439	298.962	368.576	756.547	666.315	718.804	546.558	564.921	662.922	602.347	528.757	602.426
309	309	AT5G16470.1	unknown protein		625	AT5G16470	0					589.097	531.841	556.155	545.637	344.068	375.595	326.918	430.952	371.978	329.078	331.149	375.386	351.43	399.97	346.013	349.662	327.616	353.892	334.83	363.633	331.804	290.316	358.635	406.215	427.392	459.248	303.908	302.58	363.539	591.52	499.656	564.575	512.582	612.455	642.253	528.169	518.106	549.247
12574	12574	AT4G12550.1	putative cell wall-plasma membrane disconnecting CLCT protein (AIR1A)		691	AT4G12550	0.000711684			0.362666	0.000711684	587.17	480.322	733.617	723.468	6.5179	1.33494	4.80372	1.75755	7.2705	4.59073	7.69247	0.182434	1.53232	2.29006	6.8919	7.93458	4.81235	2.34063	0.671373	1.34023	4.55311	5.53523	4.32281	0.491035	2.06997	2.71164	5.14587	2.01759	7.05597	0.738462	1.33614	2.35552	765.326	468.884	527.3	521.624	528.474	390.868
425	425	AT3G46030.1	histone H2B -like protein		684	AT3G46030	0					575.927	649.091	593.978	604.609	283.374	269.752	257.958	263.491	289.765	288.497	271.861	268.958	264.52	275.778	264.232	298.9	256.176	267.676	250.827	263.64	221.061	244.145	308.667	270.888	258.754	260.832	217.389	254.497	301.65	259.219	244.163	237.431	535.707	575.637	616.438	633.008	684.156	630.11
390	390	AT1G76930.1	extensin		1583	AT1G76930	0					575.578	760.258	416.104	500.237	184.432	254.857	147.217	392.606	310.697	122.005	120.595	291.98	225.611	246.979	154.588	149.917	159.923	382.119	296.64	293.88	198.871	152.383	90.3966	313.718	482.768	381.332	159.079	136.863	221.219	235.706	329.716	374.112	538.577	665.716	522.44	740.368	738.24	802.167
2320	2320	AT4G15910.1	drought-induced protein like		963	AT4G15910	0					570.718	499.233	620.47	539.406	47.6554	43.3931	42.133	63.7004	59.1823	45.5268	38.2572	46.7357	35.9753	47.4683	39.3186	54.4075	39.8065	46.8945	31.8553	37.9478	44.7108	39.3279	42.3603	55.4371	56.0161	79.648	39.0981	45.668	54.9313	198.593	171.712	183.474	498.678	528.68	684.797	501.732	422.22	573.746
2267	2267	AT3G16400.1	putative jasmote inducible protein		2460	AT3G16400	0					570.547	433.872	486.786	501.677	58.1533	73.3215	63.0573	83.9192	60.417	54.9553	59.0876	70.312	69.4468	80.2057	47.742	61.3164	52.3404	90.4127	71.0563	73.5374	66.1735	68.4253	54.5732	73.2551	92.9533	85.5493	54.9104	67.3953	73.1555	64.7359	72.2911	61.9396	575.273	590.915	545.454	490.512	433.724	377.38
452	452	AT5G03850.1	RIBOSOMAL PROTEIN S28- like		782	AT5G03850	0					569.565	576.98	576.318	559.707	269.056	277.218	287.159	425.937	271.299	264.5	271.369	278.684	258.655	294.315	247.552	287.812	272.293	304.953	265.985	277.794	305.155	267.123	289.198	374.637	424.702	478.472	294.707	242.163	318.769	776.446	615.059	658.735	490.291	560.24	658.163	577.279	547.65	606.01
415	415	AT1G06760.1	histone H1 like protein		1195	AT1G06760	0					568.218	583.879	592.14	617.775	278.152	319.749	250.922	281.244	292.749	284.091	257.615	322.422	298.511	338.315	265.853	283.068	239.199	302.591	273.163	325.005	255.867	228.93	267.968	278.018	285.588	280.125	219.943	254.103	267.64	258.84	254.773	256.416	547.48	586.239	570.935	592.683	571.74	587.214
11176	11176	AT5G56540.1	arabinogalactan-protein AGP14		492	AT5G56540	0					567.19	584.729	534.456	546.508	7.8358	6.85345	6.58265	4.63608	9.26363	8.77568	5.4681	4.17535	3.7895	12.5955	9.37425	9.85797	10.7725	5.38992	5.6265	3.60149	5.22598	4.58786	9.9341	7.03686	2.82776	4.04361	5.36104	4.69744	7.3665	2.22966	1.88437	2.73979	623.513	430.056	648.001	540.429	623.957	589.8
2123	2123	AT1G17860.1	Unknown protein (F2H15.9)		738	AT1G17860	0					567.006	467.445	641.354	660.332	47.9905	85.3788	44.2721	102.862	64.0816	30.7739	49.116	71.4203	67.3101	117.406	34.8418	41.9118	42.8011	83.4553	61.5144	96.7921	52.1778	39.2032	41.4352	101.553	115.067	91.9647	39.0858	30.4328	45.4792	89.4784	80.4041	78.7334	538	564.254	598.765	485.661	498.81	417.865
475	475	AT5G53560.1	cytochrome b5 (dbj|BAA74839.1)		1212	AT5G53560	0					564.148	587.822	576.324	550.989	253.67	360.994	259.054	419.611	257.119	245.862	258.029	342.327	337.078	403.576	236.044	252.571	243.517	315.006	320.016	383.166	258.223	250.341	268.599	378.81	440.972	439.052	251.624	242.089	293.047	593.339	514.537	533.956	506.046	573.053	613.344	592.14	580.8	590.526
423	423	AT5G07090.1			1698	AT5G07090	0					562.54	535.448	544.603	510.991	275.996	261.897	314.045	391.35	291.195	265.75	271.044	259.072	266.567	260.052	261.352	299.681	299.648	299.66	253.343	256.581	339.208	306.251	296.677	352.636	388.141	433.274	320.993	265.446	311.665	606.678	611.032	623.183	520.15	524.002	643.467	555.249	503.739	547.356
562	562	AT1G65930.1	DP specific isocitrate dehydrogese like protein		3244	AT1G65930	0					560.396	538.355	568.053	558.707	212.827	231.761	192.012	221.742	218.019	202.739	217.723	232.694	233.582	229.006	201.473	206.06	189.246	220.087	186.757	216.402	198.155	181.2	196.68	219.032	216.929	229.264	196.492	189.449	199.65	214.991	239.103	223.062	555.67	549.263	576.256	557.737	508.007	549.322
1946	1946	AT5G43780.1	ATP sulfurylase precursor (gb|AAD26634.1)		2142	AT5G43780	0.000206837			0.245487	0.000206837	560.106	83.3015	541.714	188.832	57.7152	10.7104	49.6795	33.9615	69.3738	50.6387	53.1332	11.756	9.82962	10.5456	59.961	55.6251	47.8873	13.9578	10.2756	14.4881	51.3543	47.0138	50.6704	26.356	39.5769	35.9516	46.8944	48.8957	52.0639	62.7491	58.1908	66.2778	496.653	612.742	570.922	86.5855	82.6923	80.6266
498	498	AT2G27710.1	60S acidic ribosomal protein P2		1234	AT2G27710	0					548.384	562.366	555.352	529.086	231.545	229.22	265.028	310.583	243.816	215.557	235.263	229.227	223.574	234.859	206.738	248.957	238.632	243.492	203.236	216.131	273.7	244.8	276.583	291.099	307.96	332.689	261.055	220.102	261.511	476.583	427.611	475.089	519.194	519.066	606.892	587.372	502.128	597.599
364	364	AT5G10860.1	putative protein		1580	AT5G10860	0					548.166	471.698	568.071	568.062	301.074	354.838	305.016	369.344	328.768	288.654	285.8	383.086	335.217	346.211	296.445	297.849	280.522	329.47	344.429	354.814	307.703	284.173	323.173	355.603	354.119	398.309	318.257	322.038	359.842	477.343	472.273	491.944	504.347	569.067	571.085	479.574	472.927	462.593
1875	1875	AT2G22170.1	unknown protein		969	AT2G22170	0					547.044	577.308	481.867	536.853	81.4524	59.9457	83.8729	74.9399	72.141	84.3421	87.874	54.7784	62.7594	62.2992	68.785	79.9232	76.8465	76.9732	57.1084	62.7541	79.9684	83.6062	88.0442	77.1644	79.1593	68.496	78.731	93.5993	94.3681	53.2144	46.889	44.9316	572.256	497.477	571.398	612.979	507.888	611.056
539	539	AT2G47610.1	60S ribosomal protein L7A		1916	AT2G47610	0					545.968	556.062	537.114	509.445	216.096	211.561	229.707	272.476	225.204	203.257	219.828	205.666	213.1	215.916	198.365	231.172	206.039	220.036	191.591	198.018	239.158	221	228.963	255.542	262.81	299.077	225.609	209.143	228.928	414.703	396.927	406.511	508.983	521.726	607.195	556.57	530.809	580.808
281	281	AT2G23090.1			961	AT2G23090	0					544.291	536.184	539.841	538.978	373.775	508.989	368.369	560.269	396.233	356.171	368.92	490.166	478.032	558.769	393.128	394.717	349.662	439.08	441.315	490.987	377.469	350.148	377.489	516.652	558.155	606	351.046	357.595	429.493	671.562	592.392	578.294	437.737	597.586	597.55	509.701	550.169	548.681
561	561	AT2G23120.1			592	AT2G23120	0					542.376	541.3	598.552	566.221	194.374	179.347	192.119	205.267	218.837	178.694	185.592	193.082	166.74	178.219	203.547	222.18	190.625	192.895	179.042	172.794	196.875	184.575	194.906	202.384	203.155	210.261	208.548	187.207	212.01	206.74	192.934	209.815	495.645	515.711	615.773	568.174	476.633	579.093
454	454	AT3G53740.2	60S RIBOSOMAL PROTEIN L36 homolog		1310	AT3G53740	0					541.207	534.855	548.857	502.58	246.818	218.145	263.684	316.566	268.29	236.121	236.044	211.359	212.894	230.182	245.407	266.749	245.76	228.469	219.128	234.29	265.731	249.627	275.695	291.03	321.129	337.54	260.968	235.799	309.571	547.437	480.516	547.107	468.167	511.207	644.246	517.961	531.461	555.143
177	177	AT3G13520.1	arabinogalactan-protein AGP12		516	AT3G13520	0					537.158	681.616	515.108	554.331	654.466	513.178	666.94	698.21	557.307	711.126	694.966	517.991	541.524	480.018	792.107	704.002	647.707	536.889	519.613	504.479	640.259	613.391	747.17	697.731	701.427	695.473	653.929	701.061	829.162	427.906	387.603	425.934	517.283	478.105	616.086	688.154	635.462	721.231
464	464	AT5G10980.1	histon H3 protein		1062	AT5G10980	0					533.779	580.024	590.632	595.344	245.796	302.81	231.104	313.109	260.938	233.428	243.021	296.137	282.762	329.531	238.941	252.506	227.328	284.35	272.44	286.942	238.055	218.015	237.241	297.289	316.573	325.466	218.763	232.074	256.786	354.356	336.454	326.228	494.196	571.39	535.75	591.225	566.252	582.595
376	376	AT3G45980.1	histone H2B		727	AT3G45980	0					532.228	570.249	598.688	592.285	314.552	279.851	288.122	273.191	320.72	314.204	308.733	295.95	266.927	276.676	311.143	331.632	295.266	274.36	273.647	291.775	261.833	279.923	322.611	281.413	274.973	263.186	258.594	295.375	355.126	218.226	208.611	213.326	480.149	558.305	558.229	562.778	561.173	586.797
577	577	AT4G17390.1	60S ribosomal protein L15 homolog		1521	AT4G17390	0					531.637	524.162	500.682	477.782	205.453	190.169	233.935	271.69	213.08	202.794	200.485	192.62	184.342	193.546	180.165	210.627	208.649	205.972	184.395	190.178	256.258	219.109	226.438	242.905	270.828	301.337	240.092	196.406	223.334	442.44	419.943	439.91	488.018	501.537	605.357	560.667	464.728	547.09
347	347	AT1G56070.1			3813	AT1G56070	0					529.372	527.466	533.16	524.781	311.986	358.716	335.801	442.358	341.763	288.772	305.422	368.809	361.082	346.256	297.022	314.126	317.098	356.277	320.68	355.161	369.063	324.835	313.506	385.791	436.033	505.249	330.77	298.556	303.597	585.144	695.284	672.112	533.703	533.583	520.83	552.142	474.894	555.362
430	430	AT4G40030.2	histone H3.3		1261	AT4G40030	0					524.573	502.447	534.936	537.941	292.345	313.629	286.307	332.534	286.143	300.283	290.61	321.385	306.14	313.362	324.242	313.005	265.788	293.566	296.409	310.79	284.593	279.596	294.733	315.538	319.405	362.658	252.318	285.041	330.483	359.318	337.752	355.541	447.463	556.054	570.202	478.95	532.302	496.09
580	580	AT5G39740.1	ribosomal protein L5 - like		2169	AT5G39740	0					523.611	535.974	534.491	503.21	205.922	214.317	225.797	304.322	211.226	194.76	211.779	212.653	216.229	214.069	193.19	221.979	213.251	236.769	197.057	208.761	234.356	229.061	213.974	276.424	291.581	344.962	231.925	196.112	231.035	540.736	532.936	547.586	472.194	509.846	588.793	538.387	507.279	562.256
14565	14565	AT1G66270.1	beta-glucosidase		3052	AT1G66270	0					521.556	536.584	650.232	554.692	4.82754	8.45784	4.54809	5.32462	4.86102	4.89613	4.72548	2.92639	7.41394	15.0332	2.0163	11.4824	6.26546	10.0875	3.58233	6.823	3.30283	4.47632	5.86512	7.14253	4.25286	4.57847	2.69729	4.37272	11.9103	1.32521	1.40653	0.64131	524.381	452.769	587.517	555.674	497.008	557.069
43	43	AT1G12090.1	pEARLI 1-like protein		879	AT1G12090	0					521.175	652.032	587.404	690.349	2652.24	2143.51	2815.64	2041.46	2525.23	2747.28	2684.21	2255.83	2314.11	1860.6	2959.12	2514.51	2512.99	2180.66	2688.85	2248.14	2603.73	2917.82	2925.38	2390.19	1888.86	1845.33	2852.02	2791.71	2596.82	962.731	1059.31	893.638	457.492	489.996	616.037	650.495	583.41	722.192
9681	9681	AT2G22470.1	arabinogalactan-protein AGP2		683	AT2G22470	0					520.957	679.072	511.949	545.841	12.8629	23.3694	13.81	65.4094	11.8298	12.2921	14.4667	16.6854	20.5412	32.8816	17.9274	16.6095	20.3643	25.2838	22.1232	19.5532	13.021	11.9177	16.4914	30.4384	83.1874	82.6025	15.7719	14.2585	19.896	86.9136	53.7377	96.836	575.782	450.971	536.119	684.218	656.277	696.722
4585	4585	AT3G58550.1	predicted GPI-anchored protein		924	AT3G58550	0					519.646	603.779	382.702	396.664	28.3516	43.0179	21.2752	33.9866	29.5509	21.2973	34.2067	53.4054	33.4948	42.1535	27.908	33.2448	22.2728	32.8049	23.6244	40.4613	20.5025	15.3793	27.9439	22.6373	37.4776	41.8449	20.0088	24.8292	25.9638	16.9693	22.4635	15.0018	393.151	592.62	573.166	545.001	663.521	602.816
488	488	AT3G49010.1	60S ribosomal protein L13, BBC1 protein		1812	AT3G49010	0					517.516	556.008	554.163	529.732	233.419	240.394	249.673	307.69	250.178	217.26	232.819	239.847	235.222	246.114	218.051	256.204	232.319	237.981	209.248	220.555	260.517	242.067	246.436	290.902	289.716	342.451	248.621	220.82	258.014	506.644	478.061	497.616	492.709	524.746	535.094	567.923	530.066	570.035
302	302	AT4G32020.1	unknown protein		1507	AT4G32020	0					516.94	558.094	564.599	551.764	362.966	512.661	379.807	474.064	375.094	355.212	358.592	527.431	487.179	523.372	386.299	363.501	346.019	484.797	501.192	581.142	385.76	404.728	348.932	465.769	469.111	487.313	361.701	399.14	416.917	354.768	375.981	366.228	454.509	588.679	507.632	505.975	594.806	573.501
496	496	AT3G04840.1			1953	AT3G04840	0					515.841	543.202	532.754	503.813	229.552	236.512	268.74	319	245.919	206.177	236.559	225.871	243.399	240.267	205.253	236.803	238.735	240.7	225.52	226.411	270.171	262.733	273.315	298.484	304.186	354.329	266.915	222.607	258.879	517.126	495.056	515.371	474.707	496.34	576.476	550.784	523.953	554.87
1554	1554	AT3G23000.1	SNF1 related protein kise (ATSRPK1)		1535	AT3G23000	0					515.64	366.875	422.827	399.915	86.7067	140.541	89.5743	112.034	85.739	86.8904	87.4908	137.058	134.88	149.686	86.7139	82.1134	87.2442	139.783	132.515	153.041	89.9645	96.2089	82.5495	112.833	118.436	104.833	81.2334	83.0581	90.699	98.4998	95.0243	101.892	492.291	531.879	522.751	370.966	369.172	360.487
509	509	AT1G18080.1			1951	AT1G18080	0					515.571	518.788	521.575	505.601	219.367	227.885	255.968	329.278	237.673	205.649	214.78	224.541	231.937	227.177	206.702	231.189	233.316	246.462	202.266	218.285	270.22	248.511	249.172	276.193	330.705	380.935	251.721	210.769	224.385	565.36	550.021	563.871	520.313	500.211	526.188	558.998	441.911	555.454
14165	14165	AT5G26260.1	unknown protein		1938	AT5G26260	0					515.215	481.893	732.682	540.388	6.93604	6.60154	5.99544	6.69377	5.32169	7.99909	7.48735	5.01449	4.88278	9.90735	5.11149	11.4945	6.9081	5.17557	3.63333	3.93804	5.9898	4.88806	7.10846	5.0366	7.5535	7.49122	3.89517	6.87813	10.2386	5.60877	5.94886	4.01127	548.566	411.693	585.386	512.748	491.595	441.336
374	374	AT1G75950.1	UIP1		1152	AT1G75950	0					510.729	524.589	530.339	515.113	318.27	373.876	334.238	390.955	321.777	314.51	318.524	372.227	368.363	381.038	348.34	338.586	320.521	351.485	357.491	372.558	335.539	325.73	341.446	379.686	389.978	403.201	321.462	317.676	347.579	519.839	469.13	498.005	454.109	522.284	555.795	499.81	558.497	515.459
269	269	AT1G03870.1	predicted GPI-anchored protein		1035	AT1G03870	0					506.908	540.608	451.208	487.246	432.932	250.106	363.569	305.049	404.582	467.424	426.791	246.767	276.424	227.126	393.402	380.549	361.099	291.316	247.629	249.269	378.307	365.526	346.874	329.257	284.619	301.272	348.017	397.704	421.236	118.161	143.795	137.866	574.989	456.314	489.42	577.949	471.763	572.111
292	292	AT1G28330.5			1350	AT1G28330	0.00335611			0.396292	0.00335611	506.446	288.445	478.522	449.496	389.891	249.909	352.707	265.373	379.976	367.019	422.678	281.259	252.847	215.621	301.849	365.776	317.597	240.521	273.742	307.378	361.838	264.767	431.517	236.619	282.808	276.692	323.961	393.265	410.821	240.721	250.254	280.009	435.941	545.864	537.533	297.672	263.623	304.041
437	437	AT5G56670.1	40S ribosomal protein S30 homolog (emb|CAB79697.1)		850	AT5G56670	0					505.259	539.691	514.136	481.788	266.242	236.544	288.203	335.892	281.797	252.21	264.718	245.061	217.563	247.009	247.861	301.291	254.943	267.001	248.73	244.479	287.816	272.619	304.173	319.991	332.756	354.93	285.566	242.994	337.838	568.883	471.453	519.669	450.703	479.142	585.933	531.12	510.029	577.925
421	421	AT2G27530.1	60S ribosomal protein L10A		1629	AT2G27530	0					502.159	517.934	524.669	479.75	292.381	289.569	318.426	359.691	291.54	280.015	305.588	293.525	290.063	285.118	286.317	317.962	294.518	313.278	286.108	294.074	330.385	297.809	327.083	349.814	347.025	382.234	307.148	278.028	348.326	449.658	419.539	468.13	464.845	504.775	536.858	528.396	513.3	512.107
521	521	AT3G53020.1	60S ribosomal protein - like		1509	AT3G53020	0					501.586	525.404	513.126	473.925	227.238	241.233	244.07	338.34	233.965	215.901	231.848	241.272	238.794	243.633	212.487	241.122	217.914	230.115	216.53	219.139	244.732	234.291	253.188	311.885	326.95	376.184	246.28	222.005	269.819	637.113	560.529	609.375	452.943	484.962	566.854	537.212	497.693	541.308
15974	15974	AT4G12510.1	pEARLI 1-like protein		568	AT4G12510	0					501.444	527.116	522.687	554.837	3.5295	6.46507	3.30047	1.04708	3.31996	5.30274	1.96581	1.70716	1.16665	16.5214	4.53223	4.78152	9.022	1.10875	1.42234	0	2.21062	2.05092	5.63988	2.1016	0.283333	0.756313	3.03212	0.999291	1.89024	0.487065	0.898157	0	514.809	420.65	568.874	526.418	500.143	554.786
607	607	AT3G09630.1	putative 60S ribosomal protein L1		1971	AT3G09630	0					499.859	510.568	511.408	504.714	193.03	206.673	219.852	299.378	201.043	183.864	194.184	211.491	202.216	206.312	185.425	206.995	207.006	211.741	188.005	201.887	247.175	219.776	192.606	255.594	292.647	349.893	221.634	194.332	207.574	550.43	568.734	582.301	493.049	481.58	524.947	538.858	452.95	539.897
553	553	AT1G04820.1	tubulin alpha-2/alpha-4 chain		2196	AT1G04820	0					495.745	516.871	509.025	513.414	223.231	187.459	257.999	237.698	221.201	226.24	222.253	191.652	196.021	174.703	225.349	248.839	262.859	226.963	211.879	199.691	264.105	267.864	242.027	236.077	233.94	243.076	258.724	257.162	258.693	178.656	201.534	196.507	526.076	479.434	481.724	543.006	464.275	543.331
6116	6116	AT1G12080.2			884	AT1G12080	0					495.702	430.719	515.698	506.652	26.0248	9.18869	24.4016	12.2383	21.6739	30.4312	25.9694	8.30919	9.98559	9.27128	20.3245	24.2746	24.7262	11.8916	9.42012	9.3399	23.7071	23.2977	26.1999	14.3166	11.7176	10.6806	27.9718	33.0081	32.1021	4.64338	4.59718	4.19323	578.704	384.251	524.152	433.316	380.465	478.375
463	463	AT2G24592.1			93	AT2G24592	0					494.962	525.853	637.993	565.356	288.115	297.123	307.174	398.174	261.558	312.112	290.675	284.485	258.827	348.058	241.509	326.409	298.9	328.54	319.025	280.286	319.816	320.105	281.602	400.897	363.348	430.276	272.191	334.046	414.647	606.796	507.335	488.933	396.587	496.463	591.835	621.041	467.38	489.137
518	518	AT4G16450.1			645	AT4G16450	0					494.61	516.193	480.426	465.526	226.762	254.495	259.246	318.225	234.435	222.118	223.732	260.69	235.096	267.699	210.715	234.223	243.71	287.295	255.268	259.256	248.71	241.414	287.614	298.536	312.591	343.548	259.401	217.471	267.558	427.807	394.159	392.189	474.34	463.43	546.059	546.292	463.089	539.198
495	495	AT1G07940.1	elongation factor 1-alpha		2552	AT1G07940	0					493.317	506.245	496.525	504.353	225.349	286.335	263.464	413.889	246.217	211.174	218.656	279.518	286.889	292.599	215.735	232.988	241.098	289.915	253.053	274.469	277.046	256.964	256.383	356.219	401.236	484.211	239.7	222.479	239.575	728.903	740.874	728.644	510.578	495.378	473.995	533.508	446.372	538.854
442	442	AT1G47128.1	cysteine proteise RD21A		2846	AT1G47128	0					492.794	591.571	455.264	573.586	284.014	454.968	286.208	404.25	279.389	287.619	285.033	454.841	413.662	496.401	299.246	319.626	305.512	410.64	400.912	408.052	288.397	295.71	274.517	380.458	410.015	422.276	301.09	268.484	256.956	350.232	390.639	345.845	516.476	500.933	460.974	615.855	623.718	535.14
6064	6064	AT3G53980.1	unknown protein		691	AT3G53980	0					491.721	968.838	524.206	648.671	14.992	24.4844	9.74186	19.1404	21.8941	10.6839	12.398	25.8144	21.4525	26.1863	17.2297	18.3181	15.0263	20.8706	16.7843	24.0284	8.93759	9.00648	11.2815	16.1059	22.3339	18.9815	9.80931	8.55075	11.4195	9.91649	12.7379	11.0238	464.149	468.218	542.797	1031.98	928.359	946.175
1135	1135	AT2G01140.1	putative fructose-bisphosphate aldolase, plastidic form		1845	AT2G01140	0					490.766	490.731	457.071	462.607	100.737	129.778	107.66	145.398	112.624	95.3967	94.1907	127.93	126.931	134.472	107.534	107.97	104.371	129.74	108.496	124.22	123.206	101.888	97.8852	129.3	148.501	158.392	101.533	99.3365	95.3779	182.14	192.192	194.773	476.551	487.093	508.653	529.063	423.967	519.162
1364	1364	AT1G11840.6	lactoylglutathione lyase-like protein		2515	AT1G11840	0					487.12	545.719	393.058	406.997	97.7858	177.611	106.307	198.448	97.3708	96.0131	99.9736	171.393	169.415	192.025	110.928	117.498	99.3075	160.661	144.53	163.322	102.59	107.207	109.123	172.946	204.93	217.469	112.16	104.506	120.214	243.785	220.706	209.063	419.374	548.7	493.286	533.215	568.874	535.067
420	420	AT3G02080.1	putative 40S ribosomal protein S19		1395	AT3G02080	0					485.183	459.583	483.843	447.192	275.321	230.839	280.004	345.338	291.595	267.295	267.074	235.444	218.661	238.413	256.149	282.545	258.667	233.042	227.895	227.625	292.218	254.839	292.954	308.785	341.855	385.373	272.377	257.844	308.988	651.3	547.121	602.804	423.499	446.391	585.66	463.203	434.25	481.295
161	161	AT2G46330.1	arabinogalactan-protein AGP16		747	AT2G46330	0					484.503	448.058	429.254	411.955	580.284	438.484	417.729	356.915	588.926	548.59	603.336	444.084	481.433	389.935	457.094	486.724	435.389	406.228	450.231	400.667	408.44	382.285	462.461	424.681	326.617	319.447	365.37	411.357	448.883	182.711	209.426	217.882	448.783	477.357	527.369	441.408	448.658	454.107
746	746	AT4G01850.1	S-adenosylmethionine synthase 2		2190	AT4G01850	0					483.183	496.905	484.428	451.597	163.295	149.832	152.031	150.937	166.612	157.396	165.877	163.867	143.17	142.459	142.538	175.118	154.315	151.618	137.324	143.06	148.601	143.716	163.775	145.052	152.133	155.626	162.188	144.392	152.754	157.645	163.018	160.092	492.731	472.638	484.179	517.584	445.565	527.566
814	814	AT1G09560.1	germin-like protein		1026	AT1G09560	0					482.178	474.561	475.509	546.108	110.547	131.421	73.8297	175.901	153.219	79.919	98.5019	132.065	117.68	144.517	103.089	108.718	79.7163	129.386	103.983	130.721	84.0212	71.3343	66.1336	154.131	185.663	187.91	68.9075	68.3995	102.044	182.675	187.238	221.504	505.686	486.217	454.631	492.672	499.849	431.163
2531	2531	AT5G10430.1	AtAGP4		782	AT5G10430	0					481.641	434.938	406.839	429.513	61.6115	55.1857	75.1703	82.3508	54.1763	70.4768	60.1815	48.2961	56.1878	61.0731	54.6298	66.9022	59.7919	67.1077	51.9351	65.3395	82.6284	72.4335	70.4491	74.4295	81.9179	90.7051	56.9699	62.4308	80.8501	30.6257	36.2065	31.4708	555.528	441.229	448.167	489.636	325.913	489.266
1165	1165	AT2G30490.1	cinmate-4-hydroxylase		2108	AT2G30490	0					474.843	514.294	450.706	470.58	99.6726	87.9086	75.3014	105.651	110.674	85.8177	102.526	81.505	87.3203	94.9004	78.3802	96.9149	86.0101	89.4657	67.3685	79.5804	71.1927	68.0697	86.6419	92.6747	114.355	109.922	74.4527	72.9196	85.779	131.28	133.377	138.304	445.32	477.648	501.56	492.176	524.059	526.646
589	589	AT1G66580.1	unknown protein		1448	AT1G66580	0					473.443	489.183	510.253	505.398	197.042	454.61	214.896	634.273	206.824	173.569	210.732	397.611	367.078	599.142	161.204	220.165	208.06	351.403	318.727	510.923	231.473	201.937	211.279	495.591	756.394	650.834	208.925	168.575	212.58	848.586	742.471	720.759	455.899	437.713	526.717	501.661	458.87	507.018
4706	4706	AT3G50970.1	dehydrin Xero2		778	AT3G50970	0					472.677	633.066	522.355	734.764	21.1566	30.9725	15.5559	33.764	28.7496	15.1695	19.5507	34.8328	24.7887	33.2959	17.8181	17.8386	16.3495	27.3996	23.362	31.7944	14.9933	11.7444	19.93	22.0544	37.12	42.1175	13.0733	15.385	11.2985	23.2002	26.678	26.3981	413.556	531.86	472.614	589.824	732.27	577.105
1501	1501	AT4G30190.2	H+-transporting ATPase type 2, plasma membrane		5265	AT4G30190	0					472.129	492.097	485.49	520.684	78.9247	89.0968	83.72	142.325	89.1483	69.5389	78.0869	87.7339	91.2832	88.2732	88.2561	84.8796	82.3045	108.823	91.5478	102.772	91.0807	90.3212	69.7582	126.25	153.277	147.447	75.5701	84.4228	85.4279	158.707	171.774	176.338	466.056	511.401	438.93	518.044	507.455	450.793
381	381	AT5G37600.1	glutamate--ammonia ligase		2506	AT5G37600	0					471.475	653.119	450.953	527.389	239.593	394.665	195.756	327.703	316.173	179.843	222.762	407.895	367.957	408.143	222.195	212.698	232.794	294.884	290.679	302.9	198.182	218.62	170.465	298.996	330.634	353.48	159.155	141.812	153.276	377.94	409.213	459.096	482.726	479.07	452.629	656.509	651.305	651.542
12202	12202	AT3G01190.1	putative peroxidase		1479	AT3G01190	0					470.965	459.909	434.633	502.468	7.65395	9.03559	6.6383	7.03606	7.79547	6.8926	8.27378	5.48999	7.74788	13.8689	6.62393	7.06123	8.03506	11.3674	3.85553	11.7193	5.14891	4.52748	10.2385	8.92933	6.13552	6.04333	3.43848	7.91547	7.86704	2.87792	2.4308	2.0198	453.841	485.363	473.691	440.878	469.287	469.563
361	361	AT1G31812.1	unknown protein		1330	AT1G31812	0					470.126	439.773	456.876	438.139	336.045	311.636	316.207	324.995	333.469	335.917	338.748	310.359	315.754	308.795	348.792	346.705	318.682	295.858	297.236	309.444	312.466	282.556	353.598	329.896	327.71	317.38	316.227	362.979	415.431	324.965	254.783	292.052	413.552	478.02	518.807	436.4	431.519	451.399
407	407	AT5G46430.1	ribosomal protein L32		1298	AT5G46430	0					468.533	436.897	437.326	421.342	279.313	281.105	297.707	435.314	297.603	269.9	270.436	289.819	262.058	291.438	266.272	291.112	278.699	300.773	279.654	301.77	318.512	288.13	286.48	388.762	426.743	490.437	293.792	266.936	315.035	719.443	658.833	722.268	414.979	466.583	524.036	435.392	412.641	462.659
7627	7627	AT1G54000.1	unknown protein		2251	AT1G54000	0					467.671	432.146	564.643	500.511	13.0966	20.4286	9.75664	17.1105	16.467	10.8231	11.9997	18.5646	20.198	22.5232	10.0422	16.5247	10.2702	20.7488	12.4118	17.8511	8.39742	8.80809	12.0644	16.5812	18.3261	16.4241	7.43227	10.3319	16.0728	9.08299	13.1585	10.3395	430.901	450.564	521.549	443.633	423.136	429.67
517	517	AT5G41520.1			1540	AT5G41520	0					466.426	464.299	457.296	441.571	219.336	235.495	245.441	327.242	235.319	215.978	206.712	233.585	227.97	244.93	207.06	227.081	235.017	245.71	221.766	240.555	263.819	223.181	249.324	287.998	333.919	359.808	239.543	205.192	240.646	506.505	475.701	515.647	437.982	466.534	494.762	487.931	423.142	481.824
514	514	AT1G57660.1			1018	AT1G57660	0					461.103	447.55	434.587	419.412	219.95	203.454	238.492	326.195	235.753	210.352	213.744	209.365	191.095	209.903	212.325	238.732	230.722	235.536	213.653	218.668	259.4	225.277	230.798	289.708	329.495	359.381	253.915	202.34	260.009	560.972	522.374	593.032	414.036	434.956	534.318	456.872	416.375	469.402
291	291	AT5G44340.1	tubulin beta-4 chain (sp|P24636)		1907	AT5G44340	0					458.153	454.841	448.024	443.871	365.547	249.958	344.514	311.913	380.866	355.828	359.948	265.175	265.985	218.714	367.178	358.326	331.836	259.267	269.986	252.138	345.056	323.467	365.019	293.764	315.226	326.75	345.251	388.64	386.94	339.336	348.544	395.653	455.835	427.191	491.434	456.813	437.53	470.181
471	471	AT1G56045.1			841	AT1G56045	0					456.096	461.399	517.942	435.616	255.543	286.402	282.079	344.084	258.526	245.178	262.924	269.987	287.859	301.36	283.647	291.789	231.014	276.69	248.252	273.966	261.508	283.166	301.564	343.34	321.925	366.986	253.936	237.379	371.193	647.954	535.717	581.356	360.923	472.217	535.149	457.165	446.177	480.855
572	572	AT3G04920.1	putative ribosomal protein s19 or s24		1414	AT3G04920	0					454.685	459.664	465.532	427.244	200.954	171.927	208.496	288.992	215.228	191.816	195.819	173.913	167.283	174.586	208.867	210.624	201.773	193.479	183.206	181.431	209.478	196.344	219.667	261.391	280.717	324.869	214.234	192.312	250.769	537.042	465.067	523.387	411.861	431.641	520.552	450.109	464.97	463.913
716	716	AT2G20820.2			1076	AT2G20820	0					448.509	481.133	448.757	457.468	157.96	208.421	158.14	236.185	172.23	148.353	153.297	188.294	211.859	225.109	145.761	157.236	150.262	190.963	171.327	190.553	162.448	150.527	161.445	225.156	226.738	256.662	151.834	150.854	179.976	323.84	277.041	284.507	423.508	451.642	470.378	492.324	445.179	505.895
6608	6608	AT1G02900.1			579	AT1G02900	0					447.342	435.472	398.286	423.804	19.0952	18.8394	18.72	20.3942	19.6597	15.6746	21.9512	19.1775	16.9517	20.389	17.778	20.7717	15.6879	22.2984	11.5518	16.7567	16.3619	13.7454	26.0526	15.9658	22.3005	22.9164	16.9292	18.1078	19.4588	9.99099	12.321	8.1791	409.993	425.467	506.566	426.58	432.743	447.092
411	411	AT5G62300.1	ribosomal protein S20 - like		1237	AT5G62300	0					445.963	448.806	461.914	428.537	277.142	257.949	296.966	359.313	293.224	267.313	270.89	245.515	262.9	265.431	276.176	298.041	263.199	271.995	253.587	261.638	306.848	277.205	306.846	338.019	353.001	386.918	289.133	252.564	320.238	516.119	455.096	496.289	384.679	440.08	513.131	447.666	438.451	460.301
513	513	AT4G39366.1			120	AT4G39366	0					445.103	565.558	541.056	573.476	260.089	302.069	288.275	379.906	236.101	258.597	285.57	360.822	251.097	294.289	257.506	306.304	225.658	273.718	251.842	361.098	286.211	268.466	310.149	337.885	408.951	392.883	237.793	351.358	458.984	453.33	404.686	433.153	330.152	495.662	509.496	487.894	639.128	569.651
787	787	AT5G57887.1	unknown protein		529	AT5G57887	0					444.841	447.85	478.283	489.855	160.121	218.784	176.538	201.784	159.296	153.892	167.174	223.948	198.505	233.899	169.857	171.081	172.814	190.468	197.284	225.609	191.842	169.487	168.285	194.773	205.729	204.85	135.779	164.566	155.498	180.376	179.803	167.099	350.592	507.143	476.788	414.476	501.374	427.7
500	500	AT1G19910.1	vacuolar H+-pumping ATPase 16 kDa proteolipid (ava-p2)		1366	AT1G19910	0					444.813	410.837	413.596	424.754	224.484	255.237	234.569	288.496	243.107	223.821	206.524	253.285	241.036	271.391	232.028	214.734	224.631	241.128	244.273	253.595	246.114	220.278	237.314	256.645	304.044	304.8	211.786	226.499	224.035	370.643	343.406	384.365	421.765	432.989	479.685	425.89	391.907	414.714
324	324	AT1G25098.1			1521	AT1G25098	0					443.825	496.897	539.538	519.311	413.647	431.123	379.079	412.351	352.267	456.181	432.492	485.694	392.975	414.699	489.401	451.077	419.502	432.893	480.357	458.97	388.207	426.206	322.824	411.812	379.732	445.51	439.457	405.382	458.665	335.023	383.165	407.361	390.686	549.255	391.535	465.463	524.984	500.243
519	519	AT5G09810.1	ACTIN 2/7 (sp|P53492)		2518	AT5G09810	0					442.558	468.799	424.964	431.124	224.911	267.058	253.676	333.64	234.385	217.821	222.528	274.935	262.297	263.941	242.547	246.83	256.302	284.302	262.515	277.752	270.685	259.095	231.248	306.478	336.414	358.027	243.265	230.924	245.887	332.054	371.796	356.254	432.6	431.523	463.55	474.495	454.202	477.701
444	444	AT3G11510.1			1484	AT3G11510	0					442.375	447.892	434.632	402.298	258.826	252.755	295.491	334.095	276.251	252.461	247.767	248.659	251.57	258.037	237.712	268.632	259.375	256.177	243.685	247.59	314.203	272.926	299.344	311.86	332.329	358.097	284.847	256.011	309.169	482.395	429.911	455.774	397.99	424.824	504.311	449.403	427.825	466.448
3813	3813	AT2G05510.1	putative glycine-rich protein		1044	AT2G05510	0					442.288	721.536	768.521	953.873	21.1229	27.4175	13.5213	31.5348	36.3222	10.0399	17.0065	20.775	19.863	41.6146	13.2484	17.8602	11.5961	30.568	14.2873	36.4456	20.0531	7.97986	12.5308	14.3755	41.9136	38.3153	6.74105	21.108	17.0879	21.7982	40.9016	52.657	272.903	625.582	428.38	760.404	605.809	798.394
11899	11899	AT4G30170.1	peroxidase ATP8a		1787	AT4G30170	0					442.282	379.594	446.579	423.185	8.57775	7.1781	7.69682	7.71794	8.23458	6.56427	10.9344	5.03424	6.39927	10.1008	7.0978	9.60981	9.79629	11.5363	5.22873	7.1448	6.18183	6.29853	10.6101	10.1686	6.27651	6.70872	6.25621	7.80701	11.3942	4.3268	3.22535	2.38548	438.14	394.748	493.959	404.738	339.801	394.244
653	653	AT2G35744.1			79	AT2G35744	0					441.681	350.222	561.15	502.117	219.192	249.371	247.621	229.479	189.985	231.474	236.117	208.387	274.326	265.401	191.846	266.103	201.868	242.694	234.034	215.612	275.893	223.52	243.451	232.699	194.987	260.75	228.445	260.467	290.471	299.208	435.565	307.712	371.095	471.401	482.548	495.586	240.398	314.683
4833	4833	AT3G46130.1	Myb D binding protein -like		944	AT3G46130	0.00209257			0.406872	0.00209257	441.602	446.213	601.44	605.022	29.3079	43.8074	31.0443	46.4534	27.9147	32.6293	27.3798	44.0667	41.5795	45.7761	36.4996	30.7904	29.3645	48.9762	47.1423	50.6245	35.8843	36.3986	20.8499	45.1035	48.9131	45.3436	29.5354	34.9225	32.998	31.7441	37.7807	35.7664	406.617	513.903	404.285	443.925	479.106	415.608
606	606	AT4G09000.2	14-3-3-like protein		2272	AT4G09000	0					440.375	460.968	453.96	458.647	200.669	261.882	196.483	259.654	201.576	193.625	206.805	261.342	256.306	267.997	216.895	214.304	189.836	231.354	237.974	241.434	197.232	205.996	186.221	253.568	253.76	271.635	181.624	183.98	204.004	254.66	251.46	246.021	396.959	461.735	462.432	456.035	483.417	443.451
625	625	AT5G59613.1			1027	AT5G59613	0					439.52	484.66	439.18	428.33	181.982	217.585	190.345	230.977	196.294	173.662	175.99	207.89	210.467	234.399	183.368	189.167	175.198	219.812	190.983	209.433	185.633	187.463	197.939	226.724	230.815	235.392	196.7	188.271	213.408	326.193	283.081	305.19	416.161	409.642	492.756	494.134	470.251	489.594
874	874	AT1G77940.1	similar to ribosomal protein L30		1486	AT1G77940	0					439.275	477.419	469.557	437.755	139.341	150.117	158.398	201.822	143.479	133.885	140.658	142.693	153.679	153.98	130.938	158.551	140.305	154.579	128.169	143.991	151.851	155.925	167.419	186.024	196.684	222.757	159.92	136.63	169.865	379.155	316.443	341.09	389.006	437.281	491.539	460.594	474.584	497.079
455	455	AT5G59690.1	histone H4 - like protein		592	AT5G59690	0					439.099	435.624	405.457	407.452	261.13	154.012	265.679	192.804	267.211	266.463	249.716	163.93	157.823	140.284	231.85	297.361	284.059	208.785	175.855	158.658	249.141	245.263	302.633	193.168	205.137	180.106	254.295	225.283	294.036	199.644	192.749	204.406	414.363	401.572	501.362	458.194	396.859	451.819
555	555	AT3G48930.1	cytosolic ribosomal protein S11		1511	AT3G48930	0					438.662	446.026	436.079	391.267	212.258	197.592	228.405	275.434	220.471	200.225	216.078	203.762	187.334	201.681	191.872	225.49	209.915	211.332	194.411	195.595	234.185	213.268	237.761	251.612	270.193	304.496	222.635	186.893	247.248	457.319	398.587	435.69	413.596	410.922	491.467	446.439	420.014	471.626
16839	16839	AT3G51642.1			111	AT3G51642	0					436.801	275.282	532.726	477.102	6.71231	9.81098	9.4276	8.43979	2.57419	2.81493	14.7478	6.09109	6.64524	16.6966	0	3.42348	3.11403	9.47395	0	6.49531	0	0	28.2828	3.62127	17.9665	3.73161	0	0	6.8316	0	2.98654	0	303.25	518.58	488.574	307.335	158.921	359.59
4617	4617	AT3G14280.1	unknown protein		964	AT3G14280	0.0031591			0.301935	0.0031591	435.879	174.606	356.91	219.181	27.4283	15.9019	20.1311	11.8392	29.3123	22.8138	30.1587	19.3931	13.3901	14.9224	30.0385	27.5133	19.6254	13.5494	12.7751	16.195	22.1354	19.8477	18.4101	10.5809	12.3998	12.5368	18.2584	20.1801	25.7838	11.7741	9.51685	12.5171	351.51	515.739	440.389	155.511	202.086	166.222
456	456	AT4G09800.1	S18.A ribosomal protein		1486	AT4G09800	0					435.634	405.638	419.429	407.866	258.973	231.236	260.53	358.623	266.981	261.741	248.198	222.194	238.597	232.916	246.929	272.9	256.316	259.982	242.185	244.263	270.098	251.527	259.964	312.388	352.521	410.96	255.687	247.876	291.449	615.007	521.765	566.111	380.952	420.807	505.142	403.347	403.396	410.171
4162	4162	AT2G38390.1	peroxidase		1829	AT2G38390	0					435.571	306.613	330.864	298.569	26.4077	20.2761	21.2238	22.5291	32.8565	17.9804	28.3862	27.2943	14.5146	19.0195	23.7397	33.1033	15.3928	23.3755	11.1103	19.2704	19.142	17.7361	26.7933	14.5623	28.8729	24.152	15.6385	19.232	38.2025	15.3851	13.7893	10.3687	295.446	521.518	489.749	280.226	335.869	303.744
528	528	AT1G08360.1	putative ribosomal protein L10		1905	AT1G08360	0					432.631	435.271	444.67	414.009	219.138	215.206	222.331	259.295	231.442	211.025	214.948	211.782	220.129	213.708	211.909	227.534	213.733	218.726	197.588	214.193	223.3	210.975	232.719	244.243	252.706	280.937	215.058	203.606	249.558	379.702	336.793	357.171	379.81	419.886	498.197	427.502	446.378	431.932
541	541	AT3G60770.1			1591	AT3G60770	0					431.083	448.53	446.178	414.258	206.142	218.103	224.213	287.729	224.787	197.164	196.475	211.556	219.44	223.312	213.455	233.149	210.214	214.117	203.945	213.923	230.983	216.665	224.992	268.679	285.213	309.296	227.261	206.271	247.435	455.763	415.813	448.911	380.963	427.162	485.124	443.41	431.004	471.176
559	559	AT4G18730.1	ribosomal protein L11, cytosolic		1220	AT4G18730	0					430.97	414.535	407.052	395.629	196.73	191.109	212.054	233.859	218.878	189.992	181.321	195.551	188.998	188.778	173.494	206.297	191.013	202.163	175.339	174.699	220.314	193.497	222.351	220.435	219.687	261.455	202.431	184.807	213.93	338.124	291.475	312.845	392.654	409.386	490.871	420.848	382.582	440.176
900	900	AT5G58375.1	unknown protein		689	AT5G58375	0					430.896	411.402	422.854	400.951	117.364	170.877	94.5951	151.088	140.428	101.711	109.953	169.388	157.027	186.215	96.7771	110.819	97.1941	128.579	135.291	162.494	102.265	89.9688	91.5515	142.561	163.349	147.354	104.369	103.024	113.495	143.691	136.959	146.356	362.974	472.063	457.651	392.12	425.929	416.157
1185	1185	AT2G15620.1	ferredoxin--nitrite reductase		2464	AT2G15620	0					430.694	340.861	410.047	398.821	122.223	87.7279	137.664	114.359	109.305	127.386	129.978	89.4571	87.7231	86.0036	127.995	119.339	134.809	112.292	92.6886	92.4747	152.592	144.197	116.203	109.979	121.466	111.633	94.3701	111.094	96.9288	108.213	117.575	96.4364	434.843	469.794	387.444	351.095	348.888	322.599
595	595	AT2G42310.1	unknown protein		678	AT2G42310	0					426.814	422.455	394.849	390.311	181.542	211.755	185.727	264.374	205.176	172.942	166.507	209.796	193.234	232.234	173.546	186.851	174.393	203.759	188.312	209.708	188.586	173.941	194.654	238.504	273.906	280.711	179.548	186.237	205.38	406.601	353.306	387.489	404.877	405.471	470.095	429.509	389.133	448.723
614	614	AT2G19730.1	putative ribosomal protein L28		1712	AT2G19730	0					426.779	424.455	420.002	398.123	190.175	179.829	194.468	268.851	198.876	185.143	186.505	175.078	180.907	183.501	187.793	210.531	175.481	196.993	173.866	179.402	208.718	186.36	188.325	235.901	266.008	304.645	211.164	187.572	229.862	428.014	393.244	404.054	385.016	403.74	491.58	441.577	405.25	426.537
712	712	AT3G10860.1	putative ubiquinol-cytochrome C reductase complex ubiquinone-binding protein (QP-C)		1006	AT3G10860	0					426.57	458.483	426.628	406.914	158.011	209.405	167.866	229.148	173.295	142.595	158.143	196.173	195.349	236.693	156.731	170.703	145.562	191.31	172.389	192.325	159.242	159.502	184.855	221.297	230.449	235.698	157.372	152.881	177.805	340.142	310.822	317.176	369.504	408.876	501.329	453.082	453.042	469.324
685	685	AT5G16130.1			1736	AT5G16130	0					426.328	442.213	433.678	412.777	175.429	173.102	192.502	226.073	179.354	163.793	183.139	165.853	176.362	177.09	160.981	191.611	173.037	176.547	158.005	164.496	186.509	186.674	204.322	216.563	215.383	246.273	187.692	172.297	207.211	356.098	325.118	339.008	397.393	418.161	463.429	447.258	431.042	448.34
318	318	AT3G28940.1			1288	AT3G28940	0					426.124	462.395	423.408	430.744	304.771	650.425	249.428	550.124	356.096	251.4	306.816	641.486	602.174	707.614	268.03	252.33	224.816	514.164	496.388	552.02	242.635	252.77	252.88	564.995	549.655	535.721	220.352	235.684	300.181	548.861	492.276	477.38	375.881	459.138	443.354	437.743	488.025	461.417
414	414	AT2G28910.1	unknown protein		1606	AT2G28910	0					425.771	384.843	429.918	458.731	276.116	302.59	271.079	422.219	293.096	287.62	247.632	298.265	296.754	312.752	282.093	263.898	285.916	299.93	316.225	326.912	281.054	269.105	263.077	371.905	433.165	461.588	269.794	301.652	295.989	577.094	549.503	644.325	392.336	457.376	427.6	388.745	385.546	380.238
891	891	AT2G14890.1	arabinogalactan-protein AGP9		1439	AT2G14890	0					425.614	447.815	383.467	401.488	151.102	112.644	189.205	177.825	141.838	172.989	138.478	107.806	124.473	105.652	156.463	176.927	190.125	168.752	133.465	125.065	216.664	179.822	171.129	177.978	170.953	184.543	192.934	189.238	182.07	97.46	120.925	108.119	444.705	398.438	433.698	483.657	377.125	482.663
274	274	AT1G05850.1	putative endochitise		2193	AT1G05850	0					425.095	491.535	383.682	426.759	444.736	359.338	444.138	428.218	401.106	468.903	464.198	366.598	377.071	334.346	445.71	461.436	436.11	414.349	392.171	380.573	451.811	440.144	440.459	425.635	406.137	452.883	455.05	481.804	441.725	302.559	312.153	302.407	397.49	437.502	440.294	507.398	491.335	475.873
836	836	AT5G13450.1	delta subunit of mitochondrial F1-ATPase		1735	AT5G13450	0					424.296	487.094	443.863	436.016	145.043	185.48	147.192	228.375	149.443	136.425	149.262	175.47	184.509	196.462	138.774	150.186	138.703	183.512	158.26	165.739	142.124	150.108	149.343	211.6	218.893	254.632	148.799	143.269	153.964	374.274	362.521	360.655	389.34	416.906	466.641	490.337	490.548	480.396
505	505	AT4G13615.1			815	AT4G13615	0					424.294	429.068	398.617	422.527	208.074	200.411	194.974	216.063	239.794	187.356	197.073	205.408	182.547	213.279	179.635	190.071	179.573	200.959	195.463	206.395	188.724	182.994	213.204	213.068	230.042	205.078	174.714	156.466	200.31	256.822	232.797	255.803	407.387	406.556	458.939	445.51	383.608	458.086
839	839	AT1G09590.1	putative 60S ribosomal protein L21		1271	AT1G09590	0					423.633	444.642	426.061	413.096	137.582	161.129	162.567	207.681	148.743	130.411	133.592	161.27	154.452	167.665	129.365	152.652	151.285	161.045	144.859	151.97	171.98	155.129	160.593	194.198	204.14	224.705	159.559	133.089	160.495	317.199	292.026	304.924	387.409	393.369	490.12	474.285	403.537	456.104
252	252	AT5G62350.1	ripening-related protein-like; contains similarity to pectinesterase (MMI9.18)		937	AT5G62350	0					423.437	394.994	372.115	434.978	439.672	567.856	467.718	591.126	424.159	455.889	438.968	570.929	594.058	538.581	453.047	392.557	419.939	539.894	621.304	588.99	476.703	494.151	432.301	590.964	565.759	616.656	426.247	449.296	403.048	338.283	369.325	285.077	365.196	488.037	417.078	402.31	407.992	374.679
779	779	AT1G51060.1	putative protein		771	AT1G51060	0					423.404	493.846	422.014	441.095	143.444	137.781	140.347	146.178	160.394	146.212	123.725	146.237	137.427	129.679	147.299	153.118	145.755	154.075	146.653	141.38	129.04	143.271	148.73	141.273	149.917	147.344	140.665	147.708	175.901	145.912	129.411	135.725	391.132	420.393	458.687	517.429	468.076	496.032
602	602	AT2G36160.1			1536	AT2G36160	0					423.024	399.519	422.851	390.342	196.315	173.299	213.317	265.067	202.946	198.408	187.592	166.712	171.444	181.74	194.68	205.696	204.79	190.101	174.76	179.562	228.716	202.791	208.445	235.688	263.916	295.596	210.236	193.006	235.95	455.503	401.702	454.519	391.305	392.214	485.553	419.299	353.756	425.501
747	747	AT3G30390.1	unknown protein		2785	AT3G30390	0					422.539	457.802	408.749	455.381	156.961	221.042	156.485	230.788	166.328	153.331	151.225	231.308	209.894	221.925	175.991	164.32	152.256	189.203	198.935	210.898	161.091	167.048	141.315	202.947	238.069	251.348	157.208	156.8	156.147	253.089	266.023	284.465	406.127	477.963	383.526	452.017	489.576	431.813
547	547	AT5G02870.1	60S ribosomal protein - like		1948	AT5G02870	0					421.408	445.304	433.341	432.3	215.1	229.97	256.358	321.357	223.314	206.471	215.515	227.365	231.902	230.643	203.532	233.783	237.359	245.701	213.038	220.677	269.662	241	258.412	285.246	313.559	365.266	251.966	212.641	240.276	552.118	574.282	580.913	425.251	420.15	418.824	469.316	392.862	473.734
354	354	AT1G64230.4	ubiquitin-conjugating enzyme, putative		1974	AT1G64230	0					421.136	404.761	464.796	484.685	319.616	325.143	253.482	329.302	336.945	318.165	303.737	351.341	323.111	300.978	344.432	302.203	263.296	279.352	319.204	314.456	268.401	248.956	243.09	304.236	341.361	342.309	269.176	311.998	342.633	316.466	280.7	324.418	356.017	463.329	444.061	385.023	435.647	393.612
622	622	AT3G14600.1	putative 60S ribosomal protein L18A		1477	AT3G14600	0					420.957	401.45	430.972	394.902	186.354	164.831	192.831	263.688	196.53	187.387	175.145	164.69	163.872	165.931	185.222	198.328	192.282	183.819	170.457	167.081	219.422	192.798	166.273	231.466	262.22	297.378	196.077	185.548	210.085	430.421	399.164	430.732	379.8	410.399	472.672	407.887	373.943	422.519
480	480	AT1G08830.1	superoxidase dismutase		2255	AT1G08830	0					420.037	470.611	418.817	433.191	230.404	488.63	238.548	458.311	254.506	216.875	219.831	456.207	443.4	566.283	211.824	214.114	221.003	414.186	353.247	458.197	255.663	224.809	235.173	421.862	467.104	485.967	208.121	194.026	244.793	501.663	478.572	465.188	380.966	412.633	466.512	519.723	407.466	484.644
586	586	AT1G15930.2			1615	AT1G15930	0					419.992	372.696	422.289	400.302	191.841	174.774	195.297	238.478	209.191	188.619	177.712	169.645	173.237	181.44	176.011	200.29	184.192	185.184	161.874	171.413	199.776	177.918	208.196	206.7	243.984	264.751	189.266	181.119	214.332	389.792	335.584	364.697	378.278	419.547	462.15	382.075	326.215	409.797
1298	1298	AT2G14878.1			876	AT2G14878	0					419.506	338.234	429.653	431.094	82.8351	96.0308	55.1981	82.7628	101.801	78.2201	68.4843	95.504	94.4929	98.0955	67.4776	68.6997	60.8971	79.52	80.0927	91.5535	57.3576	50.2911	57.9456	76.1992	81.1101	90.979	51.8785	68.0539	76.3458	83.794	82.0254	99.1984	371.753	398.951	487.815	336.636	351.84	326.226
890	890	AT5G58420.1			1589	AT5G58420	0					418.373	417.297	422.851	398.145	133.995	135.574	145.577	204.599	141.925	128.847	131.213	134.94	137.444	134.337	127.048	144.714	137.516	146.884	127.688	129.396	158.839	143.225	134.667	180.277	198.795	234.725	146.82	133.867	157.113	370.819	362.29	399.766	395.856	393.622	465.642	433.437	372.827	445.628
478	478	AT4G33865.1	ribosomal S29 subunit		988	AT4G33865	0					417.757	405.706	391.754	376.005	241.144	234.439	273.201	298.428	256.288	225.521	241.624	238.804	207.959	256.554	241.459	258.302	231.239	243.664	236.8	244.596	274.589	247.391	297.624	285.725	297.456	312.102	268.099	219.198	294.391	465.998	405.279	423.222	367.399	389.163	496.709	417.726	363.881	435.51
330	330	AT1G65720.1	unknown protein		815	AT1G65720	0					417.348	436.052	394.009	432.278	309.765	371.157	294.456	394.97	349.961	282.811	296.524	374.529	356.878	382.064	301.778	284.91	310.478	369.309	339.629	379.693	307.762	287.058	288.547	364.295	401.092	419.524	290.932	289.855	279.884	375.641	367.522	374.364	413.078	420.185	418.781	447.136	420.684	440.336
2099	2099	AT1G74840.1	MYB family transcription factor like protein		1509	AT1G74840	0					417.176	367.739	419.035	407.734	69.8499	68.3816	63.4396	71.5397	64.8833	68.6631	76.0032	71.266	69.7882	64.0905	69.5427	80.5798	70.4141	70.1623	68.2595	80.7336	64.9675	64.6607	60.6905	63.6236	77.4731	73.5224	59.3393	63.3641	64.7634	52.8098	57.2818	51.208	364.874	441.333	445.32	359.495	380.843	362.88
670	670	AT2G25210.1	60S ribosomal protein L39		698	AT2G25210	0					417.119	418.611	438.629	412.086	175.09	141.124	181.95	208.42	182.999	170.168	172.104	139.392	138.133	145.846	177.337	191.49	161.694	150.891	138.879	155.117	175.99	169.759	200.102	208.361	200.474	216.426	170.848	168.973	246.943	358.39	287.684	342.899	349.934	415.329	486.093	429.773	373.457	452.604
740	740	AT3G55440.1	cytosolic triosephosphatisomerase		2871	AT3G55440	0					416.973	423.584	402.911	395.587	167.754	186.962	186.67	234.524	168.593	163.246	171.422	182.351	183.266	195.269	172.789	172.942	175.075	195.077	181.541	185.09	192.655	181.258	186.096	216.14	231.784	255.647	179.477	175.366	177.105	326.408	317.876	310.786	402.72	395.986	452.212	439.739	393.86	437.152
878	878	AT3G52300.1			1813	AT3G52300	0					416.117	479.471	442.125	436.183	134.715	164.782	132.637	211.184	143.242	127.126	133.778	156.766	157.929	179.652	125.922	141.496	128.263	160.137	142.772	158.901	129.047	130.682	138.181	189.112	204.076	240.365	136.169	133.234	154.37	354.225	306.918	319.775	373.727	410.49	464.135	466.202	501.413	470.799
8410	8410	AT2G22510.1	unknown protein		733	AT2G22510	0					414.393	410.832	333.103	398.157	16.6928	27.1079	14.7625	21.8362	14.4647	13.9484	21.6652	34.1612	20.4969	26.6657	21.8889	25.494	17.3816	24.4539	19.1614	21.093	16.254	11.6042	16.4292	15.9314	26.0431	23.5341	18.0083	17.7453	10.7901	10.804	16.918	10.2723	435.802	424.589	382.788	376.148	428.33	428.018
596	596	AT5G02450.1	60S ribosomal protein - like		1551	AT5G02450	0					414.387	404.086	435.224	401.51	207.475	163.243	217.96	259.116	205.009	214.979	202.436	160.273	158.213	171.242	206.45	225.462	205.843	197.152	168.75	171.324	219.537	207.473	226.87	238.575	249.116	289.656	223.319	193.699	252.775	476.523	401.933	460.367	363.251	399.905	480.005	398.039	384.867	429.353
8460	8460	AT4G37409.1			2143	AT4G37409	0					414.013	431.259	416.812	452.973	12.8147	15.398	12.7668	18.126	14.3595	9.74941	14.3353	14.2968	13.2168	18.6805	17.5959	20.8147	7.95739	23.4966	9.20064	16.3084	7.40999	16.2056	14.6848	9.58827	19.5561	25.2336	18.4084	5.13819	22.1473	14.5011	19.6168	16.1061	549.992	468.493	223.555	545.937	470.727	277.113
783	783	AT1G65980.1			1631	AT1G65980	0					413.631	402.344	441.139	435.796	149.887	240.066	149.333	280.878	160.057	145.392	144.211	240.759	220.811	258.627	154.244	165.26	146.662	210.049	208.19	227.937	152.765	142.336	152.899	248.57	286.068	307.995	142.224	140.27	170.506	375.214	332.902	324.204	367.203	405.725	467.964	410.541	377.172	419.318
5476	5476	AT3G22600.1	predicted GPI-anchored protein		964	AT3G22600	0					412.786	454.367	419.586	472.29	15.3241	23.862	10.6097	21.4234	24.6118	6.52593	14.8345	26.0521	17.1685	28.3654	10.6673	20.6507	12.3752	35.6531	35.5614	32.4513	8.88646	7.57819	15.3643	15.9973	34.2735	13.9994	9.1292	7.83755	12.3236	17.2188	34.4202	79.5171	407.72	402.308	428.33	448.594	447.827	466.681
10915	10915	AT3G05890.1	low temperature and salt responsive protein LTI6B		862	AT3G05890	0					412.516	526.976	440.854	479.568	12.1967	15.2171	12.92	10.9684	9.67295	13.5722	13.3449	8.99029	12.8294	23.8315	12.7699	13.4537	16.4468	11.2831	7.39072	12.0773	7.99066	10.651	20.1183	12.0956	8.80326	12.0064	12.3707	16.6283	19.1344	4.08972	3.23453	1.32833	393.848	380.44	463.259	489.873	552.8	538.256
4553	4553	AT5G57685.1			864	AT5G57685	0					411.878	355.561	377.571	363.658	30.8418	37.7295	37.0031	47.9568	29.7979	29.4249	33.3027	40.4339	34.413	38.3417	33.5964	41.4724	32.7872	38.5759	39.6705	43.0572	36.1627	33.7957	41.0509	41.4095	52.4085	50.0524	25.8021	30.1644	29.1356	42.576	35.2687	32.7014	374.367	420.844	440.424	361.553	359.817	345.313
636	636	AT5G47700.1	60S acidic ribosomal protein P1-like protein		1181	AT5G47700	0					409.251	396.297	393.138	361.744	181.941	160.666	204.601	236.145	194.295	175.78	175.747	159.864	153.02	169.113	170.648	196.702	197.58	178.873	149.4	152.97	216.994	181.614	215.196	210.566	237.744	260.124	208.218	174.357	212.935	453.826	401.575	445.25	405.084	377.057	445.613	426.637	325.398	436.855
307	307	AT2G25450.1			1740	AT2G25450	0					409.11	170.04	519.639	360.98	341.287	326.164	338.77	392.276	372.116	330.426	321.32	340.101	303.802	334.589	476.762	346.858	308.051	280.859	298.013	294.486	358.794	381.107	276.409	331.219	426.796	418.813	334.996	368.642	429.954	578.04	530.665	466.819	370.893	456.476	399.96	176.567	189.664	143.89
587	587	AT3G56340.1	40S ribosomal protein S26 homolog		1315	AT3G56340	0					408.988	402.329	405.893	386.313	198.363	197.635	217.916	239.863	208.255	190.141	196.692	196.393	185.914	210.599	185.464	216.943	201.994	187.099	182.675	185.2	230.471	208.608	214.67	214.633	242.197	262.758	217.11	189.827	217.375	349.905	310.563	340.361	369.835	392.952	464.176	420.856	359.967	426.164
114	114	AT1G80920.1	putative J8 protein		1047	AT1G80920	0.00342807			0.433284	0.00342807	406.545	199.915	429.501	266.978	1160.35	939.71	1094.6	655.528	882.032	1187.7	1411.33	972.299	932.21	914.622	932.048	1188.98	1044.93	730.966	887.071	864.571	944.613	916.583	1422.6	702.126	641.852	622.605	1032.22	1100.75	1127.23	598.985	610.621	477.428	368.188	410.937	440.51	203.667	214.067	182.01
6353	6353	AT5G63600.2			1775	AT5G63600	0					405.698	399.877	463.825	495.127	15.1238	16.1166	12.5543	21.1092	20.6983	10.4391	14.234	16.8837	13.5379	17.9283	14.3678	14.3457	12.393	24.6988	13.8577	24.6501	12.7126	10.5219	14.4285	16.8019	22.6808	23.845	10.6871	16.5866	14.9839	16.4729	17.8381	18.6316	350.052	455.414	411.628	407.81	427.209	364.612
458	458	AT3G53870.1			1474	AT3G53870	0					405.453	434.807	411.134	400.814	245.915	300.824	299.509	406.213	264.361	230.412	242.973	297.723	300.168	304.581	233.694	257.422	274.878	296.307	268.985	284.818	319.384	291.834	287.31	370.214	390.394	458.032	296.241	240.715	267.583	607.521	586.865	573.377	403.874	403.612	408.873	454.424	383.069	466.928
13000	13000	AT4G22212.1	unknown protein		703	AT4G22212	0					404.81	298.41	495.713	414.251	6.01034	3.36612	5.6164	4.83765	6.69251	6.76959	4.56893	2.22862	3.39652	4.47322	4.85086	7.17854	7.00628	5.33579	1.5913	3.36637	5.27399	4.67791	6.89729	3.35604	6.60035	4.55657	3.76641	5.53913	8.25068	3.70817	3.56433	5.71045	402.955	340.029	471.447	321.088	263.318	310.823
745	745	ATMG00030.1			324	ATMG00030	0					404.338	312.405	332.888	379.953	137.335	277.608	177.445	184.17	166.7	115.338	129.966	81.7979	314.041	436.984	250.327	149.709	128.569	111.573	84.486	127.376	238.624	145.575	148.137	161.994	199.034	191.482	100.295	210.243	96.1338	486.125	235.648	156.344	635.316	294.305	283.394	273.141	304.298	359.777
15357	15357	AT5G46890.1	extensin-like protein		621	AT5G46890	0					404.03	350.609	401.151	434.744	4.32399	4.56668	2.35825	1.44694	3.98221	6.69918	2.29059	0.775711	1.08404	11.8403	5.12423	6.76532	10.2874	0.741875	0.222444	1.00222	1.36307	1.00495	4.70672	3.96195	0.378881	0	1.73165	1.31485	0.726354	0.544664	0.413496	0	387.286	367.112	457.691	372.791	334.85	344.185
529	529	AT1G50010.1	tubulin alpha-2/alpha-4 chain, putative		2415	AT1G50010	0					403.787	400.868	399.096	394.707	238.264	146.557	257.64	189.247	231.172	244.844	238.776	151.75	154.459	133.461	241.211	256.261	274.315	193.919	175.561	162.91	272.539	253.811	246.569	185.326	193.286	189.128	265.547	261.219	265.192	151.217	158.255	177.627	416.941	389.096	405.325	435.134	345.729	421.741
691	691	AT3G59540.1	60S RIBOSOMAL PROTEIN L38-like protein		1160	AT3G59540	0					403.659	391.063	411.797	370.963	176.03	172.355	190.667	222.717	178.06	170.873	179.158	170.899	169.036	177.129	169.994	194.203	162.46	166.27	154.482	168.828	182.476	179.636	209.89	208.659	225.609	233.883	177.736	173.805	223.842	382.339	310.952	375.239	331.519	395.651	483.808	391.417	371.21	410.561
611	611	AT5G47930.1	ribosomal protein S27		1238	AT5G47930	0					403.404	409.552	427.901	400.5	187.896	179.865	197.438	247.984	199.601	189.556	174.531	178.433	177.096	184.067	184.049	201.902	187.305	194.484	176.083	184.85	213.568	180.456	198.29	229.929	245.968	268.055	191.027	195.364	231.096	395.438	341.589	394.12	365.338	391.219	453.655	420.457	373.339	434.86
1081	1081	AT5G48412.1			717	AT5G48412	0					402.981	348.508	408.208	416.185	111.75	138.779	97.1416	123.667	118.425	110.716	106.108	147.595	124.598	144.145	105.912	99.5277	101.873	120.35	136.339	138.269	96.9078	86.35	108.167	113.264	130.425	127.312	97.4574	113.502	121.887	124.593	113.046	124.356	349.553	429.404	429.987	332.22	388.886	324.418
1450	1450	AT5G65660.1			1131	AT5G65660	0					400.57	312.332	375.302	361.019	94.5634	119.208	92.1764	122.715	91.9896	89.2336	102.467	122.185	115.982	119.456	86.0389	110.846	92.9356	97.2426	94.2149	101.953	105.168	74.8843	96.4768	113.232	118.361	136.551	89.308	77.9976	77.3563	115.515	140.624	151.278	349.247	464.061	388.403	314.286	308.897	313.813
258	258	AT5G10450.4	14-3-3-like protein AFT1		2495	AT5G10450	0					400.016	356.709	400.125	391.526	400.056	331.132	360.162	322.315	415.517	388.222	396.429	323.557	332.682	337.158	382.146	396.518	339.202	306.85	302.907	312.821	352.191	319.957	408.338	310.677	337.087	319.182	364.85	388.986	406.685	343.313	315.778	329.093	368.876	411.982	419.189	354.046	355.785	360.295
4786	4786	AT1G77760.1	nitrate reductase 1 (NR1)		3643	AT1G77760	0					398.81	195.88	369.238	316.932	27.8552	26.9831	38.1319	37.9654	28.141	26.537	28.8876	30.4334	25.9656	24.5502	37.1029	38.4697	44.538	45.5568	34.2462	38.912	52.1073	36.2344	26.0539	41.6953	38.4549	33.7459	29.5452	32.2888	25.6381	23.8684	32.4038	30.1362	394.319	445.05	357.06	203.951	217.197	166.491
1148	1148	AT2G47730.1	glutathione S-transferase (GST6)		3138	AT2G47730	0					397.998	493.188	473.228	507.027	109.219	169.395	94.2606	199.971	112.197	91.7594	123.702	140.265	161.485	206.434	88.4959	109.531	112.791	148.42	128.112	160.408	92.553	95.6877	94.541	164.695	221.945	213.272	89.695	79.1744	84.6076	274.343	237.451	231.437	407.08	365.805	421.109	516.156	452.373	511.036
570	570	AT3G05560.1	putative 60S ribosomal protein L22		1329	AT3G05560	0					397.386	430.94	413.872	398.659	204.48	206.908	237.346	295.489	216.087	196.617	200.736	205.274	200.266	215.183	197.328	234.497	218.836	208.397	200.168	198.199	239.414	226.733	245.892	277.145	282.039	327.283	229.692	200.16	251.236	515.111	432.821	483.21	369.49	386.221	436.448	427.295	417.41	448.115
449	449	AT3G13920.2	eukaryotic protein synthesis initiation factor 4A		2707	AT3G13920	0					397.116	392.319	411.52	390.755	251.993	220.869	247.22	301.327	273.987	243.526	238.466	226.111	224.61	211.887	243.906	263.164	242.982	227.195	225.002	230.666	271.156	232.813	237.691	262.895	304.75	336.335	249.085	231.679	257.129	428.616	451.958	488.924	376.492	392.932	421.924	394.974	379.505	402.478
7009	7009	AT1G30510.2	ferrodoxin DP oxidoreductase - like protein		2196	AT1G30510	0					396.099	351.507	336.086	332.832	18.7539	20.5547	23.8677	26.3852	18.2953	17.937	20.0293	19.8164	20.9225	20.9253	22.9147	22.1662	20.8455	27.1455	17.6532	25.123	24.6476	25.5685	21.387	22.6592	29.382	27.1143	16.8491	22.7268	24.6324	21.8212	25.5198	27.4842	368.743	415.287	404.268	366.432	365.531	322.557
520	520	AT5G47210.1			2242	AT5G47210	0					393.674	408.077	415.489	396.689	219.683	257.16	261.56	351.165	234.033	208.6	216.416	264.182	250.471	256.826	209.025	226.921	241.744	271.535	247.07	249.879	279.677	265.776	239.227	318.148	338.564	396.782	273.17	223.043	239.955	568.742	570.215	600.778	376.179	379.66	425.182	423.249	378.287	422.695
4433	4433	AT2G46690.1			738	AT2G46690	0.00189489			0.339568	0.00189489	393.581	345.233	316.278	326.692	39.0562	39.0217	42.9985	54.7336	30.8346	42.6863	43.6476	35.6685	39.2252	42.1713	44.8495	45.9417	42.4422	48.4522	32.4635	38.1223	40.1546	39.8895	48.9514	48.1767	59.4763	56.5479	37.2491	46.089	44.7156	48.6925	42.6435	44.4977	328.73	455.488	396.525	310.745	402.422	322.531
12843	12843	AT5G13930.1	chalcone synthase (ringenin-chalcone synthase) (testa 4 protein) (sp|P13114)		1577	AT5G13930	0					393.502	311.851	335.929	381.743	6.64275	14.532	7.9044	35.6172	6.87905	5.18126	7.86795	9.19295	12.4439	21.9593	7.5479	12.5485	14.9501	15.6161	6.84785	14.6615	6.87584	6.19856	10.6388	15.0124	45.7762	46.063	10.0622	7.50828	3.78162	48.8785	47.8519	52.2244	384.712	364.799	430.996	348.387	266.812	320.354
1585	1585	AT2G38800.1			2161	AT2G38800	0					393.475	392.92	416.382	465.373	85.26	128.742	72.0937	115.049	84.3392	86.4981	84.9426	128.707	124.922	132.597	88.9362	88.8211	73.9921	105.724	102.139	123.767	72.0163	71.4165	72.8483	99.763	117.973	127.41	71.3283	83.1578	80.0817	96.9293	95.5518	109.419	327.359	470.438	382.628	362.848	455.122	360.79
825	825	AT1G66240.1	copper homeostasis factor, putative		1077	AT1G66240	0					392.391	425.781	385.133	394.028	148.33	221.668	150.644	271.201	151.406	144.478	149.106	218.723	186.904	259.376	136.606	146.283	137.974	226.535	200.336	237.031	144.165	141.637	166.13	246.667	269.843	297.092	140.801	136.331	161.618	377.562	308.145	310.407	339.444	406.348	431.381	445.708	385.167	446.467
769	769	AT2G43460.1	60S ribosomal protein L38		1398	AT2G43460	0					391.431	392.636	401.581	349.91	164.837	158.202	177.202	203.681	162.253	160.351	171.907	154.76	156.693	163.153	166.413	190.213	162.704	166.156	154.121	157.819	165.827	171.687	194.091	195.916	196.031	219.095	168.528	153.09	215.428	320.836	277.91	307.712	333.733	377.797	462.763	382.199	396.704	399.004
645	645	AT1G07930.1	elongation factor 1-alpha		2547	AT1G07930	0					386.045	411.069	389.935	406.493	171.201	222.215	190.667	303.52	192.031	159.857	161.716	225.168	221.477	220	162.124	173.323	176.775	218.445	193.438	214.81	209.878	183.279	178.844	262.304	301.549	346.706	186.26	166.119	172.237	484.003	482.963	495.857	387.825	392.83	377.48	429.009	373.473	430.724
703	703	AT3G23390.1	putative ribosomal protein		1021	AT3G23390	0					384.804	388.708	395.056	363.451	162.936	165.845	184.639	230.149	174.794	151.81	162.204	166.116	158.073	173.347	149.909	173.518	159.598	178.254	163.519	156.43	180.617	175.469	197.831	222.32	219.798	248.328	173.971	144.941	204.913	366.594	309.854	322.954	337.743	363.581	453.087	386.698	371.515	407.911
4894	4894	AT3G01420.1	feebly like protein		3372	AT3G01420	0					384.628	539.56	505.538	604.809	15.8869	16.2343	9.77749	17.763	27.5055	7.59978	12.5553	17.4974	12.4551	18.7503	11.0096	19.3415	9.40052	27.6494	14.7413	24.8063	9.88281	8.61705	10.8326	14.6086	20.1956	18.4847	10.0445	15.0602	13.1546	14.9956	22.4783	36.898	426.454	415.034	312.396	545.205	624.237	449.238
809	809	AT1G48300.1	unknown protein (F11A17.15)		1209	AT1G48300	0					384.143	347.695	360.973	404.074	138.503	176.11	161.424	157.136	153.537	140.361	121.611	176.465	180.101	171.765	202.697	150.839	167.342	132.176	121.968	171.163	139.41	163.825	181.038	149.785	157.103	164.52	181.974	144.596	148.229	143.178	156.281	187.769	325.839	448.391	378.198	334.891	357.474	350.721
1804	1804	AT1G79550.1	unknown protein		2420	AT1G79550	0					382.949	430.381	398.877	404.38	70.6313	104.206	85.8524	150.324	74.7816	66.2906	70.8217	94.7559	98.7664	119.097	84.0855	84.9769	81.6075	110.982	89.6693	108.803	92.2988	88.3011	76.9572	129.193	158.95	162.828	79.478	77.2417	80.0662	225.495	231.434	233.666	370.172	358.686	419.988	453.63	405.714	431.798
883	883	AT1G72020.1	unknown protein		1141	AT1G72020	0					379.89	405.119	370.017	371.313	137.488	171.811	143.789	228.405	142.746	131.657	138.061	155.593	168.754	191.086	143.644	148.693	136.634	175.9	150.892	169.262	141.413	135.659	154.296	207.675	229.214	248.326	143.156	136.517	170.268	374.816	324.957	357.274	342.596	349.761	447.313	408.381	407.001	399.975
918	918	AT2G37130.1	putative peroxidase ATP2a		2157	AT2G37130	0.00127759			0.336069	0.00127759	379.214	360.51	351.295	464.329	112.136	87.9601	88.1267	90.1036	137.52	112.049	86.8387	94.248	95.3735	74.2587	79.2455	68.8533	70.3287	84.51	92.6922	87.2267	100.533	87.1293	76.7179	99.8517	85.589	84.8702	76.9934	84.7898	91.7271	79.7342	74.6359	95.7285	392.585	360.518	384.54	413.068	355.571	312.89
582	582	AT3G53890.1	40S ribosomal protein S21 homolog		1018	AT3G53890	0					378.288	391.688	374.196	353.342	201.208	207.046	221.629	275.634	210.509	192.438	200.677	205.865	196.617	218.656	202.44	224.03	196.189	199.94	193.38	204.802	228.313	205.41	231.165	253.825	270.448	302.628	211.156	188.295	244.539	415.254	347.22	371.842	338.446	356.16	440.259	400.949	387.096	387.02
615	615	AT4G26230.1	putative ribosomal protein		967	AT4G26230	0					377.735	402.44	401.403	369.77	193.462	172.525	199.598	266.388	198.325	181.654	200.407	184.703	157.343	175.529	187.219	198.025	190.827	200.704	186.579	184.745	199.973	190.377	208.445	254.366	263.157	281.642	208.232	179.039	227.075	439.465	374.899	420.206	339.224	365.346	428.634	383.769	399.877	423.673
3114	3114	AT2G43535.1	unknown protein		704	AT2G43535	0.0198217			0.498656	0.0198217	376.707	314.977	365.467	321.947	49.9415	46.31	51.366	48.2714	44.254	45.0167	60.5537	54.8044	39.2857	44.84	52.6694	61.1315	46.0704	40.6951	43.8098	39.2002	43.3344	48.6044	62.1592	36.7586	59.3016	48.7539	53.8047	63.9028	57.2818	30.7349	31.1566	31.4339	355.522	394.269	380.329	318.357	318.175	308.398
1420	1420	AT4G09030.1	arabinogalactan-protein AGP10		584	AT4G09030	0.00172853			2.43867	0.00172853	375.823	457.326	340.315	319.728	81.434	101.748	68.9366	110.456	93.6012	80.953	69.7478	118.309	92.1466	94.7893	97.8135	94.9464	75.8883	98.1273	76.8031	100.502	79.1297	68.4805	59.1997	84.0699	112.638	134.661	75.7549	80.2302	73.0337	87.8754	86.2338	101.387	376.798	387.47	363.201	443.655	417.354	510.969
3142	3142	AT3G02230.1	reversibly glycosylated polypeptide-1		2155	AT3G02230	0					374.357	422.014	392.341	385.851	38.7949	51.7103	42.6222	68.196	43.8844	34.6608	37.8395	48.2851	50.3962	56.4496	35.1501	42.2051	39.3992	50.8393	44.0238	52.2509	46.0391	45.0441	36.7833	61.8604	71.8933	70.8342	37.054	38.7394	42.1609	79.6358	72.4969	76.3642	365.352	348.725	408.994	434.16	400.328	431.553
306	306	AT5G54940.1	translation initiation factor-like protein		1138	AT5G54940	0					372.657	425.823	500.897	454.982	405.976	510.919	339.113	428.76	372.439	389.436	456.052	510.993	468.167	553.597	412.902	406.828	353.762	402.528	423.166	508.83	342.727	333.382	341.231	407.983	443.801	434.497	314.198	334.754	353.057	468.339	409.512	428.826	291.575	434.643	391.753	386.9	467.789	422.78
9595	9595	AT5G09480.1	PEE-rich protein		780	AT5G09480	0					372.011	432.316	300.772	346.832	13.9297	21.0835	11.2623	15.1595	12.0189	10.9333	18.8369	23.7305	15.396	24.124	13.8767	19.5194	11.7179	16.2987	11.0338	14.5412	9.149	8.43906	16.1989	12.8196	16.3683	16.2906	14.3257	14.3527	10.7917	8.06399	12.4619	4.55738	323.183	425.377	367.474	374.004	461.475	461.469
489	489	AT1G74050.1	putative 60S ribosomal protein L6		1760	AT1G74050	0					371.231	347.237	377.231	351.362	231.501	191.51	229.359	293.076	249.114	225.165	220.223	190.43	193.237	190.862	229.637	234.006	215.172	214.098	202.546	202.752	236.42	219.807	231.851	256.636	299.641	322.951	226.117	226.637	248.463	491.138	428.445	466.773	327.791	365.414	420.489	344.149	334.245	363.317
633	633	AT5G23740.1			1427	AT5G23740	0					368.768	345.777	365.103	334.215	192.036	146.788	196.596	211.603	194.909	197.673	183.525	143.946	151.74	144.677	179.349	194.082	187.66	174.195	153.045	154.163	203.469	181.551	204.769	187.131	211.755	235.922	193.72	182.458	220.244	368.063	326.477	363.496	326.054	344.267	435.982	341.083	321.723	374.524
1491	1491	AT5G15650.1	reversibly glycosylated polypeptide-2 (AtRGP)		2338	AT5G15650	0					367.578	411.913	369.547	359.356	83.1531	96.2307	79.4004	106.864	89.7536	71.5123	88.1935	101.149	91.7226	95.8204	77.4319	89.0223	77.3675	95.4282	84.4208	93.3628	81.4362	81.134	75.6309	98.8968	104.094	117.6	81.178	74.8869	80.2939	112.821	116.16	117.074	358.686	338.502	405.546	419.451	399.632	416.657
8787	8787	AT5G07322.1			445	AT5G07322	0					366.694	206.319	332.675	255.369	13.3863	7.09737	13.2049	10.1274	13.6372	9.71479	16.807	3.48792	5.9276	11.8766	11.101	16.4404	9.38963	10.6812	5.8378	5.10808	10.251	11.7717	17.592	12.3003	7.19591	10.8861	10.0549	11.6978	20.4532	9.9995	9.46839	11.3865	319.111	342.801	438.169	203.096	214.382	201.48
477	477	AT5G48810.1	cytochrome b5 (dbj|BAA74840.1)		1268	AT5G48810	0					366.512	374.553	365.48	351.747	240.075	253.182	226.09	263.389	256.452	233.157	230.617	259.185	250.975	249.386	225.172	231.17	217.295	241.448	240.087	247.499	234.804	210.354	233.113	252.528	264.538	273.1	221.442	230.305	243.733	269.748	240.682	250.102	335.882	369.644	394.01	374.757	361.53	387.372
282	282	AT4G31500.1	cytochrome P450 monooxygese (CYP83B1)		1840	AT4G31500	0					365.225	163.632	312.484	234.728	315.277	423.85	143.264	177.848	396.205	226.801	322.825	472.823	383.437	415.289	176.705	187.281	161.63	243.785	245.296	212.638	140.484	164.076	125.232	186.638	167.579	179.328	121.983	135.17	170.953	148.211	137.18	109.155	317.957	393.966	383.751	168.988	174.396	147.512
723	723	AT2G31610.1			1622	AT2G31610	0					363.087	376.881	367.759	361.129	161.326	175.252	181.876	233.302	170.715	151.856	161.408	176.177	172.288	177.291	154.781	170.027	179.52	186.836	165.582	177.189	187.968	175.353	182.306	220.51	222.17	257.225	177.87	154.176	171.216	337.377	326.121	332.887	346.894	351.568	390.8	387.972	349.519	393.152
695	695	AT2G21580.1	40S ribosomal protein S25		1224	AT2G21580	0					362.971	358.33	366.149	356.139	167.742	187.675	180.537	240.977	177.152	158.473	167.6	178.999	189.773	194.253	162.893	180.377	171.581	195.683	169.6	173.885	188.051	172.255	181.304	217.636	238.656	266.639	172.004	170.054	197.962	432.715	371.007	402.062	315.75	357.041	416.123	362.612	328.864	383.513
16657	16657	AT4G12545.1			660	AT4G12545	0					362.825	357.778	490.694	546.98	2.31874	0.634135	1.34956	0.792679	2.72621	1.42177	2.80824	0.194414	0.43515	1.27284	2.69978	5.21455	1.67791	1.5613	0	0.306256	2.33831	0.699776	1.01058	0.523007	1.04551	0.809521	1.62836	1.02424	2.27222	0.449574	0.759248	1.40579	444.884	293.643	349.949	397.41	379.98	295.944
15116	15116	AT1G05240.1	putative peroxidase ATP12a		1545	AT1G05240	0					362.643	482.815	332.174	365.686	5.72049	13.8292	6.8316	4.82128	4.24079	6.67079	6.24989	8.08125	8.56915	24.8372	6.03673	6.10838	8.19316	18.4045	3.52459	10.9436	2.88731	7.3909	10.2166	8.65349	3.23996	2.57039	3.67522	7.89781	8.52004	1.936	1.10637	0.43743	385.064	358.403	344.461	457.471	496.846	494.129
558	558	AT3G53730.1	histone H4-like protein		540	AT3G53730	0					362.415	400.47	377.862	392.779	208.887	197.976	205.337	198.509	218.983	209.546	198.131	206.903	181.42	205.605	198.771	236.39	191.472	199.068	187.002	203.542	178.478	189.771	247.761	199.143	214.114	182.271	179.751	186.058	244.982	186.592	153.183	160.273	327.502	344.757	414.986	415.163	382.13	404.118
389	389	AT2G43970.1	unknown protein		2984	AT2G43970	0					361.54	351.442	370.018	376.379	260.509	287.334	198.587	278.896	310.907	239.893	230.727	332.269	283.038	246.696	253.167	243.723	240.481	281.505	301.226	295.186	232.486	224.42	138.855	278.772	276.576	281.34	240.617	221.743	234.298	249.612	293.72	284.943	341.186	407.626	335.809	356.532	340.859	356.935
1000	1000	AT3G53990.1			1798	AT3G53990	0					361.362	326.08	413.761	393.978	120.691	126.146	111.55	139.887	127.441	112.75	121.882	132.838	127.45	118.151	111.754	114.008	95.8234	127.487	132.725	128.301	116.047	114.832	103.77	144.673	131.326	143.661	113.208	120.247	136.09	148.432	152.134	151.116	323.068	367.541	393.477	326.486	326.752	325.001
1050	1050	AT3G55750.1	ribosomal protein L35a-like		1515	AT3G55750	0					361.304	387.784	364.797	361.837	117.145	117.149	127.832	168.095	121.945	105.788	123.702	112.822	116.302	122.323	108.133	125.698	118.54	123.516	108.816	109.892	124.943	127.948	130.606	152.822	155.83	195.633	131.986	108.744	143.379	305.005	272.95	283.329	332.871	328.987	422.054	393.52	375.441	394.39
770	770	AT4G17870.1			841	AT4G17870	0					360.726	313.821	323.527	319.772	185.171	138.071	175.06	140.181	161.951	199.126	194.437	127.764	142.707	143.742	190.504	184.462	183.283	145.898	130.84	145.904	183.113	162.908	179.16	135.8	143.013	141.731	163.381	159.359	152.458	112.688	131.558	140.755	346.712	353.037	382.428	327.715	302.843	310.904
699	699	AT5G39570.1	unknown protein		2220	AT5G39570	0					360.549	392.791	343.017	376.407	162.379	211.425	165.488	223.922	175.724	154.976	156.436	220.188	203.859	210.228	154.381	160.24	166.796	213.481	210.476	217.606	171.008	174.578	150.879	223.155	222.576	226.034	176.922	169.502	170.919	193.041	214.295	210.753	367.65	369.685	344.313	414.01	371.808	392.555
1029	1029	AT1G27400.1	putative 60S ribosomal protein L17		1806	AT1G27400	0					359.113	355.942	377.007	349.698	119.345	118.542	133.339	172.628	123.914	112.131	121.989	117.65	121.056	116.921	111.221	132.952	128.495	126.75	112.871	119.195	135.909	130.113	133.996	156.812	165.348	195.723	140.381	119.004	137.093	324.802	297.786	309.782	309.648	351.572	416.12	365.085	330.425	372.317
696	696	AT5G60670.1	60S ribosomal protein L12 - like		684	AT5G60670	0					358.22	353.657	344.558	321.633	156.813	145.651	195.958	227.275	176.991	140.272	153.177	150.692	142.665	143.595	149.08	172.858	174.838	166.84	155.126	143.593	214.391	166.03	207.452	220.595	224.72	236.51	177.597	148.936	188.304	403.265	366.605	407.189	324.79	324.644	425.225	350.624	337.195	373.152
669	669	AT1G78850.1	putative protein		1506	AT1G78850	0					357.335	352.576	432.3	514.103	158.804	199.981	117.849	241.282	183.233	134.054	159.125	168.895	210.466	220.582	129.018	143.673	111.529	191.488	151.477	178.069	127.773	107.501	118.274	234.585	234.203	255.059	110.133	122.512	116.228	162.167	171.341	156.033	356.023	369.733	346.249	354.028	375.584	328.117
759	759	AT1G74060.1	putative 60S ribosomal protein L6		1542	AT1G74060	0					356.941	348.269	361.028	335.992	158.005	159.946	169.3	222.883	163.921	153.806	156.287	154.843	162.049	162.947	156.957	178.021	154.694	168.301	157.545	155.467	173.955	158.426	175.52	204.595	222.892	241.161	167.03	152.676	180.39	354.121	312.807	320.45	330.879	353.13	386.813	351.636	339.485	353.686
8552	8552	AT5G09530.1	periaxin - like protein		1538	AT5G09530	0					355.146	398.064	340.8	414.106	15.1954	22.0879	12.9684	18.5022	14.1733	10.9433	20.4695	23.6203	17.4927	25.1508	15.801	21.0139	15.9581	20.0276	15.9286	16.1303	12.6519	10.504	15.7492	15.1811	19.0408	21.2848	13.474	15.256	11.8491	10.915	17.1938	10.8592	374.293	381.548	309.596	377.465	410.898	405.828
763	763	AT3G07480.1	Unknown protein (F21O3.19)		860	AT3G07480	0					354.558	393.893	361.857	377.522	156.08	207.415	170.813	242.928	163.354	152.522	152.363	200.36	193.773	228.111	154.927	166.31	162.879	190.665	167.461	193.704	172.607	162.14	177.692	218.416	237.169	273.2	155.429	154.105	167.2	355.764	347.474	351.339	356.93	359.336	347.407	411.845	373.186	396.647
627	627	AT1G33120.1	ribosomal protein L9, putative		1624	AT1G33120	0					353.99	347.883	352.408	339.072	181.999	205.509	213.458	254.41	195.949	177.133	172.914	211.64	204.098	200.788	179.865	187.495	191.944	207.132	178.226	199.335	224.805	194.957	220.612	237.764	261.862	263.603	206.706	190.073	206.688	348.977	342.626	365.915	330.071	353.425	378.473	349.66	322.332	371.658
457	457	AT3G22890.1	ATP sulfurylase, putative		2270	AT3G22890	0					352.865	312.741	392.67	252.609	276.449	354.247	251.38	307.169	266.349	264.796	298.203	349.04	316.571	397.131	226.642	247.051	239.056	276.563	240.037	379.478	249.451	260.135	244.554	294.07	326.231	301.207	234.52	232.258	218.297	284.204	296.62	247.172	338.368	355.073	365.154	311.487	302.259	324.476
7894	7894	AT4G04830.1	Unknown protein		1228	AT4G04830	0					352.643	1243.07	298.84	484.723	20.2355	738.889	17.5564	249.309	15.784	22.7538	22.1686	739.73	587.715	889.222	21.6681	26.2437	24.538	376.815	386.938	617.934	16.845	16.7788	19.0455	252.235	231.843	263.849	13.3533	16.1291	14.907	70.2223	74.0005	66.4672	345.335	329.919	382.675	1191.13	1250.13	1287.96
617	617	AT3G45030.1	40S ribsomomal protein		1008	AT3G45030	0					352.194	350.712	368.942	353.285	188.425	189.921	216.07	277.538	197.866	188.048	179.36	186.396	189.22	194.148	186.76	207.14	200.548	191.308	177.681	179.208	228.965	205.382	213.863	253.256	267.814	311.543	217.898	186.226	230.16	490.777	413.955	460.296	312.452	342.783	401.346	353.914	328.499	369.723
1342	1342	AT1G04040.1	unknown protein		1503	AT1G04040	0					352.089	394.334	347.719	346.629	116.326	102.617	97.7987	107.702	98.5772	117.365	133.036	104.263	114.772	88.8164	119.014	107.241	111.44	106.742	93.2463	86.0704	100.442	97.763	95.191	115.901	100.514	106.691	101.979	103.6	116.058	74.5966	79.9867	80.4066	328.277	331.046	396.943	387.047	389.045	406.91
1151	1151	AT1G78080.1	putative AP2 domain containing protein (At1g78080)		1825	AT1G78080	0					351.514	394.346	413.455	433.473	115.996	164.682	116.916	188.112	112.077	116.763	119.149	159.585	155.858	178.604	123.28	118.817	121.64	159.926	174.124	187.537	120.107	126.818	103.823	161.974	182.404	219.959	121.534	118.866	124.961	224.38	222.459	217.542	295.871	385.357	373.314	368.909	409.418	404.711
3157	3157	AT3G16470.1	putative lectin		2116	AT3G16470	0					350.977	271.958	273.636	258.059	48.646	73.0567	50.1453	63.2684	43.6414	45.4407	56.8558	75.12	69.8222	74.2279	48.5334	60.7288	40.4384	64.4528	67.8927	55.6403	51.4568	49.1142	49.865	53.7344	71.3541	64.7167	46.4091	56.0873	62.7385	46.2898	43.9908	39.6653	304.98	408.073	339.877	260.257	294.833	260.785
776	776	AT2G09990.1			722	AT2G09990	0					350.679	341.853	311.595	319.923	148.866	161.652	160.218	209.982	161.176	145.9	139.523	155.236	161.106	168.615	146.422	168.426	165.089	172.342	148.507	163.306	171.751	153.086	155.818	184.951	215.508	229.488	165.476	146.988	171.528	323.751	284.838	323.376	315.694	326.793	409.55	350.681	308.761	366.116
11322	11322	AT4G26320.1	arabinogalactan-protein AGP13		371	AT4G26320	0					349.833	333.914	310.921	296.775	7.94013	8.23608	5.42603	3.94897	9.04151	8.17759	6.60129	4.92523	4.33951	15.4435	5.37313	5.70581	8.54378	3.45549	2.44959	6.10143	6.23086	3.35416	6.69306	3.02962	6.89345	1.92385	3.26842	4.41764	4.43443	3.20658	0.912282	0.947514	371.159	268.117	410.224	344.979	312.479	344.284
9483	9483	AT4G34600.1	putative protein		975	AT4G34600	0					349.831	392.88	389.124	387.437	12.8538	18.6329	11.0465	19.6702	12.2295	12.1216	14.2102	17.8468	15.2278	22.8241	13.2868	16.0713	10.1594	22.947	14.2826	21.3929	9.54799	9.30789	14.2837	17.0753	20.5196	21.4158	10.1652	13.5605	14.6814	15.2265	12.4712	16.6845	264.718	416.937	367.839	364.988	445.726	367.925
738	738	AT2G05220.1	40S ribosomal protein S17		1463	AT2G05220	0					349.664	348.796	354.148	349.734	167.762	166.402	183.648	232.942	168.676	162.864	171.745	158.028	166.03	175.147	158.795	184.651	172.052	174.654	154.241	161.68	186.805	179.629	184.509	207.42	227.177	264.23	184.57	166.768	196.915	348.12	300.964	310.827	326.823	336.485	385.685	352.694	335.437	358.257
2852	2852	AT4G14010.1			550	AT4G14010	0					348.141	345.943	341.672	371.387	44.734	40.0342	42.0531	46.6748	48.363	50.0619	35.7771	42.2595	30.245	47.5981	44.0881	43.7544	33.9686	42.3584	35.3575	37.4205	44.1914	34.7169	47.251	41.6975	53.0295	45.2974	48.5604	40.9583	46.7089	36.818	30.7211	38.8747	332.117	350.006	362.301	354.223	335.806	347.801
11289	11289	AT5G53250.1	predicted GPI-anchored protein		612	AT5G53250	0					346.862	307.873	264.001	255.339	12.2554	8.8638	13.3208	7.78608	9.10216	15.2039	12.4601	3.89445	8.32824	14.3687	10.9196	12.9625	15.189	6.94601	4.76748	6.59588	11.7121	9.02473	19.2257	9.06566	9.02073	5.27184	9.72761	15.7395	15.253	4.24657	3.69013	4.12062	374.052	281.667	384.866	298.667	307.404	317.549
567	567	AT3G07230.1			494	AT3G07230	0					346.423	344.181	376.975	343.197	222.541	285.824	248.321	355.565	216.516	234.685	216.421	274.756	269.386	313.329	233.728	225.12	209.235	257.325	275.578	280.511	230.376	245.137	269.45	345.813	345.856	375.026	234.86	227.965	291.919	524.524	384.236	398.534	274.851	376.529	387.889	331.877	356.66	344.007
355	355	AT5G60360.3	AALP protein		2472	AT5G60360	0					345.743	442.007	353.186	431.671	309.627	580.533	296.266	556.405	336.67	302.495	289.716	587.898	537.836	615.865	331.918	312.519	309.198	478.981	485.622	518.591	311.022	302.633	275.144	498.062	553.101	618.052	312.563	292.03	288.069	525.008	566.083	525.863	326.101	357.395	353.734	457.336	461.181	407.503
11951	11951	AT5G66690.1	UTP-glucose glucosyltransferase		1714	AT5G66690	0					344.889	477.062	342.695	446.142	7.45454	19.8543	11.1725	17.8802	8.15229	7.09998	7.11136	19.5134	17.3225	22.7269	10.6113	13.0231	9.73563	22.1248	12.5191	30.142	10.3653	9.94247	13.2096	11.6333	21.5739	20.4333	8.97457	15.801	11.8303	15.4361	18.2421	18.3277	328.387	371.377	334.902	482.828	473.381	474.976
646	646	AT4G35750.1			1356	AT4G35750	0					343.357	253.997	331.942	335.601	201.367	242.937	164.348	192.592	191.562	212.953	199.585	245.224	231.535	252.051	155.515	155.407	153.452	191.513	194.313	216.96	162.341	146.784	183.919	181.775	200.548	195.452	172.964	175.187	192.196	187.149	183.896	160.727	289.266	383.969	356.837	246.218	274.824	240.949
1041	1041	AT4G30010.1	unknown protein		1313	AT4G30010	0					343.34	381.618	349.828	350.009	112.45	157.971	119.199	198.436	123.158	105.921	108.271	149.844	143.118	180.951	115.854	117.9	102.658	146.177	130.795	145.547	115.291	112.146	130.161	183.297	196.458	215.554	112.397	108.822	128.574	375.962	320.259	341.362	319.051	326.414	384.556	394.106	364.834	385.913
238	238	AT4G05070.1	putative protein		525	AT4G05070	0.00345705			0.482616	0.00345705	343.133	220.974	332.246	316.513	469.803	429.442	467.486	402.578	436.768	482.969	489.673	455.157	408.98	424.19	390.823	450.237	503.231	368.676	449.77	467.548	491.207	365.663	545.589	391.419	425.411	390.905	366.294	355.832	368.919	324.757	350.819	317.899	301.491	349.186	378.722	248.599	193.138	221.185
1207	1207	AT5G62700.1	tubulin beta-2/beta-3 chain (sp|P29512)		2315	AT5G62700	0					342.655	328.918	339.689	328.249	112.389	92.6304	122.562	114.886	108.166	114.593	114.407	102.689	97.8434	77.3588	114.046	129.961	124.634	114.885	101.837	92.8344	121.973	129.617	116.095	109.612	111.717	123.328	121.656	113.931	122.34	96.5646	112.81	113.012	333.974	333.587	360.403	337.059	305.971	343.724
893	893	AT3G07110.2	putative 60S ribosomal protein L13A		1510	AT3G07110	0					342.273	341.705	345.2	321.703	133.186	136.828	144.688	181.811	141.657	122.769	135.133	134.352	136.035	140.096	120.641	138.62	131.496	138.895	117.568	125.074	152.018	133.431	148.614	168.149	171.67	205.614	140.448	127.657	145.614	337.125	294.564	316.756	310.123	327.798	388.899	356.309	306.454	362.353
6363	6363	AT3G09270.1	putative glutathione transferase		1001	AT3G09270	0					342.078	391.506	401.594	465.255	12.3503	35.0698	12.4389	59.999	20.6292	6.01589	10.4058	36.3051	31.3077	37.5965	6.92577	11.2813	11.1893	40.9155	39.1821	62.736	11.6301	14.3286	11.3581	51.0802	75.2465	53.6704	7.66247	10.4658	13.861	85.4592	83.0235	92.5216	341.435	324.687	360.112	417.919	414.69	341.909
10300	10300	AT3G20370.1			1855	AT3G20370	0					341.288	331.582	362.715	346.331	10.5244	12.2369	13.4012	15.2484	10.7201	10.4693	10.3839	9.32998	12.7292	14.6516	10.7713	14.0142	12.3318	18.2874	12.4267	16.2561	12.6493	16.9901	10.5642	14.4697	16.3838	14.8918	10.3889	13.2304	16.2998	15.8448	16.0081	14.3103	321.657	332.134	370.072	342.007	355.564	297.175
992	992	AT5G08670.1	H+-transporting ATP synthase beta chain (mitochondrial) -like protein		3060	AT5G08670	0					341.131	367.188	362.648	368.281	118.394	135.539	122.811	178.976	128.197	112.152	114.832	130.711	134.595	141.311	116.495	125.892	122.885	144.807	118.094	127.459	129.827	122.521	116.086	154.293	174.278	208.357	127.172	118.175	120.616	285.271	308.971	292.191	354.472	345.198	323.722	388.076	340.095	373.392
590	590	AT3G17020.1	unknown protein		1622	AT3G17020	0					341.033	314.403	347.955	351.354	190.208	247.854	185.443	234.273	206.415	188.796	175.412	262.018	232.307	249.238	182.439	166.423	163.028	218.724	237.821	244.376	183.442	171.279	201.608	240.228	221.405	241.185	170.082	194.805	203.938	227.942	220.677	217.274	295.24	362.776	365.083	323.396	302.696	317.118
730	730	AT5G57290.1	60S acidic ribosomal protein P3		1125	AT5G57290	0					339.68	367.926	366.243	350.593	162.789	183.102	194.172	234.937	170.022	152.977	165.369	181.923	178.199	189.184	165.461	181.608	164.417	176.876	164.576	169.745	196.46	182.024	204.032	218.961	224.891	260.958	176.745	170.312	206.563	383.323	334.912	366.428	338.109	339.231	341.7	386.12	348.037	369.62
3	3	AT1G67090.1	putative ribulose bisphosphate carboxylase, small subunit		1267	AT1G67090	0.00287101			0.36416	0.00287101	338.966	288.487	238.012	197.056	20516.4	14541.6	22563.5	13487.3	19558	20760.2	21230.9	14803.3	15533	13288.5	20426.4	20866.2	22007.8	17997	17898.5	15344.1	21905.3	22252	23533.3	15239.4	13339.5	11882.9	22947.3	19550.7	18805	11180.2	12188.9	11997.2	278.693	436.665	301.54	269.719	364.459	231.282
700	700	AT3G56800.1	calmodulin-3		1541	AT3G56800	0					338.469	384.645	342.022	349.917	169.28	195.128	165.402	196.3	175.583	158.15	174.108	197.714	188.407	199.264	153.368	175.06	147.615	177.605	183.153	183.531	155.685	159.288	181.233	196.514	187.066	205.319	155.771	160.237	187.973	194.878	177.438	175.778	299.727	348.611	367.068	370.345	397.828	385.761
598	598	AT2G46490.1			648	AT2G46490	0					338.156	315.288	330.044	334.762	216.058	207.588	192.328	168.801	203.82	222.202	222.152	213.98	202.465	206.318	193.164	227.139	194.496	175.901	194.504	199.247	176.532	172.899	227.554	164.458	170.86	171.085	193.621	205.073	201.458	182.545	166.277	182.733	316.784	344.381	353.304	319.234	308.943	317.688
680	680	AT4G37830.1	unknown protein		1356	AT4G37830	0					337.817	370.867	348.067	347.608	170.072	218.658	174.797	243.174	180.439	165.037	164.739	212.672	206.246	237.056	161.697	174.482	156.522	206.607	187.956	205.191	174.138	160.634	189.619	227.034	234.258	268.231	168.41	160.528	183.087	340.016	315.873	311.386	309.186	327.409	376.855	381.335	344.998	386.268
721	721	AT2G44120.2	At2g44120/F6E13.25		1667	AT2G44120	0					337.521	324.967	332.335	310.153	157.575	146.88	156.548	195.975	170.791	149.58	152.355	145.783	148.441	146.417	144.175	164.081	147.664	148.162	130.517	136.175	163.012	147.592	159.041	174.953	194.126	218.846	158.144	144.964	168.833	339.122	299.456	316.294	299.146	324.381	389.035	326.514	322.564	325.822
11511	11511	AT5G43350.1	phosphate transporter (gb|AAB17265.1)		2161	AT5G43350	0					337.324	266.216	313.319	305.705	7.17642	11.4832	7.87123	12.844	8.75811	5.41313	7.35802	11.9278	9.78661	12.7353	7.5172	8.70894	9.0274	14.3729	8.79772	13.1797	7.25228	7.80311	8.55831	10.216	15.4271	12.8889	5.71818	8.37455	9.8119	9.93814	11.1702	11.2331	343.318	357.706	310.948	281.662	291.634	225.351
1114	1114	AT5G54160.1	O-methyltransferase		2368	AT5G54160	0					336.215	398.978	334.025	350.526	116.643	169.749	138.16	163.926	115.181	106.959	127.788	162.435	170.422	176.389	133.893	141.24	137.525	155.422	148.955	148.846	140.267	152.305	121.909	164.032	161.329	166.418	119.681	104.75	110.84	129.106	138.904	96.5227	309.154	352.821	346.67	397.81	419.493	379.632
762	762	AT5G65360.1	histone H3 (sp|P05203)		723	AT5G65360	0					335.295	353.25	350.217	331.755	152.303	113.54	174.081	145.634	163.388	146.719	146.801	114.319	113.241	113.06	144.322	189.795	170.473	157.176	129.433	113.651	161.476	177.647	183.119	155.353	137.666	143.884	160.075	158.058	195.926	143.956	146.535	145.895	311.25	312.86	381.775	363.427	331.691	364.632
1193	1193	AT2G33040.1	mitochondrial F1-ATPase, gamma subunit (ATP3_ARATH)		2494	AT2G33040	0					333.261	368.355	346.029	348.123	103.245	130.648	110.973	162.262	108.911	97.5003	103.324	126.289	132.237	133.418	104.806	111.658	106.628	140.266	117.881	127.697	115.096	111.05	106.773	145.818	160.367	180.601	107.569	103.952	116.452	249.067	266.627	261.628	320.801	318.479	360.502	371.315	366.416	367.333
916	916	AT5G61170.1	40S ribsomal protein S19 - like		1342	AT5G61170	0					331.101	342	338.627	317.307	127.508	123.324	146.496	165.742	137.855	117.936	126.733	123.062	122.507	124.403	124.12	139.038	133.773	129.72	117.777	123.105	152.486	139.653	147.35	154.133	164.349	178.744	144.945	132.575	151.496	284.042	269.827	311.265	308.065	313.214	372.024	353.752	312.156	360.093
3316	3316	AT5G13420.1	transaldolase - like protein		2521	AT5G13420	0					331.076	325.397	320.916	317.654	37.2304	65.9546	50.1137	75.1805	41.6179	33.7956	36.2777	61.9321	60.6392	75.2926	43.6873	42.3269	43.3163	65.013	50.6725	65.4308	56.3735	55.5454	38.4222	66.1406	78.1199	81.2811	36.0379	45.2055	46.9355	83.9659	91.5981	87.0335	316.018	346.289	330.921	340.519	334.029	301.642
2044	2044	AT5G14200.1	3-isopropylmalate dehydrogese		2201	AT5G14200	0					330.832	113.149	378.015	174.15	88.8643	19.6698	106.716	21.483	66.3715	104.653	95.5685	17.4704	28.3362	13.2029	105.344	111.345	94.9575	13.8631	14.8637	10.8607	98.8636	111.29	109.995	20.0053	24.2939	20.1499	94.4251	97.7896	89.9146	59.4848	57.7402	34.8493	292.958	361.286	338.253	121.786	116.441	101.221
647	647	AT1G11910.1	putative aspartic proteise		4200	AT1G11910	0					330.724	367.053	332.162	386.034	178.547	298.223	191.69	283.351	191.561	177.785	166.296	297.745	281.405	315.518	200.673	184.523	187.314	278.28	258.359	288.981	206.15	186.11	182.811	260.284	286.023	303.745	180.487	185.506	189.324	282.622	319.809	313.688	323.382	356.997	311.793	388.76	363.912	348.486
714	714	AT3G44010.1	ribosomal protein S29 - like		1270	AT3G44010	0					329.358	333.897	316.507	296.544	153.235	165.552	172.545	209.958	173.071	151.257	135.378	169.873	148.314	178.468	148.684	167.863	147.646	167.569	146.788	160.676	173.281	159.724	184.63	193.333	213.595	222.946	172.708	127.488	184.566	310.673	282.092	311.585	304.602	319.252	364.221	351.037	301.312	349.341
1464	1464	AT1G51650.1	unknown protein		1315	AT1G51650	0					328.851	350.192	341.518	313.711	88.8477	119.784	94.1583	155.551	91.3691	82.3222	92.8519	108.787	110.151	140.414	87.7227	92.7191	82.0311	116.589	98.7656	118.235	90.1342	88.9728	103.368	141.841	154.343	170.468	94.1447	83.6291	108.789	289.24	232.97	244.964	283.988	317.693	384.871	350.984	332.952	366.64
2351	2351	AT3G19030.1	unknown protein		446	AT3G19030	0					328.816	236.094	374.397	310.462	68.8434	79.9755	59.4004	91.4275	58.2532	61.8617	86.4152	76.1246	75.8471	87.9549	50.7182	61.4941	46.7882	58.7055	65.5982	128.931	48.6981	49.643	79.86	91.0303	88.2902	94.9621	37.4936	41.5152	49.3219	108.442	89.4431	87.939	233.772	357.823	394.854	246.135	239.277	222.87
2423	2423	AT4G13930.1	hydroxymethyltransferase		2415	AT4G13930	0					328.604	390.623	330.748	324.907	55.3893	57.5332	69.0017	76.0883	56.4564	53.058	56.6536	55.6752	58.8514	58.0729	61.0013	65.3473	62.2962	64.7633	62.7416	56.8638	69.2166	72.6341	65.1545	74.2198	74.2379	79.8072	69.7654	66.7056	68.1012	86.0812	82.9372	82.3931	330.246	305.813	349.752	403.253	376.713	391.902
267	267	AT4G20260.4			2757	AT4G20260	0					328.426	392.245	352.623	403.17	435.064	511.34	407.376	489.362	405.74	464.086	435.367	532.848	507.061	494.111	462.585	429.65	389.401	437.736	485.33	496.776	406.154	374.12	441.854	469.64	473.537	524.91	376.952	430.478	439.762	442.091	437.685	458.256	317.028	348.186	320.063	365.737	432.187	378.812
9295	9295	AT1G55990.1			465	AT1G55990	0					327.347	345.607	241.087	301.137	13.9232	20.8046	10.9409	14.06	12.5982	8.82462	20.3469	24.1009	15.2453	23.0675	13.4376	19.9048	15.9502	13.6417	8.8551	12.4511	10.1883	10.4955	12.1388	8.63428	16.3416	17.2042	16.9017	14.15	9.14711	6.16756	12.146	5.32071	364.679	330.811	286.552	341.314	333.268	362.238
4709	4709	AT2G27510.1	putative ferredoxin		1398	AT2G27510	0					326.514	322.606	310.973	330.981	26.7529	46.5782	32.7435	55.841	28.7241	26.907	24.6276	38.9745	40.6084	60.1518	27.2801	29.1994	26.7021	37.4624	29.7527	44.1847	35.3911	31.0165	31.823	44.4887	61.0096	62.0246	28.3677	29.8959	36.6179	66.9459	58.7961	55.834	300.901	325.689	352.951	336.481	318.784	312.554
701	701	AT5G20650.1	unknown protein		740	AT5G20650	0					326.367	333.492	305.189	329.91	168.54	215.719	174.755	215.73	175.566	170.175	159.878	214.053	204.447	228.656	180.584	175.035	167.012	208.994	205.966	220.55	175.373	177.996	170.895	209.066	217.239	220.886	171.465	163.684	178.542	201.936	204.477	200.08	303.441	330.575	345.084	342.764	324.854	332.858
1074	1074	AT2G21870.1	putative ATP synthase		2540	AT2G21870	0					325.248	351.872	339.612	335.144	116.901	144.75	121.149	186.643	119.298	112.353	119.052	139.723	142.232	152.296	112.573	123.441	105.753	146.308	126.64	136.803	112.778	118.17	132.499	171.206	184.122	204.601	114.076	114.058	135.477	323.835	306.044	321.213	307.914	310.11	357.721	351.332	348.703	355.582
1504	1504	AT5G22440.1	60S ribosomal protein L10A		1611	AT5G22440	0					324.717	346.016	345.23	308.318	86.4102	85.143	95.1705	120.327	88.9261	83.2148	87.0896	82.1836	83.6052	89.6402	85.5934	103.208	90.1838	85.8586	83.143	74.6468	93.6769	97.758	94.0767	111.122	114.237	135.621	99.0252	90.8053	109.366	231.532	211.862	230.256	281.694	308.862	383.596	334.334	358.477	345.237
17420	17420	AT5G63660.1	putative protein		371	AT5G63660	0					324.655	260.219	313.729	289.725	3.64014	4.00391	3.0461	2.3802	2.10268	5.24205	3.5757	2.11081	3.31845	6.58246	1.02345	3.4731	5.27704	2.22139	2.44959	3.90492	0.429714	3.35416	5.35444	3.28209	3.30885	0.54967	1.02138	0.736274	5.60138	0	0.684211	0	279.253	292.932	401.781	280.441	258.105	242.11
827	827	AT5G62690.1	tubulin beta-2/beta-3 chain (sp|P29512)		2315	AT5G62690	0					324.167	312.466	333.843	314.571	148.965	136.892	157.719	164.525	150.995	152.267	143.634	147.034	139.429	124.214	153.382	171.389	163.838	155.575	148.252	145.154	166.062	161.934	145.161	150.244	166.624	176.707	163.816	154.741	159.275	167.598	181.619	188.281	309.554	325.065	337.881	316.826	285.471	335.1
921	921	AT1G66410.2	calmodulin-4		1725	AT1G66410	0					323.67	363.282	329.573	337.509	127.849	198.633	130.852	200.31	137.122	118.803	127.622	199.884	184.232	211.782	126.211	130.116	113.442	177.701	172.711	186.778	124.543	123.662	144.351	195.533	198.449	206.948	118.649	133.943	152.316	237.379	201.729	205.351	285.499	348.651	336.859	351.672	376.357	361.816
1017	1017	AT5G37780.3	calmodulin 1 (CAM1)		1679	AT5G37780	0					323.433	343.355	329.639	341.588	109.433	168.106	112.261	166.62	125.403	101.59	101.306	170.767	157.757	175.793	109.19	110.858	103.525	147.117	149.645	165.39	109.099	106.979	120.705	163.836	166.94	169.084	108.653	119.662	136.613	191.163	179.129	193.003	290.606	332.663	347.029	332.233	348.186	349.645
684	684	AT1G30880.1	unknown protein		931	AT1G30880	0					323.072	275.414	321.804	281.793	165.572	163.145	155.784	256.793	179.366	169.946	147.405	156.106	164.547	168.783	168.097	164.418	143.117	146.129	156.068	171.404	157.104	149.017	161.232	217.039	251.759	301.58	141.522	162.897	189.225	492.361	404.976	415.282	265.511	331.218	372.487	266.456	286.374	273.413
663	663	AT4G02890.3	polyubiquitin		1499	AT4G02890	0					322.823	333.181	326.136	317.06	172.642	227.706	211.612	259.211	184.749	165.366	167.81	226.772	225.766	230.579	193.208	199.212	200.028	230.436	223.17	222.81	200.978	222.869	210.989	237.111	268.499	272.024	220.379	200.126	209.033	295.324	290.841	287.632	318.07	314.89	335.51	330.156	340.589	328.798
162	162	AT4G36040.1	DJ-like protein		1104	AT4G36040	0					322.554	274.813	342.56	323.79	607.373	824.992	653.443	722.187	588.253	585.722	648.145	839.36	785.833	849.783	604.147	631.046	617.594	576.618	673.83	724.752	721.903	585.438	652.989	648.65	788.194	729.717	571.766	536.379	516.129	590.788	655.33	562.889	298.977	368.806	299.879	280.831	264.404	279.204
644	644	AT3G61110.1	ribosomal protein S27		1271	AT3G61110	0					321.738	318.168	325.543	299.866	184.125	207.262	199.317	263.468	192.805	180.36	179.209	207.935	198.968	214.884	177.861	200.13	180.503	209.258	184.887	200.802	210.533	193.789	193.63	245.854	265.671	278.88	201.585	164.086	215.078	406.811	339.15	374.278	266.275	319.525	379.414	333.365	284.519	336.62
1091	1091	AT1G22300.1	unknown protein		2451	AT1G22300	0					320.801	336.267	325.636	323.708	114.783	140.822	115.24	153.498	117.738	110.511	116.1	138.74	140.106	143.619	120.626	121.586	107.636	136.948	134.131	141.049	109.684	116.979	119.056	151.652	152.715	156.127	110.861	114.358	130.705	187.536	176.609	189.033	295.088	326.682	340.634	333.897	343.642	331.263
838	838	AT3G22440.1	unknown protein		2447	AT3G22440	0					320.118	301.009	335.368	353.219	141.85	156.175	130.576	163.819	148.903	146.8	129.848	182.953	145.838	139.735	156.777	155.068	155.007	169.057	161.439	168.244	155.552	143.749	92.4271	154.248	163.743	173.466	146.514	142.761	141.508	117.278	149.517	147.998	293.976	388.773	277.605	297.578	300.278	305.171
618	618	AT1G57720.1	unknown protein		2764	AT1G57720	0					319.647	303.929	327.73	314.412	174.786	170.351	167.593	211.712	197.681	163.19	163.486	170.386	174.933	165.734	166.605	171.739	167.424	171.945	157.457	169.434	182.86	165.592	154.327	183.337	211.918	239.882	158.797	163.273	180.067	311.237	311.435	320.682	293.285	323.68	341.977	308.128	285.14	318.519
717	717	AT2G17360.1			1834	AT2G17360	0					319.628	304.055	312.555	288.231	160.826	142.962	166.006	194.032	172.163	151.787	158.528	144.75	148.658	135.479	148.587	164.221	160.099	158.853	138.179	143.698	176.52	159.43	162.069	175.09	192.733	214.274	168.413	151.228	175.487	325.656	291.407	336.356	285.619	308.8	364.465	308.881	277.712	325.571
854	854	AT5G17190.1	unknown protein		766	AT5G17190	0					317.904	345.322	316.184	312.113	136.064	176.388	155.842	230.464	145.865	133.733	128.593	173.777	169.185	186.201	151.143	151.008	130.205	170.226	169.182	182.82	152.873	142.771	171.881	217.918	230.27	243.203	137.449	150.508	164.071	295.204	275.472	300.805	298.393	298.627	356.691	331.092	360.218	344.656
2663	2663	AT1G53541.1			111	AT1G53541	0					317.611	339.744	420.944	339.39	65.423	118.727	107.242	231.381	51.4838	56.2985	88.4867	109.64	112.969	133.573	93.3594	123.245	65.3946	94.7395	97.7865	110.42	107.458	104.671	109.596	224.519	208.411	261.213	98.9847	109.512	170.79	463.845	364.358	349.986	256.806	307.571	388.456	353.601	278.111	387.52
474	474	AT1G06040.1	salt-tolerance protein		1478	AT1G06040	0					317.263	325.682	274.303	309.317	275.689	284.104	301.912	289.62	257.49	294.254	275.322	293.092	287.095	272.124	328.048	298.779	294.446	294.437	298.737	313.654	287.232	349.179	269.325	281.796	294.052	293.011	328.459	325.412	314.825	266.862	255.741	236.967	275.134	354.363	322.292	326.84	347.898	302.309
681	681	AT2G33370.1	60S ribosomal protein L23		1168	AT2G33370	0					316.777	288.661	304.422	281.005	166.238	142.808	182.752	226.476	180.347	166.382	151.984	139.893	135.424	153.108	149.587	168.007	172.192	171.668	149.75	154.145	196.401	174.947	176.909	211.098	222.678	245.653	180.915	151.539	188.148	398.989	372.78	400.988	292.214	297.945	360.173	302.162	251.933	311.887
728	728	AT5G27700.1	ribosomal protein S21 - like		1205	AT5G27700	0					316.134	291.22	324.549	300.391	156.827	153.643	151.853	190.265	170.102	152.308	148.071	148.686	150.76	161.482	151.055	162.53	145.675	149.519	143.029	149.043	147.519	144.377	163.664	169.963	195.878	204.953	155.734	147.188	185.402	321.605	240.872	294.952	263.442	312.922	372.039	291.066	286.415	296.178
707	707	AT5G41685.1			575	AT5G41685	0					315.953	341.172	315.02	296.158	162.375	206.275	177.528	246.85	174.443	156.019	156.662	215.661	193.628	209.535	167.866	170.37	162.373	194.203	192.551	213.598	191.89	170.007	170.687	231.396	238.22	270.933	170.822	170.086	193.633	345.014	324.684	325.103	287.439	310.917	349.502	320.381	364.313	338.823
824	824	AT2G28840.1			2406	AT2G28840	0					315.905	323.463	315.275	319.431	144.097	203.495	137.704	192.42	151.535	137.015	143.742	203.106	202.313	205.066	141.835	143.078	131.702	163.156	189.356	204.245	141.586	145.504	126.023	184.641	193.655	198.965	134.142	153.246	150.492	133.335	139.927	136.403	289.084	342.431	316.2	318.946	326.549	324.895
945	945	AT4G29390.1	RIBOSOMAL PROTEIN S30 homolog		997	AT4G29390	0					315.856	316.412	313.552	295.368	127.297	155.864	158.548	204.373	134.348	122.165	125.379	153.405	145.823	168.363	119.66	136.558	130.896	151.358	140.56	149.648	164.886	154.289	156.47	190.716	200.413	221.99	154.701	124.873	160.133	363.701	331.127	346.913	286.013	297.146	364.409	324.338	295.516	329.382
788	788	AT4G29905.1			711	AT4G29905	0					315.717	150.148	393.794	388.124	199.375	127.766	232.907	281.731	159.243	221.023	217.859	126.227	134.974	122.096	237.427	205.232	215.484	149.144	213.957	191.932	215.963	241.472	241.287	268.493	292.861	283.839	245.932	235.098	244.431	246.883	246.023	224.411	249.999	334.979	362.173	150.829	172.912	126.704
813	813	AT5G64140.1	40S ribosomal protein S28 (sp|P34789)		969	AT5G64140	0					315.714	334.845	318.438	298.921	142.863	136.427	152.532	184.117	153.306	134.712	140.571	133.754	133.356	142.17	138.935	154.968	136.623	142.472	127.762	134.16	155.016	144.921	157.659	171.038	184.405	196.909	146.602	136.384	175.841	350.526	292.377	327.136	276.156	301.389	369.597	326.512	325.645	352.378
820	820	AT4G21105.1			1321	AT4G21105	0					315.536	363.725	351.953	339.779	147.194	218.147	157.37	257.908	151.962	139.084	150.535	198.375	209.327	246.74	147.741	157.343	137.023	196.701	175.683	191.342	146.176	150.482	175.452	237.164	258.181	278.38	150.563	146.762	180.465	447.169	363.736	380.942	270.534	316.083	359.99	348.643	378.097	364.436
710	710	AT4G11150.1	vacuolar-type H+-ATPase subunit E1 (VHA-E1)		1998	AT4G11150	0					313.758	355.996	316.605	323.772	169.968	214.132	186.556	261.553	173.896	167.649	168.359	200.226	209.229	232.94	178.688	177.208	168.664	211.223	200.337	202.293	191.117	181.165	187.385	241.812	260.134	282.712	177.865	170.969	178.839	351.586	321.957	340.797	303.714	298.523	339.038	354.626	345.97	367.391
795	795	AT1G41880.1	ribosomal protein		1516	AT1G41880	0					313.723	329.705	322.969	316.654	148.889	173.496	169.846	207.053	158.032	135.472	153.164	165.742	175.087	179.659	138.327	165.262	152.016	168.042	150.184	164.653	169.656	163.052	176.83	196.994	196.585	227.579	164.503	141.62	169.439	317.535	281.348	283.844	283.707	298.76	358.702	333.984	308.295	346.837
861	861	AT1G53910.1	unknown protein		1859	AT1G53910	0					311.795	338.076	319.936	334.736	146.264	228.9	158.178	223.737	145.183	144.334	149.274	232.697	219.535	234.468	157.34	159.996	148.249	214.421	214.411	228.962	173.068	157.459	144.008	210.446	221.555	239.211	151.354	161.094	150.133	223.794	244.392	228.331	292.22	339.965	303.199	321.735	367.417	325.075
16385	16385	AT5G46900.1	extA (emb|CAA47807.1)		702	AT5G46900	0					311.544	302.176	307.94	372.653	3.02079	4.30795	2.53947	0.583583	2.94268	5.2896	0.830096	1.57927	0.784568	10.56	4.90264	3.38926	4.62414	0.61622	0.281376	0.187374	1.65962	1.2671	4.69168	1.75075	0	0	1.45123	0.39818	0.93094	0.67649	0.0871011	0	317.562	268.461	348.61	292.106	300.712	313.71
588	588	AT1G74453.1			110	AT1G74453	0					310.35	275.631	335.894	359.406	234.374	295.524	211.648	342.536	206.905	283.183	213.033	332.808	267.319	286.446	218.459	190.717	176.088	278.188	359.491	306.713	261.992	179.506	193.446	380.149	298.125	349.334	216.898	244.028	295.187	515.302	479.091	579.915	273.553	335.116	322.382	315.236	252.991	258.667
1278	1278	AT3G56240.1	copper homeostasis factor		1288	AT3G56240	0					310.347	263.209	334.114	327.304	103.443	112.651	99.2283	93.1107	102.669	99.1456	108.515	112.423	103.782	121.747	92.6305	111.507	81.7982	110.819	86.5689	94.3396	95.8583	87.0267	114.8	97.3858	88.1082	93.838	90.7584	107.92	112.993	80.5802	75.4622	79.8844	290.343	321.191	319.508	267.427	260.579	261.622
2005	2005	AT5G56030.2	HEAT SHOCK PROTEIN 81-2 (HSP81-2) (sp|P55737)		2640	AT5G56030	0					310.204	391.577	359.943	375.661	63.149	108.555	85.0819	164.3	67.607	56.8456	64.9945	103.22	108.247	114.197	79.8008	112.608	106.129	113.699	105.918	136.758	92.4131	88.2422	74.5903	141.473	169.409	182.019	79.715	74.6114	75.5951	229.169	256.285	270.228	304.128	298.632	327.852	394.911	385.166	394.655
1039	1039	AT1G22840.1	cytochrome C like protein		1288	AT1G22840	0					310.09	352.677	313.95	311.695	115.019	171.428	123.629	270.807	123.377	106.141	115.538	157.652	144.281	212.351	109.385	122.991	113.226	161.541	143.941	169.268	130.326	113.252	127.31	224.69	273.265	314.466	118.039	105.906	130.698	553.676	467.739	510.372	280.641	290.508	359.121	360.929	333.861	363.241
12975	12975	AT3G62040.1			1308	AT3G62040	0					309.745	222.528	293.822	220.555	6.54591	4.24816	5.17001	5.68248	6.72599	5.5382	7.37355	3.14262	3.97196	5.6299	4.75043	7.83024	4.09703	7.42047	3.50856	5.71066	4.97024	4.26237	6.27742	4.62204	6.88595	5.53946	4.89907	5.88908	7.58336	3.47458	3.74862	4.23293	277.983	348.364	302.889	219.152	252.276	196.156
1265	1265	AT2G19760.1	profilin 1		1381	AT2G19760	0					309.639	335.817	289.703	300.723	105.385	98.117	103.559	106.169	103.529	102.49	110.137	92.1761	98.3628	103.812	105.55	110.249	98.5373	99.7726	93.8661	94.4817	99.3648	95.1536	116.16	106.246	107.514	104.746	102.159	106.141	117.797	117.133	98.3364	108.056	290.323	289.928	348.667	336.73	341.35	329.372
1028	1028	AT2G32060.1			1301	AT2G32060	0					308.691	303.106	314.815	274.313	115.57	121.421	138.341	160.943	123.946	107.653	115.111	120.022	116.657	127.584	114.477	135.408	122.71	131.867	116.121	117.565	142.838	127.511	144.674	156.074	158.239	168.515	128.815	115.121	143.777	250.037	222.515	238.713	275.714	283.342	367.018	306.386	275.919	327.013
1362	1362	AT3G01280.1	putative porin		2258	AT3G01280	0					308.636	323.323	323.455	315.006	92.8342	121.067	98.7137	170.779	97.4197	88.89	92.1929	113.421	117.476	132.305	88.4416	98.8527	91.8643	108.458	99.2393	119.2	103.161	93.8536	99.1266	147.24	166.405	198.691	97.1731	91.9092	99.8313	311.517	298.591	305.495	284.563	294.298	347.048	331.469	310.566	327.935
7388	7388	AT2G38380.1	peroxidase like protein		2200	AT2G38380	0					307.991	276.039	210.422	238.872	17.5133	22.3081	15.7419	24.6485	17.1495	13.9025	21.488	26.1653	19.4414	21.3176	18.7038	25.8515	18.3972	23.2531	14.5594	16.6994	12.642	13.3412	21.2425	16.8956	29.7324	27.3175	20.3416	21.5524	17.1628	16.3579	22.1999	12.9628	263.895	360.204	299.873	250.935	295.715	281.466
816	816	AT1G22780.1	putative 40S ribosomal protein S18		1479	AT1G22780	0					307.887	300.514	310.321	283.524	146.318	120.413	149.077	179.726	152.797	144.84	141.316	119.682	118.788	122.769	131.045	152.671	134.923	137.87	116.963	122.478	154.967	140.918	151.347	169.473	173.582	196.122	144.326	131.658	168.716	333.799	274.248	296.237	286.083	280.527	357.05	303.19	277.322	321.03
492	492	AT5G59880.1	actin depolymerizing factor 3 - like protein		1664	AT5G59880	0					307.789	328.337	312.257	303.367	248.443	266.274	245.92	281.399	248.047	240.376	256.906	267.171	266.425	265.225	258.784	253.112	224.131	252.832	243.449	262.002	237.328	233.942	266.49	274.669	279.171	290.358	224.529	236.26	257.762	318.289	273.934	291.944	283.361	303.611	336.396	323.982	338.447	322.582
650	650	AT1G07820.1	histone H4		726	AT1G07820	0					307.022	315.429	302.484	304.983	187.459	143.723	172.42	159.786	191.038	192.516	178.823	148.77	138.204	144.194	167.983	191.066	176.074	154.705	148.699	148.44	158.893	156.03	202.338	163.168	162.18	154.009	162.473	160.688	193.775	121.011	123.825	125.634	297.356	290.552	333.158	330.82	298.642	316.824
1049	1049	AT4G36130.1	putative ribosomal protein L8		1315	AT4G36130	0					306.199	299.191	301.458	283.291	117.375	118.372	131.917	163.929	122.216	111.084	118.824	116.334	119.825	118.956	109.676	128.456	125.585	125.645	102.8	113.358	143.281	119.798	132.672	143.075	164.792	183.921	128.98	115.643	129.521	274.788	271.478	284.641	274.458	283.739	360.401	313.96	270.68	312.933
1239	1239	AT4G11600.1	phospholipid hydroperoxide glutathione peroxidase		1607	AT4G11600	0					305.875	377.116	391.619	450.829	102.134	253.013	130.556	356.47	105.35	100.342	100.709	238.712	226.421	293.905	118.298	108.532	96.4753	186.731	203.954	254.97	123.22	144.721	123.728	307.515	379.943	381.951	119.763	130.691	133.361	468.219	393.163	342.408	281.363	331.352	304.91	387.147	386.81	357.391
10371	10371	AT3G16430.1	putative lectin		1525	AT3G16430	0					304.909	254.567	285.558	304.043	10.0882	12.0106	9.7784	15.9258	10.5819	9.5437	10.139	12.914	10.574	12.5437	8.78446	14.1723	8.13222	13.9663	8.51481	13.7025	9.47476	8.05784	11.8026	10.0371	20.6883	17.052	9.71849	13.629	14.2996	13.3007	13.8745	13.9883	279.936	334.234	300.556	260.438	266.365	236.898
382	382	AT1G15690.1	Unknown protein		3530	AT1G15690	0					304.575	311.952	312.415	303.714	291.625	209.938	295.05	254.359	315.031	268.987	290.858	218.158	220.51	191.146	317.391	302.087	282.156	223.662	230.558	208.722	288.178	302.359	294.612	248.01	261.034	254.032	338.864	307.353	288.384	291.735	326.702	299.264	299.86	308.107	305.759	325.766	293.579	316.511
2126	2126	AT1G20450.1	putative cold-acclimation protein		1604	AT1G20450	0					303.911	436.168	311.869	383.439	72.1852	73.6104	80.6956	108.709	63.9819	70.688	81.8856	71.2216	76.9674	72.6423	72.7043	84.1951	75.0413	94.1019	89.7567	99.788	84.8207	84.656	72.61	102.44	107.593	116.094	78.9309	95.2616	87.6381	73.0184	64.6232	59.3397	282.858	316.822	312.054	410.662	453.699	444.142
1383	1383	AT3G55280.1	ribosomal L23a - like protein		1375	AT3G55280	0					303.878	330.375	324.479	298.068	93.3049	104.36	107.267	145.86	95.9361	89.9095	94.0692	100.935	103.774	108.371	86.5498	99.1129	90.4041	106.563	95.8929	99.9618	108.868	108.463	104.47	138.462	138.788	160.331	102.073	93.2305	112.846	276.882	239.273	262.069	260.92	295.458	355.257	321.268	341.763	328.095
17384	17384	AT3G28550.1	unknown protein		3223	AT3G28550	0					303.356	353.425	271.016	307.233	1.57818	4.62181	2.34465	2.96807	2.1258	1.49899	1.10975	2.98772	3.28833	7.58938	2.40538	2.05356	6.97183	8.80247	2.3867	5.9537	1.90349	3.46792	1.66255	4.72406	1.93699	2.24316	2.21699	2.83453	3.46655	0.583067	0.690529	0.11797	355.107	303.638	251.322	359.553	346.774	353.949
834	834	AT4G14270.1			852	AT4G14270	0.00304612			0.45666	0.00304612	303.17	268.224	325.527	317.447	138.854	193.151	166.798	197.085	150.118	128.711	137.732	203.053	191.313	185.086	133.606	164.878	146.072	165.251	205.112	202.196	171.119	146.619	182.655	192.03	203.55	195.675	138.752	152.129	175.806	220.146	215.238	211.143	251.566	321.177	336.768	263.401	269.16	272.112
847	847	AT2G34250.1	putative protein transport protein SEC61 alpha subunit		2804	AT2G34250	0					302.903	327.901	310.975	315.722	125.94	151.374	119.443	162.268	146.942	109.542	121.336	149.081	148.663	156.379	121.288	126.112	117.085	139.433	131.23	140.121	124.605	120.324	113.4	152.073	161.899	172.831	113.447	114.771	123.502	169.83	195.992	200.355	291.206	292.075	325.428	333.15	320.749	329.804
3204	3204	AT5G03380.1	farnesylated protein - like		2309	AT5G03380	0					302.235	313.89	324.454	347.701	40.6031	57.8146	37.5771	78.8074	42.9477	38.378	40.4837	61.0102	51.0899	61.3437	45.0341	42.5569	41.8758	64.1815	63.7193	77.5975	37.4177	47.3582	27.9554	71.2099	88.3519	76.8603	34.9455	42.133	37.8816	82.5104	81.0372	90.5156	284.725	340.348	281.631	315.599	327.67	298.402
1201	1201	AT5G08690.1	H+-transporting ATP synthase beta chain (mitochondrial) -like protein		2950	AT5G08690	0					301.678	320.667	306.907	318.741	102.104	123.708	111.098	164.601	108.568	97.5516	100.191	119.358	124.101	127.664	103.543	105.839	105.185	133.154	110.703	113.586	121.019	108.764	103.511	144.687	165.659	183.457	107.774	98.3003	103.431	267.022	287.718	292.719	305.733	303.44	295.86	341.053	290.62	330.327
775	775	AT5G38480.1	14-3-3 protein homolog RCI1 (pir||S47969)		1820	AT5G38480	0					301.464	343.953	315.074	308.862	157.691	166.14	163.198	187.031	161.456	145.907	165.709	161.92	170.935	165.566	169.917	173.406	151.88	169.864	158.832	159.863	153.895	159.445	176.253	181.589	183.269	196.236	154.178	154.384	169.208	220.347	208.471	219.731	283.226	294.501	326.666	333.667	354.332	343.859
171	171	AT1G72150.1			2521	AT1G72150	0					300.737	245.383	318.815	319.446	589.838	495.504	506.113	493.387	570.109	619.323	580.082	543.807	516.912	425.792	602.439	541.759	530.339	464.089	516.122	504.498	532.87	509.742	475.727	493.768	463.298	523.096	511.493	587.751	543.854	366.45	456.437	419.958	295.028	323.693	283.491	244.054	254.706	237.39
5664	5664	AT5G04950.1			1246	AT5G04950	0					300.535	365.181	270.945	337.905	26.1349	61.454	55.8488	99.46	23.6678	28.5407	26.1963	57.5304	65.3023	61.5292	42.1495	36.0945	42.0864	87.0859	78.2811	84.8574	67.2342	69.7525	30.5598	83.0912	116.293	98.9958	35.3306	46.9059	40.5055	88.099	85.0648	59.57	290.21	340.621	270.775	367.024	396.588	331.93
935	935	AT5G67510.1	60S ribosomal protein L26		639	AT5G67510	0					300.003	314.485	287.989	286.579	119.301	127.896	134.95	206.1	135.462	106.044	116.397	131.781	116.191	135.717	113.924	131.717	122.817	134.803	111.607	131.7	150.962	121.327	132.56	187.798	204.553	225.949	128.918	117.153	131.724	360.668	333.594	372.779	286.121	267.283	346.605	314.872	300.952	327.632
441	441	AT2G30930.1	unknown protein		1030	AT2G30930	0					298.972	309.855	283.23	284.229	247	165.031	136.941	155.364	279.63	231.831	229.538	172.931	175.817	146.344	195.175	167.938	140.851	139.617	136.933	140.136	136.007	130.521	144.294	165.379	143.215	157.497	122.166	160.766	192.799	117.778	119.449	129.415	293.822	286.454	316.64	298.103	321.356	310.106
641	641	AT5G49720.1	cellulase homolog OR16pep precursor (pir||S71215)		2898	AT5G49720	0					298.744	319.711	291.033	308.736	196.569	183.9	195.505	221.089	193.195	194.482	202.03	190.575	188.631	172.493	214.475	212.896	192.217	211.031	196.695	198.974	204.234	196.26	186.022	210.194	218.63	234.444	207.806	219.978	206.783	177.765	200.927	200.727	278.955	315.799	301.478	322.541	321.915	314.678
287	287	AT4G32940.1	gamma-VPE (vacuolar processing enzyme)		2999	AT4G32940	0					298.714	436.92	279.063	358.055	370.726	917.146	346.48	554.046	387.245	398.016	326.918	947.885	864.535	939.018	400.796	319.997	330.852	600.352	686.857	720.778	359.565	381.439	298.435	541.911	519.305	600.923	347.079	361.049	356.095	364.356	420.636	371.682	289.762	341.321	265.06	407.927	481.076	421.756
6410	6410	AT5G65210.2	bZip transcription factor TGA1 / AtbZip47		2508	AT5G65210	0					297.886	278.105	306.892	306.278	18.1061	24.7226	16.5215	23.1551	20.3911	16.4932	17.434	26.1169	22.4415	25.6093	18.0433	20.2421	16.8763	23.3334	20.2428	27.2976	17.4706	15.4926	16.6012	21.3596	24.3795	23.7263	15.025	19.4559	19.6186	22.7042	22.9128	26.0753	276.991	333.244	283.422	276.361	306.382	251.571
931	931	AT3G15730.1	phospholipase D		3424	AT3G15730	0					297.445	316.182	288.482	302.097	123.382	149.817	123.661	159.397	135.755	116.776	117.615	154.95	148.471	146.03	133.933	127.884	126.171	149.497	149.764	151.063	131.27	136.236	103.478	154.407	156.966	166.817	126.275	127.256	123.375	147.247	186.785	172.03	296.933	304.021	291.382	323.889	311.007	313.65
694	694	AT3G09840.1	putative transitiol endoplasmic reticulum ATPase		3713	AT3G09840	0					297.064	311.602	308.227	325.413	163.648	218.478	164.904	264.859	177.69	153.374	159.879	220.084	209.037	226.313	162.934	174.89	168.681	197.933	203.136	229.825	179.593	166.409	148.71	230.824	278.462	285.292	165.005	156.09	154.932	293.099	351.659	328.499	298.674	303.451	289.066	325.913	298.172	310.721
533	533	AT2G30620.1	putative histone H1 protein		1581	AT2G30620	0					296.544	293.875	311.747	311.137	221.454	235.334	188.254	223.022	229.459	216.206	218.698	232.662	234.504	238.837	222.189	206.818	163.42	214.226	203.893	219.733	175.64	167.879	221.243	230.107	221.065	217.894	165.837	205.38	213.609	222.829	188.251	207.982	273.581	300.929	315.121	286.014	311.078	284.534
279	279	AT3G61440.1	cysteine synthase (AtcysC1)		2234	AT3G61440	0					295.248	284.553	267.24	262.03	382.986	502.161	318.485	400.545	397.517	360.613	390.827	498.284	475.012	533.186	333.194	324.097	319.235	447.14	413.475	479.484	326.571	340.06	288.824	410.422	407.451	383.763	313.15	300.419	315.075	320.68	362.55	315.028	268.938	318.984	297.823	284.918	290.836	277.905
823	823	AT1G73230.1	putative transcription factor BTF3 (R polymerase B transcription factor 3)		1717	AT1G73230	0					294.662	307.3	315.568	303.288	147.513	132.27	151.728	173.696	151.607	143.701	147.23	132.947	137.839	126.025	145.882	159.182	139.857	139.962	129.173	130.582	151.738	150.589	152.857	163.433	171.865	185.789	156.862	146.223	162.55	291.619	258.974	256.038	268.545	302.577	312.864	301.058	313.314	307.528
10439	10439	AT5G44380.1	berberine bridge enzyme-like protein		2719	AT5G44380	0					294.625	290.869	369.488	395.415	8.24823	14.2094	7.22729	16.0538	10.478	6.57757	7.68911	13.1363	12.6637	16.8282	11.5607	10.565	8.81149	15.2437	11.6273	17.2037	7.82421	7.24032	6.61734	14.3757	17.9016	15.884	5.48631	8.09246	10.85	13.3841	13.2809	15.3801	288.79	305.064	290.022	290.287	331.005	251.315
777	777	AT3G02560.1			1671	AT3G02560	0					292.209	282.329	299.319	279.491	153.839	124.944	151.576	202.905	160.633	152.934	147.951	120.731	125.259	128.841	147.711	155.117	148.223	124.548	121.288	127.824	156.025	146.906	151.797	179.545	190.101	239.07	152.453	156.459	178.334	431.348	354.646	415.383	262.526	283.017	331.085	278.199	277.506	291.282
5243	5243	AT1G29280.1	WRKY transcription factor 65 (WRKY65)		1101	AT1G29280	0					292.168	289.35	281.141	296.675	19.4892	29.3637	20.6295	27.6971	25.7258	15.1806	17.5611	28.9671	26.2427	32.8813	18.6447	18.5564	16.5959	29.6515	21.9885	30.8925	21.8167	18.8209	21.2509	25.4185	31.6217	26.0511	17.8852	17.0212	17.3015	21.8015	21.5385	23.2189	278.539	297.634	300.331	285.598	298.226	284.225
14117	14117	AT2G43610.1	putative endochitise		1385	AT2G43610	0					292.134	221.409	419.832	341.43	4.39558	4.07516	3.84328	4.67622	5.37009	5.00002	2.81662	3.74846	3.71292	4.76411	2.7626	5.70436	3.81893	5.22038	3.5857	4.55013	2.97478	3.21307	5.34199	5.38958	4.3101	4.32899	3.65559	5.06486	5.2073	4.23673	3.38773	3.41171	232.834	280.695	362.873	235.152	189.479	239.596
1042	1042	AT1G26880.1	60s ribosomal protein L34		1347	AT1G26880	0					291.583	300.393	297.168	283.48	117.29	126.1	133.574	177.466	122.978	109.144	119.747	127.575	117.958	132.766	105.008	130.197	115.402	130.812	114.024	120.782	133.911	126.49	140.32	167.973	175.979	188.447	128.457	108.354	135.668	299.264	261.857	292.817	254.949	287.459	332.341	306.934	278.626	315.619
780	780	AT5G64400.2	unknown protein		1517	AT5G64400	0					290.716	310.12	298.93	322.423	145.773	229.22	163.93	264.486	160.336	138.122	138.861	216.128	206.169	265.363	152.593	164.239	169.28	197.644	181.998	209.782	173.176	154.571	164.044	236.254	270.26	286.944	152.145	142.961	157.489	353.285	328.19	352.366	279.747	290.936	301.464	331.924	273.725	324.71
1087	1087	AT5G14040.1	mitochondrial phosphate translocator		2428	AT5G14040	0					290.101	325.809	299.123	297.999	109.942	160.273	119.034	188.58	118.038	105.892	105.895	156.513	152.001	172.304	115.848	114.959	117.634	157.768	136.171	149.542	125.692	118.827	112.582	177.308	186.994	201.438	115.033	109.466	112.525	231.186	243.3	246.236	285.443	280.215	304.646	336.349	312.109	328.968
796	796	AT2G03680.1	putative nitrilase-associated protein		1256	AT2G03680	0					289.995	292.757	292.572	284.04	152.288	153.978	146.84	160.567	157.801	145.396	153.667	157.298	153.649	150.988	148.018	153.768	139.827	151.461	145.378	146.124	147.374	143.661	149.485	163.41	158.472	159.819	140.681	144.529	161.023	171.419	169.409	178.326	270.633	312.836	286.515	306.794	277.247	294.231
135	135	AT1G56220.3			1390	AT1G56220	0					289.943	214.312	281.339	268.109	725.228	731.861	654.624	592.62	714.355	718.027	743.302	779.746	709.067	706.771	624.558	657.111	639.432	667.039	716.134	769.629	699.153	566.604	698.115	594.255	597.147	586.457	573.219	624.009	673.987	535.568	536.373	565.874	247.62	322.195	300.013	219.66	206.114	217.163
1433	1433	AT1G54580.1	unknown protein		1669	AT1G54580	0					289.794	306.701	305.963	283.549	98.7591	98.1708	102.329	104.682	92.9366	96.9506	106.39	95.5489	98.5606	100.403	103.613	116.532	94.0206	98.0346	84.08	97.615	96.2436	102.98	107.764	104.343	99.3885	110.314	101.712	108.028	118.07	98.9521	93.0625	94.3136	264.009	285.939	319.434	314.31	293.351	312.441
1231	1231	ATMG00020.1			2568	ATMG00020	0					288.915	170.39	190.207	224.691	77.1381	167.53	109.09	108.845	105.899	58.3824	67.1329	43.8618	219.059	239.67	148.475	83.3549	77.2243	61.5214	48.9218	60.9314	158.42	83.5038	85.3452	90.1549	120.909	115.47	59.1125	118.727	57.1636	269.461	146.55	92.268	527.118	174.87	164.757	160.02	146.513	204.638
10	10	AT1G79040.1	unknown protein		994	AT1G79040	0					288.857	269.945	225.191	239.135	7939.97	7156.16	8337.96	6095.01	7383.41	8391.27	8045.22	7849.89	6885.87	6732.73	7779.39	7526.59	8701.58	7699.6	8198.06	7834.27	8236.02	7975.69	8802.17	6632.08	6125.24	5527.72	8022.8	7404.62	7584.43	3665.37	3997.29	3681.29	265.392	298.207	302.973	300.646	269.775	239.414
5071	5071	AT2G39310.1			2743	AT2G39310	0					288.572	185.022	219.169	229.431	27.3029	25.591	22.8931	31.6407	26.5822	27.876	27.4504	25.6467	25.3857	25.7406	19.8068	28.3	19.1735	28.222	27.2344	27.7865	21.0366	24.2378	23.4048	23.4314	38.8726	32.618	19.6897	29.5696	31.5857	28.7745	29.023	29.8683	279.158	323.185	263.372	185.714	198.75	170.602
872	872	AT1G61790.1	hypothetical protein		1041	AT1G61790	0					287.985	307.683	293.623	287.126	133.974	113.846	119.623	138.922	143.734	124.686	133.503	115.534	115.811	110.193	130.356	135.374	126.685	122.899	112.667	123.9	120.535	109.68	128.655	136.251	133.682	146.834	120.347	120.52	137.961	170.102	169.225	195.984	272.839	264.735	326.382	305.989	320.193	296.867
11654	11654	AT3G22620.1			1057	AT3G22620	0					287.315	328.866	245.084	287.377	8.83289	11.8299	6.31334	8.46146	8.57199	5.22997	12.6967	10.0678	9.57324	15.8487	8.38483	10.2437	9.41533	11.3571	4.90525	7.83772	5.95638	5.82397	7.15966	6.54239	8.5803	10.2617	6.26773	6.24941	4.68501	3.38436	6.32041	4.50638	303.839	285.998	272.109	340.15	292.859	353.59
937	937	AT2G36170.1	putative ubiquitin/ribosomal protein CEP52		1187	AT2G36170	0					286.491	275.863	287.537	278.036	123.898	126.988	135.388	191.454	135.285	117.093	119.316	122.225	128.499	130.241	120.539	131.959	121.146	131.944	117.911	128.135	144.96	122.902	138.301	167.59	188.921	217.851	131.937	111.625	143.384	355.287	313.524	345.135	254.56	279.667	325.245	277.481	260.169	289.94
1127	1127	AT1G78300.1	putative tyrosine activation protein		1715	AT1G78300	0					286.082	294.421	299.692	291.836	119.745	122.202	120.737	135.818	113.718	120.941	124.575	122.626	130.583	113.398	129.6	129.393	126.446	134.839	120.32	119.097	120.636	130.028	111.547	130.174	133.074	144.206	124.748	125.559	133.599	131.337	142.259	138.154	267.138	285.616	305.493	302.268	286.621	294.373
540	540	AT4G13520.1			531	AT4G13520	0					285.912	310.744	286.319	279.043	232.105	242.453	241.857	277.751	224.957	247.499	223.859	246.522	225.636	255.201	232.183	240.642	228.869	244.765	247.643	253.251	228.568	233.272	263.731	271.202	282.71	279.341	239.791	221.438	280.604	327.772	293.081	295.808	243.053	278.568	336.115	286.678	332.517	313.037
994	994	AT5G10960.1			1470	AT5G10960	0					284.257	293.249	277.559	295.963	126.316	169.376	127.333	174.202	127.724	120.556	130.667	165.726	160.041	182.362	125.316	127.084	132.989	156.993	162.821	175.841	124.207	128.26	129.532	166.251	177.845	178.509	117.734	120.142	127.419	162.094	161.744	172.578	265.068	285.059	302.643	282.503	305.708	291.537
583	583	AT4G34110.1	poly(A)-binding protein		3712	AT4G34110	0					284.187	290.759	301.132	312.888	188.968	231.857	194.101	255.709	209.838	180.605	176.461	233.674	220.388	241.509	187.204	200.663	198.884	222.724	218.275	224.248	206.354	198.028	177.92	236.004	260.805	270.318	196.217	176.083	189.833	307.902	331.485	330.203	289.037	308.749	254.774	304.85	268.274	299.154
6505	6505	AT2G18370.1	putative lipid transfer protein		1134	AT2G18370	0					283.402	297.561	221.012	224.946	18.8568	27.5605	14.4625	19.2511	20.0213	14.721	21.8281	34.6447	21.9508	26.0859	19.946	26.4416	14.1053	21.5202	14.8029	20.2528	11.7806	11.2418	20.3652	15.1288	20.0174	22.6072	14.34	17.9552	19.4099	10.7227	13.3036	12.1638	211.116	324.18	314.91	272.623	304.871	315.19
1811	1811	AT4G11010.1	nucleoside diphosphate kise 3 (ndpk3)		1782	AT4G11010	0					282.893	332.819	308.331	292.965	72.0594	101.407	77.8153	132.184	74.5503	68.4766	73.1514	99.5197	96.3891	108.312	81.6671	80.6879	78.3929	107.806	93.2908	91.2752	79.3767	84.5926	69.4766	123.248	133.377	139.927	79.9709	80.6009	89.7585	187.392	169.627	158.093	262.94	260.861	324.879	330.119	334.421	333.916
903	903	AT3G16080.1	putative ribosomal protein		1110	AT3G16080	0					282.821	296.79	273.032	254.014	128.945	135.231	151.359	190.885	140.084	122.023	124.728	132.67	130.244	142.78	123.609	137.418	135.378	143.084	132.573	137.38	167.688	139.436	146.953	172.889	190.192	209.573	146.928	120.713	157.85	330.255	296.558	319.702	256.878	263.851	327.734	307.094	269.202	314.073
1035	1035	AT5G59850.1			1418	AT5G59850	0					282.316	305.447	296.593	274.514	113.642	129.84	136.702	183.251	123.665	106.57	110.69	124.041	127.539	137.939	111.86	125.037	122.041	136.237	117.039	126.909	139.259	130.158	140.688	170.941	179.055	199.758	132.069	114.861	136.511	315.128	264.737	303.996	258.97	272.793	315.186	304.645	295.02	316.677
1695	1695	AT1G69510.1			1612	AT1G69510	0					280.904	286.163	280.547	282.61	79.6618	96.6616	72.592	107.092	79.21	85.3198	74.4556	98.834	89.3088	101.842	78.6292	85.0207	75.0597	96.4257	89.6915	100.442	76.8057	70.0049	70.9655	101.743	102.342	117.19	76.3188	81.4195	87.7126	120.739	110.633	114.052	255.196	300.795	286.72	286.166	277.777	294.546
895	895	AT4G10480.1	putative alpha C		1290	AT4G10480	0					280.52	296.062	293.296	292.961	132.824	135.063	149.522	196.991	141.045	130.421	127.005	139.029	130.417	135.742	128.365	138.073	136.985	144.459	128.333	131.214	156.207	146.841	145.518	180.602	193.966	216.405	152.767	138.389	146.626	341.971	319.905	348.643	270.873	269.071	301.616	303.518	282.937	301.73
2962	2962	AT4G24780.1	pectate lyase like protein		2003	AT4G24780	0					280.003	182.015	163.742	163.559	46.7281	39.5832	48.515	46.7035	46.3398	45.8852	47.9592	40.7677	39.6116	38.3702	51.3328	53.2044	48.8823	49.1809	42.962	37.3248	40.0188	56.3562	49.17	42.1032	50.0646	47.9428	51.398	39.5007	50.081	37.6229	40.0339	30.3365	231.61	314.968	293.431	186.315	187.492	172.237
772	772	AT5G52650.1			1551	AT5G52650	0					279.94	280.095	286.753	269.799	152.01	133.924	158.102	190.09	161.865	151.379	142.786	135.263	132.642	133.867	134.042	153.496	146.652	137.526	123.548	132.184	163.383	144.772	166.151	175.557	186.594	208.12	164.702	144.983	173.825	361.821	311.761	354.075	250.697	261.325	327.797	286.033	263.896	290.356
1812	1812	AT1G29418.1			425	AT1G29418	0					279.899	305.571	307.849	298.211	70.9029	108.628	90.7087	162.146	74.5393	70.3301	67.8394	122.942	93.994	108.947	75.8955	78.4812	72.0828	109.852	94.7306	108.142	90.2086	88.7515	93.166	148.691	154.59	183.156	89.9271	71.6783	99.0428	221.705	222.364	242.099	274.863	256.354	308.481	292.978	301.771	321.964
597	597	AT5G58070.1	outer membrane lipoprotein - like		1149	AT5G58070	0					279.262	313.298	301.438	360.814	210.29	242.321	212.521	253.945	204.199	221.647	205.024	236.758	239.68	250.524	189.738	233.742	241.579	238.399	232.312	212.908	218.083	214.477	205.002	230.629	248.817	282.389	207.683	187.652	180.664	353.891	365.061	357.555	260.033	306.564	271.188	324.846	309.353	305.696
13870	13870	AT3G25820.1			2928	AT3G25820	0					279.187	378.852	415.991	456.488	2.73819	2.47344	2.46848	1.18668	5.62679	2.55019	0.0375904	5.57541	0.0285182	1.81639	8.60289	8.79207	0.0309391	8.74635	0.0184069	0.113606	2.54081	0.0325876	4.83203	0.167875	3.34925	0.0429053	0.016347	0.00139184	2.98345	6.20149	5.35318	2.91176	182.814	349.972	304.774	302.744	421.442	412.369
635	635	AT1G51200.1	unknown protein		2135	AT1G51200	0					278.932	265.381	283.112	300.748	192.946	217.76	180.951	207.728	194.532	199.958	184.348	215.04	214.922	223.317	201.687	192.337	177.874	199.286	208.369	228.593	185.67	176.248	180.936	198.303	216.528	208.352	175.434	191.682	196.797	194.387	183.637	195.623	237.075	302.874	296.848	264.807	269.103	262.233
571	571	AT4G14880.1	cytosolic O-acetylserine(thiol)lyase (EC 4.2.99.8)		2510	AT4G14880	0					278.889	261.052	300.697	288.917	199.473	214.915	196.558	233.311	216.082	186.479	195.859	217.256	215.719	211.77	182.748	190.612	169.621	206.203	203.295	199.443	189.06	189.855	210.759	219.978	227.88	252.076	191.729	191.782	199.136	301.152	288.345	277.665	278.14	276.738	281.788	266.913	256.783	259.461
2080	2080	ATMG01390.1			1935	ATMG01390	0					278.807	165.294	180.894	199.749	48.7917	99.245	65.3783	76.5368	65.5034	44.3999	36.4718	39.5839	109.5	148.651	109.01	59.1894	65.1216	53.2916	46.5254	47.1295	82.8705	56.0923	57.172	67.913	86.6496	75.0478	54.7405	79.6241	69.3467	166.102	92.3643	74.8451	493.643	184.88	157.897	161.468	137.906	196.507
1102	1102	AT5G47030.1	ATP synthase delta' chain, mitochondrial precursor (sp|Q96252)		2017	AT5G47030	0					278.377	291.435	283.95	286.514	119.4	136.404	123.621	155.48	116.039	122.764	119.398	126.734	139.905	142.573	116.527	130.139	123.74	138.045	131.824	127.051	123.436	125.103	122.324	148.067	150.225	168.148	125.811	114.071	120.924	206.768	204.39	195.328	266.683	281.675	286.772	301.171	277.867	295.267
995	995	AT2G45820.1	remorin		1739	AT2G45820	0					277.645	269.549	268.008	288.024	134.206	115.963	126.127	115.192	127.642	134.506	140.469	119.053	119.939	108.896	140.785	140.799	123.267	121.169	125.824	124.122	115.801	123.656	138.923	119.459	112.007	114.11	124.445	140.455	138.75	78.4461	75.3805	75.6961	244.812	300.154	287.97	247.478	284.894	276.275
1113	1113	AT2G46390.1	Unknown protein (At2g46390)		760	AT2G46390	0					277.583	309.804	280.464	295.583	115.336	182.458	119.367	216.362	115.243	112.167	118.598	187.435	158.885	201.054	116.136	129.509	113.081	165.594	151.885	180.316	119.395	116.781	121.926	205.948	229.153	213.986	115.57	117.157	138.615	321.681	269.052	300.101	243.727	281.903	307.12	310.194	283.805	335.413
6587	6587	AT3G15950.1			5084	AT3G15950	0					277.545	244.807	307.18	298.362	19.9946	17.0436	19.3424	27.9869	19.736	17.7676	22.4802	15.26	17.007	18.8638	22.1402	25.5864	17.2885	24.364	17.9474	22.8019	19.6642	21.3456	17.0175	23.7032	30.3642	29.8933	19.6138	27.1636	26.8137	36.6892	31.4381	35.3343	262.198	292.432	278.005	251.39	256.945	226.085
10663	10663	AT2G04800.1			478	AT2G04800	0					277.385	298.888	266.399	238.195	11.1578	13.1686	11.0854	14.085	10.1046	9.56801	13.8009	16.5385	9.97615	12.9911	10.4773	16.4431	8.06182	14.0647	12.5724	20.6116	10.2109	7.8316	15.2137	10.0169	16.4289	15.8093	7.91716	13.2466	10.6665	11.6472	12.1041	14.3312	247.53	304.113	280.512	270.597	325.387	300.68
39	39	AT2G47400.1	putative chloroplast protein CP12		585	AT2G47400	0.00511419			0.366283	0.00511419	277.092	210.615	254.595	265.099	2539.61	2114.96	2712.15	2002.36	2625	2574.58	2419.25	2293.69	2026.89	2024.3	2264.57	2357.64	2708.59	2271.98	2330.79	2180.14	2789.69	2415.92	2930.83	2111.49	2060.56	1835.04	2699.19	2326.15	2386.86	1581.19	1637.52	1611.87	247.651	296.381	287.243	236.119	191.645	204.082
11438	11438	AT5G44610.1			1112	AT5G44610	0					276.999	323.002	324.765	385.969	8.00489	8.86528	5.82859	7.20978	8.86117	6.39368	8.75983	6.22681	8.88213	11.4869	9.89063	9.08458	5.75513	8.2539	5.21115	10.2022	4.36967	3.35651	9.75959	6.23532	8.26776	7.12626	5.01495	7.19657	4.597	6.00539	6.1098	9.2514	284.936	281.376	264.686	316.635	338.182	314.189
584	584	AT5G22880.1	histone H2B like protein (emb|CAA69025.1)		666	AT5G22880	0					276.826	262.569	264.71	261.322	193.605	124.775	197.351	148.602	209.814	195.294	175.707	130.445	131.6	112.279	181.254	231.522	218.275	163.759	135.204	127.583	181.007	184.66	226.387	151.189	154.032	140.584	192.699	191.434	226.031	119.355	124.68	140.778	259.721	259.726	311.031	266.462	253.143	268.103
1333	1333	AT1G53240.1	similar to mitochondrial D-dependent malate dehydrogese		2323	AT1G53240	0					276.777	306.066	288.245	287.916	94.8044	107.733	112.088	150.242	99.0724	91.1695	94.1714	106.088	109.448	107.664	101.534	105.483	108.422	125.108	107.127	105.445	113.985	122.426	99.8522	139.926	148.844	161.956	118.967	99.4809	102.293	211.77	225.507	210.398	263.569	268.702	298.061	316.405	293.787	308.005
1068	1068	AT5G35530.1			2178	AT5G35530	0					275.726	249.508	270.698	247.531	112.842	101.081	113.54	154.926	119.762	108.549	110.216	102.856	102.171	98.2168	104.786	117.319	110.461	109.379	103.092	97.5348	120.957	106.53	113.134	131.694	153.285	179.798	117.188	106.207	116.949	290.884	264.952	297.961	252.144	265.643	309.39	257.078	225.798	265.647
3436	3436	AT1G63000.1	unknown protein		1721	AT1G63000	0					275.696	354.449	293.077	293.08	39.5198	53.2789	43.6116	57.5582	40.2332	37.9042	40.422	52.8922	51.0299	55.9145	42.0849	43.6853	39.3342	50.5855	48.9055	53.5906	42.1487	45.3013	43.3847	56.595	55.6497	60.4299	42.3646	40.2449	47.1008	55.7304	54.6064	51.6689	258.934	260.877	307.278	346.653	367.458	349.236
675	675	AT1G20693.1	unknown protein		2046	AT1G20693	0					274.985	284.591	286.407	312.551	172.29	194.502	156.515	195.978	182.24	163.112	171.518	194.074	189.932	199.501	172.098	160.226	138.11	173.481	172.747	187.004	137.383	151.564	180.597	195.759	195.089	197.087	138.294	159.533	188.01	228.598	205.142	216.558	243.512	297.154	284.29	273.46	304.383	275.931
1869	1869	AT3G13310.1	DJ protein, putative		834	AT3G13310	0					274.632	285.672	242.619	268.269	70.2107	50.7043	37.9541	64.785	72.3502	62.2823	75.9997	53.3451	48.3085	50.4594	47.3515	58.4733	41.4746	48.636	43.1899	55.9988	30.2192	31.6479	51.9952	48.5664	80.814	64.9746	31.5206	34.6816	42.9784	67.8203	57.4096	70.4428	240.28	300.897	282.719	271.431	292.021	293.565
768	768	AT2G28740.1	histone H4		508	AT2G28740	0					273.267	284.232	280.161	275.464	161.124	123.183	159.128	132.525	162.316	168.089	152.968	126.724	132.781	110.044	132.798	162.163	167.808	148.994	126.027	129.991	144.446	147.786	185.153	147.022	124.401	126.151	142.022	153.472	190.756	119.953	105.712	115.67	263.47	252.653	303.677	269.689	278.409	304.597
610	610	AT1G52740.1	putative histone H2A		1215	AT1G52740	0					272.939	250.787	280.707	271.188	202.536	173.307	183.285	193.783	199.633	207.578	200.398	185.401	158.741	175.778	191.775	194.255	187.419	177.38	174.495	181.479	186.614	165.473	197.767	174.691	198.563	208.096	175.794	182.153	224.502	237.899	206.001	223.914	245.675	276.387	296.755	250.943	236.66	264.757
315	315	AT4G23400.1	water channel - like protein		1629	AT4G23400	0					272.838	236.497	269.477	289.945	406.89	278.504	343.273	246.347	360.937	449.514	410.219	308.263	303.351	223.897	412.329	362.429	389.657	286.685	305.063	303.454	340.303	333.202	356.314	255.774	237.025	246.241	333.446	410.907	371.299	129.793	144.583	148.928	292.259	266.649	259.607	253.703	230.908	224.881
2660	2660	AT1G52760.1	lipase like protein		1419	AT1G52760	0					272.514	282.298	281.296	268.605	45.2378	66.3023	43.8802	64.4446	51.5292	40.0059	44.1784	65.9337	58.0757	74.8974	41.567	49.0208	43.194	55.5011	49.7441	57.9426	41.7417	38.0484	51.8506	57.3843	68.2897	67.6597	41.3337	38.9415	46.6935	63.4092	62.2608	55.4014	280.491	264.101	272.949	284.581	269.849	292.465
729	729	AT3G12630.1	unknown protein		976	AT3G12630	0					272.468	280.036	268.905	280.283	161.931	168.872	140.158	166.229	170.095	157.319	158.379	167.995	158.803	179.818	154.915	158.021	130.107	139.475	144.266	182.819	134.347	129.853	156.275	157.082	179.01	162.595	122.946	131.598	154.747	164.453	142.663	154.956	247.033	278.068	292.304	270.641	290.967	278.5
92	92	AT3G16240.1	delta tonoplast integral protein (delta-TIP)		1647	AT3G16240	0					272.437	201.932	245.613	216.482	1280.62	546.724	1150.5	524.216	1111.37	1355.95	1374.55	577.746	598.539	463.886	1248.95	1222.55	1237.06	587.449	557.365	547.134	1168.96	991.954	1290.6	524.381	549.908	498.358	1127.08	1251.57	1127.59	313.239	334.88	362.387	304.299	224.621	288.391	224.32	167.459	214.018
2177	2177	AT1G70782.1			1227	AT1G70782	0					272.16	211.097	274.015	255.466	64.3957	102.448	72.7239	137.716	62.6582	63.1036	67.4254	93.8606	91.4712	122.012	73.9527	74.9272	67.4685	94.0812	78.5588	108.196	76.2935	71.4591	70.4191	123.282	147.002	142.864	73.7638	74.8139	79.7674	179.866	140.518	131.535	242.097	287.671	286.711	213.386	223.095	196.809
2178	2178	AT1G70780.1	unknown protein		1227	AT1G70780	0					272.16	211.097	274.015	255.466	64.3957	102.448	72.7239	137.716	62.6582	63.1036	67.4254	93.8606	91.4712	122.012	73.9527	74.9272	67.4685	94.0812	78.5588	108.196	76.2935	71.4591	70.4191	123.282	147.002	142.864	73.7638	74.8139	79.7674	179.866	140.518	131.535	242.097	287.671	286.711	213.386	223.095	196.809
948	948	AT2G25520.1	putative phosphate/phosphoenolpyruvate translocator protein		1530	AT2G25520	0					272.131	282.39	275.577	286.119	111.987	107.573	89.9256	111.861	134.065	96.6985	105.199	110.788	108.668	103.264	101.266	108.427	93.1356	114.661	103.5	107.843	90.1079	91.4817	88.1873	114.014	106.8	114.77	88.5879	86.2032	107.53	110.399	113.27	125.398	254.499	266.146	295.747	285.156	278.708	283.306
1424	1424	AT1G55210.1	unknown protein		840	AT1G55210	0					272.126	322.411	226.486	239.263	65.1651	72.6542	52.3822	87.6658	93.3768	45.9915	56.1271	75.0066	66.0168	76.9393	52.0814	58.6776	49.3878	87.9291	71.2973	75.3816	51.5758	50.4291	55.1417	81.0482	87.6312	94.3179	51.3743	47.9371	59.8742	81.7097	72.7231	74.9759	263.533	261.355	291.489	332.003	310.21	325.021
5021	5021	AT3G02910.1			1108	AT3G02910	0					271.472	381.465	241.347	309.787	31.4362	51.4667	49.1613	69.4874	26.867	35.0526	32.3891	51.8763	49.2986	53.2253	54.5754	44.1292	37.9505	54.89	53.9362	65.0671	44.0424	55.8336	47.6079	62.3413	70.6907	75.4303	48.7216	51.1167	44.1696	90.2079	67.6253	73.1267	262.716	286.21	265.49	372.409	406.204	365.781
1272	1272	AT4G00860.1	stress-induced protein OZI1 precursor		1179	AT4G00860	0					271.375	298.004	269.305	274.842	97.7024	139.371	101.661	169.147	103.219	92.2267	97.6616	131.983	127.796	158.335	94.1941	92.8269	93.2299	124.195	108.845	127.848	102.219	96.7483	106.016	148.284	171.913	187.245	95.3282	95.3648	105.248	263.269	218.674	230.5	250.483	263.873	299.769	299.226	296.649	298.136
16377	16377	AT1G66280.1	beta-glucosidase, putative		3274	AT1G66280	0					271.197	258.61	405.42	327.711	2.59404	3.09643	2.58776	3.54194	2.94873	2.39519	2.43819	1.6445	3.54557	4.09922	1.47028	7.0826	2.52602	4.36123	2.06625	2.29443	1.75766	2.45216	3.55347	3.03111	4.57051	3.02421	2.17971	2.41445	6.34928	1.2121	1.83306	1.36288	269.334	237.055	307.202	268.739	249.153	257.939
12934	12934	AT4G37410.1	cytochrome P450 monooxygese like protein		2149	AT4G37410	0					270.964	159.976	195.502	252.879	2.85977	2.13481	4.37988	6.81044	6.76871	1.28018	0.53043	4.86813	0.55661	0.979702	0.923159	0.406375	7.05383	0.522251	6.52493	1.19102	10.3537	0.855632	1.9303	7.04566	12.2456	1.14005	0.596841	19.5084	0.930807	0.491891	1.58447	1.09793	111.696	308.386	392.809	124.133	143.208	212.588
914	914	AT3G48990.1	4-coumarate-CoA ligase -like protein		2633	AT3G48990	0					270.814	225.884	291.793	294.357	128.676	292.969	129.762	302.272	138.272	122.631	125.124	294.779	241.973	342.155	128.866	124.448	127.177	218.918	205.721	285.975	158.631	132.252	98.4017	280.004	327.297	299.515	121.727	111.873	111.103	280.884	316.246	265.31	270.596	286.203	255.643	246.3	220.821	210.531
68	68	AT4G02520.1			1209	AT4G02520	0					270.66	226.282	356.452	278.135	1031.18	2287.43	406.509	1269.73	1607.05	651.607	834.898	2239.59	2003.28	2619.41	475.834	625.844	324.153	1447.67	1226.22	1982.22	467.528	308.199	443.801	1373.34	1341.17	1094.68	368.499	343.426	697.549	722.114	802.024	813.09	241.795	304.092	266.092	225.862	213.394	239.59
507	507	AT2G18440.1	unknown protein		1470	AT2G18440	0					269.565	288.107	319.178	341.05	236.182	342.548	183.413	265.181	238.563	229.189	240.793	364.769	332.94	329.936	226.911	211.42	177.38	261.814	299.255	309.93	186.264	180.312	183.664	259.654	245.258	290.632	179.654	190.289	218.005	200.464	220.779	234.006	223.916	308.664	276.115	262.519	322.48	279.321
239	239	AT3G60750.1	transketolase - like protein		3434	AT3G60750	0					268.939	252.025	271.438	269.143	430.975	433.514	484.856	439.436	435.116	428.96	428.85	453.009	460.681	386.853	483.527	450.828	471.801	463.02	457.814	431.862	491.404	528.88	434.285	448.305	428.447	441.556	502.303	432.048	382.849	399.358	513.56	417.415	271.556	288.877	246.384	263.293	246.164	246.618
1064	1064	AT4G38920.1	H+-transporting ATPase 16K chain P2, vacuolar		2057	AT4G38920	0					268.313	286.682	256.453	271.057	119.944	147.296	127.179	168.141	119.979	119.852	120.001	145.305	141.426	155.157	117.498	123.711	122.162	152.286	136.192	147.644	133.217	125.241	123.078	147.831	172.373	184.218	126.495	124.262	132.927	198.548	191.329	199.092	253.444	255.503	295.993	297.871	271.057	291.118
569	569	AT2G10410.1			1050	AT2G10410	0					268.225	229.735	244.744	252.011	194.679	245.069	210.644	263.449	216.354	193.639	174.044	248.567	242.802	243.838	178.033	187.867	215.599	244.803	223.124	257.191	242.231	181.331	208.371	233.384	277.951	279.012	201.102	199.586	190.747	272.153	263.476	284.99	269.086	278.649	256.941	244.756	194.979	249.469
2538	2538	AT1G72510.1			1462	AT1G72510	0					267.817	279.462	273.254	288.104	59.316	62.2701	46.7845	63.0488	53.9876	58.7091	65.2514	63.5911	63.8626	59.3566	65.8097	58.094	49.3293	55.4773	60.4234	59.0447	39.2721	47.7286	53.3529	54.1707	65.5488	69.4269	49.9401	51.6815	55.2465	71.8895	66.0743	76.559	246.169	279.431	277.85	252.556	313.149	272.682
8133	8133	AT2G37750.1	unknown protein		570	AT2G37750	0.00647387			0.443697	0.00647387	267.451	234.306	304.3	347.949	11.793	17.009	10.4193	20.3785	15.1338	7.74451	12.5007	19.381	11.0616	20.5843	10.2156	11.7672	9.32057	21.3949	14.9621	19.7696	11.2045	6.66311	13.3904	15.1652	23.5292	22.441	7.29426	7.42787	9.94653	25.1282	19.1313	20.9163	234.192	285.273	282.888	255.209	218.553	229.157
1444	1444	AT5G12140.1	cystatin (emb|CAA03929.1)		1115	AT5G12140	0					267.169	305.367	259.827	254.818	88.241	99.5217	89.5355	111.383	92.1966	86.968	85.5584	101.956	92.2911	104.318	95.8523	101.321	88.7657	106.571	80.9562	93.5907	80.0677	84.5268	104.012	107.465	109.703	116.98	89.2332	88.5254	104.382	124.725	113.563	130.18	240.391	267.481	293.635	305.555	295.188	315.359
668	668	AT4G24220.1	unknown protein		1811	AT4G24220	0					266.813	278.428	271.2	289.386	174.008	255.105	179.956	273.774	183.675	166.987	171.361	254.439	242.456	268.42	172.195	169.01	169.414	215.354	221.386	239.987	188.998	168.987	181.883	251.674	271.712	297.937	175.97	170.583	170.724	340.281	327.651	327.788	270.235	258.286	271.918	287.888	272.061	275.334
6879	6879	AT1G49310.1	unknown protein		505	AT1G49310	0					265.88	386.101	259.517	302.657	15.4708	23.4713	16.6473	24.355	18.725	10.5336	17.1539	28.0728	19.5023	22.8389	13.294	22.1681	14.3715	27.3352	22.5314	31.0549	16.2562	17.3724	16.3133	20.7702	25.665	26.6298	15.3581	14.7352	27.3448	18.1453	19.947	22.1099	204.781	314.784	278.074	328.775	476.498	353.029
2039	2039	AT1G09780.1	putative 2,3-bisphosphoglycerate-independent phosphoglycerate mutase		2500	AT1G09780	0					265.73	281.47	262.925	263.406	65.155	76.8993	73.9918	96.2624	66.4471	62.3263	66.6917	72.3673	78.4238	79.9067	67.568	65.7567	66.1369	78.2269	67.2984	74.6823	77.5291	71.8012	72.645	88.1089	98.3754	102.303	60.379	62.55	57.5537	109.373	118.672	116.031	273.829	258.981	264.381	290.077	271.243	283.09
410	410	AT5G19770.1	tubulin alpha-5 chain-like protein		2087	AT5G19770	0					265.397	274.378	256.007	257.825	308.952	226.901	305.462	242.079	295.73	317.392	313.735	238.2	245.953	196.551	301.158	290.165	297.418	250.752	239.219	238.26	327.055	295.067	294.265	248.517	232.692	245.029	287.563	318.82	299.623	172.264	201.593	199.35	264.375	255.665	276.151	282.68	264.23	276.224
1423	1423	AT4G13770.1	cytochrome P450 monooxygese (CYP83A1)		1827	AT4G13770	0					265.073	59.5509	277.274	95.6651	119.546	25.2946	130.422	29.8064	93.5276	142.772	122.339	26.4167	32.3876	17.0794	146.562	128.795	128.993	27.4295	28.6697	18.8733	130.982	151.388	108.897	30.9479	30.7479	27.7235	127.597	144.08	124.5	66.0233	63.5016	50.303	238.822	296.584	259.812	61.9237	64.4957	52.2333
2181	2181	AT4G30650.1	low temperature and salt responsive protein homolog		649	AT4G30650	0					264.34	291.37	218.224	251.997	61.4578	109.11	82.1375	137.189	62.5989	64.3501	57.4244	125.601	99.3383	102.392	68.6969	69.575	55.1256	122.628	139.189	124.003	74.2982	88.3566	83.7576	149.003	124.454	138.11	78.3202	87.6793	121.82	93.8806	85.8648	70.883	196.938	290.083	305.999	264.667	332.165	277.278
15296	15296	AT1G05260.1	putative peroxidase		1673	AT1G05260	0					263.914	242.964	274.675	281.935	4.10656	4.42456	3.96805	3.92416	4.04681	3.29062	4.98226	2.87975	3.87685	6.51708	2.28279	5.63342	5.6518	4.96234	3.55408	4.91306	2.88177	3.64306	5.37933	4.69057	3.01994	4.06196	2.76421	4.27458	4.60734	1.86771	1.52539	1.04215	278.335	234.131	279.276	251.752	228.872	248.268
5498	5498	AT5G65020.1	annexin		1912	AT5G65020	0					263.624	303.151	314.425	290.691	24.5313	36.4733	26.8359	36.1198	24.5152	23.4396	25.639	34.2448	34.9359	40.2393	29.2944	30.4261	28.2261	35.9792	31.8965	27.2208	24.1741	28.0222	28.3113	33.9439	35.378	39.0374	24.3156	25.6993	31.5562	41.6195	41.0578	38.212	263.202	235.966	291.703	304.508	296.9	308.044
959	959	AT2G36620.1	60S ribosomal protein L24		1554	AT2G36620	0					263.509	279.127	267.75	252.102	126.613	120.628	144.337	161.981	132.419	115.771	131.65	119.389	122.341	120.155	113.011	136.035	128.565	134.214	120.141	119.101	143.659	136.169	153.184	158.942	156.556	170.445	144.674	119.032	140.387	260.787	231.779	245.059	244.177	254.131	292.219	284.265	257.716	295.4
1076	1076	AT1G75500.1	nodulin-like protein		2457	AT1G75500	0					263.394	210.505	225.951	225.608	127.952	133.485	154.66	196.459	119.102	128.898	135.855	132.061	136.825	131.568	139.935	136.469	143.556	171.769	148.684	157.688	173.657	166.091	124.232	185.06	192.23	212.086	166.786	170.25	176.834	132.63	161.519	145.507	229.828	309.99	250.363	222.358	207.121	202.035
782	782	AT5G13180.1	M-like protein		1277	AT5G13180	0					262.938	303.631	304.01	338.712	146.401	248.504	115.942	207.247	160.178	150.949	128.075	264.281	221.342	259.889	126.344	107.888	102.604	167.531	174.06	206.684	108.106	129.845	109.876	182.907	206.172	232.661	128.771	134.649	150.66	287.935	311.946	358.751	233.388	290.545	264.882	274.457	347.171	289.266
4131	4131	AT2G31390.1	putative fructokise		2787	AT2G31390	0					262.929	284.308	262.94	252.174	28.7115	49.5225	26.3816	50.8839	33.1795	24.048	28.907	47.1626	47.6237	53.7812	25.6462	31.1454	22.3098	39.4583	30.4556	41.4249	26.5208	22.4215	30.2024	43.7008	55.4255	53.5253	24.0878	21.9465	25.0239	58.4495	49.8431	48.5535	237.203	267.556	284.029	287.863	277.174	287.888
822	822	AT4G38680.1	glycine-rich protein 2 (GRP2)		1299	AT4G38680	0					262.69	278.474	291.277	283.696	150.03	132.86	161.36	150.965	151.853	151.969	146.268	131.357	136.341	130.881	157.799	168.631	162.562	128.482	125.732	124.512	164.958	140.851	178.272	146.7	152.022	154.174	152.068	160.173	172.148	185.38	173.945	194.951	268.739	260.992	258.34	307.544	239.539	288.338
1799	1799	AT5G22650.1	putative histone deacetylase (HD2B)		2257	AT5G22650	0					262.619	273.859	264.663	260.705	70.5027	93.4207	83.0181	132.739	74.9668	64.1159	72.4254	96.7499	89.6962	93.8161	72.5318	79.7865	79.2666	92.0028	82.7662	89.1012	91.4461	83.963	73.6452	116.472	126.355	155.39	81.2709	72.2835	83.3724	211.858	212.953	216.986	251.776	256.665	279.416	283.521	257.032	281.024
8622	8622	AT1G76790.1			1488	AT1G76790	0					261.814	244.98	253.037	261.148	14.3242	29.7565	17.2248	27.8741	14.0097	12.0399	16.923	34.8498	25.7106	28.709	14.8078	19.7783	10.6114	24.9297	24.5055	23.5557	17.8121	14.9953	18.867	24.7635	33.481	25.3779	16.9785	19.7553	20.8654	21.1519	18.9422	15.409	251.651	280.807	252.985	255.059	257.639	222.242
628	628	AT5G19780.1	tubulin alpha-5 chain		2098	AT5G19780	0					261.638	255.213	251.502	252.87	197.003	162.887	206.192	182.838	195.733	201.214	194.063	179.678	168.067	140.917	200.329	209.301	194.148	171.695	161.568	160.931	223.313	198.858	196.405	178.127	177.099	193.287	203.664	200.256	194.931	150.886	184.474	179.606	256.658	252.6	275.655	267.066	231.722	266.852
967	967	AT1G14400.1	unknown protein		1680	AT1G14400	0					261.243	260.099	266.704	268.618	128.244	147.941	122.243	140.849	130.879	122.545	131.307	149.82	143.685	150.319	124.183	132.887	125.887	140.944	142.809	149.926	128.694	120.433	117.602	130.571	145.893	146.084	121.605	122.708	131.109	142.361	146.87	158.218	232.476	267.02	284.234	257.257	266.955	256.084
1147	1147	AT2G44060.1			1835	AT2G44060	0					260.634	297.318	261.223	261.33	109.426	110.689	105.741	113.565	112.208	106.238	109.833	105.966	121.499	104.603	105.058	112.723	96.9119	118.909	108.782	105.464	99.7932	104.642	112.787	117.265	109.884	113.545	104.044	108.942	110.921	99.7375	101.133	101.452	246.631	260.357	274.913	304.479	293.446	294.029
797	797	AT1G17880.1	putative protein		1574	AT1G17880	0					259.937	279.669	292.596	273.662	158.058	158.778	172.112	228.849	157.231	152.31	164.632	155.036	160.213	161.086	160.117	172.787	166.984	171.043	156.38	154.825	171.737	172.961	171.637	207.527	220.04	258.979	168.949	158.498	190.29	392.756	347.747	370.736	244.801	276.046	258.965	282.448	281.817	274.742
887	887	AT5G27770.1	60S ribosomal protein L22 - like		1457	AT5G27770	0					259.44	252.998	254.227	232.079	139.429	128.986	146.333	183.411	142.302	133.839	142.146	133.395	120.834	132.73	134.24	148.32	136.162	139.616	125.376	130.65	143.411	131.024	164.563	164.118	185.129	200.986	134.407	119.751	171.529	329.707	275.163	300.961	230.302	250.528	297.491	253.943	240.762	264.289
753	753	AT4G34720.1	vacuolar H+-transporting ATPase 16K chain		1472	AT4G34720	0					258.52	277.198	255.93	264.199	173.267	207.043	197.255	265.609	165.879	182.07	171.851	193.615	209.831	217.682	184.636	188.583	190.107	200.113	208.18	196.488	190.791	186.958	214.017	235.744	272.523	288.561	186.46	182.461	177.426	309.758	294.094	299.411	244.801	250.01	280.748	280.932	274.891	275.771
2562	2562	AT2G17420.1			2195	AT2G17420	0					258.277	264.453	277.352	281.8	48.9267	81.5652	45.8281	92.564	53.6274	43.0542	50.0985	77.4978	75.1764	92.0213	45.5561	50.6743	45.7551	69.3583	62.4583	81.1553	46.8212	43.3851	47.2779	78.8213	99.9448	98.9258	42.4309	45.5459	49.0183	124.85	118.788	120.448	253.402	257.498	263.931	279.214	247.826	266.319
1236	1236	AT2G36320.1	unknown protein		1709	AT2G36320	0					257.809	174.854	260.366	251.578	104.884	116.625	105.714	106.647	105.485	100.948	108.218	114.783	116.034	119.059	100.867	107.52	83.7868	98.05	106.058	114.182	101.147	93.1301	122.866	101.88	113.136	104.925	91.0688	93.0716	102.633	92.6941	95.9294	93.8932	230.314	269.359	273.754	177.204	179.052	168.306
1072	1072	AT5G65670.1	auxin-induced protein IAA9 (pir||T05902)		2811	AT5G65670	0					257.809	256.771	247.295	243.376	108.59	122.33	118.231	142.439	119.463	99.97	106.337	126.823	121.762	118.406	117.683	114.355	103.875	129.96	125.267	120.722	118.051	113.563	123.079	135.022	139.76	152.535	128.79	118.468	128.6	142.474	154.302	145.107	231.308	286.113	256.005	249.6	265.351	255.362
758	758	AT4G02230.1	putative ribosomal protein L19		1501	AT4G02230	0					257.689	243.195	238.116	230.353	155.108	167.444	160.738	244.874	164.044	154.178	147.101	167.067	160.722	174.542	147.415	160.598	155.981	165.133	161.387	169.059	175.372	151.616	155.226	218.039	238.689	277.894	168.834	143.546	171.851	427.775	396.227	423.849	230.671	257.218	285.177	243.283	233.484	252.819
1533	1533	AT1G14980.1	mitochondrial chaperonin 10		1118	AT1G14980	0					257.42	286.054	263.649	264.847	76.2873	91.9989	85.2502	143.809	86.9566	70.845	71.0604	93.9281	79.9657	102.103	68.6641	87.9415	89.4885	95.4322	82.2038	92.7657	85.1908	80.4594	90.1005	124.116	146.707	160.603	89.9924	66.0678	87.754	263.628	239.847	265.367	242.189	235.928	294.143	292.613	256.348	309.2
443	443	AT4G03210.1	putative xyloglucan endotransglycosylase		1379	AT4G03210	0.00194932			0.494425	0.00194932	256.942	248.73	155.038	137.757	269.929	205.739	261.999	189.911	276.565	293.512	239.709	239.181	208.9	169.137	339.999	384.338	299.896	211.305	156.403	152.936	245.643	243.624	296.73	204.718	172.829	192.186	268.953	314.121	342.493	107.298	126.189	132.56	224.138	305.524	241.165	204.559	297.57	244.061
2490	2490	AT4G15610.1			1845	AT4G15610	0					256.865	322.875	303.393	361.303	39.5478	95.6535	26.7741	86.8758	55.1238	30.9582	32.5613	98.8909	76.1956	111.874	32.5424	31.194	24.09	60.7919	63.6608	83.6466	30.6454	24.289	25.3879	69.6362	104.997	85.9943	21.7688	24.5463	35.8217	94.268	80.3862	100.439	245.456	274.79	250.349	322.963	342.037	303.624
806	806	AT1G09640.1	unknown protein		2649	AT1G09640	0					256.364	255.201	267.915	261.489	136.5	153.672	140.628	220.355	154.348	127.466	127.687	155.905	152.1	153.01	132.216	136.036	133.46	155.114	144.073	160.899	152.866	140.288	128.73	188.893	213.874	258.298	141.175	130.712	135.382	385.199	382.564	404.217	243.047	263.785	262.261	258.674	241.542	265.387
1404	1404	AT4G01610.1	putative cysteine protease		2512	AT4G01610	0					256.255	288.683	262.604	291.184	78.7353	129.729	69.3193	132.456	94.7667	68.8033	72.6359	139.096	123.978	126.113	88.6968	75.3012	66.1217	108.804	110.155	119.6	67.661	67.8814	72.4156	115.208	133.718	148.441	60.1751	72.9559	91.3745	156.635	148.662	168.175	235.763	276.593	256.409	290.479	306.202	269.368
7847	7847	AT1G48600.2	phosphoethanolamine N-methyltransferase, putative		3484	AT1G48600	0					254.687	242.214	272.598	264.633	19.6349	20.8733	25.2553	16.6834	15.8974	9.3273	33.6799	25.5602	17.6253	19.4343	13.2469	37.9729	35.5215	31.3759	18.4294	14.6253	9.90957	35.3947	30.4617	17.0928	20.222	12.7354	29.8216	31.0282	22.0656	21.8299	15.5679	16.4361	272.489	284.73	206.841	216.915	252.739	256.989
1067	1067	AT2G37270.1			1545	AT2G37270	0					253.724	258.96	266.253	247.494	107.853	108.755	115.917	144.594	119.824	98.667	105.069	107.468	110.422	108.374	104.465	118.566	107.825	112.72	96.5328	101.35	124.825	110.393	112.534	128.436	140.321	165.025	117.551	109.535	124.904	269.826	242.516	273.293	230.102	240.901	290.168	257.755	247.716	271.41
626	626	AT5G24165.1	unknown protein		717	AT5G24165	0					253.293	262.837	238.783	242.739	199.002	173.908	201.672	180.938	196.22	186.533	214.253	191.888	159.016	170.82	193.802	199.894	183.977	195.486	187.725	176.074	178.209	188.919	237.888	182.129	187.298	173.387	202.828	164.994	205.581	195.482	172.247	181.626	234.704	259.522	265.652	280.175	261.673	246.662
273	273	AT5G44020.1	vegetative storage protein-like		1928	AT5G44020	0					252.689	278.028	243.412	253.797	440.4	275.147	376.682	331.111	401.793	456.376	463.032	282.948	294.17	248.324	420.023	411.976	396.535	327.535	305.306	272.644	384.978	390.513	354.556	343.757	322.141	327.435	363.711	393.293	403.624	227.996	274.612	247.331	267.426	219.19	271.451	275.467	289.631	268.987
3479	3479	AT1G73260.1	putative trypsin inhibitor (At1g73260)		917	AT1G73260	0					252.095	160.143	361.016	319.161	24.8263	20.7032	17.0453	31.2175	39.6792	15.1839	19.6157	21.5804	14.755	25.7743	61.6767	40.3262	15.5464	23.4662	13.1119	18.2766	21.1154	10.46	19.5605	21.4532	49.6902	22.509	12.1708	16.191	87.7842	36.3188	43.2536	71.8365	237.565	270.617	248.103	173.81	157.286	149.334
2354	2354	AT5G56010.1	heat shock protein 90		2825	AT5G56010	0					251.808	330.775	302.21	320.412	51.2862	108.424	73.3006	150.735	58.1615	45.9806	49.7166	105.197	105.12	114.955	73.1975	84.3238	80.8159	109.276	104.358	125.321	78.0048	83.3694	58.5276	132.552	152.302	167.35	66.6997	63.7497	65.8075	219.238	235.673	259.421	241.569	245.608	268.247	336.16	323.023	333.143
1338	1338	AT3G47370.2	40S ribosomal protein S20-like protein		1185	AT3G47370	0					251.734	264.467	259.442	247.033	95.2725	93.2415	101.573	133.062	98.8377	89.6559	97.324	92.4343	92.7426	94.5477	89.0123	100.109	90.1458	96.8675	85.7064	93.8438	105.462	95.6775	103.579	127.711	130.499	140.976	97.8076	91.9175	112.126	253.083	212.693	231.317	231.251	235.233	288.718	271.966	249.902	271.532
15558	15558	AT4G21830.1			1074	AT4G21830	0.00126003			2.69714	0.00126003	251.56	265.978	333.829	241.161	2.64361	6.19718	1.84999	3.70369	3.75115	2.33521	1.84447	7.98471	4.44362	6.16321	0.939461	3.89998	2.72502	6.47395	4.10628	2.2384	2.33033	1.01143	2.20821	3.05451	7.34989	0.706678	0.650987	1.61065	3.09504	0.814228	4.45142	1.83851	252.29	211.216	291.173	249.793	263.375	284.765
601	601	AT5G20010.1	small Ras-like GTP-binding nuclear protein		1811	AT5G20010	0					251.322	273.794	261.321	263.765	193.099	232.665	191.704	254.355	203.048	181.66	194.589	228.485	226.587	242.922	194.321	206.368	190.651	222.494	203.509	218.34	203.664	187.763	183.684	233.178	253.976	275.912	181.821	176.568	183.467	294.514	273.318	273.226	224.818	256.407	272.741	273.807	266.905	280.669
958	958	AT1G25175.1			2035	AT1G25175	0					251.176	256.981	317.566	298.148	150.397	158.312	137.224	157.524	132.826	166.322	152.043	166.976	147.695	160.265	182.3	169.396	153.571	163.839	167.648	172.868	126.727	145.512	139.434	150.931	156.031	165.61	151.962	139.021	195.099	159.362	181.96	213.525	230.792	315.431	207.305	231.124	280.889	258.931
1120	1120	AT5G59870.1	histone H2A - like protein		840	AT5G59870	0					250.746	274.404	254.084	248.559	108.206	69.4578	111.001	85.5987	114.486	110.341	99.7908	72.0679	72.6501	63.6554	98.4541	131.648	111.31	85.4575	74.0904	68.395	90.7423	111.088	131.174	89.9446	86.377	80.4746	107.633	106.511	136.468	77.5632	78.0543	82.2059	239.085	229.346	283.806	275.486	273.188	274.537
929	929	AT3G20390.1			1876	AT3G20390	0					250.679	149.953	252.308	197.903	142.855	92.4529	131.24	95.956	136.168	140.879	151.519	96.0878	91.3307	89.9402	138.37	155.812	130.051	94.6114	99.8636	87.3784	129.8	136.44	127.481	95.6564	96.515	95.6965	144.263	138.663	146.756	110.891	109.658	92.6047	213.211	266.08	272.745	153.885	150.133	145.84
818	818	AT5G23900.1	60S ribosomal protein L13		1539	AT5G23900	0					250.595	249.263	275.803	252.642	146.602	117.916	151.754	222.158	152.172	148.247	139.387	114.607	117.072	122.068	142.693	153.796	154.084	138.586	126.781	125.034	160.955	141.915	152.393	180.942	218.897	266.635	154.947	140.906	164.171	534.16	471.813	549.947	229.707	253.278	268.8	250.285	232.846	264.659
1886	1886	AT4G12880.1	blue copper-binding protein, 15K (lamin)		947	AT4G12880	0					250.564	295.619	225.237	214.163	80.6851	82.3771	87.2975	105.817	71.8753	83.3697	86.8102	82.2715	80.519	84.3408	77.8534	86.5776	70.8886	102.524	89.1302	86.3919	77.1366	91.0776	93.6782	113.873	96.7057	106.871	80.416	78.2637	96.3233	84.5365	83.4141	72.0972	212.301	260.176	279.215	283.681	312.166	291.01
1304	1304	AT5G16110.1			2237	AT5G16110	0.00743495			0.498174	0.00743495	250.493	188.049	259.725	249.29	101.716	86.5259	80.4423	86.3969	101.138	96.9676	107.043	91.3379	84.6542	83.5855	91.3211	106.882	88.2263	78.2656	77.0968	89.2326	79.6169	76.9427	84.7673	76.1572	90.3608	92.6727	80.8501	94.7464	99.0094	87.8604	81.7756	96.502	215.681	272.254	263.543	181.147	204.07	178.929
5735	5735	AT3G22850.1			1468	AT3G22850	0					250.029	259.018	259.181	253.229	20.5554	29.9246	24.9317	44.4329	23.3482	17.5764	20.7416	29.7024	26.8752	33.1961	23.212	23.9204	21.2413	30.1294	21.558	32.0988	24.1834	22.8386	27.773	36.6697	46.5735	50.0554	19.9028	23.4444	27.5265	88.1147	77.5098	91.9525	228.58	255.668	265.84	261.754	264.877	250.424
14302	14302	AT3G44990.1	xyloglucan endo-transglycosylase		1790	AT3G44990	0					250.022	321.271	191.213	241.18	5.442	12.5449	10.3246	16.6156	5.16737	5.22092	5.93772	12.0809	9.53308	16.0207	6.02783	7.47653	6.96299	13.1505	11.3311	12.8243	6.84144	16.5089	7.62333	14.1023	18.8254	16.9191	10.656	7.38496	12.8793	17.4338	16.9468	14.3419	190.074	289.332	270.659	330.489	346.21	287.113
1061	1061	AT4G13850.1	glycine-rich R-binding protein AtGRP2 - like		1309	AT4G13850	0					249.639	258.338	285.287	268.674	111.313	162.492	128.552	223.334	120.369	97.6779	115.892	157.156	164.436	165.885	101.055	120.87	110.937	142.233	132.742	150.712	139.071	119.768	126.816	203.18	207.515	259.308	124.425	112.756	135.065	375.045	359.298	350.433	251.419	250.796	246.701	277.871	230.428	266.716
3176	3176	AT1G58270.1	unknown protein		2002	AT1G58270	0					249.635	256.115	253.927	245.696	43.5436	39.3699	36.8887	40.6469	43.4237	41.5588	45.6482	35.716	37.6436	44.7502	37.207	39.9585	37.5369	50.2372	47.3001	44.1269	37.1129	43.2258	30.3273	48.72	39.0755	34.1452	34.1434	43.2602	47.0524	20.8352	23.9591	20.3521	265.079	216.462	267.363	259.095	262.476	246.775
1001	1001	AT5G20020.1	small Ras-like GTP-binding protein		1948	AT5G20020	0					249.592	261.962	259.301	252.159	119.895	140.218	121.639	190.605	127.327	110.409	121.949	136.82	135.963	147.87	122.966	127.092	120.772	137.872	121.88	133.581	132.314	114.959	117.643	168.139	190.699	212.976	116.127	109.235	123.982	282.231	275.084	272.486	227.993	239.659	281.124	264.132	250.075	271.679
972	972	AT1G04480.1	putative 60S ribosomal protein L17		1373	AT1G04480	0					249.419	235.579	243.498	221.586	120.611	127.87	134.202	175.575	130.423	113.688	117.723	127.89	120.766	134.953	110.976	125.426	120.488	122.578	112.8	129.692	145.383	122.142	135.082	158.354	175.304	193.066	132.567	122.594	139.89	289.513	261.113	284.029	224.003	233.009	291.244	243.108	211.003	252.626
1044	1044	AT4G20150.1	unknown protein		1336	AT4G20150	0					249	272.581	250.727	249.585	115.97	141.853	127.542	172.92	122.65	112.595	112.666	134.314	137.315	153.93	111.635	125.361	114.062	139.436	127.293	137.873	123.507	120.957	138.161	153.349	176.971	188.439	123.063	111.85	135.843	300.486	256.472	272.281	230.214	238.801	277.985	280.557	262.054	275.132
954	954	AT5G08290.1			1180	AT5G08290	0					248.952	269.963	247.211	249.479	134.215	164.483	147.119	171.452	133.004	130.79	138.852	167.559	151.266	174.625	135.228	140.241	143.491	167.794	156.765	155.405	147.793	134.97	158.595	165.968	176.233	172.154	140.792	132.397	144.658	184.951	175.613	184.252	237.568	250.885	258.402	274.066	261.439	274.383
984	984	AT4G25570.1	unknown protein		1938	AT4G25570	0					248.208	259.217	237.011	257.494	129.01	117.233	126.97	115.36	129.472	129.576	127.982	123.106	119.89	108.703	124.408	119.968	119.979	122.907	121.006	117.511	125.468	126.702	128.739	114.01	115.346	116.725	117.427	128.958	132.296	113.957	115.869	121.762	234.833	246.959	262.832	263.043	264.389	250.219
1023	1023	AT1G48920.1			3529	AT1G48920	0					248.124	267.215	286.26	274.2	115.673	165.805	149.257	236.349	124.493	102.711	119.815	163.578	170.744	163.093	117.251	125.05	126.19	149.865	142.745	158.282	164.134	149.907	133.73	208.395	222.989	277.663	134.955	121.391	125.27	380.942	394.409	391.142	242.691	254.681	247.001	270.175	256.983	274.487
1257	1257	AT5G45775.2	ribosomal protein L11-like		1508	AT5G45775	0					247.848	246.748	231.54	220.41	96.4458	99.3531	109.43	136.803	103.809	92.7656	92.7627	97.7784	100.041	100.24	86.0806	100.694	104.178	103.469	90.8846	92.6005	119.35	101.365	107.576	126.662	135.79	147.958	108.663	92.0155	106.972	219.56	203.996	207.41	231.715	222.666	289.164	252.005	228.574	259.664
2145	2145	AT3G09820.1	putative adenosine kise		2955	AT3G09820	0					247.736	277.977	237.629	238.505	63.9697	56.3335	70.8371	72.7033	63.5203	60.1901	68.1988	56.641	58.6004	53.759	63.329	71.2555	69.2617	62.9871	56.0461	50.8947	69.2085	70.589	72.7137	68.1283	72.6941	77.2876	70.695	62.6806	71.2168	79.8206	81.3856	80.8204	236.332	240.788	266.087	281.82	266.512	285.599
459	459	AT2G38310.1	unknown protein		1106	AT2G38310	0					247.173	231.353	230.087	238.123	275.176	246.122	249.539	244.653	264.023	293.107	268.397	235.895	250.746	251.726	271.878	276.928	263.878	250.689	215.487	247.312	266.231	255.128	227.257	227.923	248.712	257.323	217.871	213.544	199.206	224.011	225.345	233.538	235.334	264.056	242.129	231.603	239.234	223.223
3103	3103	AT3G52060.1	Unknown protein (At3g52060)		1755	AT3G52060	0.00224882			0.358685	0.00224882	246.283	192.077	226.868	245.586	53.535	67.0494	54.6768	73.7082	44.4377	56.4877	59.6797	68.8159	64.7609	67.5713	49.7659	60.1431	63.1749	68.4364	64.4185	63.0987	55.2204	58.1374	50.6725	67.2488	75.585	78.2909	61.9354	52.2857	54.3178	58.7725	68.9482	53.9341	234.68	274.527	229.643	197.907	201.396	176.927
6466	6466	AT5G24770.1	vegetative storage protein Vsp2		1749	AT5G24770	0					246.168	224.231	162.581	106.107	21.8404	68.7533	29.2075	20.787	20.1716	22.4945	22.8552	70.2727	54.6391	81.348	33.5306	55.7915	27.9583	24.6137	59.4322	20.1122	31.2614	17.7399	38.6213	17.5153	22.9393	21.9064	35.0407	22.5734	30.2428	10.0203	12.4618	7.86019	236.38	273.656	228.468	225.947	239.196	207.549
1182	1182	AT5G64350.1			1474	AT5G64350	0					246.026	263.081	242.298	241.556	107.5	152.61	119.934	168.121	109.395	109.728	103.378	153.581	136.241	168.008	110.333	116.23	115.469	150.209	140.625	147.913	115.715	113.571	130.516	157.192	167.352	179.818	117.443	107.653	131.176	212.901	200.737	205.001	225.371	243.873	268.834	272.93	240.777	275.537
1146	1146	AT3G23600.1	unknown protein		2084	AT3G23600	0					245.457	273.291	241.617	251.938	100.743	181.195	99.7246	201.333	112.347	92.9368	96.9457	173.046	171.161	199.378	99.4646	101.501	88.6707	146.864	157.656	164.879	101.145	98.1612	99.8677	181.782	206.55	215.667	94.936	94.6593	108.273	287.572	258.942	257.725	227.375	252.324	256.671	269.414	286.161	264.298
1740	1740	AT5G03630.1	monodehydroascorbate reductase (DH) - like protein		2518	AT5G03630	0					245.341	259.257	260.479	264.101	79.8397	230.041	76.1941	193.597	77.1751	72.6984	89.6457	205.028	211.794	273.3	64.767	73.9045	70.7332	173.477	166.243	215.7	78.093	83.4178	67.0714	177.899	204.659	198.232	63.5267	67.9071	71.6223	158.648	145.936	101.894	235.209	236.928	263.885	267.055	251.251	259.465
1326	1326	AT5G48930.1	anthranilate N-benzoyltransferase		1864	AT5G48930	0					245.216	316.386	244.457	274.042	105.219	127.411	100.585	120.12	99.3727	110.573	105.71	125.233	125.509	131.49	102.554	106.464	114.353	128.558	109.847	119.916	104.282	101	96.473	112.329	126.935	121.095	92.4988	95.8225	100.659	101.201	102.345	103.108	245.055	251.578	239.014	311.995	301.215	335.948
686	686	AT5G65430.3	GF14 Kappa isoform		2095	AT5G65430	0					245.09	230.559	248.21	236.146	177.888	141.367	159.881	143.454	179.178	175.482	179.005	141.122	150.017	132.962	176.868	177.199	146.064	135.468	127.096	136.189	152.585	141.494	185.564	134.105	150.535	145.722	155.509	174.534	192.416	177.484	150.402	174.741	229.518	239.862	265.891	226.663	233.547	231.466
7101	7101	AT1G27030.1			2182	AT1G27030	0					244.847	342.679	219.412	226.492	18.4792	44.1071	18.427	33.4375	17.9762	18.8022	18.6593	48.7127	38.243	45.3657	22.5807	22.682	15.8862	35.2727	34.731	41.5146	15.752	19.0084	20.5207	26.0962	37.543	36.6733	19.6066	20.8215	20.4836	21.6712	23.9211	26.8897	216.296	281.67	236.574	310.292	378.202	339.543
12739	12739	AT3G25830.1	limonene cyclase, putative		2913	AT3G25830	0					244.308	226.47	180.667	255.657	7.84423	8.23368	4.26676	8.69922	7.02059	3.09179	13.4203	3.81936	8.19357	12.6881	1.58832	2.99182	7.19891	3.96934	7.23315	11.9369	6.11957	6.1242	0.556513	5.41085	10.0926	10.5942	7.25223	10.7188	8.52902	0.0458127	4.60509	5.61149	308.069	279.343	145.511	326.48	272.747	80.1819
1104	1104	AT1G34030.1			1489	AT1G34030	0					244.2	241.873	243.353	229.076	112.531	111.247	117.7	150.535	115.9	107.798	113.894	106.917	111.548	115.277	106.033	117.728	109.707	116.608	103.055	112.335	121.21	113.797	118.092	145.461	148.367	157.777	111.873	101.076	126.676	271.913	232.508	253.869	219.851	228.783	283.967	231.655	235.1	258.864
1627	1627	AT2G21620.2	RD2 protein (RD2)		1684	AT2G21620	0					243.841	281.249	235.943	264.866	80.6287	216.553	88.1319	184.947	82.3251	78.025	81.536	190.655	197.441	261.563	69.9354	80.3187	67.5504	155.108	156.802	221.908	93.5909	81.4853	89.3195	166.341	206.505	181.995	85.6587	78.7001	95.8458	139.978	124.184	117.75	226.285	266.923	238.314	283.289	276.896	283.561
7805	7805	AT4G14060.1			971	AT4G14060	0.00315394			0.438669	0.00315394	243.593	383.894	103.591	146.425	15.9791	31.1069	10.2082	18.1352	16.012	10.154	21.7713	42.7665	19.8382	30.7159	11.1527	20.1457	11.9481	19.4227	13.8125	17.1952	7.89447	7.03351	15.6966	8.86427	20.3564	25.1849	13.5412	12.6541	10.7275	6.94637	8.97933	8.80613	198.507	299.467	232.804	357.964	375.927	417.79
11439	11439	AT4G23690.1	putative disease resistance response protein		877	AT4G23690	0					243.285	247.861	230.433	243.836	8.30902	6.8997	7.47167	11.6107	8.85918	7.60929	8.4586	6.01407	5.82701	8.85801	6.28015	10.3791	8.00223	7.56488	6.73933	5.89974	5.97664	7.48441	8.95397	8.33551	13.6549	12.8418	9.51857	7.8856	10.3408	5.99862	7.28909	5.60557	248.058	211.717	270.08	243.959	254.586	245.039
10548	10548	AT5G37990.1			1764	AT5G37990	0					242.716	817.897	164.815	242.087	8.7571	45.7194	4.85707	15.2569	10.2865	4.1117	11.8731	46.1566	27.1699	63.8318	4.32837	7.29981	4.16104	32.2776	23.0179	38.8352	4.55525	2.87973	7.13623	7.35133	18.2892	20.1301	5.51698	6.23867	6.96704	5.95331	7.41414	7.69655	218.86	244.787	264.502	776.067	941.445	736.179
1008	1008	AT5G52240.1	progesterone-binding protein-like		1682	AT5G52240	0					242.606	243.81	237.4	234.248	117.587	142.052	108.058	142.159	126.332	113.611	112.818	142.296	133.977	149.884	108.466	117.38	106.023	133.21	122.194	135.041	110.609	101.677	111.889	136.986	141.397	148.093	104.877	106.796	120.032	146.77	139.973	143.835	224.54	240.512	262.767	248.968	241.684	240.779
815	815	AT1G75166.1			86	AT1G75166	0					242.479	174.222	219.282	223.48	178.868	254.895	264.803	329.353	152.818	214.158	169.628	258.954	217.101	288.63	302.792	253.032	286.396	321.997	373.738	276.574	225.22	312.239	256.949	342.966	300.377	344.717	235.515	240.937	348.948	552.619	453.792	358.983	180.961	235.805	310.672	195.745	144.244	182.678
2154	2154	AT3G09440.1			2526	AT3G09440	0					242.209	352.819	306.911	343.924	54.6597	161.662	84.7723	271.408	63.3732	49.9996	50.6064	154.893	147.191	182.901	93.0046	119.835	116.571	158.461	170.478	235.435	93.8722	98.7867	61.658	216.918	284.573	312.733	76.8217	76.4825	76.7781	401.514	437.716	507.654	223.505	250.807	252.315	354.786	350.619	353.052
16532	16532	AT3G48340.1	cysteine endopeptidase - like protein		1470	AT3G48340	0					242.195	290.518	237.121	228.577	4.32988	6.42343	2.81371	2.80563	2.82452	4.08175	6.08336	2.59216	4.73752	11.9406	4.91589	4.34219	4.17537	4.38136	2.64956	3.58489	2.32633	2.10204	4.01277	3.49376	2.57865	2.34447	1.76221	3.07212	5.10391	1.04681	1.61006	0.963723	279.258	213.3	234.027	305.485	318.526	247.544
1196	1196	AT3G44110.1	dJ protein homolog atj3		2463	AT3G44110	0					241.893	278.826	271.016	281.057	104.934	162.752	111.805	187.088	108.857	102.771	103.174	163.411	151.141	173.703	112.323	123.289	126.149	150.496	149.552	187.561	117.526	119.417	98.4723	162.213	197.793	201.258	111.372	108.096	109.517	210.94	221.519	236.492	224.812	258.575	242.292	283.103	275.209	278.167
50	50	AT5G54770.1	thiazole biosynthetic enzyme precursor (ARA6) (sp|Q38814)		1741	AT5G54770	0					241.691	190.352	201.339	175.129	2471.59	2673.15	3033.44	2860.39	2328	2599.12	2487.65	2654.34	2826.25	2538.85	2714.89	2506.51	2603.95	2777.6	2781.61	2622.69	2857.93	3042.74	3199.65	2864.99	2814.69	2901.48	3160.12	2750.25	2350.49	2664.03	2826.21	2231.98	209.301	302.809	212.964	195.376	209.28	166.4
5407	5407	AT2G39700.1	putative expansin		1753	AT2G39700	0					241.092	173.415	174.071	171.594	23.7626	19.7397	31.1985	36.8549	24.9081	21.8854	24.4942	17.55	20.27	21.399	28.8293	29.4092	24.5248	30.9853	21.2353	23.6232	27.099	35.8506	30.646	31.7345	43.1964	35.6337	35.8371	32.1333	38.0545	31.948	28.0465	24.2733	189.382	299.443	234.45	172.832	180.204	167.21
3060	3060	AT1G75540.1	zinc finger protein, putative		1626	AT1G75540	0					240.676	217.174	248.589	241.751	47.6912	58.7674	45.481	75.3962	45.0397	49.6937	48.3401	63.3752	57.2753	55.6516	53.2164	49.9044	50.1041	68.5912	70.5805	74.7413	54.014	51.7396	30.6893	68.0241	74.5806	83.584	46.2669	51.9813	52.7839	59.4231	76.719	72.5966	219.772	265.718	236.539	219.5	236.568	195.454
3749	3749	AT5G43060.1	cysteine protease component of protease-inhibitor complex		2658	AT5G43060	0					240.175	287.052	239.433	253.497	31.901	36.9468	29.3177	36.8098	36.7654	28.864	30.0737	38.6377	32.9597	39.2431	32.2866	36.15	30.5364	37.4023	32.2798	36.7869	30.3759	29.5617	28.0156	34.0168	37.9135	38.4991	27.4284	28.4184	33.0886	34.6304	38.5655	44.6107	254.22	249.045	217.26	301.031	272.165	287.961
1195	1195	AT1G16180.1			2476	AT1G16180	0					240.087	219.912	248.552	253.243	97.492	148.98	99.3923	160.136	108.887	92.0431	91.5458	151.372	142.379	153.19	98.6334	101.737	94.4853	135.073	124.691	138.537	103.344	101.694	93.139	138.542	165.842	176.025	95.2338	100.543	100.156	194.995	214.313	207.079	229.866	251.154	239.24	228.079	224.672	206.984
709	709	AT4G16260.1	beta-1,3-glucase class I precursor		1543	AT4G16260	0					240.057	232.849	269.238	292.387	123.636	532.349	83.3576	296.477	174.082	117.462	79.3638	440.84	408.697	747.51	90.0979	73.3055	82.3154	233.293	205.321	465.509	97.7674	79.8088	72.4966	272.143	379.195	238.092	63.5838	56.8195	82.5295	101.168	143.67	123.241	204.226	291.261	224.684	214.436	243.175	240.937
821	821	AT3G51730.1	unknown protein		2026	AT3G51730	0					239.319	282.287	248.952	299.027	152.443	200.158	125.898	172.918	151.93	151.79	153.608	203.369	190.468	206.637	145.961	137.643	124.949	159.417	159.753	177.161	118.13	122.976	136.589	160.971	176.217	181.566	127.457	135.094	144.674	182.451	170.304	172.372	221.742	257.611	238.603	272.526	312.847	261.487
18009	18009	AT3G54580.1	extensin precursor -like protein		3095	AT3G54580	0.00865087			0.360815	0.00865087	238.882	298.55	181.272	208.536	1.80122	5.42954	2.21848	3.13365	1.64616	2.05498	1.70253	3.34539	3.13761	9.80561	3.2933	2.35635	6.50048	10.5475	2.58756	5.65762	1.90867	3.11414	1.63262	4.7915	2.78074	1.8287	2.85296	3.00864	2.79712	0.504717	0.375191	0.338942	292.564	231.006	193.076	290.845	308.827	295.979
718	718	AT2G19740.1	60S ribosomal protein L31		1007	AT2G19740	0					236.778	227.407	228.742	214.286	154.699	159.12	165.114	230.796	171.919	151.446	140.731	153.155	155.494	168.711	147.74	151.31	153.046	166.691	158.123	166.226	173.82	144.908	176.613	208.681	229.094	254.613	156.777	141.133	179.617	412.79	348.126	396.227	208.819	230.66	270.856	225.937	219.614	236.67
1140	1140	AT5G65390.1	arabinogalactan protein AGP7		755	AT5G65390	0					236.448	249.117	193.664	225.928	126.089	117.169	152.639	154.333	112.432	149.621	116.213	114.241	128.591	108.675	146.06	147.016	151.444	150.83	126.516	130.753	181.519	124.87	151.527	143.207	150.396	169.396	151.89	147.583	147.199	74.26	89.9894	94.9237	275.95	200.371	233.022	270.071	193.976	283.305
1080	1080	AT2G46505.1			821	AT2G46505	0					236.313	243.81	225.437	240.44	109.968	129.138	112.179	174.929	118.45	105.037	106.416	123.052	127.107	137.255	116.253	113.807	105.592	131.369	119.287	126.603	109.785	106.388	120.365	160.892	177.758	186.136	115.875	112.726	116.563	326.776	314.222	313.853	235.99	233.764	239.184	234.382	246.976	250.071
1309	1309	AT1G13360.1			937	AT1G13360	0					235.441	245.772	255.862	280.955	88.222	135.966	77.2318	131.417	100.664	80.9972	83.0049	147.763	120.639	139.496	83.0507	80.5881	77.2906	127.472	121.967	142.076	72.5174	81.6304	77.5476	119.147	136.071	139.033	75.4405	82.2312	92.0755	135.892	125.416	133.7	208.691	250.66	246.971	247.836	246.372	243.109
1496	1496	AT1G20050.1	C-8,7 sterol isomerase		1277	AT1G20050	0					235.434	244.697	227.414	225.828	80.5588	85.9571	76.4207	87.4163	89.3932	73.5362	78.747	88.8307	85.8217	83.2188	74.3578	81.669	71.579	85.0535	82.0194	89.0694	76.2197	74.8178	78.2246	88.1039	83.5085	90.6364	68.1875	72.8897	82.7343	91.8283	88.1267	98.1604	219.714	237.631	248.956	247.381	244.362	242.348
12	12	AT3G47470.1	light-harvesting chlorophyll a/b-binding protein (Cab4)		1662	AT3G47470	0.0146466			0.478861	0.0146466	234.973	220.335	191.096	183.993	7470.61	5044.94	7033.8	4173.45	6810.02	7764.41	7837.41	5409.91	5171.03	4553.87	6886.06	7095.68	7632.22	5621.95	6309.07	5618.56	6623.87	7057.74	7419.79	4724.14	4209.54	3586.68	6886.74	6863.93	6783.68	2081.93	2478.02	2246.97	201.799	263.486	239.634	218.762	246.788	195.455
17064	17064	AT3G25930.1			1109	AT3G25930	0					234.371	262.148	273.259	277.987	3.21731	4.07997	2.44445	2.41244	2.37706	1.94264	5.33224	2.09899	3.73172	6.40919	3.39936	2.31835	2.75755	4.01095	1.58921	4.0949	1.25287	1.60858	4.4719	2.99696	1.74051	2.49985	1.84947	2.37265	2.65718	1.47806	0.90301	1.05949	209.148	243.81	250.154	227.648	308.636	250.159
1418	1418	AT5G04800.1	40S ribosomal protein S17		1365	AT5G04800	0					234.263	233.649	237.294	223.137	88.4366	88.5617	97.5308	129.591	93.7598	85.5906	85.9595	85.3143	82.8357	97.5352	82.0758	93.4399	87.3569	92.7164	84.3281	89.3114	105.66	95.8453	91.0871	115.123	131.583	142.067	100.069	89.9962	105.923	232.418	214.724	219.073	215.319	221.349	266.12	239.909	218.943	242.096
1115	1115	AT1G12310.1	unknown protein		892	AT1G12310	0					234.093	239.164	207.587	211.145	109.675	100.1	112.546	111.363	115.175	108.557	105.292	103.403	96.1476	100.75	103.867	116.126	102.078	112.052	100.834	103.646	112.334	103.187	122.117	113.172	111.138	109.778	98.533	106.314	116.802	130.026	118.211	133.116	231.501	212.151	258.627	244.579	234.435	238.477
726	726	AT3G04730.1	auxin-induced protein		1991	AT3G04730	0					233.588	209.919	257.976	254.994	199.614	192.523	189.008	207.247	170.609	200.281	227.953	187.771	207.821	181.977	185.564	192.984	182.25	181.461	180.911	199.281	184.586	177.27	205.169	197.749	208.959	215.034	173.412	202.97	220.334	184.638	180.424	163.21	201.963	256.079	242.723	207.056	221.139	201.562
860	860	AT3G08610.1	unknown protein		1378	AT3G08610	0					233.068	255.839	222.872	227.382	139.29	179.338	149.067	214.061	145.285	134.636	137.949	171.617	167.82	198.578	129.489	141.453	132.829	173.53	172.421	171.226	149.293	142.392	155.516	201.121	215.729	225.332	151.327	135.293	161.475	286.205	249.881	256.135	214.641	220.424	264.139	260.441	248.387	258.69
1149	1149	AT1G47420.1	unknown protein		1738	AT1G47420	0					232.231	247.866	230.277	235.303	104.872	144.327	103.689	145.722	112.156	98.7634	103.696	136.918	141.551	154.511	95.9611	102.314	95.7165	136.687	124.942	139.482	106.547	95.6924	108.827	143.294	141.626	152.246	102.446	103.21	111.149	169.093	162.571	157.377	214.261	232.79	249.641	251.241	241.336	251.022
12751	12751	AT4G33610.1			733	AT4G33610	0					232.095	233.392	187.512	227.398	7.48377	12.0064	7.25367	8.76953	7.00396	5.91865	9.52869	13.0419	10.0123	12.965	10.1961	11.9334	10.954	9.35003	7.5939	6.97217	7.54374	6.14852	8.06876	6.10226	9.65303	10.5533	7.43345	7.45302	5.65197	3.40666	7.14498	4.96202	261.141	245.913	189.232	236.234	213.143	250.799
800	800	AT1G01550.1	Unknown protein (F22L4.9)		2137	AT1G01550	0					232.025	245.478	249.192	253.558	149.856	236.333	138.002	219.535	155.891	143.235	150.443	238.971	232.506	237.522	149.173	135.098	132.087	196.258	198.531	228.753	150.111	137.682	126.212	210.222	216.406	231.977	118.875	134.988	144.253	197.322	198.654	192.637	208.624	254.33	233.121	227.151	283.157	226.127
1092	1092	AT1G56340.1	putative protein		2817	AT1G56340	0					231.918	264.123	247.896	253.092	105.568	125.014	106.18	153.349	117.421	91.4084	107.876	117.232	122.253	135.557	96.9092	116.034	106.058	123.839	106.772	120.199	103.946	103.38	111.215	147.72	147.059	165.267	104.446	94.379	115.815	171.142	185.698	188.765	229.209	235.127	231.419	272.452	254.099	265.818
1618	1618	AT2G21160.1	Translocon-associated protein, alpha subunit precursor TRAP complex/Sigl sequence receptor alpha subunit (SSR-alpha)		2114	AT2G21160	0					231.806	241.942	235.799	227.67	76.9118	80.528	77.2231	93.495	82.7797	75.8074	72.1484	81.1995	78.1276	82.257	77.1274	82.3902	74.3724	84.9489	74.8616	79.2547	78.3774	78.5208	74.7712	96.0148	92.4946	91.9756	74.0348	78.6585	84.8004	98.583	100.218	105.379	215.778	223.684	255.957	244.19	237.105	244.531
2356	2356	AT4G19880.2			2033	AT4G19880	0					231.663	261.021	266.395	285.323	51.1572	118.728	45.0156	126.266	58.1271	44.9046	50.44	112.189	102.998	140.996	45.0482	45.1019	43.6745	90.2744	91.499	148.696	46.1294	49.7833	39.1341	111.011	154.351	113.436	39.4299	48.3031	47.8253	109.327	115.766	103.854	210.189	237.163	247.638	262.973	278.824	241.265
1763	1763	AT4G12600.2	Ribosomal protein L7Ae -like		1315	AT4G12600	0					231.374	221.508	230.958	206.948	66.6984	67.6316	74.9209	107.55	76.1587	58.2932	65.6432	61.8816	69.9105	71.1028	58.2443	74.808	62.1842	67.1821	55.9395	65.35	77.1601	69.5494	78.0533	96.5594	102.145	123.947	71.9644	60.5172	83.1703	219.186	190.008	194.428	196.775	222.934	274.413	208.955	229.321	226.248
1612	1612	AT1G65290.1	unknown protein		1594	AT1G65290	0					231.117	252.104	235.531	231.678	78.1551	96.2089	84.3999	133.869	83.086	74.8865	76.4927	89.0218	94.164	105.441	76.6762	86.7841	76.1319	98.208	90.7794	92.5929	84.0571	79.8033	89.3393	123.591	125.934	152.082	78.8793	79.6006	95.5495	250.306	212.943	226.133	207.199	221.833	264.319	246.611	255.242	254.46
868	868	AT4G37520.1	peroxidase, prxr2		1688	AT4G37520	0					231.091	222.233	254.013	279.179	97.6899	142.641	78.5092	130.964	144.249	74.6377	74.1829	147.011	127.686	153.226	88.1113	87.2363	79.387	120.638	97.2535	137.623	97.3802	73.2699	64.8776	124.198	137.293	131.402	65.3895	67.8064	86.4949	147.124	167.019	202.09	211.332	252.933	229.009	224.537	228.309	213.854
484	484	AT3G61260.1	putative D-binding protein		1551	AT3G61260	0					230.688	242.114	237.468	262.033	299.727	192.14	263.243	189.101	251.997	328.626	318.559	201.468	197.672	177.28	313.779	304.214	261.741	191.728	222.605	215.402	241.862	238.845	309.023	196.656	190.51	180.136	278.095	339.266	345.169	135.244	127.027	128.922	202.518	248.838	240.709	231.444	254.867	240.032
4493	4493	AT3G63210.1	unknown protein		1546	AT3G63210	0.00129927			0.366874	0.00129927	230.114	215.299	221.531	229.386	30.893	52.4603	33.0464	45.6044	30.3349	31.5109	30.8331	52.5532	52.0526	52.7752	34.6115	34.2587	33.2016	50.2481	54.3673	57.1344	36.3593	37.2957	25.4842	41.484	48.2537	47.0754	30.0163	35.1513	32.5402	31.5214	35.1556	28.6466	205.393	257.959	226.991	211.555	227.299	207.042
849	849	AT3G23820.1	D dependent epimerase, putative		2019	AT3G23820	0					229.621	268.352	220.791	239.137	153.705	163.589	161.908	224.809	146.679	155.887	158.548	165.439	167.712	157.615	177.716	171.575	172.848	192.333	192.777	181.466	174.554	183.754	127.416	212.172	199.867	262.387	172.404	174.972	157.322	162.279	189.838	162.352	212.385	259.804	216.675	266.796	276.332	261.927
573	573	AT1G76090.1	putative protein		1373	AT1G76090	0					229.218	238.74	213.815	215.21	207.6	134.485	154.783	149.282	215.203	211	196.596	140.041	142.281	121.134	199.156	182.415	171.58	145.319	136.589	127.569	158.537	125.544	180.269	150.326	135.611	161.908	158.163	168.021	164.765	104.892	117.171	118.965	244.148	203.114	240.391	247.614	224.496	244.111
1596	1596	AT3G01120.1	putative cystathionine gamma-synthase		3174	AT3G01120	0					229.102	171.272	244.077	195.111	90.4451	112.258	122.943	144.345	83.6841	93.0089	94.6424	106.168	112.24	118.367	105.956	110.187	114.809	116.591	114.563	111.904	126.04	137.455	105.335	139.128	143.165	150.742	115.63	104.188	99.2162	169.349	182.989	152.576	216.983	243.204	227.119	175.607	164.624	173.584
856	856	AT2G45070.1	putative transport protein SEC61 beta-subunit		1178	AT2G45070	0					229.095	253.161	237.171	236.49	129.996	148.503	124.918	154.879	145.722	116.598	127.669	147.733	145.522	152.255	118.718	126.359	116.109	137.938	122.646	134.53	132.88	115.54	126.335	155.75	155.871	153.015	116.787	109.91	126.949	171.377	153.847	175.665	215.191	212.221	259.873	271.425	226.928	261.13
3206	3206	AT1G64190.1	6-phosphoglucote dehydrogese, putative		1809	AT1G64190	0					228.913	214.647	243.436	232.009	40.5484	44.2777	39.7923	54.7453	42.9269	39.0935	39.6248	42.7767	43.8039	46.2525	39.8488	43.6742	38.46	48.0971	37.8845	44.9678	40.4481	39.4746	39.4543	50.801	53.5782	59.8568	36.0105	38.3765	35.2833	70.696	68.4366	69.0795	243.976	238.532	204.23	226.224	202.908	214.808
692	692	AT4G12730.1	fasciclin-like arabinogalactan protein FLA2		1494	AT4G12730	0					228.797	261.203	196.991	231.405	209.497	138.579	213.309	172.476	177.841	235.817	214.833	142.262	145.771	127.703	225.705	215.506	219.286	182.449	155.447	149.895	228.307	215.893	195.727	181.12	164.755	171.553	206.373	226.862	206.518	87.4042	100.343	102.482	247.308	224.605	214.479	267.484	227.727	288.398
778	778	AT2G22425.1	unknown protein		600	AT2G22425	0					228.67	234.668	223.087	212.154	150.677	169.163	153.522	175.988	160.473	147.212	144.347	162.398	162.537	182.553	135.077	146.539	139.734	164.805	160.577	167.526	151.451	142.02	167.094	176.614	183.5	167.85	140.912	153.606	160.334	196.245	183.71	206.809	214.526	217.661	253.823	238.112	230.216	235.676
979	979	AT5G42050.1	unknown protein		1813	AT5G42050	0.00784681			2.09925	0.00784681	228.572	310.557	273.566	290.52	95.4883	168.61	73.1886	180.266	129.98	72.6939	83.791	176.41	154.42	174.999	88.8989	89.8881	75.4654	147.092	146.097	167.004	78.2863	82.9076	58.3718	156.697	182.616	201.484	75.7338	77.9632	99.7841	193.615	204.524	216.796	201.102	260.468	224.145	283.165	339.902	308.603
2872	2872	AT1G45145.1			1389	AT1G45145	0					228.451	284.422	249.99	283.733	33.2248	53.3405	19.0816	28.9567	47.9623	20.7908	30.9213	64.5388	40.0237	55.4589	25.1538	28.9844	14.712	42.1695	33.7132	44.4908	19.672	14.5614	23.0115	32.9412	28.9696	24.9594	13.2704	18.1941	34.3043	25.0739	25.4989	34.6481	239.962	234.087	211.305	267.78	312.856	272.63
9409	9409	AT5G44550.1	unknown protein		1339	AT5G44550	0					228.338	219.289	177.792	192.674	15.0302	19.2382	12.2339	13.4909	12.3739	12.8878	19.829	23.0787	14.9653	19.6706	15.9487	19.4918	14.6082	14.9562	12.5039	12.4777	9.72636	9.16279	17.8124	10.4394	14.8943	15.139	12.5142	15.8653	9.00805	7.20473	10.3269	4.55229	214.155	261.909	208.95	198.585	212.016	247.265
[truncated: 32,549 more rows]
[truncated: 76 more columns]
