# Supplementary material for: An atlas of plant selenium metabolism
Source: New Phytol. 2026 Mar 16;250(4):2041–60. doi: 10.1111/nph.71087 (PMC13103439; doi:10.1111/nph.71087)
Supplement: Supplementary file 9 — Table S8 Source data for Figs 6 and 7, containing the location, Se content and species name of Se‐accumulating plants and close relatives. [file NPH-250-2041-s003.xlsx]

## Sheet: About Table S8
	New Phytologist Supporting Information Article title: “An Atlas of plant selenium metabolism” Authors: Jeroen van der Woude, Mark G. M. Aarts, Michela Schiavon & Antony van der Ent Article acceptance date: 14 February 2026
	Table S8 & S9. Source data for Figs 6 & 7. The selection of plants to be used in this plot, as well as the location and maximum tissue Se level of these species was derived mainly from White, (2016) but additionally from Beath et al., 1941; Fleming, 1962; C.W.R. & I.S., 1963; Chang et al., 1995; Hammel et al., 1996; Broadley et al., 2006; Dernovics et al., 2007; Galeas et al., 2007; Sors et al., …
	Literature sources used for this supplementary datafile
	Beath OA, Gilbert CS, Eppson HF. 1941. The Use of Indicator Plants in Locating Seleniferous Areas in Western United States. IV. Progress Report. American Journal of Botany 28: 887.
	Both EB, Shao S, Xiang J, Jókai Z, Yin H, Liu Y, Magyar A, Dernovics M. 2018. Selenolanthionine is the major water-soluble selenium compound in the selenium tolerant plant Cardamine violifolia . Biochimica et Biophysica Acta - General Subjects 1862: 2354–2362.
	Broadley MR, White PJ, Bryson RJ, Meacham MC, Bowen HC, Johnson SE, Hawkesford MJ, McGrath SP, Zhao F-J, Breward N, et al. 2006. Biofortification of UK food crops with selenium. Proceedings of the Nutrition Society 65: 169–181.
	Cappa JJ, Cappa PJ, El Mehdawi AF, McAleer JM, Simmons MP, Pilon-Smits EAH. 2014. Characterization of selenium and sulfur accumulation across the genus Stanleya (Brassicaceae): A field survey and common-garden experiment. American Journal of Botany 101: 830–839.
	Chang JC, Gutenmann WH, Reid CM, Lisk DJ. 1995. Selenium content of Brazil nuts from two geographic locations in Brazil. Chemosphere 30: 801–802.
	C.W.R. M, I.S. H. 1963. Selenosis in north-western associated with a marine formation. Queensland Journal of Agricultural Science 20 (4): 475-498.
	Dernovics M, García-Barrera T, Bierla K, Preud’homme H, Lobinski R. 2007. Standardless identification of selenocystathionine and its γ-glutamyl derivatives in monkeypot nuts by 3D liquid chromatography with ICP-MS detection followed by nanoHPLC-Q-TOF-MS/MS. Analyst 132: 439–449.
	Fleming GA. 1962. Selenium in irish soils and plants. Soil Science 94: 28–35.
	Galeas ML, Zhang LH, Freeman JL, Wegner M, Pilon-Smits EAH. 2007. Seasonal fluctuations of selenium and sulfur accumulation in selenium hyperaccumulators and related nonaccumulators. New Phytologist 173: 517–525.
	Hammel C, Kyriakopoulos A, Behne D, Gawlik D, Bratter P. 1996. Protein-bound selenium in the seeds of coco de mono (Lecythis ollaria). Journal of Trace Elements in Medicine and Biology 10: 96–102.
	Harvey MA, Erskine PD, Harris HH, Virtue JI, van der Ent A. 2024a. Plant-soil relations of selenium, molybdenum and vanadium in the Richmond District of Central Queensland, Australia. Plant and Soil.
	Harvey M-A, Pinto Irish K, Harris HH, Erskine PD, van der Ent A. 2024b. The curious case of selenium hyperaccumulation in Coelospermum decipiens from the Cape York Peninsula (Queensland, Australia). Annals of Botany: 769–785.
	McLoughlin SL, Pattrick RAD, Mosselmans JFW, Kelleher J, van Dongen BE. 2023. Selenium Uptake from Livestock Pasture Extremely Enriched in Selenium, Molybdenum and Uranium: A Field and X-ray Absorption Study. Soil Systems 7.
	Purwadi I, Abubakari F, Brown GK, Erskine PD, Van der Ent A. 2023. A systematic assessment of the metallome of selected plant families in the Queensland (Australia) flora by using X-ray fluorescence spectroscopy. Australian Journal of Botany 71: 199–215.
	Shao S, Deng G, Mi X, Long S, Zhang J, Tang J. 2014. Accumulation and speciation of selenium in Cardamine sp. In Yutangba Se Mining Field, Enshi, China. Chinese Journal of Geochemistry 33: 357–364.
	Sors TG, Martin CP, Salt DE. 2009. Characterization of selenocysteine methyltransferases from Astragalus species with contrasting selenium accumulation capacity. Plant Journal 59: 110–122.
	White PJ. 2016. Selenium accumulation by plants. Annals of Botany 117: 217–235.
	Yin X, Yuan L. 2012. Phytoremediation and Biofortification: Two Sides of One Coin (X Yin and L Yuan, Eds.). Dordrecht: Springer Netherlands.
	Yuan L, Zhu Y, Lin ZQ, Banuelos G, Li W, Yin X. 2013. A Novel Selenocystine-Accumulating Plant in Selenium-Mine Drainage Area in Enshi, China. PLoS ONE 8.

## Sheet: Table S8
numba	entry	source	gbif	species	ecotype_variety	paper	hyperaccumulator	interest	Se	location	USA	latitude	longitude	note_on_coordinates	logSe	P_leaf	S_leaf	Se_leaf	Mo_leaf	country	order	family	genus	growth_form	year	clade	epithet		geo_ecotype_origin	variety_commercial	synonyms	authority
43	49	2016_White	yes	Astragalus albulus		Selenium accumulation by plants	YES		530	La Ventana, NM, USA	YES	35.8267	-106.972	town	2.72428			530		USA	Fabales	Fabaceae (Fabales)	Astragalus		2016		albulus					Wooton & Standl.
42	51	2016_White	yes	Astragalus beathii		Selenium accumulation by plants	YES		3135	Cameron, AZ, USA	YES	35.8558	-111.425	town	3.49624			3135		USA	Fabales	Fabaceae (Fabales)	Astragalus		2016		beathii					C.L.Porter
41	52	2016_White	yes	Astragalus beckwithii	var. Purpureus	Selenium accumulation by plants	YES		970	Clark County, NE, USA	YES	36.2385	-114.963	middle of county	2.98677			970		USA	Fabales	Fabaceae (Fabales)	Astragalus		2016		beckwithii				A. artemisarium	M.E.Jones
39	53	2016_White	yes	Astragalus bisulcatus		Selenium accumulation by plants	YES		13685	Pine Ridge, Fort Collins, CO, USA	YES	40.5416	-105.135	town	4.13624			13685		USA	Fabales	Fabaceae (Fabales)	Astragalus		2016		bisulcatus				A. bisulcatus var. Bisulcatus, A. diholcus, A. scobinatulus	(Hook.) A.Gray
38	56	2016_White	yes	Astragalus canadensis		Selenium accumulation by plants	YES		1110	Las Vegas, NE, USA	YES	36.2027	-115.259	town	3.04532			1110		USA	Fabales	Fabaceae (Fabales)	Astragalus		2016		canadensis				A. carolianus	L.
37	57	2016_White	Yes	Astragalus crotalariae		Selenium accumulation by plants	YES		2175	Truckhaven, CA, USA	YES	33.2965	-115.975	town	3.33746			2175		USA	Fabales	Fabaceae (Fabales)	Astragalus		2016		crotalariae				A. limatus	A.Gray
36	58	2016_White	YES	Astragalus eastwoodiae		Selenium accumulation by plants	YES		1664	Utah, USA	YES	39.1011	-111.883	middle of state	3.22115			1664		USA	Fabales	Fabaceae (Fabales)	Astragalus		2016		eastwoodiae				A. preusii var. eastwoodiae	M.E.Jones
33	59	2016_White	yes	Astragalus flavus		Selenium accumulation by plants	YES		1361	Aztec, NM, USA	YES	36.8199	-107.97	town	3.13386			1361		USA	Fabales	Fabaceae (Fabales)	Astragalus		2016		flavus				A. flavus var. flavus, A. convertiflorus, var. flaviflorus, A. flaviflorus	Torr. & A.Gray
32	62	2016_White	yes	Astragalus grayi		Selenium accumulation by plants	YES		4450	Carbon County, WY, USA	YES	41.7028	-106.881	middle of county	3.64836			4450		USA	Fabales	Fabaceae (Fabales)	Astragalus		2016		grayi					S.Watson
31	68	2016_White	yes	Astragalus osterhoutii		Selenium accumulation by plants	YES		2678	Kremmling, CO, USA	YES	40.0572	-106.379	town	3.42781			2678		USA	Fabales	Fabaceae (Fabales)	Astragalus		2016		osterhoutii					M.E.Jones
30	69	2016_White	yes	Astragalus pattersonii		Selenium accumulation by plants	YES		8512	Thompson, UT, USA	YES	38.9686	-109.712	town	3.93003			8512		USA	Fabales	Fabaceae (Fabales)	Astragalus		2016		pattersonii					A.Gray
29	70	2016_White	yes	Astragalus pectinatus		Selenium accumulation by plants	YES		5170	Teton County, MT, USA	YES	47.8366	-112.246	middle of county	3.71349			5170		USA	Fabales	Fabaceae (Fabales)	Astragalus		2016		pectinatus					(Hook.) G.Don
27	71	2016_White	yes	Astragalus praelongus		Selenium accumulation by plants	YES		4835	Leupp, AZ, USA	YES	35.2936	-111.006	town	3.6844			4835		USA	Fabales	Fabaceae (Fabales)	Astragalus		2016		praelongus				A. pattersoni var. praelongus, A. recedens	E.Sheld.
26	74	2016_White	yes	Astragalus preussii		Selenium accumulation by plants	YES		4188	Thompson, UT, USA	YES	38.9686	-109.712	town	3.62201			4188		USA	Fabales	Fabaceae (Fabales)	Astragalus		2016		preussii				A. preussii var. preusii, A. preussii var. Latus	A.Gray
25	76	2016_White	yes	Astragalus racemosus		Selenium accumulation by plants	YES		14920	WY, USA	YES	42.9849	-107.592	middle of state	4.17377			14920		USA	Fabales	Fabaceae (Fabales)	Astragalus		2016		racemosus				A. racemosus var. racemosus, A. racemosus var. Treleasei	Pursh.
24	78	2016_White	yes	Astragalus rafaelensis		Selenium accumulation by plants	YES		716	Jensen, TX, USAA	YES	29.8227	-95.3427	town	2.85491			716		USA	Fabales	Fabaceae (Fabales)	Astragalus		2016		rafaelensis					M.E.Jones
23	79	2016_White	yes	Astragalus sabulosus		Selenium accumulation by plants	YES		2210	Thompson, UT, USA	YES	38.9686	-109.712	town	3.34439			2210		USA	Fabales	Fabaceae (Fabales)	Astragalus		2016		sabulosus					M.E.Jones
22	81	2016_White	yes	Astragalus toanus		Selenium accumulation by plants	YES		990	ID, USA	YES	44.6896	-114.625	middle of state	2.99564			990		USA	Fabales	Fabaceae (Fabales)	Astragalus		2016		toanus					M.E.Jones
21	89	2016_White	YES	Atriplex confertifolia		Selenium accumulation by plants	YES		1734	Thompson, UT, USA	YES	38.9686	-109.712	town	3.23905			1734		USA	Caryophyllales	Amaranthaceae (Caryophyllales)	Atriplex		2016		confertifolia					(Torr. & Fr√©m.) S.Watson
20	90	2016_White	yes	Atriplex nuttallii		Selenium accumulation by plants	YES		930	WY, USA	YES	42.9849	-107.592	middle of state	2.96848			930		USA	Caryophyllales	Amaranthaceae (Caryophyllales)	Atriplex		2016		nuttallii					S.Watson
18	92	2016_White	YES	Castilleja angustifolia	var. dubia	Selenium accumulation by plants	YES		3460	Lysite, WY, USA	YES	43.2688	-107.691	town	3.53908			3460		USA	Lamiales	Rubiaceae (Gentianales)	Castilleja		2016		angustifolia¬†				C. chromosa	A.Nelson
16	37	2016_White	YES	Dieteria canescens		Selenium accumulation by plants	YES		1600	Midwest USA	YES	39.19	-111.94	average of GBIF	3.20412			1600		USA	Asterales	Asteraceae (Asterales)	Dieteria		2016		canescens				Machaeranthera ramosa	(Pursh) Nut
15	38	2016_White	YES	Grindelia squarrosa		Selenium accumulation by plants	YES		930	Lower Brule Reservation, SD, USA	YES	44.0828	-99.7305	town	2.96848			930		USA	Asterales	Asteraceae (Asterales)	Grindelia		2016		squarrosa					(Pursh) Dunal
14	39	2016_White	YES	Gutierrezia microcephala		Selenium accumulation by plants	YES		1287	Thompson, UT, USA	YES	38.9686	-109.714	town	3.10958			1287		USA	Asterales	Asteraceae (Asterales)	Gutierrezia		2016		microcephala					(DC.) A.Gray
12	40	2016_White	YES	Oonopsis foliosa		Selenium accumulation by plants	YES		3630	Lascar, CO, USA	YES	37.8248	-104.749	town	3.55991			3630		USA	Asterales	Asteraceae (Asterales)	Oonopsis		2016		foliosa				Haplopappus fremontii var. fremontii	Greene
11	41	2016_White	YES	Oonopsis wardii		Selenium accumulation by plants	YES		9120	Albany County, WY, USA	YES	41.676	-105.707	middle of county	3.95999			9120		USA	Asterales	Asteraceae (Asterales)	Oonopsis		2016		wardii				O. condensata, Haplopappus fremontii var. Wardii	(A.Gray) Greene
10	86	2016_White	YES	Stanleya bipinnata		Selenium accumulation by plants	YES		2490	Laramie, WY, USA	YES	41.3055	-105.598	town	3.3962			2490		USA	Brassicales	Brassicaceae (Brassicales)	Stanleya		2016		bipinnata				S. pinnata¬†var.¬†gibberosa,¬†S. pinnata¬†var.¬†bipinnata	Greene
8	87	2016_White	YES	Stanleya pinnata		Selenium accumulation by plants	YES		4000	Pine Ridge, Fort Collins, CO, USA	YES	40.5421	-105.135	exact natural area	3.60206			4000		USA	Brassicales	Brassicaceae (Brassicales)	Stanleya		2016		pinnata				S. pinnata¬†var.¬†pinnata	(Pursh) Britton
7	42	2016_White	YES	Symphyotrichum ascendens		Selenium accumulation by plants	YES		4455	Soda Springs, ID, USA	YES	42.6539	-111.603	town	3.64885			4455		USA	Asterales	Asteraceae (Asterales)	Symphyotrichum		2016		ascendens					(Lindl.) G.L.Nesom
6	43	2016_White	YES	Symphyotrichum ericoides		Selenium accumulation by plants	YES		1378	Pine Ridge, Fort Collins, CO, USA	YES	40.5421	-105.135	exact natural area	3.13925			1378		USA	Asterales	Asteraceae (Asterales)	Symphyotrichum		2016		ericoides				Aster ericoides	(L.) G.L.Nesom
5	44	2016_White	YES	Symphyotrichum lateriflorum		Selenium accumulation by plants	YES		1800	SD, USA	YES	44.47	-100.294	middle of state	3.25527			1800		USA	Asterales	Asteraceae (Asterales)	Symphyotrichum		2016		lateriflorum				Aster multiflorus	(L.) A ¬¥ .Lo¬®ve & D.Lo¬®ve
4	45	2016_White	YES	Xylorhiza glabriuscula		Selenium accumulation by plants	YES		1750	Huerfano County, CO, USA	YES	37.6731	-104.984	middle of county	3.24304			1750		USA	Asterales	Asteraceae (Asterales)	Xylorhiza		2016		glabriuscula				X. villosa, Machaeranthera glabriuscula, Aster parryi	Nutt.
3	46	2016_White	YES	Xylorhiza parryi		Selenium accumulation by plants	YES		5390	Albany County, WY, USA	YES	41.5783	-105.725	middle of county	3.73159			5390		USA	Asterales	Asteraceae (Asterales)	Xylorhiza		2016		parryi				Machaeranthera parryi	Greene
2	47	2016_White	YES	Xylorhiza venusta		Selenium accumulation by plants	YES		3486	Midwest USA	YES	39.39	-109.44	average of GBIF	3.54233			3486		USA	Asterales	Asteraceae (Asterales)	Xylorhiza		2016		venusta				Machaeranthera venusta	(M.E.Jones) A.Heller
44	48	2016_White	yes	Acacia tephrina		Selenium accumulation by plants	YES		1121	﻿Silver Hills Station Queensland, Australia		-21.53	144.71	average of GBIF	3.04961			1121		Australia	Fabales	Fabaceae	Acacia		2016		cana					Maiden
63		2023_purwadi	yes	﻿Austromuellera trinervia		﻿A systematic assessment of the metallome of selected plant families in the Queensland (Australia) flora by using X-ray fluorescence spectroscopy	NO		308	Queensland		-16.97	145.6							Australia	Proteales	Proteaceae	Austromuellera
59		1994_Chang	yes	Bertholletia excelsa		Selenium content of Brazil nuts from two geographic locations in Brazil	YES	brazil nut	530	Manaus - Belem		-2.35712	-53.3612	between two cities						Brazil	Ericales	Lecythidaceae	Bertholletia
1	9521	1962_Fleming	no	Brassica oleracea	var. Capitata	ÔªøSelenium in irish soils and plants	NO		77.5						1.8893			118		Ireland	Brassicales	Brassicaceae	Brassica		1962		oleracea
65		2014_shao	no	Cardamine enshiensis		﻿Accumulation and speciation of selenium in Cardamine sp. In Yutangba Se Mining Field, Enshi, China	YES	another cardamine; mainly accumulates se(VI) form; organic in seeds	1427	﻿Yutangba Se Mine field (109°46′39″E and 30°20′16″N)		30.3377	109.778	ref in paper						China	Brassicales	Brassicaceae (Brassicales)	Cardamine
19	85	2016_White; yuan_2013	YES	Cardamine hupingshanensis		Selenium accumulation by plants	YES		1965	Yutangba, Enshi, China		30.5414	108.941	town	3.29336			1965		China	Brassicales	Brassicaceae (Brassicales)	Cardamine		2016		hupingshanensis					K.M.Liu, L.B.Chen, H.F.Bai & L.H.Liu
62		2018_both	yes	Cardamine violifolia		Selenolanthionine is the major water-soluble selenium compound in the selenium tolerant plant Cardamine violifolia	YES		3700	﻿Yutangba, Enshi (Hubei Province, China).		30.5414	108.941	town						China	Brassicales	Brassicaceae (Brassicales)	Cardamine
64		2024_harvey	yes	Coelospermum decipiens		The curious case of selenium hyperaccumulation in Coelospermum decipiens from the Cape York Peninsula (Queensland, Australia)	YES	seeds	28000	Cape York Peninsula, Queensland, Australia		-12.68	143.07	gbif average						Australia	Gentianales	Rubiaceae	Coelospermum
46		2024_Harvey	yes	﻿Flaveria australasica		Plant-soil relations of selenium, molybdenum and vanadium in the Richmond District of Central Queensland, Australia	NO		483	﻿Richmond Dinosaur Quarry		-20.7318	143.142	town						Australia	Fabales	Fabaceae	Acacia		2024
56		2006_Broadley	yes	﻿Lecythis elliptica		Biofortification of UK food crops with selenium	NA	Sapucaia nut (also coco de mono, synonym)													Ericales	Lecythidaceae	Lecythis
58		2007_Dernovics	yes	﻿Lecythis minor		Standardless identification of selenocystathionine and its γ-glutamyl derivatives in monkeypot nuts by 3D liquid chromatography with ICP-MS detection followed by nanoHPLC-Q-TOF-MS/MS	YES	monkeypot nut	4480	Northwest venuzuela		10.12	-75.15	gbif average						Colombia	Ericales	Lecythidaceae	Lecythis
61		1996_hammel	yes	﻿Lecythis ollaria		﻿Protein-Bound Selenium in the Seeds of Coco de Mono	YES	coco de mono	12000	﻿Portuguesa/Venezuela		9.03974	-69.2544	middle of state						Venezuela	Ericales	Lecythidaceae	Lecythis
13	84	2016_White	YES	Neptunia amplexicaulis		Selenium accumulation by plants	YES		4334	Richmond, Queensland, Australia		-20.7318	143.142	town	3.63689			4334			Fabales	Fabaceae (Fabales)	Neptunia		2016		amplexicaulis					Domin
47		2021_ÔªøBelloeil	yes	Phyllanthus myrtilloides		ÔªøThe X-ray fluorescence screening of multiple elements in herbarium specimens from the Neotropical region reveals new records of metal accumulation in plants	NO		45.96						1.66238			45.96	24.59	Cuba	Malpighiales	Phyllanthaceae	Phyllanthus		2021		myrtilloides
48	13044	2021_ÔªøBelloeil	yes	Phyllanthus pallidus		ÔªøThe X-ray fluorescence screening of multiple elements in herbarium specimens from the Neotropical region reveals new records of metal accumulation in plants	NO		32.61						1.51335			32.61	27.19	Cuba	Malpighiales	Phyllanthaceae	Phyllanthus		2021
49	13045	2021_ÔªøBelloeil	yes	Phyllanthus scopulorum		ÔªøThe X-ray fluorescence screening of multiple elements in herbarium specimens from the Neotropical region reveals new records of metal accumulation in plants	NO		31.91						1.50393			31.91	29.34	Cuba	Malpighiales	Phyllanthaceae	Phyllanthus		2021
50	12511	2021_ÔªøBelloeil	yes	Psychotria buchtienii		ÔªøThe X-ray fluorescence screening of multiple elements in herbarium specimens from the Neotropical region reveals new records of metal accumulation in plants	NO		56.34						1.75082			56.34	59.87	Colombia	Gentianales	Rubiaceae	Psychotria		2021
51		2021_ÔªøBelloeil	yes	Psychotria tenuinervis		ÔªøThe X-ray fluorescence screening of multiple elements in herbarium specimens from the Neotropical region reveals new records of metal accumulation in plants	NO		38.12						1.58115			38.12	64.44	Brazil	Gentianales	Rubiaceae	Psychotria		2021		tenuinervis
52		2023_McLoughlin	yes	Trifolium repens		﻿Selenium Uptake from Livestock Pasture Extremely Enriched in Selenium, Molybdenum and Uranium: A Field and X-ray Absorption Study	NO		296.15	52º30'38'' N, 9º0'43'' W		52.5104	-9.01129	ref in paper				296.15		Ireland	Fabales	Fabaceae	Trifolium		2023
53		2012_Yuan	yes	Adenocaulon himalaicum		﻿Phytoremediation and Biofortificatio	YES		1317.46			30	109	middle of state						China	Asterales	Asteraceae (Asterales)	Adenocaulon himalaicum		2012		himalaicum
54		2012_Yuan	no	Medicago sativa		﻿Phytoremediation and Biofortificatio	NO		168.14			30	109	middle of state
55		1941_Beath	no	Astragalus concertiflorus					1361
