# Supplementary material for: An atlas of plant selenium metabolism
Source: New Phytol. 2026 Mar 16;250(4):2041–60. doi: 10.1111/nph.71087 (PMC13103439; doi:10.1111/nph.71087)
Supplement: Supplementary file 10 — Table S9 Source data for Figs 6 and 7, containing the occurrence data of Se‐accumulating‐plants as retrieved from https://www.gbif.org. [file NPH-250-2041-s001.xlsx]

## Sheet: About Table S9
	New Phytologist Supporting Information Article title: “An Atlas of plant selenium metabolism” Authors: Jeroen van der Woude, Mark G. M. Aarts, Michela Schiavon & Antony van der Ent Article acceptance date: 14 February 2026
	Table S8 & S9. Source data for Figs 6 & 7. The selection of plants to be used in this plot, as well as the location and maximum tissue Se level of these species was derived mainly from White, (2016) but additionally from Beath et al., 1941; Fleming, 1962; C.W.R. & I.S., 1963; Chang et al., 1995; Hammel et al., 1996; Broadley et al., 2006; Dernovics et al., 2007; Galeas et al., 2007; Sors et al., …
	The datapoints for the occurrence coordinates of the plotted species (Table S9) was retrieved from GBIF.org on 28/05/2025 (GBIF Occurrence Download https://doi.org/10.15468/dl.u4jny8).

## Sheet: Table S9
	gbifID	datasetKey	occurrenceID	kingdom	phylum	class	order	family	genus	species	infraspecificEpithet	taxonRank	scientificName	verbatimScientificName	verbatimScientificNameAuthorship	countryCode	locality	stateProvince	occurrenceStatus	individualCount	publishingOrgKey	decimalLatitude	decimalLongitude	coordinateUncertaintyInMeters	coordinatePrecision	elevation	elevationAccuracy	depth	depthAccuracy	eventDate	day	month	year	taxonKey	speciesKey	basisOfRecord	institutionCode	collectionCode	catalogNumber	recordNumber	identifiedBy	dateIdentified	license	rightsHolder	recordedBy	typeStatus	establishmentMeans	lastInterpreted	mediaType
1019	1074341645	0645ccdb-e001-4ab0-9729-51f1755e007e	f9cf3831-0c42-4bdf-b03d-fa99433da8bb	Plantae	Tracheophyta	Magnoliopsida	Fabales	Fabaceae	Neptunia	Neptunia gracilis	gracilis	FORM	Neptunia gracilis f. gracilis	Neptunia gracilis f. gracilis		AU	locality withheld	New South Wales	PRESENT		ef66652d-3cc3-4140-b268-a07d1e53441b	-29.4237	148.161	100	1e-09	147	0	NA	NA	2011-10-18	18	10	2011	5580455	5353541	HUMAN_OBSERVATION	NSW Office of Environment and Heritage	BioNet Atlas of NSW Wildlife	SPJGI4681895				CC_BY_4_0	John T. Hunter	VEG-HUNJ			2025-05-23T21:45:12.943Z
1025	4895288757	0645ccdb-e001-4ab0-9729-51f1755e007e	b19db528-499c-4685-b385-75d2c8680d6f	Plantae	Tracheophyta	Magnoliopsida	Fabales	Fabaceae	Neptunia	Neptunia gracilis	gracilis	FORM	Neptunia gracilis f. gracilis	Neptunia gracilis f. gracilis		AU	locality withheld	New South Wales	PRESENT		ef66652d-3cc3-4140-b268-a07d1e53441b	-29.5233	149.853	50	1e-09	NA		NA	NA	2021-04-28	28	4	2021	5580455	5353541	HUMAN_OBSERVATION	NSW Dept of Planning, Industry and Environment	BioNet Atlas of NSW Wildlife	SLHPI0071395				CC_BY_4_0	NSW National Parks and Wildlife Service	OJJS20083102			2025-05-23T21:44:50.310Z
1038	3052239350	0645ccdb-e001-4ab0-9729-51f1755e007e	087db60d-4432-4d5d-bbce-2818da6e634e	Plantae	Tracheophyta	Magnoliopsida	Fabales	Fabaceae	Neptunia	Neptunia gracilis	gracilis	FORM	Neptunia gracilis f. gracilis	Neptunia gracilis f. gracilis		AU	locality withheld	New South Wales	PRESENT		ef66652d-3cc3-4140-b268-a07d1e53441b	-30.5189	149.873	50	1e-09	NA		NA	NA	2020-02-11	11	2	2020	5580455	5353541	HUMAN_OBSERVATION	NSW Dept of Planning, Industry and Environment	BioNet Atlas of NSW Wildlife	SPJGI6676499				CC_BY_4_0	NSW National Parks and Wildlife Service	VEG-SOMEM			2025-05-23T21:40:16.961Z
1058	1073464635	0645ccdb-e001-4ab0-9729-51f1755e007e	5ff25f74-bc6a-43fa-ae00-640965ad3f19	Plantae	Tracheophyta	Magnoliopsida	Fabales	Fabaceae	Neptunia	Neptunia gracilis	gracilis	FORM	Neptunia gracilis f. gracilis	Neptunia gracilis f. gracilis		AU	locality withheld	New South Wales	PRESENT		ef66652d-3cc3-4140-b268-a07d1e53441b	-31.4579	147.966	100	1e-09	NA		NA	NA	2000-03-23	23	3	2000	5580455	5353541	HUMAN_OBSERVATION	NSW Dept of Planning, Industry and Environment	BioNet Atlas of NSW Wildlife	SPJGI3684274				CC_BY_4_0	NSW Dept of Planning and Environment	ODXB98110200;OJXP00112301			2025-05-23T21:41:52.687Z
1069	1072319711	0645ccdb-e001-4ab0-9729-51f1755e007e	5c515a9b-1a21-4a8d-90fd-c67afa1e4031	Plantae	Tracheophyta	Magnoliopsida	Fabales	Fabaceae	Neptunia	Neptunia gracilis	gracilis	FORM	Neptunia gracilis f. gracilis	Neptunia gracilis f. gracilis		AU	locality withheld	New South Wales	PRESENT		ef66652d-3cc3-4140-b268-a07d1e53441b	-31.5395	150.405	100	1e-09	320	0	NA	NA	1996-01-17	17	1	1996	5580455	5353541	HUMAN_OBSERVATION	NSW Dept of Planning, Industry and Environment	BioNet Atlas of NSW Wildlife	SPJGI2417846				CC_BY_4_0	NSW Dept of Planning and Environment	OSXN96111500			2025-05-23T21:42:08.631Z
1087	1072937733	0645ccdb-e001-4ab0-9729-51f1755e007e	de2277a8-4bb7-4edd-b352-de44881bc09f	Plantae	Tracheophyta	Magnoliopsida	Fabales	Fabaceae	Neptunia	Neptunia gracilis	gracilis	FORM	Neptunia gracilis f. gracilis	Neptunia gracilis f. gracilis		AU	locality withheld	New South Wales	PRESENT		ef66652d-3cc3-4140-b268-a07d1e53441b	-29.7366	149.316	100	1e-09	NA		NA	NA	1999-04-30	30	4	1999	5580455	5353541	HUMAN_OBSERVATION	NSW Dept of Planning, Industry and Environment	BioNet Atlas of NSW Wildlife	SPJGI3107244				CC_BY_4_0	NSW Dept of Planning and Environment	VEG-HUNJ			2025-05-23T21:43:29.240Z
1141	1074171892	0645ccdb-e001-4ab0-9729-51f1755e007e	1fb0bbcd-47ed-4ff5-83ae-0d368b9de16c	Plantae	Tracheophyta	Magnoliopsida	Fabales	Fabaceae	Neptunia	Neptunia gracilis	gracilis	FORM	Neptunia gracilis f. gracilis	Neptunia gracilis f. gracilis		AU	locality withheld	New South Wales	PRESENT		ef66652d-3cc3-4140-b268-a07d1e53441b	-28.802	149.267	100	1e-09	165	0	NA	NA	2005-12-16	16	12	2005	5580455	5353541	HUMAN_OBSERVATION	NSW Dept of Planning, Industry and Environment	BioNet Atlas of NSW Wildlife	SPJGI4503918				CC_BY_4_0	NSW Dept of Planning and Environment	VEG-HUNJ			2025-05-23T21:42:04.833Z
1153	1073421786	0645ccdb-e001-4ab0-9729-51f1755e007e	0120f77a-3cda-4fbc-88a7-4cc05cab1c20	Plantae	Tracheophyta	Magnoliopsida	Fabales	Fabaceae	Neptunia	Neptunia gracilis	gracilis	FORM	Neptunia gracilis f. gracilis	Neptunia gracilis f. gracilis		AU	locality withheld	New South Wales	PRESENT		ef66652d-3cc3-4140-b268-a07d1e53441b	-31.3441	150.514	10	1e-09	305	0	NA	NA	2008-01-17	17	1	2008	5580455	5353541	HUMAN_OBSERVATION	NSW Dept of Planning, Industry and Environment	BioNet Atlas of NSW Wildlife	SPJGI3633656				CC_BY_4_0	NSW Dept of Planning and Environment	GILP			2025-05-23T21:43:57.316Z
1159	1074216121	0645ccdb-e001-4ab0-9729-51f1755e007e	eed4fcae-c479-4c1c-b53b-bf0edad6e577	Plantae	Tracheophyta	Magnoliopsida	Fabales	Fabaceae	Neptunia	Neptunia gracilis	gracilis	FORM	Neptunia gracilis f. gracilis	Neptunia gracilis f. gracilis		AU	locality withheld	New South Wales	PRESENT		ef66652d-3cc3-4140-b268-a07d1e53441b	-29.8297	150.119	100	1e-09	362	0	NA	NA	2008-11-12	12	11	2008	5580455	5353541	HUMAN_OBSERVATION	NSW Dept of Planning, Industry and Environment	BioNet Atlas of NSW Wildlife	SPJGI4548412				CC_BY_4_0	NSW Dept of Planning and Environment	VEG-HUNJ			2025-05-23T21:45:40.298Z
1266	1072934680	0645ccdb-e001-4ab0-9729-51f1755e007e	e9e9b979-dc55-4c04-b955-a76059f8c435	Plantae	Tracheophyta	Magnoliopsida	Fabales	Fabaceae	Neptunia	Neptunia gracilis	gracilis	FORM	Neptunia gracilis f. gracilis	Neptunia gracilis f. gracilis		AU	locality withheld	New South Wales	PRESENT		ef66652d-3cc3-4140-b268-a07d1e53441b	-30.0474	148.114	100	1e-09	NA		NA	NA	1999-02-20	20	2	1999	5580455	5353541	HUMAN_OBSERVATION	NSW Dept of Planning, Industry and Environment	BioNet Atlas of NSW Wildlife	SPJGI3104136				CC_BY_4_0	NSW Dept of Planning and Environment	VEG-HUNJ			2025-05-23T21:37:16.426Z
1296	5068097514	0645ccdb-e001-4ab0-9729-51f1755e007e	c0f3e4dd-b61e-4dc3-a82d-9ef1ce6ce7a6	Plantae	Tracheophyta	Magnoliopsida	Fabales	Fabaceae	Neptunia	Neptunia gracilis	gracilis	FORM	Neptunia gracilis f. gracilis	Neptunia gracilis f. gracilis		AU	locality withheld	New South Wales	PRESENT		ef66652d-3cc3-4140-b268-a07d1e53441b	-31.2764	150.067	100	1e-09	307	0	NA	NA	2004-02-22	22	2	2004	5580455	5353541	HUMAN_OBSERVATION	NSW Dept of Planning, Industry and Environment	BioNet Atlas of NSW Wildlife	SPJGI3623468				CC_BY_4_0	Royal Botanic Gardens and Domain Trust	BENJS;VEG-ALLC			2025-05-23T21:36:55.137Z
1325	1073841417	0645ccdb-e001-4ab0-9729-51f1755e007e	da7dcd21-48eb-4364-91e2-820bb5a08631	Plantae	Tracheophyta	Magnoliopsida	Fabales	Fabaceae	Neptunia	Neptunia gracilis	gracilis	FORM	Neptunia gracilis f. gracilis	Neptunia gracilis f. gracilis		AU	locality withheld	New South Wales	PRESENT		ef66652d-3cc3-4140-b268-a07d1e53441b	-29.5529	150.684	10	1e-09	427	0	NA	NA	2003-11-06	6	11	2003	5580455	5353541	HUMAN_OBSERVATION	NSW Dept of Planning, Industry and Environment	BioNet Atlas of NSW Wildlife	SPJGI4120331				CC_BY_4_0	Inverell Research Centre (Soil Con - DLWC - DECCW)	ODMP99111100;ODMP07032700			2025-05-23T21:45:07.119Z
1345	1073796411	0645ccdb-e001-4ab0-9729-51f1755e007e	535c08ce-0857-49a3-b869-a2f082ddbc79	Plantae	Tracheophyta	Magnoliopsida	Fabales	Fabaceae	Neptunia	Neptunia gracilis	gracilis	FORM	Neptunia gracilis f. gracilis	Neptunia gracilis f. gracilis		AU	locality withheld	New South Wales	PRESENT		ef66652d-3cc3-4140-b268-a07d1e53441b	-29.7826	149.872	10	1e-09	NA		NA	NA	2001-05-24	24	5	2001	5580455	5353541	HUMAN_OBSERVATION	NSW Dept of Planning, Industry and Environment	BioNet Atlas of NSW Wildlife	SPJGI4074454				CC_BY_4_0	Inverell Research Centre (Soil Con - DLWC - DECCW)	ODMP99111100;VEG-JCK			2025-05-23T21:44:31.398Z
1347	1073836772	0645ccdb-e001-4ab0-9729-51f1755e007e	56cbb4f4-0bf5-424b-9630-94dc634550e3	Plantae	Tracheophyta	Magnoliopsida	Fabales	Fabaceae	Neptunia	Neptunia gracilis	gracilis	FORM	Neptunia gracilis f. gracilis	Neptunia gracilis f. gracilis		AU	locality withheld	New South Wales	PRESENT		ef66652d-3cc3-4140-b268-a07d1e53441b	-29.6435	150.802	10	1e-09	570	0	NA	NA	2004-02-18	18	2	2004	5580455	5353541	HUMAN_OBSERVATION	NSW Dept of Planning, Industry and Environment	BioNet Atlas of NSW Wildlife	SPJGI4115697				CC_BY_4_0	Inverell Research Centre (Soil Con - DLWC - DECCW)	ODMP0311130X;VEG-MCCOSR			2025-05-23T21:44:32.649Z
1359	1074576075	0645ccdb-e001-4ab0-9729-51f1755e007e	af8c5e1b-2e93-4d10-b208-97aabe07a8b2	Plantae	Tracheophyta	Magnoliopsida	Fabales	Fabaceae	Acacia	Acacia cana		SPECIES	Acacia cana Maiden	Acacia cana	Maiden	AU	locality withheld	New South Wales	PRESENT		ef66652d-3cc3-4140-b268-a07d1e53441b	-29.4003	146.567	100	1e-09	NA		NA	NA	1991-09-29/1991-10-08		NA	1991	2980855	2980855	HUMAN_OBSERVATION	NSW Dept of Planning, Industry and Environment	BioNet Atlas of NSW Wildlife	SPXEI0134094	BRI025-1-3			CC_BY_4_0	NSW National Parks and Wildlife Service	DICKR			2025-05-23T21:45:09.741Z
1369	1072939201	0645ccdb-e001-4ab0-9729-51f1755e007e	41979230-9f29-4fa5-942b-fb35e36b3d3d	Plantae	Tracheophyta	Magnoliopsida	Fabales	Fabaceae	Neptunia	Neptunia gracilis	gracilis	FORM	Neptunia gracilis f. gracilis	Neptunia gracilis f. gracilis		AU	locality withheld	New South Wales	PRESENT		ef66652d-3cc3-4140-b268-a07d1e53441b	-28.9306	149.161	100	1e-09	NA		NA	NA	1999-05-08	8	5	1999	5580455	5353541	HUMAN_OBSERVATION	NSW Dept of Planning, Industry and Environment	BioNet Atlas of NSW Wildlife	SPJGI3108650				CC_BY_4_0	NSW Dept of Planning and Environment	VEG-HUNJ			2025-05-23T21:44:26.066Z
1371	1071722442	0645ccdb-e001-4ab0-9729-51f1755e007e	42f4abc0-f05d-41b3-a992-5a7457a95369	Plantae	Tracheophyta	Magnoliopsida	Fabales	Fabaceae	Acacia	Acacia cana		SPECIES	Acacia cana Maiden	Acacia cana	Maiden	AU	locality withheld	New South Wales	PRESENT		ef66652d-3cc3-4140-b268-a07d1e53441b	-29.4561	142.262	100	1e-09	117	0	NA	NA	2002-07-04	4	7	2002	2980855	2980855	HUMAN_OBSERVATION	NSW Dept of Planning, Industry and Environment	BioNet Atlas of NSW Wildlife	SJJTI0024353				CC_BY_4_0	NSW National Parks and Wildlife Service	CSUNI			2025-05-23T21:44:26.588Z
1383	4894707003	0645ccdb-e001-4ab0-9729-51f1755e007e	b6728036-e8d2-4834-87de-464c8ec24865	Plantae	Tracheophyta	Magnoliopsida	Fabales	Fabaceae	Neptunia	Neptunia gracilis	gracilis	FORM	Neptunia gracilis f. gracilis	Neptunia gracilis f. gracilis		AU	locality withheld	New South Wales	PRESENT		ef66652d-3cc3-4140-b268-a07d1e53441b	-29.4978	149.858	50	1e-09	NA		NA	NA	2021-04-28	28	4	2021	5580455	5353541	HUMAN_OBSERVATION	NSW Dept of Planning, Industry and Environment	BioNet Atlas of NSW Wildlife	SLHPI0071322				CC_BY_4_0	NSW National Parks and Wildlife Service	OJJS20083102			2025-05-23T21:45:17.981Z
1385	3748987443	0645ccdb-e001-4ab0-9729-51f1755e007e	c9dc0a9d-b406-46eb-ace4-fc4f5d1bbee6	Plantae	Tracheophyta	Magnoliopsida	Fabales	Fabaceae	Neptunia	Neptunia gracilis	gracilis	FORM	Neptunia gracilis f. gracilis	Neptunia gracilis f. gracilis		AU	locality withheld	New South Wales	PRESENT	50	ef66652d-3cc3-4140-b268-a07d1e53441b	-29.054	150.315	10	1e-09	275	0	NA	NA	2016-02-11	11	2	2016	5580455	5353541	HUMAN_OBSERVATION	NSW Dept of Planning, Industry and Environment	BioNet Atlas of NSW Wildlife	SPJGI7030246				CC_BY_4_0	Umwelt (Australia) Pty Limited	OIXR13082600			2025-05-23T21:45:26.387Z
1393	1072991172	0645ccdb-e001-4ab0-9729-51f1755e007e	010f4b24-209f-4e20-b414-2e8ea8bf7326	Plantae	Tracheophyta	Magnoliopsida	Fabales	Fabaceae	Neptunia	Neptunia gracilis	gracilis	FORM	Neptunia gracilis f. gracilis	Neptunia gracilis f. gracilis		AU	locality withheld	New South Wales	PRESENT		ef66652d-3cc3-4140-b268-a07d1e53441b	-30.9331	148.485	100	1e-09	203	0	NA	NA	2002-02-17	17	2	2002	5580455	5353541	HUMAN_OBSERVATION	NSW Dept of Planning, Industry and Environment	BioNet Atlas of NSW Wildlife	SPJGI3161384				CC_BY_4_0	NSW Dept of Planning and Environment	VEG-MCCOSR			2025-05-23T21:38:07.726Z
1420	1074342013	0645ccdb-e001-4ab0-9729-51f1755e007e	3ee65033-f417-4fe2-85b9-cac0946c5009	Plantae	Tracheophyta	Magnoliopsida	Fabales	Fabaceae	Neptunia	Neptunia gracilis	gracilis	FORM	Neptunia gracilis f. gracilis	Neptunia gracilis f. gracilis		AU	locality withheld	New South Wales	PRESENT		ef66652d-3cc3-4140-b268-a07d1e53441b	-29.4984	148.175	100	1e-09	147	0	NA	NA	2011-10-19	19	10	2011	5580455	5353541	HUMAN_OBSERVATION	NSW Office of Environment and Heritage	BioNet Atlas of NSW Wildlife	SPJGI4682320				CC_BY_4_0	John T. Hunter	VEG-HUNJ			2025-05-23T21:44:13.475Z
1441	1072936785	0645ccdb-e001-4ab0-9729-51f1755e007e	0f5594e2-a49c-4483-ab61-b343dfc15941	Plantae	Tracheophyta	Magnoliopsida	Fabales	Fabaceae	Neptunia	Neptunia gracilis	gracilis	FORM	Neptunia gracilis f. gracilis	Neptunia gracilis f. gracilis		AU	locality withheld	New South Wales	PRESENT		ef66652d-3cc3-4140-b268-a07d1e53441b	-28.6357	150.038	100	1e-09	NA		NA	NA	1999-04-10	10	4	1999	5580455	5353541	HUMAN_OBSERVATION	NSW Dept of Planning, Industry and Environment	BioNet Atlas of NSW Wildlife	SPJGI3106241				CC_BY_4_0	NSW Dept of Planning and Environment	VEG-HUNJ			2025-05-23T21:41:28.847Z
1469	1915989152	0645ccdb-e001-4ab0-9729-51f1755e007e	5280e418-1a50-4de1-aeb2-f05951fb9121	Plantae	Tracheophyta	Magnoliopsida	Fabales	Fabaceae	Neptunia	Neptunia gracilis	gracilis	FORM	Neptunia gracilis f. gracilis	Neptunia gracilis f. gracilis		AU	locality withheld	New South Wales	PRESENT		ef66652d-3cc3-4140-b268-a07d1e53441b	-30.6923	150.049	100	1e-09	NA		NA	NA	2018-01-30	30	1	2018	5580455	5353541	HUMAN_OBSERVATION	NSW Dept of Planning, Industry and Environment	BioNet Atlas of NSW Wildlife	SJJSI0612641				CC_BY_4_0	NSW National Parks and Wildlife Service	OIXR16051100			2025-05-23T21:36:33.487Z
1470	1074392167	0645ccdb-e001-4ab0-9729-51f1755e007e	68e7b2ea-6b24-4135-a8c0-23d2ee37debb	Plantae	Tracheophyta	Magnoliopsida	Fabales	Fabaceae	Acacia	Acacia cana		SPECIES	Acacia cana Maiden	Acacia cana	Maiden	AU	locality withheld	New South Wales	PRESENT		ef66652d-3cc3-4140-b268-a07d1e53441b	-29.0929	141.918	100	1e-09	NA		NA	NA	1993-03-11	11	3	1993	2980855	2980855	HUMAN_OBSERVATION	NSW Dept of Planning, Industry and Environment	BioNet Atlas of NSW Wildlife	SPJGI4733827				CC_BY_4_0	NSW Dept of Planning and Environment	UNKN			2025-05-23T21:36:43.912Z
1473	1072935906	0645ccdb-e001-4ab0-9729-51f1755e007e	9038d128-16f5-4011-bfd1-ebdf78c0fcd5	Plantae	Tracheophyta	Magnoliopsida	Fabales	Fabaceae	Neptunia	Neptunia gracilis	gracilis	FORM	Neptunia gracilis f. gracilis	Neptunia gracilis f. gracilis		AU	locality withheld	New South Wales	PRESENT		ef66652d-3cc3-4140-b268-a07d1e53441b	-29.501	148.94	100	1e-09	NA		NA	NA	1999-03-20	20	3	1999	5580455	5353541	HUMAN_OBSERVATION	NSW Dept of Planning, Industry and Environment	BioNet Atlas of NSW Wildlife	SPJGI3105419				CC_BY_4_0	NSW Dept of Planning and Environment	VEG-HUNJ			2025-05-23T21:37:01.038Z
1492	4142100866	0645ccdb-e001-4ab0-9729-51f1755e007e	fbd13a66-4504-4f08-a7e9-a872e01d3c70	Plantae	Tracheophyta	Magnoliopsida	Fabales	Fabaceae	Neptunia	Neptunia gracilis	gracilis	FORM	Neptunia gracilis f. gracilis	Neptunia gracilis f. gracilis		AU	locality withheld	New South Wales	PRESENT		ef66652d-3cc3-4140-b268-a07d1e53441b	-31.2942	148.266	20	1e-09	210	0	NA	NA	2023-04-27	27	4	2023	5580455	5353541	HUMAN_OBSERVATION	NSW Dept of Planning, Industry and Environment	BioNet Atlas of NSW Wildlife	SPJGI7592746				CC_BY_4_0	NSW Dept of Planning and Environment	BINNSD;COND			2025-05-23T21:45:51.323Z
1505	5068054144	0645ccdb-e001-4ab0-9729-51f1755e007e	4b25c0ea-0430-48af-9149-4ecf38fd7771	Plantae	Tracheophyta	Magnoliopsida	Fabales	Fabaceae	Neptunia	Neptunia gracilis	gracilis	FORM	Neptunia gracilis f. gracilis	Neptunia gracilis f. gracilis		AU	locality withheld	New South Wales	PRESENT		ef66652d-3cc3-4140-b268-a07d1e53441b	-30.8819	150.217	100	1e-09	268	0	NA	NA	2004-02-15	15	2	2004	5580455	5353541	HUMAN_OBSERVATION	NSW Dept of Planning, Industry and Environment	BioNet Atlas of NSW Wildlife	SPJGI3623849				CC_BY_4_0	Royal Botanic Gardens and Domain Trust	OJKP98031703;VEG-ALLC;VEG-HOSJ			2025-05-23T21:44:32.300Z
1516	3458256374	0645ccdb-e001-4ab0-9729-51f1755e007e	0d536e80-a142-43a5-8301-47699f2f7343	Plantae	Tracheophyta	Magnoliopsida	Fabales	Fabaceae	Neptunia	Neptunia gracilis	gracilis	FORM	Neptunia gracilis f. gracilis	Neptunia gracilis f. gracilis		AU	locality withheld	New South Wales	PRESENT		ef66652d-3cc3-4140-b268-a07d1e53441b	-30.8128	150.16	10	1e-09	NA		NA	NA	2016-03-30	30	3	2016	5580455	5353541	HUMAN_OBSERVATION	NSW Dept of Planning, Industry and Environment	BioNet Atlas of NSW Wildlife	SPJGI6909393				CC_BY_4_0	FloraSearch Pty Ltd (Colin Bower)	OSOH05091600			2025-05-23T21:35:57.538Z
1524	1072937854	0645ccdb-e001-4ab0-9729-51f1755e007e	89e24940-9949-4486-810e-7e0c63246880	Plantae	Tracheophyta	Magnoliopsida	Fabales	Fabaceae	Neptunia	Neptunia gracilis	gracilis	FORM	Neptunia gracilis f. gracilis	Neptunia gracilis f. gracilis		AU	locality withheld	New South Wales	PRESENT		ef66652d-3cc3-4140-b268-a07d1e53441b	-29.7117	149.118	100	1e-09	NA		NA	NA	1999-05-01	1	5	1999	5580455	5353541	HUMAN_OBSERVATION	NSW Dept of Planning, Industry and Environment	BioNet Atlas of NSW Wildlife	SPJGI3107428				CC_BY_4_0	NSW Dept of Planning and Environment	VEG-HUNJ			2025-05-23T21:36:41.715Z
1527	1072973346	0645ccdb-e001-4ab0-9729-51f1755e007e	bbb6efe9-2d05-4e6b-bfd8-27b7e3af5cb4	Plantae	Tracheophyta	Magnoliopsida	Fabales	Fabaceae	Acacia	Acacia cana		SPECIES	Acacia cana Maiden	Acacia cana	Maiden	AU	locality withheld	New South Wales	PRESENT		ef66652d-3cc3-4140-b268-a07d1e53441b	-29.0299	141.744	100	1e-09	NA		NA	NA	1991-06-17	17	6	1991	2980855	2980855	HUMAN_OBSERVATION	NSW Dept of Planning, Industry and Environment	BioNet Atlas of NSW Wildlife	SPJGI3143434				CC_BY_4_0	NSW Dept of Planning and Environment	PRER			2025-05-23T21:36:58.207Z
1534	1070010857	0645ccdb-e001-4ab0-9729-51f1755e007e	452ea51a-ee35-46ca-a9eb-b48720120980	Plantae	Tracheophyta	Magnoliopsida	Fabales	Fabaceae	Neptunia	Neptunia gracilis	gracilis	FORM	Neptunia gracilis f. gracilis	Neptunia gracilis f. gracilis		AU	locality withheld	New South Wales	PRESENT		ef66652d-3cc3-4140-b268-a07d1e53441b	-29.4632	150.45	100	1e-09	NA		NA	NA	2006-02-16	16	2	2006	5580455	5353541	HUMAN_OBSERVATION	NSW Dept of Planning, Industry and Environment	BioNet Atlas of NSW Wildlife	SDMPI0309949				CC_BY_4_0	NSW National Parks and Wildlife Service	OJXK98101602			2025-05-23T21:37:55.641Z
1549	4983487992	0645ccdb-e001-4ab0-9729-51f1755e007e	bc952a8e-889d-4347-8d88-6881434c47c0	Plantae	Tracheophyta	Magnoliopsida	Fabales	Fabaceae	Acacia	Acacia cana		SPECIES	Acacia cana Maiden	Acacia cana	Maiden	AU	locality withheld	New South Wales	PRESENT	1	ef66652d-3cc3-4140-b268-a07d1e53441b	-29.3512	141.813	10	1e-09	149	0	NA	NA	2024-09-14	14	9	2024	2980855	2980855	HUMAN_OBSERVATION	NSW Dept of Planning, Industry and Environment	BioNet Atlas of NSW Wildlife	SPJGI8542380				CC_BY_4_0	NSW Dept of Planning and Environment	BINNSD;COND			2025-05-23T21:37:19.950Z
1556	1072935908	0645ccdb-e001-4ab0-9729-51f1755e007e	b6e7d22f-bda9-4641-94b6-279c2f3e088a	Plantae	Tracheophyta	Magnoliopsida	Fabales	Fabaceae	Neptunia	Neptunia gracilis	gracilis	FORM	Neptunia gracilis f. gracilis	Neptunia gracilis f. gracilis		AU	locality withheld	New South Wales	PRESENT		ef66652d-3cc3-4140-b268-a07d1e53441b	-29.4576	149.183	100	1e-09	NA		NA	NA	1999-03-20	20	3	1999	5580455	5353541	HUMAN_OBSERVATION	NSW Dept of Planning, Industry and Environment	BioNet Atlas of NSW Wildlife	SPJGI3105322				CC_BY_4_0	NSW Dept of Planning and Environment	VEG-HUNJ			2025-05-23T21:45:17.766Z
1572	3748956762	0645ccdb-e001-4ab0-9729-51f1755e007e	4d31790a-dcd6-469a-9b03-c9b26b6e03ae	Plantae	Tracheophyta	Magnoliopsida	Fabales	Fabaceae	Neptunia	Neptunia gracilis	gracilis	FORM	Neptunia gracilis f. gracilis	Neptunia gracilis f. gracilis		AU	locality withheld	New South Wales	PRESENT	10	ef66652d-3cc3-4140-b268-a07d1e53441b	-30.1296	149.802	10	1e-09	233	0	NA	NA	2016-02-08	8	2	2016	5580455	5353541	HUMAN_OBSERVATION	NSW Dept of Planning, Industry and Environment	BioNet Atlas of NSW Wildlife	SPJGI7029666				CC_BY_4_0	Umwelt (Australia) Pty Limited	OIXR13082600;OIXR15021304			2025-05-23T21:38:13.538Z
1574	1073436334	0645ccdb-e001-4ab0-9729-51f1755e007e	61c4a2bb-d434-41cb-8ec0-8533aed76167	Plantae	Tracheophyta	Magnoliopsida	Fabales	Fabaceae	Neptunia	Neptunia gracilis	gracilis	FORM	Neptunia gracilis f. gracilis	Neptunia gracilis f. gracilis		AU	locality withheld	New South Wales	PRESENT		ef66652d-3cc3-4140-b268-a07d1e53441b	-29.4708	149.952	100	1e-09	232	0	NA	NA	2001-12-06	6	12	2001	5580455	5353541	HUMAN_OBSERVATION	NSW Dept of Planning, Industry and Environment	BioNet Atlas of NSW Wildlife	SPJGI3655728				CC_BY_4_0	Inverell Research Centre (Soil Con - DLWC - DECCW)	ODMP99111100			2025-05-23T21:38:22.428Z
1601	1073798897	0645ccdb-e001-4ab0-9729-51f1755e007e	54cbeec6-3391-49ad-a5da-4613efa0e248	Plantae	Tracheophyta	Magnoliopsida	Fabales	Fabaceae	Neptunia	Neptunia gracilis	gracilis	FORM	Neptunia gracilis f. gracilis	Neptunia gracilis f. gracilis		AU	locality withheld	New South Wales	PRESENT		ef66652d-3cc3-4140-b268-a07d1e53441b	-29.7832	149.936	100	1e-09	265	0	NA	NA	2001-10-24	24	10	2001	5580455	5353541	HUMAN_OBSERVATION	NSW Dept of Planning, Industry and Environment	BioNet Atlas of NSW Wildlife	SPJGI4076984				CC_BY_4_0	Inverell Research Centre (Soil Con - DLWC - DECCW)	ODMP99111100			2025-05-23T21:39:22.221Z
1602	1072973611	0645ccdb-e001-4ab0-9729-51f1755e007e	5bc35656-9bc2-4435-ae56-f38d1a12bbe0	Plantae	Tracheophyta	Magnoliopsida	Fabales	Fabaceae	Acacia	Acacia cana		SPECIES	Acacia cana Maiden	Acacia cana	Maiden	AU	locality withheld	New South Wales	PRESENT		ef66652d-3cc3-4140-b268-a07d1e53441b	-29.1543	141.765	100	1e-09	NA		NA	NA	1991-06-21	21	6	1991	2980855	2980855	HUMAN_OBSERVATION	NSW Dept of Planning, Industry and Environment	BioNet Atlas of NSW Wildlife	SPJGI3143716				CC_BY_4_0	NSW Dept of Planning and Environment	PRER			2025-05-23T21:39:24.765Z
1618	1935425147	0645ccdb-e001-4ab0-9729-51f1755e007e	aa986188-113d-4599-b30b-a4b3bfa31cdb	Plantae	Tracheophyta	Magnoliopsida	Fabales	Fabaceae	Acacia	Acacia cana		SPECIES	Acacia cana Maiden	Acacia cana	Maiden	AU	locality withheld	New South Wales	PRESENT		ef66652d-3cc3-4140-b268-a07d1e53441b	-30.0959	145.543	10	1e-09	NA		NA	NA	2011-05-08	8	5	2011	2980855	2980855	HUMAN_OBSERVATION	NSW Dept of Planning, Industry and Environment	BioNet Atlas of NSW Wildlife	SPJGI4697189				CC_BY_4_0	NSW Dept of Planning and Environment	OPJGI0001960;OPJG13021400;OPJG13021404			2025-05-23T21:43:10.836Z
1630	1074131426	0645ccdb-e001-4ab0-9729-51f1755e007e	4fd4bf0b-bc11-4579-b91f-423827483c80	Plantae	Tracheophyta	Magnoliopsida	Fabales	Fabaceae	Neptunia	Neptunia gracilis	gracilis	FORM	Neptunia gracilis f. gracilis	Neptunia gracilis f. gracilis		AU	locality withheld	New South Wales	PRESENT		ef66652d-3cc3-4140-b268-a07d1e53441b	-29.8498	150.683	10	1e-09	NA		NA	NA	2011-04-13	13	4	2011	5580455	5353541	HUMAN_OBSERVATION	NSW Dept of Planning, Industry and Environment	BioNet Atlas of NSW Wildlife	SPJGI4462835				CC_BY_4_0	NSW Dept of Planning and Environment	OJJT03080401			2025-05-23T21:39:09.386Z
1631	1073764500	0645ccdb-e001-4ab0-9729-51f1755e007e	634840d8-3e62-40e1-ac61-0ff448e565e6	Plantae	Tracheophyta	Magnoliopsida	Fabales	Fabaceae	Neptunia	Neptunia gracilis	gracilis	FORM	Neptunia gracilis f. gracilis	Neptunia gracilis f. gracilis		AU	locality withheld	New South Wales	PRESENT		ef66652d-3cc3-4140-b268-a07d1e53441b	-29.2482	150.079	10	1e-09	NA		NA	NA	2008-12-18	18	12	2008	5580455	5353541	HUMAN_OBSERVATION	NSW Dept of Planning, Industry and Environment	BioNet Atlas of NSW Wildlife	SPJGI4032537				CC_BY_4_0	NSW Dept of Planning and Environment	ODMP07032700;VEG-BARK			2025-05-23T21:39:14.865Z
1646	2805701895	0645ccdb-e001-4ab0-9729-51f1755e007e	16a72037-4d3e-4c0f-8cb2-667ccd7aab20	Plantae	Tracheophyta	Magnoliopsida	Fabales	Fabaceae	Neptunia	Neptunia gracilis	gracilis	FORM	Neptunia gracilis f. gracilis	Neptunia gracilis f. gracilis		AU	locality withheld	New South Wales	PRESENT		ef66652d-3cc3-4140-b268-a07d1e53441b	-32.364	150.738	3	1e-09	142	0	NA	NA	2014-11-25	25	11	2014	5580455	5353541	HUMAN_OBSERVATION	NSW Dept of Planning, Industry and Environment	BioNet Atlas of NSW Wildlife	SPJGI5126209				CC_BY_4_0	FloraSearch Pty Ltd (Colin Bower)	OSOH05091600			2025-05-23T21:40:27.205Z
1668	1073799703	0645ccdb-e001-4ab0-9729-51f1755e007e	2a8c1d51-f686-40ba-9a18-24b0a319166e	Plantae	Tracheophyta	Magnoliopsida	Fabales	Fabaceae	Neptunia	Neptunia gracilis	gracilis	FORM	Neptunia gracilis f. gracilis	Neptunia gracilis f. gracilis		AU	locality withheld	New South Wales	PRESENT		ef66652d-3cc3-4140-b268-a07d1e53441b	-29.7985	149.789	10	1e-09	241	0	NA	NA	2001-11-23	23	11	2001	5580455	5353541	HUMAN_OBSERVATION	NSW Office of Environment and Heritage	BioNet Atlas of NSW Wildlife	SPJGI4077832				CC_BY_4_0	Inverell Research Centre (Soil Con - DLWC - DECCW)	OKEP-LI			2025-05-23T21:41:53.156Z
1697	1071911448	0645ccdb-e001-4ab0-9729-51f1755e007e	56ea0503-c211-4d54-a422-45d1d247ca8e	Plantae	Tracheophyta	Magnoliopsida	Fabales	Fabaceae	Neptunia	Neptunia gracilis	gracilis	FORM	Neptunia gracilis f. gracilis	Neptunia gracilis f. gracilis		AU	locality withheld	New South Wales	PRESENT		ef66652d-3cc3-4140-b268-a07d1e53441b	-29.6536	149.905	10	1e-09	230	0	NA	NA	2001-03-28	28	3	2001	5580455	5353541	HUMAN_OBSERVATION	NSW Dept of Planning, Industry and Environment	BioNet Atlas of NSW Wildlife	SMXP0203280R				CC_BY_4_0	NSW Dept of Planning and Environment	WHIM			2025-05-23T21:36:28.103Z
1705	1074391729	0645ccdb-e001-4ab0-9729-51f1755e007e	5612a277-a792-4a90-b570-7bdd02594efb	Plantae	Tracheophyta	Magnoliopsida	Fabales	Fabaceae	Acacia	Acacia cana		SPECIES	Acacia cana Maiden	Acacia cana	Maiden	AU	locality withheld	New South Wales	PRESENT		ef66652d-3cc3-4140-b268-a07d1e53441b	-29.0002	141.63	100	1e-09	NA		NA	NA	1993-03-13	13	3	1993	2980855	2980855	HUMAN_OBSERVATION	NSW Dept of Planning, Industry and Environment	BioNet Atlas of NSW Wildlife	SPJGI4733403				CC_BY_4_0	NSW Dept of Planning and Environment	UNKN			2025-05-23T21:40:22.761Z
1708	1072938856	0645ccdb-e001-4ab0-9729-51f1755e007e	8cfb8394-24bf-4994-b90e-3cbabb02e02e	Plantae	Tracheophyta	Magnoliopsida	Fabales	Fabaceae	Neptunia	Neptunia gracilis	gracilis	FORM	Neptunia gracilis f. gracilis	Neptunia gracilis f. gracilis		AU	locality withheld	New South Wales	PRESENT		ef66652d-3cc3-4140-b268-a07d1e53441b	-29.1118	149.185	100	1e-09	NA		NA	NA	1999-05-07	7	5	1999	5580455	5353541	HUMAN_OBSERVATION	NSW Dept of Planning, Industry and Environment	BioNet Atlas of NSW Wildlife	SPJGI3108395				CC_BY_4_0	NSW Dept of Planning and Environment	VEG-HUNJ			2025-05-23T21:40:41.801Z
1711	1072935949	0645ccdb-e001-4ab0-9729-51f1755e007e	c8ca65e1-d700-4d69-9801-2ebf9a3ec208	Plantae	Tracheophyta	Magnoliopsida	Fabales	Fabaceae	Neptunia	Neptunia gracilis	gracilis	FORM	Neptunia gracilis f. gracilis	Neptunia gracilis f. gracilis		AU	locality withheld	New South Wales	PRESENT		ef66652d-3cc3-4140-b268-a07d1e53441b	-29.537	148.892	100	1e-09	NA		NA	NA	1999-03-20	20	3	1999	5580455	5353541	HUMAN_OBSERVATION	NSW Dept of Planning, Industry and Environment	BioNet Atlas of NSW Wildlife	SPJGI3105386				CC_BY_4_0	NSW Dept of Planning and Environment	VEG-HUNJ			2025-05-23T21:41:03.397Z
1716	1072973361	0645ccdb-e001-4ab0-9729-51f1755e007e	4e9a501a-1844-41c5-9d38-a74e186bb948	Plantae	Tracheophyta	Magnoliopsida	Fabales	Fabaceae	Acacia	Acacia cana		SPECIES	Acacia cana Maiden	Acacia cana	Maiden	AU	locality withheld	New South Wales	PRESENT		ef66652d-3cc3-4140-b268-a07d1e53441b	-29.001	141.746	100	1e-09	NA		NA	NA	1991-06-18	18	6	1991	2980855	2980855	HUMAN_OBSERVATION	NSW Dept of Planning, Industry and Environment	BioNet Atlas of NSW Wildlife	SPJGI3143471				CC_BY_4_0	NSW Dept of Planning and Environment	PRER			2025-05-23T21:40:47.212Z
1722	4895340033	0645ccdb-e001-4ab0-9729-51f1755e007e	c151c634-6408-4994-aaaf-c12a1e0fcad9	Plantae	Tracheophyta	Magnoliopsida	Fabales	Fabaceae	Neptunia	Neptunia gracilis	gracilis	FORM	Neptunia gracilis f. gracilis	Neptunia gracilis f. gracilis		AU	locality withheld	New South Wales	PRESENT		ef66652d-3cc3-4140-b268-a07d1e53441b	-32.4375	150.818	10	1e-09	NA		NA	NA	2018-12-06	6	12	2018	5580455	5353541	HUMAN_OBSERVATION	NSW Dept of Planning, Industry and Environment	BioNet Atlas of NSW Wildlife	SPJGI7105235				CC_BY_4_0	HunterEco	OPJGI0001119			2025-05-23T21:41:36.922Z
1741	2961955347	0645ccdb-e001-4ab0-9729-51f1755e007e	3ab01345-fceb-4ebd-a30f-23efc246b58a	Plantae	Tracheophyta	Magnoliopsida	Fabales	Fabaceae	Neptunia	Neptunia gracilis	gracilis	FORM	Neptunia gracilis f. gracilis	Neptunia gracilis f. gracilis		AU	locality withheld	New South Wales	PRESENT		ef66652d-3cc3-4140-b268-a07d1e53441b	-29.2963	149.444	10	1e-09	NA		NA	NA	2008-03-05	5	3	2008	5580455	5353541	HUMAN_OBSERVATION	NSW Dept of Planning, Industry and Environment	BioNet Atlas of NSW Wildlife	SPJGI3976132				CC_BY_4_0	NSW Dept of Planning and Environment	NASSM;VEG-MCCOSR;VEG-SIMS			2025-05-23T21:40:24.150Z
1747	2805711070	0645ccdb-e001-4ab0-9729-51f1755e007e	1c64339c-81ca-4a63-a5a5-be45ee3b5680	Plantae	Tracheophyta	Magnoliopsida	Fabales	Fabaceae	Neptunia	Neptunia gracilis	gracilis	FORM	Neptunia gracilis f. gracilis	Neptunia gracilis f. gracilis		AU	locality withheld	New South Wales	PRESENT		ef66652d-3cc3-4140-b268-a07d1e53441b	-30.3105	149.762	20	1e-09	NA		NA	NA	2018-11-12	12	11	2018	5580455	5353541	HUMAN_OBSERVATION	NSW Dept of Planning, Industry and Environment	BioNet Atlas of NSW Wildlife	SJJSI1177953				CC_BY_4_0	NSW National Parks and Wildlife Service	OICG20042000			2025-05-23T21:38:18.602Z
1748	4142056529	0645ccdb-e001-4ab0-9729-51f1755e007e	269da478-0ae4-44e3-9394-ffb18ea31408	Plantae	Tracheophyta	Magnoliopsida	Fabales	Fabaceae	Neptunia	Neptunia gracilis	gracilis	FORM	Neptunia gracilis f. gracilis	Neptunia gracilis f. gracilis		AU	locality withheld	New South Wales	PRESENT		ef66652d-3cc3-4140-b268-a07d1e53441b	-29.3879	150.468	20	1e-09	NA		NA	NA	2023-03-27	27	3	2023	5580455	5353541	HUMAN_OBSERVATION	NSW Dept of Planning, Industry and Environment	BioNet Atlas of NSW Wildlife	SMFZI0185736				CC_BY_4_0	NSW National Parks and Wildlife Service	OPUR20080700			2025-05-23T21:38:22.430Z
1752	2873648678	0645ccdb-e001-4ab0-9729-51f1755e007e	c96edf6d-b389-417a-b1d4-fe58efc9e9e6	Plantae	Tracheophyta	Magnoliopsida	Fabales	Fabaceae	Neptunia	Neptunia gracilis	gracilis	FORM	Neptunia gracilis f. gracilis	Neptunia gracilis f. gracilis		AU	locality withheld	New South Wales	PRESENT		ef66652d-3cc3-4140-b268-a07d1e53441b	-29.4398	149.872	100	1e-09	NA		NA	NA	2019-12-03	3	12	2019	5580455	5353541	HUMAN_OBSERVATION	NSW Dept of Planning, Industry and Environment	BioNet Atlas of NSW Wildlife	SJJSI1306470				CC_BY_4_0	NSW National Parks and Wildlife Service	OIXR16051100;OJJS20082606			2025-05-23T21:39:36.728Z
1760	1071688772	0645ccdb-e001-4ab0-9729-51f1755e007e	e3411fcf-bba0-47c4-b2fa-4de302a9fc0a	Plantae	Tracheophyta	Magnoliopsida	Fabales	Fabaceae	Neptunia	Neptunia gracilis	gracilis	FORM	Neptunia gracilis f. gracilis	Neptunia gracilis f. gracilis		AU	locality withheld	New South Wales	PRESENT		ef66652d-3cc3-4140-b268-a07d1e53441b	-31.3016	147.495	1000	1e-09	NA		NA	NA	1998-12-01/1999-02-28		NA	NA	5580455	5353541	HUMAN_OBSERVATION	NSW Dept of Planning, Industry and Environment	BioNet Atlas of NSW Wildlife	SJJT0305300L				CC_BY_4_0	NSW Dept of Planning and Environment	ODXB98110200			2025-05-23T21:39:48.855Z
1767	1074393024	0645ccdb-e001-4ab0-9729-51f1755e007e	e0b05080-f66f-499e-9712-3bebcb7b7e40	Plantae	Tracheophyta	Magnoliopsida	Fabales	Fabaceae	Neptunia	Neptunia gracilis	gracilis	FORM	Neptunia gracilis f. gracilis	Neptunia gracilis f. gracilis		AU	locality withheld	New South Wales	PRESENT		ef66652d-3cc3-4140-b268-a07d1e53441b	-29.1869	141.958	100	1e-09	NA		NA	NA	1993-03-16	16	3	1993	5580455	5353541	HUMAN_OBSERVATION	NSW Dept of Planning, Industry and Environment	BioNet Atlas of NSW Wildlife	SPJGI4734726				CC_BY_4_0	NSW Dept of Planning and Environment	UNKN			2025-05-23T21:37:20.081Z
1773	1452033412	0645ccdb-e001-4ab0-9729-51f1755e007e	6c693036-6fa9-412c-b602-516d29b071cf	Plantae	Tracheophyta	Magnoliopsida	Fabales	Fabaceae	Neptunia	Neptunia gracilis	gracilis	FORM	Neptunia gracilis f. gracilis	Neptunia gracilis f. gracilis		AU	locality withheld	New South Wales	PRESENT		ef66652d-3cc3-4140-b268-a07d1e53441b	-31.3109	150.462	3	1e-09	NA		NA	NA	2012-05-03	3	5	2012	5580455	5353541	HUMAN_OBSERVATION	NSW Dept of Planning, Industry and Environment	BioNet Atlas of NSW Wildlife	SIXRI0996263				CC_BY_4_0	NSW Dept of Planning and Environment	ODMP99111100			2025-05-23T21:44:28.705Z
1776	1071825927	0645ccdb-e001-4ab0-9729-51f1755e007e	921c42e8-bead-4e7f-9e4d-6c0f8399a28c	Plantae	Tracheophyta	Magnoliopsida	Fabales	Fabaceae	Neptunia	Neptunia gracilis	gracilis	FORM	Neptunia gracilis f. gracilis	Neptunia gracilis f. gracilis		AU	locality withheld	New South Wales	PRESENT		ef66652d-3cc3-4140-b268-a07d1e53441b	-29.2607	150.759	100	1e-09	370	0	NA	NA	1999-04-14	14	4	1999	5580455	5353541	HUMAN_OBSERVATION	NSW Dept of Planning, Industry and Environment	BioNet Atlas of NSW Wildlife	SJXK0006012V				CC_BY_4_0	NSW Dept of Planning and Environment	OJXK00060101			2025-05-23T21:44:40.805Z
1792	3365501216	0645ccdb-e001-4ab0-9729-51f1755e007e	e19139b8-9681-4795-8663-81410423e165	Plantae	Tracheophyta	Magnoliopsida	Fabales	Fabaceae	Neptunia	Neptunia gracilis	gracilis	FORM	Neptunia gracilis f. gracilis	Neptunia gracilis f. gracilis		AU	locality withheld	New South Wales	PRESENT		ef66652d-3cc3-4140-b268-a07d1e53441b	-31.4087	150.652	100	1e-09	NA		NA	NA	2020-04-05	5	4	2020	5580455	5353541	HUMAN_OBSERVATION	NSW Dept of Planning, Industry and Environment	BioNet Atlas of NSW Wildlife	SPJGI6824827				CC_BY_4_0	Ecoplanning P/L	OICG21061601			2025-05-23T21:38:36.565Z
1804	1072909461	0645ccdb-e001-4ab0-9729-51f1755e007e	fb0aae78-1783-4b67-b26b-6a6a4d206a41	Plantae	Tracheophyta	Magnoliopsida	Fabales	Fabaceae	Neptunia	Neptunia gracilis	gracilis	FORM	Neptunia gracilis f. gracilis	Neptunia gracilis f. gracilis		AU	locality withheld	New South Wales	PRESENT		ef66652d-3cc3-4140-b268-a07d1e53441b	-30.8184	150.181	10	1e-09	250	0	NA	NA	2001-02-15	15	2	2001	5580455	5353541	HUMAN_OBSERVATION	NSW Office of Environment and Heritage	BioNet Atlas of NSW Wildlife	SPJGI3078571				CC_BY_4_0	Inverell Research Centre (Soil Con - DLWC - DECCW)	VEG-MCCOSR			2025-05-23T21:45:37.777Z
1807	4089628339	0645ccdb-e001-4ab0-9729-51f1755e007e	347885c0-02e4-497b-88d1-fd6905037c28	Plantae	Tracheophyta	Magnoliopsida	Fabales	Fabaceae	Neptunia	Neptunia gracilis	gracilis	FORM	Neptunia gracilis f. gracilis	Neptunia gracilis f. gracilis		AU	locality withheld	New South Wales	PRESENT		ef66652d-3cc3-4140-b268-a07d1e53441b	-28.6505	149.576	20	1e-09	182	0	NA	NA	2023-02-20	20	2	2023	5580455	5353541	HUMAN_OBSERVATION	NSW Dept of Planning, Industry and Environment	BioNet Atlas of NSW Wildlife	SPJGI7584152				CC_BY_4_0	NSW Dept of Planning and Environment	BINNSD;OKET14101301			2025-05-23T21:45:33.190Z
1830	3748931739	0645ccdb-e001-4ab0-9729-51f1755e007e	46818c97-026d-4f23-81b6-3b07b7a72b18	Plantae	Tracheophyta	Magnoliopsida	Fabales	Fabaceae	Neptunia	Neptunia gracilis	gracilis	FORM	Neptunia gracilis f. gracilis	Neptunia gracilis f. gracilis		AU	locality withheld	New South Wales	PRESENT		ef66652d-3cc3-4140-b268-a07d1e53441b	-29.6529	149.813	20	1e-09	NA		NA	NA	2016-04-01	1	4	2016	5580455	5353541	HUMAN_OBSERVATION	NSW Dept of Planning, Industry and Environment	BioNet Atlas of NSW Wildlife	SPJGI7029290				CC_BY_4_0	Umwelt (Australia) Pty Limited	OIXR15021304			2025-05-23T21:46:14.065Z
1860	4054523646	0645ccdb-e001-4ab0-9729-51f1755e007e	b183f894-02fa-4fde-be94-e8619ad078f9	Plantae	Tracheophyta	Magnoliopsida	Fabales	Fabaceae	Neptunia	Neptunia gracilis	gracilis	FORM	Neptunia gracilis f. gracilis	Neptunia gracilis f. gracilis		AU	locality withheld	New South Wales	PRESENT		ef66652d-3cc3-4140-b268-a07d1e53441b	-30.3119	149.756	20	1e-09	NA		NA	NA	2018-11-12	12	11	2018	5580455	5353541	HUMAN_OBSERVATION	NSW Dept of Planning, Industry and Environment	BioNet Atlas of NSW Wildlife	SPJGI7003369				CC_BY_4_0	NSW Dept of Planning and Environment	ODMP09020501			2025-05-23T21:44:54.806Z
1884	4089573343	0645ccdb-e001-4ab0-9729-51f1755e007e	3a5037d0-bc91-4255-b06e-ac136ec65497	Plantae	Tracheophyta	Magnoliopsida	Fabales	Fabaceae	Neptunia	Neptunia gracilis	gracilis	FORM	Neptunia gracilis f. gracilis	Neptunia gracilis f. gracilis		AU	locality withheld	New South Wales	PRESENT		ef66652d-3cc3-4140-b268-a07d1e53441b	-29.7304	148.461	20	1e-09	140	0	NA	NA	2023-02-05	5	2	2023	5580455	5353541	HUMAN_OBSERVATION	NSW Dept of Planning, Industry and Environment	BioNet Atlas of NSW Wildlife	SPJGI7575579				CC_BY_4_0	NSW Dept of Planning and Environment	BINNSD;COND			2025-05-23T21:46:08.980Z
1885	4895052381	0645ccdb-e001-4ab0-9729-51f1755e007e	3e113f62-bb62-4db4-bfc7-b237d4b8d443	Plantae	Tracheophyta	Magnoliopsida	Fabales	Fabaceae	Neptunia	Neptunia gracilis	gracilis	FORM	Neptunia gracilis f. gracilis	Neptunia gracilis f. gracilis		AU	locality withheld	New South Wales	PRESENT		ef66652d-3cc3-4140-b268-a07d1e53441b	-30.5241	149.901	10	1e-09	NA		NA	NA	2023-01-19	19	1	2023	5580455	5353541	HUMAN_OBSERVATION	NSW Dept of Planning, Industry and Environment	BioNet Atlas of NSW Wildlife	SDFKI0114871				CC_BY_4_0	NSW National Parks and Wildlife Service	ODFK23122101;ODFK23122102			2025-05-23T21:46:10.731Z
1902	1072973276	0645ccdb-e001-4ab0-9729-51f1755e007e	4443bbbd-64a7-421b-99fd-f9455814c2ad	Plantae	Tracheophyta	Magnoliopsida	Fabales	Fabaceae	Acacia	Acacia cana		SPECIES	Acacia cana Maiden	Acacia cana	Maiden	AU	locality withheld	New South Wales	PRESENT		ef66652d-3cc3-4140-b268-a07d1e53441b	-29.001	141.659	100	1e-09	NA		NA	NA	1991-06-17	17	6	1991	2980855	2980855	HUMAN_OBSERVATION	NSW Dept of Planning, Industry and Environment	BioNet Atlas of NSW Wildlife	SPJGI3143460				CC_BY_4_0	NSW Dept of Planning and Environment	PRER			2025-05-23T21:36:20.755Z
1909	1935529279	0645ccdb-e001-4ab0-9729-51f1755e007e	f4846942-bf00-4d2a-a5e4-e042d41e45c4	Plantae	Tracheophyta	Magnoliopsida	Fabales	Fabaceae	Neptunia	Neptunia gracilis	gracilis	FORM	Neptunia gracilis f. gracilis	Neptunia gracilis f. gracilis		AU	locality withheld	New South Wales	PRESENT		ef66652d-3cc3-4140-b268-a07d1e53441b	-30.3276	149.778	500	1e-09	NA		NA	NA	2017-10-25/2017-10-27		10	2017	5580455	5353541	HUMAN_OBSERVATION	NSW Dept of Planning, Industry and Environment	BioNet Atlas of NSW Wildlife	SJJSI0769404				CC_BY_4_0	NSW National Parks and Wildlife Service	OPUR16082600			2025-05-23T21:37:23.864Z
1922	4012656325	064508e2-255e-4d82-9f13-05d73476cc03	dae65f36-90b5-11ed-9f99-005056be20a7	Plantae	Tracheophyta	Magnoliopsida	Fabales	Fabaceae	Neptunia	Neptunia plena		SPECIES	Neptunia plena (L.) Benth.	Neptunia plena (L.) Benth.		BR			PRESENT		605e7170-1123-11d9-8433-b8a03c50a862		NA	NA		NA		NA	NA	1994-06-10T00:00	10	6	1994	5353568	5353568	PRESERVED_SPECIMEN	Z		Z-000246905	60910			CC_BY_4_0	United Herbaria of the University and ETH Zurich	Gert G√ºnther Hatschbach;Joel Morais da Silva;Vali Joana Pott			2025-05-27T07:11:48.456Z	StillImage
1930	4506890348	064508e2-255e-4d82-9f13-05d73476cc03	c7f2e199-9419-11ee-8b2b-005056be20a7	Plantae	Tracheophyta	Magnoliopsida	Ericales	Lecythidaceae	Bertholletia	Bertholletia excelsa		SPECIES	Bertholletia excelsa Bonpl.	Bertholletia excelsa Bonpl.		BR			PRESENT		605e7170-1123-11d9-8433-b8a03c50a862		NA	NA		NA		NA	NA	1974-10-28T00:00	28	10	1974	3083180	3083180	PRESERVED_SPECIMEN	Z		Z-000276107	23064			CC_BY_4_0	United Herbaria of the University and ETH Zurich	Ghillean (Iain) Tolmie Prance			2025-05-27T07:11:46.628Z	StillImage
1933	2575465771	064508e2-255e-4d82-9f13-05d73476cc03	a2cfc80e-4b0b-11e9-b8e8-005056be20a7	Plantae	Tracheophyta	Magnoliopsida	Brassicales	Brassicaceae	Stanleya	Stanleya pinnata		SPECIES	Stanleya pinnata (Pursh) Britton	Stanleya pinnata (Pursh) Britton		US			PRESENT		605e7170-1123-11d9-8433-b8a03c50a862		NA	NA		NA		NA	NA			NA	NA	5373733	5373733	PRESERVED_SPECIMEN	Z		Z-000169468				CC_BY_4_0	United Herbaria of the University and ETH Zurich				2025-05-27T07:12:17.883Z	StillImage
1934	2575465463	064508e2-255e-4d82-9f13-05d73476cc03	a2cfca26-4b0b-11e9-b8e8-005056be20a7	Plantae	Tracheophyta	Magnoliopsida	Brassicales	Brassicaceae	Stanleya	Stanleya pinnata		SPECIES	Stanleya pinnata (Pursh) Britton	Stanleya pinnata (Pursh) Britton		US			PRESENT		605e7170-1123-11d9-8433-b8a03c50a862		NA	NA		NA		NA	NA			NA	NA	5373733	5373733	PRESERVED_SPECIMEN	Z		Z-000169471				CC_BY_4_0	United Herbaria of the University and ETH Zurich				2025-05-27T07:12:17.883Z	StillImage
1935	4012658324	064508e2-255e-4d82-9f13-05d73476cc03	cf97c2d5-90b5-11ed-9f99-005056be20a7	Plantae	Tracheophyta	Magnoliopsida	Fabales	Fabaceae	Neptunia	Neptunia plena		SPECIES	Neptunia plena (L.) Benth.	Neptunia plena (L.) Benth.		GY			PRESENT		605e7170-1123-11d9-8433-b8a03c50a862		NA	NA		NA		NA	NA	1979-10-30T00:00	30	10	1979	5353568	5353568	PRESERVED_SPECIMEN	Z		Z-000246898	4114			CC_BY_4_0	United Herbaria of the University and ETH Zurich	Paul Johannes Maria Maas;L√ºbbert Ybele Theodoor Westra			2025-05-27T07:12:26.097Z	StillImage
1940	4012654321	064508e2-255e-4d82-9f13-05d73476cc03	d16a4e93-90b5-11ed-9f99-005056be20a7	Plantae	Tracheophyta	Magnoliopsida	Fabales	Fabaceae	Neptunia	Neptunia gracilis		SPECIES	Neptunia gracilis Benth.	Neptunia gracilis Benth.		AU			PRESENT		605e7170-1123-11d9-8433-b8a03c50a862		NA	NA		NA		NA	NA	1969-11-27T00:00	27	11	1969	5353541	5353541	PRESERVED_SPECIMEN	Z		Z-000246907	2506			CC_BY_4_0	United Herbaria of the University and ETH Zurich	Robert George Coveny			2025-05-27T07:12:25.541Z	StillImage
1942	3698728302	064508e2-255e-4d82-9f13-05d73476cc03	3fde2fa2-8b33-11ec-a8c5-005056be20a7	Plantae	Tracheophyta	Magnoliopsida	Ericales	Lecythidaceae	Bertholletia	Bertholletia excelsa		SPECIES	Bertholletia excelsa Bonpl.	Bertholletia excelsa Bonpl.		BR			PRESENT		605e7170-1123-11d9-8433-b8a03c50a862		NA	NA		NA		NA	NA	1996-11-26T00:00	26	11	1996	3083180	3083180	PRESERVED_SPECIMEN	Z		Z-000224637	2294			CC_BY_4_0	United Herbaria of the University and ETH Zurich	Balthasar Dubs			2025-05-27T07:11:59.706Z	StillImage
1943	2575467067	064508e2-255e-4d82-9f13-05d73476cc03	a2cfc921-4b0b-11e9-b8e8-005056be20a7	Plantae	Tracheophyta	Magnoliopsida	Brassicales	Brassicaceae	Stanleya	Stanleya pinnata		SPECIES	Stanleya pinnata (Pursh) Britton	Stanleya pinnata (Pursh) Britton		US			PRESENT		605e7170-1123-11d9-8433-b8a03c50a862		NA	NA		NA		NA	NA			NA	NA	5373733	5373733	PRESERVED_SPECIMEN	ZT		ZT-00166458				CC_BY_4_0	United Herbaria of the University and ETH Zurich				2025-05-27T07:12:18.315Z	StillImage
1951	2575465426	064508e2-255e-4d82-9f13-05d73476cc03	a2cfcd0f-4b0b-11e9-b8e8-005056be20a7	Plantae	Tracheophyta	Magnoliopsida	Brassicales	Brassicaceae	Stanleya	Stanleya pinnata		SPECIES	Stanleya pinnata (Pursh) Britton	Stanleya pinnata (Pursh) Britton		US			PRESENT		605e7170-1123-11d9-8433-b8a03c50a862		NA	NA		NA		NA	NA			NA	NA	5373733	5373733	PRESERVED_SPECIMEN	Z		Z-000169469				CC_BY_4_0	United Herbaria of the University and ETH Zurich				2025-05-27T07:12:52.647Z	StillImage
1952	4012659320	064508e2-255e-4d82-9f13-05d73476cc03	d5b09624-90b5-11ed-9f99-005056be20a7	Plantae	Tracheophyta	Magnoliopsida	Fabales	Fabaceae	Neptunia	Neptunia plena		SPECIES	Neptunia plena (L.) Benth.	Neptunia plena (L.) Benth.		BR			PRESENT		605e7170-1123-11d9-8433-b8a03c50a862		NA	NA		NA		NA	NA	1977-01-09T00:00	9	1	1977	5353568	5353568	PRESERVED_SPECIMEN	Z		Z-000246900	39373			CC_BY_4_0	United Herbaria of the University and ETH Zurich	Gert G√ºnther Hatschbach			2025-05-27T07:12:59.172Z	StillImage
1954	2575265333	064508e2-255e-4d82-9f13-05d73476cc03	9d246f21-4b0b-11e9-b8e8-005056be20a7	Plantae	Tracheophyta	Magnoliopsida	Asterales	Asteraceae	Symphyotrichum	Symphyotrichum ascendens		SPECIES	Aster lonchophyllus Greene	Aster lonchophyllus Greene		US	Colorado, Crested Butte		PRESENT		605e7170-1123-11d9-8433-b8a03c50a862		NA	NA		NA		NA	NA	1901-08-13T00:00	13	8	1901	5406350	3151505	PRESERVED_SPECIMEN	Z		Z-000003056	805			CC_BY_4_0	United Herbaria of the University and ETH Zurich	Charles Fuller Baker			2025-05-27T07:12:42.850Z	StillImage
1957	3748915375	0645ccdb-e001-4ab0-9729-51f1755e007e	0cd30b4a-eeac-4a42-bf35-a3ef3a4329fb	Plantae	Tracheophyta	Magnoliopsida	Fabales	Fabaceae	Neptunia	Neptunia gracilis	gracilis	FORM	Neptunia gracilis f. gracilis	Neptunia gracilis f. gracilis		AU	locality withheld	New South Wales	PRESENT		ef66652d-3cc3-4140-b268-a07d1e53441b	-29.9227	149.791	10	1e-09	224	0	NA	NA	2016-02-07	7	2	2016	5580455	5353541	HUMAN_OBSERVATION	NSW Dept of Planning, Industry and Environment	BioNet Atlas of NSW Wildlife	SPJGI7029752				CC_BY_4_0	Umwelt (Australia) Pty Limited	OIXR15021304;OJJS16072700			2025-05-23T21:45:54.998Z
2006	1073804649	0645ccdb-e001-4ab0-9729-51f1755e007e	6ffcba2d-7700-4b8a-a6af-d7854604a824	Plantae	Tracheophyta	Magnoliopsida	Fabales	Fabaceae	Neptunia	Neptunia gracilis	gracilis	FORM	Neptunia gracilis f. gracilis	Neptunia gracilis f. gracilis		AU	locality withheld	New South Wales	PRESENT		ef66652d-3cc3-4140-b268-a07d1e53441b	-29.8467	150.149	10	1e-09	321	0	NA	NA	2001-02-14	14	2	2001	5580455	5353541	HUMAN_OBSERVATION	NSW Office of Environment and Heritage	BioNet Atlas of NSW Wildlife	SPJGI4082756				CC_BY_4_0	Inverell Research Centre (Soil Con - DLWC - DECCW)	OKEP-LI			2025-05-23T21:45:54.233Z
2014	1072837194	0645ccdb-e001-4ab0-9729-51f1755e007e	163cfc51-cd14-4960-a8f3-73b8af2e3a12	Plantae	Tracheophyta	Magnoliopsida	Fabales	Fabaceae	Neptunia	Neptunia gracilis	gracilis	FORM	Neptunia gracilis f. gracilis	Neptunia gracilis f. gracilis		AU	locality withheld	New South Wales	PRESENT		ef66652d-3cc3-4140-b268-a07d1e53441b	-30.7236	150.712	100	1e-09	390	0	NA	NA	2002-04-16	16	4	2002	5580455	5353541	HUMAN_OBSERVATION	NSW Dept of Planning, Industry and Environment	BioNet Atlas of NSW Wildlife	SPJGI3005803				CC_BY_4_0	NSW Dept of Planning and Environment	WESTJ-NR			2025-05-23T21:37:24.259Z
2043	4982755949	0645ccdb-e001-4ab0-9729-51f1755e007e	b1cbc849-f55a-4dfe-8d93-b51508ea16be	Plantae	Tracheophyta	Magnoliopsida	Fabales	Fabaceae	Acacia	Acacia cana		SPECIES	Acacia cana Maiden	Acacia cana	Maiden	AU	locality withheld	New South Wales	PRESENT		ef66652d-3cc3-4140-b268-a07d1e53441b	-30.4965	142.937	10	1e-09	134	0	NA	NA	2024-04-20	20	4	2024	2980855	2980855	HUMAN_OBSERVATION	NSW Dept of Planning, Industry and Environment	BioNet Atlas of NSW Wildlife	SPJGI8342329				CC_BY_4_0	NSW Dept of Planning and Environment	BINNSD;OKET14101301			2025-05-23T21:44:52.856Z
2052	2421539048	0645ccdb-e001-4ab0-9729-51f1755e007e	58c1d994-3e56-4331-8e88-44a9d1e72999	Plantae	Tracheophyta	Magnoliopsida	Fabales	Fabaceae	Neptunia	Neptunia gracilis	gracilis	FORM	Neptunia gracilis f. gracilis	Neptunia gracilis f. gracilis		AU	locality withheld	New South Wales	PRESENT		ef66652d-3cc3-4140-b268-a07d1e53441b	-30.5377	150.117	5	1e-09	NA		NA	NA	2018-11-04	4	11	2018	5580455	5353541	HUMAN_OBSERVATION	NSW Dept of Planning, Industry and Environment	BioNet Atlas of NSW Wildlife	SJJSI0873011				CC_BY_4_0	NSW National Parks and Wildlife Service	OKET18082900			2025-05-23T21:44:32.726Z
2055	1072932918	0645ccdb-e001-4ab0-9729-51f1755e007e	643ef1ec-2fd8-4e8a-b98d-c7d4bce99426	Plantae	Tracheophyta	Magnoliopsida	Fabales	Fabaceae	Neptunia	Neptunia gracilis	gracilis	FORM	Neptunia gracilis f. gracilis	Neptunia gracilis f. gracilis		AU	locality withheld	New South Wales	PRESENT		ef66652d-3cc3-4140-b268-a07d1e53441b	-31.3361	147.351	100	1e-09	NA		NA	NA	1995-01-01/1996-07-01		NA	NA	5580455	5353541	HUMAN_OBSERVATION	NSW Dept of Planning, Industry and Environment	BioNet Atlas of NSW Wildlife	SPJGI3102314				CC_BY_4_0	Dubbo Research Centre (Cobra St) (DWR - DLWC - DNR - DECCW)	ODMP99111100			2025-05-23T21:44:37.573Z
2083	4894248680	0645ccdb-e001-4ab0-9729-51f1755e007e	08b41c37-06d6-4cb0-b392-631e184df04a	Plantae	Tracheophyta	Magnoliopsida	Fabales	Fabaceae	Neptunia	Neptunia gracilis	gracilis	FORM	Neptunia gracilis f. gracilis	Neptunia gracilis f. gracilis		AU	locality withheld	New South Wales	PRESENT		ef66652d-3cc3-4140-b268-a07d1e53441b	-29.5389	149.871	50	1e-09	NA		NA	NA	2021-04-29	29	4	2021	5580455	5353541	HUMAN_OBSERVATION	NSW Dept of Planning, Industry and Environment	BioNet Atlas of NSW Wildlife	SLHPI0071574				CC_BY_4_0	NSW National Parks and Wildlife Service	OJJS20083102			2025-05-23T21:35:56.895Z
2086	1935508012	0645ccdb-e001-4ab0-9729-51f1755e007e	1d3b506c-55db-4af8-b7c6-7e6783639fa4	Plantae	Tracheophyta	Magnoliopsida	Fabales	Fabaceae	Acacia	Acacia cana		SPECIES	Acacia cana Maiden	Acacia cana	Maiden	AU	locality withheld	New South Wales	PRESENT		ef66652d-3cc3-4140-b268-a07d1e53441b	-30.262	145.157	10	1e-09	NA		NA	NA	2011-05-07	7	5	2011	2980855	2980855	HUMAN_OBSERVATION	NSW Dept of Planning, Industry and Environment	BioNet Atlas of NSW Wildlife	SPJGI4696410				CC_BY_4_0	NSW Dept of Planning and Environment	OPJGI0001960;OPJG13021400;OPJG13021404			2025-05-23T21:36:09.148Z
2102	1073844419	0645ccdb-e001-4ab0-9729-51f1755e007e	ef970e03-e877-46c0-a711-4bb6cd11b172	Plantae	Tracheophyta	Magnoliopsida	Fabales	Fabaceae	Neptunia	Neptunia gracilis	gracilis	FORM	Neptunia gracilis f. gracilis	Neptunia gracilis f. gracilis		AU	locality withheld	New South Wales	PRESENT		ef66652d-3cc3-4140-b268-a07d1e53441b	-29.8056	150.533	10	1e-09	310	0	NA	NA	2004-02-25	25	2	2004	5580455	5353541	HUMAN_OBSERVATION	NSW Dept of Planning, Industry and Environment	BioNet Atlas of NSW Wildlife	SPJGI4123390				CC_BY_4_0	Inverell Research Centre (Soil Con - DLWC - DECCW)	ODMP0311130X;VEG-MCCOSR			2025-05-23T21:37:49.207Z
2132	5061055591	0645ccdb-e001-4ab0-9729-51f1755e007e	1684dd66-eb8f-4764-a40c-52e630ca86c3	Plantae	Tracheophyta	Magnoliopsida	Fabales	Fabaceae	Neptunia	Neptunia gracilis	gracilis	FORM	Neptunia gracilis f. gracilis	Neptunia gracilis f. gracilis		AU	locality withheld	New South Wales	PRESENT	20	ef66652d-3cc3-4140-b268-a07d1e53441b	-29.3999	149.943	10	1e-09	NA		NA	NA	2024-02-06	6	2	2024	5580455	5353541	HUMAN_OBSERVATION	NSW Dept of Planning, Industry and Environment	BioNet Atlas of NSW Wildlife	SDFKI0378718				CC_BY_4_0	NSW National Parks and Wildlife Service	OMFZ2306050C;ODFK24051604;ODFK24051605			2025-05-23T21:40:00.423Z
2137	1073802297	0645ccdb-e001-4ab0-9729-51f1755e007e	48d16494-aa6f-45cc-a221-95aa3d6f73a5	Plantae	Tracheophyta	Magnoliopsida	Fabales	Fabaceae	Neptunia	Neptunia gracilis	gracilis	FORM	Neptunia gracilis f. gracilis	Neptunia gracilis f. gracilis		AU	locality withheld	New South Wales	PRESENT		ef66652d-3cc3-4140-b268-a07d1e53441b	-29.6417	150.015	10	1e-09	270	0	NA	NA	2001-05-15	15	5	2001	5580455	5353541	HUMAN_OBSERVATION	NSW Office of Environment and Heritage	BioNet Atlas of NSW Wildlife	SPJGI4080365				CC_BY_4_0	Inverell Research Centre (Soil Con - DLWC - DECCW)	OKEP-LI			2025-05-23T21:40:20.724Z
2140	1073802052	0645ccdb-e001-4ab0-9729-51f1755e007e	5f426cdc-941a-482e-8a73-95c2cef0827d	Plantae	Tracheophyta	Magnoliopsida	Fabales	Fabaceae	Neptunia	Neptunia gracilis	gracilis	FORM	Neptunia gracilis f. gracilis	Neptunia gracilis f. gracilis		AU	locality withheld	New South Wales	PRESENT		ef66652d-3cc3-4140-b268-a07d1e53441b	-29.6643	150.036	10	1e-09	265	0	NA	NA	2001-02-13	13	2	2001	5580455	5353541	HUMAN_OBSERVATION	NSW Office of Environment and Heritage	BioNet Atlas of NSW Wildlife	SPJGI4080153				CC_BY_4_0	Inverell Research Centre (Soil Con - DLWC - DECCW)	OKEP-LI			2025-05-23T21:40:29.263Z
2143	1073798335	0645ccdb-e001-4ab0-9729-51f1755e007e	7144355b-6cf9-4197-b02f-89ac9624604b	Plantae	Tracheophyta	Magnoliopsida	Fabales	Fabaceae	Neptunia	Neptunia gracilis	gracilis	FORM	Neptunia gracilis f. gracilis	Neptunia gracilis f. gracilis		AU	locality withheld	New South Wales	PRESENT		ef66652d-3cc3-4140-b268-a07d1e53441b	-29.7823	149.808	10	1e-09	246	0	NA	NA	2001-11-06	6	11	2001	5580455	5353541	HUMAN_OBSERVATION	NSW Office of Environment and Heritage	BioNet Atlas of NSW Wildlife	SPJGI4076422				CC_BY_4_0	Inverell Research Centre (Soil Con - DLWC - DECCW)	OKEP-LI			2025-05-23T21:40:35.554Z
2156	2961943499	0645ccdb-e001-4ab0-9729-51f1755e007e	f80db2ad-c420-420e-a79b-4ac397b74985	Plantae	Tracheophyta	Magnoliopsida	Fabales	Fabaceae	Neptunia	Neptunia gracilis	gracilis	FORM	Neptunia gracilis f. gracilis	Neptunia gracilis f. gracilis		AU	locality withheld	New South Wales	PRESENT		ef66652d-3cc3-4140-b268-a07d1e53441b	-29.1934	148.893	10	1e-09	NA		NA	NA	2008-03-02	2	3	2008	5580455	5353541	HUMAN_OBSERVATION	NSW Dept of Planning, Industry and Environment	BioNet Atlas of NSW Wildlife	SPJGI3975812				CC_BY_4_0	NSW Dept of Planning and Environment	UNKN			2025-05-23T21:41:29.330Z
2172	3052326964	0645ccdb-e001-4ab0-9729-51f1755e007e	985d14d8-a707-45c0-b2cb-0dc9ab7824ff	Plantae	Tracheophyta	Magnoliopsida	Fabales	Fabaceae	Neptunia	Neptunia gracilis	gracilis	FORM	Neptunia gracilis f. gracilis	Neptunia gracilis f. gracilis		AU	locality withheld	New South Wales	PRESENT		ef66652d-3cc3-4140-b268-a07d1e53441b	-30.5246	149.872	50	1e-09	NA		NA	NA	2020-02-12	12	2	2020	5580455	5353541	HUMAN_OBSERVATION	NSW Dept of Planning, Industry and Environment	BioNet Atlas of NSW Wildlife	SPJGI6676152				CC_BY_4_0	NSW National Parks and Wildlife Service	VEG-SOMEM			2025-05-23T21:41:02.367Z
2194	5068071680	0645ccdb-e001-4ab0-9729-51f1755e007e	7a20bab5-183c-4810-985d-b44b95d44dc8	Plantae	Tracheophyta	Magnoliopsida	Fabales	Fabaceae	Neptunia	Neptunia gracilis	gracilis	FORM	Neptunia gracilis f. gracilis	Neptunia gracilis f. gracilis		AU	locality withheld	New South Wales	PRESENT		ef66652d-3cc3-4140-b268-a07d1e53441b	-31.1022	150.437	100	1e-09	287	0	NA	NA	2004-02-16	16	2	2004	5580455	5353541	HUMAN_OBSERVATION	NSW Dept of Planning, Industry and Environment	BioNet Atlas of NSW Wildlife	SPJGI3624223				CC_BY_4_0	Royal Botanic Gardens and Domain Trust	OJKP98031703;VEG-ALLC			2025-05-23T21:46:03.677Z
2251	1072935419	0645ccdb-e001-4ab0-9729-51f1755e007e	bb06ab6a-677a-4301-8e76-64106f17230e	Plantae	Tracheophyta	Magnoliopsida	Fabales	Fabaceae	Neptunia	Neptunia gracilis	gracilis	FORM	Neptunia gracilis f. gracilis	Neptunia gracilis f. gracilis		AU	locality withheld	New South Wales	PRESENT		ef66652d-3cc3-4140-b268-a07d1e53441b	-30.013	148.611	100	1e-09	NA		NA	NA	1999-03-16	16	3	1999	5580455	5353541	HUMAN_OBSERVATION	NSW Dept of Planning, Industry and Environment	BioNet Atlas of NSW Wildlife	SPJGI3104822				CC_BY_4_0	NSW Dept of Planning and Environment	VEG-HUNJ			2025-05-23T21:45:18.740Z
2270	1072935538	0645ccdb-e001-4ab0-9729-51f1755e007e	afe727dd-8863-4dd7-8c3f-df16cbd606e0	Plantae	Tracheophyta	Magnoliopsida	Fabales	Fabaceae	Neptunia	Neptunia gracilis	gracilis	FORM	Neptunia gracilis f. gracilis	Neptunia gracilis f. gracilis		AU	locality withheld	New South Wales	PRESENT		ef66652d-3cc3-4140-b268-a07d1e53441b	-29.6798	148.574	100	1e-09	NA		NA	NA	1999-03-18	18	3	1999	5580455	5353541	HUMAN_OBSERVATION	NSW Dept of Planning, Industry and Environment	BioNet Atlas of NSW Wildlife	SPJGI3104968				CC_BY_4_0	NSW Dept of Planning and Environment	VEG-HUNJ			2025-05-23T21:41:09.536Z
2276	1072975674	0645ccdb-e001-4ab0-9729-51f1755e007e	956370df-0e93-4cf9-aca4-e1c1112b7a43	Plantae	Tracheophyta	Magnoliopsida	Fabales	Fabaceae	Neptunia	Neptunia gracilis	gracilis	FORM	Neptunia gracilis f. gracilis	Neptunia gracilis f. gracilis		AU	locality withheld	New South Wales	PRESENT		ef66652d-3cc3-4140-b268-a07d1e53441b	-29.5512	149.837	100	1e-09	260	0	NA	NA	2001-03-28	28	3	2001	5580455	5353541	HUMAN_OBSERVATION	NSW Dept of Planning, Industry and Environment	BioNet Atlas of NSW Wildlife	SPJGI3145877				CC_BY_4_0	NSW Dept of Planning and Environment	OTMM98062600			2025-05-23T21:38:13.203Z
2298	1074394191	0645ccdb-e001-4ab0-9729-51f1755e007e	d5cde9f3-77b9-41ec-9e82-fe8c0f4b60c5	Plantae	Tracheophyta	Magnoliopsida	Fabales	Fabaceae	Acacia	Acacia cana		SPECIES	Acacia cana Maiden	Acacia cana	Maiden	AU	locality withheld	New South Wales	PRESENT		ef66652d-3cc3-4140-b268-a07d1e53441b	-29.0388	141.682	100	1e-09	NA		NA	NA	1993-03-24	24	3	1993	2980855	2980855	HUMAN_OBSERVATION	NSW Dept of Planning, Industry and Environment	BioNet Atlas of NSW Wildlife	SPJGI4735876				CC_BY_4_0	NSW Dept of Planning and Environment	UNKN			2025-05-23T21:41:27.905Z
2300	1071593066	0645ccdb-e001-4ab0-9729-51f1755e007e	13fbf182-be63-40bc-8e0a-1c3529f954d0	Plantae	Tracheophyta	Magnoliopsida	Fabales	Fabaceae	Acacia	Acacia cana		SPECIES	Acacia cana Maiden	Acacia cana	Maiden	AU	locality withheld	New South Wales	PRESENT		ef66652d-3cc3-4140-b268-a07d1e53441b	-32.0765	146.788	1000	1e-09	NA		NA	NA	2008-09-01/2008-11-01		NA	2008	2980855	2980855	HUMAN_OBSERVATION	NSW Dept of Planning, Industry and Environment	BioNet Atlas of NSW Wildlife	SJJSI0066983				CC_BY_4_0	NSW National Parks and Wildlife Service	OJJS10042000			2025-05-23T21:44:13.224Z
2306	1074368610	0645ccdb-e001-4ab0-9729-51f1755e007e	5a49f8e3-5e4c-4eef-bbfc-c35938ac1149	Plantae	Tracheophyta	Magnoliopsida	Fabales	Fabaceae	Neptunia	Neptunia gracilis	gracilis	FORM	Neptunia gracilis f. gracilis	Neptunia gracilis f. gracilis		AU	locality withheld	New South Wales	PRESENT		ef66652d-3cc3-4140-b268-a07d1e53441b	-32.7212	151.23	10	1e-09	143	0	NA	NA	2011-11-21	21	11	2011	5580455	5353541	HUMAN_OBSERVATION	NSW Dept of Planning, Industry and Environment	BioNet Atlas of NSW Wildlife	SPJGI4709777				CC_BY_4_0	Eastcoast Flora Survey (Stephen Bell)	OSYK01010400			2025-05-23T21:44:41.055Z
2310	3748805176	0645ccdb-e001-4ab0-9729-51f1755e007e	8a9776b0-3753-4b04-8683-de4a4bae185f	Plantae	Tracheophyta	Magnoliopsida	Fabales	Fabaceae	Neptunia	Neptunia gracilis	gracilis	FORM	Neptunia gracilis f. gracilis	Neptunia gracilis f. gracilis		AU	locality withheld	New South Wales	PRESENT		ef66652d-3cc3-4140-b268-a07d1e53441b	-30.3617	149.651	20	1e-09	NA		NA	NA	2017-01-01	1	1	2017	5580455	5353541	HUMAN_OBSERVATION	NSW Dept of Planning, Industry and Environment	BioNet Atlas of NSW Wildlife	SPJGI6984988				CC_BY_4_0	NSW Dept of Planning and Environment	OPJG05110701			2025-05-23T21:45:00.843Z
2339	1072974427	0645ccdb-e001-4ab0-9729-51f1755e007e	d7829d2a-c367-4022-9f73-9241358a6507	Plantae	Tracheophyta	Magnoliopsida	Fabales	Fabaceae	Acacia	Acacia cana		SPECIES	Acacia cana Maiden	Acacia cana	Maiden	AU	locality withheld	New South Wales	PRESENT		ef66652d-3cc3-4140-b268-a07d1e53441b	-29.1251	141.733	100	1e-09	NA		NA	NA	1991-08-17	17	8	1991	2980855	2980855	HUMAN_OBSERVATION	NSW Dept of Planning, Industry and Environment	BioNet Atlas of NSW Wildlife	SPJGI3144477				CC_BY_4_0	NSW Dept of Planning and Environment	PRER			2025-05-23T21:46:26.214Z
2370	3052340576	0645ccdb-e001-4ab0-9729-51f1755e007e	3ac19e7e-60e4-4714-ac75-7ae260a53711	Plantae	Tracheophyta	Magnoliopsida	Fabales	Fabaceae	Neptunia	Neptunia gracilis	gracilis	FORM	Neptunia gracilis f. gracilis	Neptunia gracilis f. gracilis		AU	locality withheld	New South Wales	PRESENT		ef66652d-3cc3-4140-b268-a07d1e53441b	-30.5638	150.111	50	1e-09	NA		NA	NA	2020-04-30	30	4	2020	5580455	5353541	HUMAN_OBSERVATION	NSW Dept of Planning, Industry and Environment	BioNet Atlas of NSW Wildlife	SPJGI6703284				CC_BY_4_0	NSW National Parks and Wildlife Service	OJJS17032800			2025-05-23T21:36:23.463Z
2374	1072319494	0645ccdb-e001-4ab0-9729-51f1755e007e	a91c1f1d-28bf-48e7-9791-fa4a77fce3de	Plantae	Tracheophyta	Magnoliopsida	Fabales	Fabaceae	Neptunia	Neptunia gracilis	gracilis	FORM	Neptunia gracilis f. gracilis	Neptunia gracilis f. gracilis		AU	locality withheld	New South Wales	PRESENT		ef66652d-3cc3-4140-b268-a07d1e53441b	-31.1112	150.409	100	1e-09	280	0	NA	NA	1995-11-08	8	11	1995	5580455	5353541	HUMAN_OBSERVATION	NSW Dept of Planning, Industry and Environment	BioNet Atlas of NSW Wildlife	SPJGI2417641				CC_BY_4_0	NSW Dept of Planning and Environment	OSXN96111500			2025-05-23T21:46:55.660Z
2375	1073837055	0645ccdb-e001-4ab0-9729-51f1755e007e	83bae6b0-4476-4a2d-95a7-f50ace7aae6c	Plantae	Tracheophyta	Magnoliopsida	Fabales	Fabaceae	Neptunia	Neptunia gracilis	gracilis	FORM	Neptunia gracilis f. gracilis	Neptunia gracilis f. gracilis		AU	locality withheld	New South Wales	PRESENT		ef66652d-3cc3-4140-b268-a07d1e53441b	-29.7266	150.539	10	1e-09	415	0	NA	NA	2004-02-25	25	2	2004	5580455	5353541	HUMAN_OBSERVATION	NSW Office of Environment and Heritage	BioNet Atlas of NSW Wildlife	SPJGI4115939				CC_BY_4_0	Inverell Research Centre (Soil Con - DLWC - DECCW)	ODMP0311130X;VEG-MCCOSR			2025-05-23T21:36:57.874Z
2385	1072934791	0645ccdb-e001-4ab0-9729-51f1755e007e	e929e1f3-27ef-4c98-974d-89317e6b1e78	Plantae	Tracheophyta	Magnoliopsida	Fabales	Fabaceae	Neptunia	Neptunia gracilis	gracilis	FORM	Neptunia gracilis f. gracilis	Neptunia gracilis f. gracilis		AU	locality withheld	New South Wales	PRESENT		ef66652d-3cc3-4140-b268-a07d1e53441b	-30.1987	148.102	100	1e-09	NA		NA	NA	1999-02-20	20	2	1999	5580455	5353541	HUMAN_OBSERVATION	NSW Dept of Planning, Industry and Environment	BioNet Atlas of NSW Wildlife	SPJGI3104182				CC_BY_4_0	NSW Dept of Planning and Environment	VEG-HUNJ			2025-05-23T21:37:41.862Z
2388	1073438600	0645ccdb-e001-4ab0-9729-51f1755e007e	1366675e-6b54-427b-b097-e42f52ccc939	Plantae	Tracheophyta	Magnoliopsida	Fabales	Fabaceae	Neptunia	Neptunia gracilis	gracilis	FORM	Neptunia gracilis f. gracilis	Neptunia gracilis f. gracilis		AU	locality withheld	New South Wales	PRESENT		ef66652d-3cc3-4140-b268-a07d1e53441b	-29.3695	150.634	100	1e-09	430	0	NA	NA	2001-10-23	23	10	2001	5580455	5353541	HUMAN_OBSERVATION	NSW Dept of Planning, Industry and Environment	BioNet Atlas of NSW Wildlife	SPJGI3658102				CC_BY_4_0	Inverell Research Centre (Soil Con - DLWC - DECCW)	OKEP-LI			2025-05-23T21:45:22.245Z
2389	1074392995	0645ccdb-e001-4ab0-9729-51f1755e007e	21e450be-3d7f-4ae5-adee-b5b07d38f028	Plantae	Tracheophyta	Magnoliopsida	Fabales	Fabaceae	Neptunia	Neptunia gracilis	gracilis	FORM	Neptunia gracilis f. gracilis	Neptunia gracilis f. gracilis		AU	locality withheld	New South Wales	PRESENT		ef66652d-3cc3-4140-b268-a07d1e53441b	-29.2284	142.015	100	1e-09	NA		NA	NA	1993-03-16	16	3	1993	5580455	5353541	HUMAN_OBSERVATION	NSW Dept of Planning, Industry and Environment	BioNet Atlas of NSW Wildlife	SPJGI4734670				CC_BY_4_0	NSW Dept of Planning and Environment	UNKN			2025-05-23T21:45:27.093Z
2436	1072266204	0645ccdb-e001-4ab0-9729-51f1755e007e	a698dc88-0a99-43f7-8abc-818bd61fd54e	Plantae	Tracheophyta	Magnoliopsida	Fabales	Fabaceae	Neptunia	Neptunia gracilis	gracilis	FORM	Neptunia gracilis f. gracilis	Neptunia gracilis f. gracilis		AU	locality withheld	New South Wales	PRESENT		ef66652d-3cc3-4140-b268-a07d1e53441b	-28.9385	149.661	100	1e-09	NA		NA	NA	2000-11-12	12	11	2000	5580455	5353541	HUMAN_OBSERVATION	NSW Dept of Planning, Industry and Environment	BioNet Atlas of NSW Wildlife	SPJGI2363747				CC_BY_4_0	NSW Dept of Planning and Environment	VEG-KMM			2025-05-23T21:43:08.720Z
2461	3901700519	0645ccdb-e001-4ab0-9729-51f1755e007e	7329c022-30da-4773-b34d-6fd88c224a20	Plantae	Tracheophyta	Magnoliopsida	Fabales	Fabaceae	Neptunia	Neptunia gracilis	gracilis	FORM	Neptunia gracilis f. gracilis	Neptunia gracilis f. gracilis		AU	locality withheld	New South Wales	PRESENT	40	ef66652d-3cc3-4140-b268-a07d1e53441b	-32.2122	150.838	5	1e-09	NA		NA	NA	2020-03-23	23	3	2020	5580455	5353541	HUMAN_OBSERVATION	NSW Dept of Planning, Industry and Environment	BioNet Atlas of NSW Wildlife	SPJGI6464965				CC_BY_4_0	Eastcoast Flora Survey (Stephen Bell)	OSYK01010400			2025-05-23T21:46:37.788Z
2496	1074206625	0645ccdb-e001-4ab0-9729-51f1755e007e	19d3b587-d06f-4089-9aba-b85f37f4962d	Plantae	Tracheophyta	Magnoliopsida	Fabales	Fabaceae	Neptunia	Neptunia gracilis	gracilis	FORM	Neptunia gracilis f. gracilis	Neptunia gracilis f. gracilis		AU	locality withheld	New South Wales	PRESENT		ef66652d-3cc3-4140-b268-a07d1e53441b	-29.3498	149.771	100	1e-09	201	0	NA	NA	2005-12-11	11	12	2005	5580455	5353541	HUMAN_OBSERVATION	NSW Dept of Planning, Industry and Environment	BioNet Atlas of NSW Wildlife	SPJGI4538872				CC_BY_4_0	NSW Dept of Planning and Environment	VEG-HUNJ			2025-05-23T21:44:04.540Z
2517	1073798821	0645ccdb-e001-4ab0-9729-51f1755e007e	1063b9ee-679f-427d-8520-410c4dd063f2	Plantae	Tracheophyta	Magnoliopsida	Fabales	Fabaceae	Neptunia	Neptunia gracilis	gracilis	FORM	Neptunia gracilis f. gracilis	Neptunia gracilis f. gracilis		AU	locality withheld	New South Wales	PRESENT		ef66652d-3cc3-4140-b268-a07d1e53441b	-29.7822	149.935	10	1e-09	267	0	NA	NA	2001-10-24	24	10	2001	5580455	5353541	HUMAN_OBSERVATION	NSW Dept of Planning, Industry and Environment	BioNet Atlas of NSW Wildlife	SPJGI4076948				CC_BY_4_0	Inverell Research Centre (Soil Con - DLWC - DECCW)	ODMP99111100			2025-05-23T21:41:48.598Z
2548	5068083113	0645ccdb-e001-4ab0-9729-51f1755e007e	9d73bf2c-ada0-42cf-a8fe-3dfd4e144254	Plantae	Tracheophyta	Magnoliopsida	Fabales	Fabaceae	Neptunia	Neptunia gracilis	gracilis	FORM	Neptunia gracilis f. gracilis	Neptunia gracilis f. gracilis		AU	locality withheld	New South Wales	PRESENT		ef66652d-3cc3-4140-b268-a07d1e53441b	-31.5092	150.418	100	1e-09	320	0	NA	NA	2003-02-22	22	2	2003	5580455	5353541	HUMAN_OBSERVATION	NSW Dept of Planning, Industry and Environment	BioNet Atlas of NSW Wildlife	SPJGI3621875				CC_BY_4_0	Royal Botanic Gardens and Domain Trust	OPXE9706271J;VEG-ALLC			2025-05-23T21:45:03.536Z
2554	4895390757	0645ccdb-e001-4ab0-9729-51f1755e007e	e38fcb16-1a1b-44d9-af93-a5ca6fca193c	Plantae	Tracheophyta	Magnoliopsida	Fabales	Fabaceae	Neptunia	Neptunia gracilis	gracilis	FORM	Neptunia gracilis f. gracilis	Neptunia gracilis f. gracilis		AU	locality withheld	New South Wales	PRESENT		ef66652d-3cc3-4140-b268-a07d1e53441b	-29.3053	150.02	20	1e-09	228	0	NA	NA	2022-03-18	18	3	2022	5580455	5353541	HUMAN_OBSERVATION	NSW Dept of Planning, Industry and Environment	BioNet Atlas of NSW Wildlife	SPJGI7118594				CC_BY_4_0	NSW Dept of Planning and Environment	BINNSD;VEG-HUXCH			2025-05-23T21:45:33.079Z
2555	1072973674	0645ccdb-e001-4ab0-9729-51f1755e007e	ad20c1cf-62eb-4694-af7a-350b15390996	Plantae	Tracheophyta	Magnoliopsida	Fabales	Fabaceae	Acacia	Acacia cana		SPECIES	Acacia cana Maiden	Acacia cana	Maiden	AU	locality withheld	New South Wales	PRESENT		ef66652d-3cc3-4140-b268-a07d1e53441b	-29.0053	141.921	100	1e-09	NA		NA	NA	1991-06-22	22	6	1991	2980855	2980855	HUMAN_OBSERVATION	NSW Dept of Planning, Industry and Environment	BioNet Atlas of NSW Wildlife	SPJGI3143787				CC_BY_4_0	NSW Dept of Planning and Environment	PRER			2025-05-23T21:44:52.105Z
2558	1453036388	0645ccdb-e001-4ab0-9729-51f1755e007e	baf57518-eeb5-4e8e-abad-0e329ff4e8b5	Plantae	Tracheophyta	Magnoliopsida	Fabales	Fabaceae	Neptunia	Neptunia gracilis	gracilis	FORM	Neptunia gracilis f. gracilis	Neptunia gracilis f. gracilis		AU	locality withheld	New South Wales	PRESENT		ef66652d-3cc3-4140-b268-a07d1e53441b	-32.4683	150.655	10	1e-09	NA		NA	NA	2014-04-20	20	4	2014	5580455	5353541	HUMAN_OBSERVATION	NSW Dept of Planning, Industry and Environment	BioNet Atlas of NSW Wildlife	SPXO16012923				CC_BY_4_0	NSW Dept of Planning and Environment	UNKN			2025-05-23T21:44:56.195Z
2577	1074394183	0645ccdb-e001-4ab0-9729-51f1755e007e	8e5d11d4-b2ce-4bd6-b3ad-45d45917dc4b	Plantae	Tracheophyta	Magnoliopsida	Fabales	Fabaceae	Acacia	Acacia cana		SPECIES	Acacia cana Maiden	Acacia cana	Maiden	AU	locality withheld	New South Wales	PRESENT		ef66652d-3cc3-4140-b268-a07d1e53441b	-29.0382	141.685	100	1e-09	NA		NA	NA	1993-03-24	24	3	1993	2980855	2980855	HUMAN_OBSERVATION	NSW Dept of Planning, Industry and Environment	BioNet Atlas of NSW Wildlife	SPJGI4735850				CC_BY_4_0	NSW Dept of Planning and Environment	UNKN			2025-05-23T21:44:54.580Z
2584	1935364104	0645ccdb-e001-4ab0-9729-51f1755e007e	3909ead8-0f01-40ed-b00a-ff3db3cc153d	Plantae	Tracheophyta	Magnoliopsida	Fabales	Fabaceae	Acacia	Acacia cana		SPECIES	Acacia cana Maiden	Acacia cana	Maiden	AU	locality withheld	New South Wales	PRESENT		ef66652d-3cc3-4140-b268-a07d1e53441b	-30.262	145.157	10	1e-09	NA		NA	NA	2011-05-07	7	5	2011	2980855	2980855	HUMAN_OBSERVATION	NSW Dept of Planning, Industry and Environment	BioNet Atlas of NSW Wildlife	SPJGI4696393				CC_BY_4_0	NSW Dept of Planning and Environment	OPJGI0001960;OPJG13021400;OPJG13021404			2025-05-23T21:36:21.046Z
2591	3748837458	0645ccdb-e001-4ab0-9729-51f1755e007e	1c0b7ed1-401b-494a-a9af-b65315e71601	Plantae	Tracheophyta	Magnoliopsida	Fabales	Fabaceae	Neptunia	Neptunia gracilis	gracilis	FORM	Neptunia gracilis f. gracilis	Neptunia gracilis f. gracilis		AU	locality withheld	New South Wales	PRESENT		ef66652d-3cc3-4140-b268-a07d1e53441b	-29.3798	150.09	10	1e-09	238	0	NA	NA	2016-02-10	10	2	2016	5580455	5353541	HUMAN_OBSERVATION	NSW Dept of Planning, Industry and Environment	BioNet Atlas of NSW Wildlife	SPJGI7030425				CC_BY_4_0	Umwelt (Australia) Pty Limited	OIXR15021304			2025-05-23T21:42:10.015Z
2615	4054521319	0645ccdb-e001-4ab0-9729-51f1755e007e	07bbf8fe-a288-4336-9747-e084773d80e8	Plantae	Tracheophyta	Magnoliopsida	Fabales	Fabaceae	Neptunia	Neptunia gracilis	gracilis	FORM	Neptunia gracilis f. gracilis	Neptunia gracilis f. gracilis		AU	locality withheld	New South Wales	PRESENT		ef66652d-3cc3-4140-b268-a07d1e53441b	-29.7395	149.685	50	1e-09	NA		NA	NA	1998-03-20	20	3	1998	5580455	5353541	HUMAN_OBSERVATION	NSW Dept of Planning, Industry and Environment	BioNet Atlas of NSW Wildlife	SPJGI6995547				CC_BY_4_0	NSW Dept of Planning and Environment	NSWOBS-10962;OAOH22031000			2025-05-23T21:43:54.456Z
2621	1072264953	0645ccdb-e001-4ab0-9729-51f1755e007e	4a88f456-f7e5-487d-b45a-d5470a738ebe	Plantae	Tracheophyta	Magnoliopsida	Fabales	Fabaceae	Neptunia	Neptunia gracilis	gracilis	FORM	Neptunia gracilis f. gracilis	Neptunia gracilis f. gracilis		AU	locality withheld	New South Wales	PRESENT		ef66652d-3cc3-4140-b268-a07d1e53441b	-29.3334	149.134	100	1e-09	NA		NA	NA	2000-05-09	9	5	2000	5580455	5353541	HUMAN_OBSERVATION	NSW Dept of Planning, Industry and Environment	BioNet Atlas of NSW Wildlife	SPJGI2362549				CC_BY_4_0	NSW Dept of Planning and Environment	VEG-KMM			2025-05-23T21:44:17.476Z
2630	5068090176	0645ccdb-e001-4ab0-9729-51f1755e007e	f3849822-7354-4808-9ba1-993209d78ca8	Plantae	Tracheophyta	Magnoliopsida	Fabales	Fabaceae	Neptunia	Neptunia gracilis	gracilis	FORM	Neptunia gracilis f. gracilis	Neptunia gracilis f. gracilis		AU	locality withheld	New South Wales	PRESENT		ef66652d-3cc3-4140-b268-a07d1e53441b	-30.6793	150.04	100	1e-09	247	0	NA	NA	2004-02-15	15	2	2004	5580455	5353541	HUMAN_OBSERVATION	NSW Dept of Planning, Industry and Environment	BioNet Atlas of NSW Wildlife	SPJGI3622603				CC_BY_4_0	Royal Botanic Gardens and Domain Trust	OJKP98031703;VEG-ALLC;VEG-HOSJ			2025-05-23T21:38:32.808Z
2639	1073942711	0645ccdb-e001-4ab0-9729-51f1755e007e	6757ee8a-81ef-4ef9-a302-aa3705a58ed6	Plantae	Tracheophyta	Magnoliopsida	Fabales	Fabaceae	Neptunia	Neptunia gracilis	gracilis	FORM	Neptunia gracilis f. gracilis	Neptunia gracilis f. gracilis		AU	locality withheld	New South Wales	PRESENT		ef66652d-3cc3-4140-b268-a07d1e53441b	-29.1641	147.182	10	1e-09	140	0	NA	NA	1999-01-23	23	1	1999	5580455	5353541	HUMAN_OBSERVATION	NSW Dept of Planning, Industry and Environment	BioNet Atlas of NSW Wildlife	SPJGI4229466				CC_BY_4_0	NSW Dept of Planning and Environment	ODXB98071500;OSYK01010500			2025-05-23T21:36:38.231Z
2669	1073805088	0645ccdb-e001-4ab0-9729-51f1755e007e	d584eb55-55b7-4676-99d7-96fbe115a761	Plantae	Tracheophyta	Magnoliopsida	Fabales	Fabaceae	Neptunia	Neptunia gracilis	gracilis	FORM	Neptunia gracilis f. gracilis	Neptunia gracilis f. gracilis		AU	locality withheld	New South Wales	PRESENT		ef66652d-3cc3-4140-b268-a07d1e53441b	-29.9186	150.245	10	1e-09	418	0	NA	NA	2001-02-14	14	2	2001	5580455	5353541	HUMAN_OBSERVATION	NSW Office of Environment and Heritage	BioNet Atlas of NSW Wildlife	SPJGI4083177				CC_BY_4_0	Inverell Research Centre (Soil Con - DLWC - DECCW)	VEG-SCHME;VEG-JCK			2025-05-23T21:45:33.066Z
2674	1072938812	0645ccdb-e001-4ab0-9729-51f1755e007e	1a9e282c-dea3-4e9e-a012-6d169ed8448f	Plantae	Tracheophyta	Magnoliopsida	Fabales	Fabaceae	Neptunia	Neptunia gracilis	gracilis	FORM	Neptunia gracilis f. gracilis	Neptunia gracilis f. gracilis		AU	locality withheld	New South Wales	PRESENT		ef66652d-3cc3-4140-b268-a07d1e53441b	-29.2181	149.037	100	1e-09	NA		NA	NA	1999-05-06	6	5	1999	5580455	5353541	HUMAN_OBSERVATION	NSW Dept of Planning, Industry and Environment	BioNet Atlas of NSW Wildlife	SPJGI3108282				CC_BY_4_0	NSW Dept of Planning and Environment	VEG-HUNJ			2025-05-23T21:41:45.242Z
2696	1073289259	0645ccdb-e001-4ab0-9729-51f1755e007e	46d83941-46c0-478b-9a36-6721766cc030	Plantae	Tracheophyta	Magnoliopsida	Fabales	Fabaceae	Neptunia	Neptunia gracilis	gracilis	FORM	Neptunia gracilis f. gracilis	Neptunia gracilis f. gracilis		AU	locality withheld	New South Wales	PRESENT		ef66652d-3cc3-4140-b268-a07d1e53441b	-29.5978	150.872	10	1e-09	560	0	NA	NA	2007-05-10	10	5	2007	5580455	5353541	HUMAN_OBSERVATION	NSW Dept of Planning, Industry and Environment	BioNet Atlas of NSW Wildlife	SPJGI3492407				CC_BY_4_0	NSW Dept of Planning and Environment	GILP;VEG-LIZBROWN			2025-05-23T21:42:13.799Z
2700	1072973392	0645ccdb-e001-4ab0-9729-51f1755e007e	8056d433-2e42-4b12-acc6-5ea31e4e466e	Plantae	Tracheophyta	Magnoliopsida	Fabales	Fabaceae	Acacia	Acacia cana		SPECIES	Acacia cana Maiden	Acacia cana	Maiden	AU	locality withheld	New South Wales	PRESENT		ef66652d-3cc3-4140-b268-a07d1e53441b	-29.0829	141.917	100	1e-09	NA		NA	NA	1991-06-20	20	6	1991	2980855	2980855	HUMAN_OBSERVATION	NSW Dept of Planning, Industry and Environment	BioNet Atlas of NSW Wildlife	SPJGI3143597				CC_BY_4_0	NSW Dept of Planning and Environment	PRER			2025-05-23T21:42:31.760Z
2712	4982567348	0645ccdb-e001-4ab0-9729-51f1755e007e	ff625368-fe1e-41ee-8358-9a5290666851	Plantae	Tracheophyta	Magnoliopsida	Fabales	Fabaceae	Neptunia	Neptunia gracilis	gracilis	FORM	Neptunia gracilis f. gracilis	Neptunia gracilis f. gracilis		AU	locality withheld	New South Wales	PRESENT	100	ef66652d-3cc3-4140-b268-a07d1e53441b	-29.341	149.314	5	1e-09	NA		NA	NA	2021-06-22	22	6	2021	5580455	5353541	HUMAN_OBSERVATION	NSW Dept of Planning, Industry and Environment	BioNet Atlas of NSW Wildlife	SPJGI8344675				CC_BY_4_0	NSW Dept of Planning and Environment	ODMP21080604;OAAN23120600			2025-05-23T21:43:12.093Z
2714	1072937372	0645ccdb-e001-4ab0-9729-51f1755e007e	09d628a9-e35a-4476-9152-df51cc8b9f58	Plantae	Tracheophyta	Magnoliopsida	Fabales	Fabaceae	Neptunia	Neptunia gracilis	gracilis	FORM	Neptunia gracilis f. gracilis	Neptunia gracilis f. gracilis		AU	locality withheld	New South Wales	PRESENT		ef66652d-3cc3-4140-b268-a07d1e53441b	-29.8673	149.98	100	1e-09	290	0	NA	NA	1999-04-28	28	4	1999	5580455	5353541	HUMAN_OBSERVATION	NSW Dept of Planning, Industry and Environment	BioNet Atlas of NSW Wildlife	SPJGI3106878				CC_BY_4_0	NSW Dept of Planning and Environment	OSYK01010500;VEG-HUNJ			2025-05-23T21:35:54.885Z
2716	1074173309	0645ccdb-e001-4ab0-9729-51f1755e007e	c2e29dbd-a2e8-4556-b956-6be64a1e390b	Plantae	Tracheophyta	Magnoliopsida	Fabales	Fabaceae	Neptunia	Neptunia gracilis	gracilis	FORM	Neptunia gracilis f. gracilis	Neptunia gracilis f. gracilis		AU	locality withheld	New South Wales	PRESENT		ef66652d-3cc3-4140-b268-a07d1e53441b	-29.0377	149.842	100	1e-09	195	0	NA	NA	2005-12-18	18	12	2005	5580455	5353541	HUMAN_OBSERVATION	NSW Dept of Planning, Industry and Environment	BioNet Atlas of NSW Wildlife	SPJGI4505334				CC_BY_4_0	NSW Dept of Planning and Environment	VEG-HUNJ			2025-05-23T21:37:03.460Z
2723	1916683375	0645ccdb-e001-4ab0-9729-51f1755e007e	3bffac0b-125c-4c59-a3cf-303f56197508	Plantae	Tracheophyta	Magnoliopsida	Fabales	Fabaceae	Neptunia	Neptunia gracilis	gracilis	FORM	Neptunia gracilis f. gracilis	Neptunia gracilis f. gracilis		AU	locality withheld	New South Wales	PRESENT		ef66652d-3cc3-4140-b268-a07d1e53441b	-30.551	150.04	100	1e-09	NA		NA	NA	2017-10-16	16	10	2017	5580455	5353541	HUMAN_OBSERVATION	NSW Dept of Planning, Industry and Environment	BioNet Atlas of NSW Wildlife	SJJSI0594972				CC_BY_4_0	NSW National Parks and Wildlife Service	OIXR15012902			2025-05-23T21:36:16.659Z
2724	5061048771	0645ccdb-e001-4ab0-9729-51f1755e007e	23ff5b23-7bcd-425d-9e48-ff472332a3df	Plantae	Tracheophyta	Magnoliopsida	Fabales	Fabaceae	Neptunia	Neptunia gracilis	gracilis	FORM	Neptunia gracilis f. gracilis	Neptunia gracilis f. gracilis		AU	locality withheld	New South Wales	PRESENT	10	ef66652d-3cc3-4140-b268-a07d1e53441b	-29.4334	150.502	20	1e-09	NA		NA	NA	2024-02-11	11	2	2024	5580455	5353541	HUMAN_OBSERVATION	NSW Dept of Planning, Industry and Environment	BioNet Atlas of NSW Wildlife	SMKVI0006238				CC_BY_4_0	NSW National Parks and Wildlife Service	OMKV2501200O			2025-05-23T21:36:06.378Z
2727	5068065137	0645ccdb-e001-4ab0-9729-51f1755e007e	47ca9b5b-482a-4c48-b2e4-3c2b6c0b9e44	Plantae	Tracheophyta	Magnoliopsida	Fabales	Fabaceae	Neptunia	Neptunia gracilis	gracilis	FORM	Neptunia gracilis f. gracilis	Neptunia gracilis f. gracilis		AU	locality withheld	New South Wales	PRESENT		ef66652d-3cc3-4140-b268-a07d1e53441b	-31.3115	150.078	100	1e-09	326	0	NA	NA	2004-02-23	23	2	2004	5580455	5353541	HUMAN_OBSERVATION	NSW Dept of Planning, Industry and Environment	BioNet Atlas of NSW Wildlife	SPJGI3623523				CC_BY_4_0	Royal Botanic Gardens and Domain Trust	BENJS;VEG-ALLC			2025-05-23T21:36:17.658Z
2729	1074395596	0645ccdb-e001-4ab0-9729-51f1755e007e	59b48314-18dd-4cf2-b232-63d1761f4815	Plantae	Tracheophyta	Magnoliopsida	Fabales	Fabaceae	Neptunia	Neptunia gracilis	gracilis	FORM	Neptunia gracilis f. gracilis	Neptunia gracilis f. gracilis		AU	locality withheld	New South Wales	PRESENT		ef66652d-3cc3-4140-b268-a07d1e53441b	-29.0205	141.921	100	1e-09	NA		NA	NA	1993-03-17	17	3	1993	5580455	5353541	HUMAN_OBSERVATION	NSW Dept of Planning, Industry and Environment	BioNet Atlas of NSW Wildlife	SPJGI4737275				CC_BY_4_0	NSW Dept of Planning and Environment	UNKN			2025-05-23T21:36:22.935Z
2762	2421393740	0645ccdb-e001-4ab0-9729-51f1755e007e	349d4965-3711-4eee-ab66-301a28dab101	Plantae	Tracheophyta	Magnoliopsida	Fabales	Fabaceae	Neptunia	Neptunia gracilis	gracilis	FORM	Neptunia gracilis f. gracilis	Neptunia gracilis f. gracilis		AU	locality withheld	New South Wales	PRESENT	19	ef66652d-3cc3-4140-b268-a07d1e53441b	-29.2034	151.336	5	1e-09	NA		NA	NA	2018-12-14	14	12	2018	5580455	5353541	HUMAN_OBSERVATION	NSW Dept of Planning, Industry and Environment	BioNet Atlas of NSW Wildlife	SJJSI0912620				CC_BY_4_0	NSW National Parks and Wildlife Service	OJJS17121206;OJJS19043000			2025-05-23T21:45:36.058Z
2771	4054527572	0645ccdb-e001-4ab0-9729-51f1755e007e	8df1a900-d8ff-4869-b701-6139fefa3ba7	Plantae	Tracheophyta	Magnoliopsida	Fabales	Fabaceae	Neptunia	Neptunia gracilis	gracilis	FORM	Neptunia gracilis f. gracilis	Neptunia gracilis f. gracilis		AU	locality withheld	New South Wales	PRESENT		ef66652d-3cc3-4140-b268-a07d1e53441b	-29.7404	149.666	50	1e-09	NA		NA	NA	1998-03-21	21	3	1998	5580455	5353541	HUMAN_OBSERVATION	NSW Dept of Planning, Industry and Environment	BioNet Atlas of NSW Wildlife	SPJGI6995593				CC_BY_4_0	NSW Dept of Planning and Environment	NSWOBS-10962;OAOH22031000			2025-05-23T21:46:03.470Z
2788	2420811443	0645ccdb-e001-4ab0-9729-51f1755e007e	c7ebb5e2-1699-42bc-9229-898178feca63	Plantae	Tracheophyta	Magnoliopsida	Fabales	Fabaceae	Neptunia	Neptunia gracilis	gracilis	FORM	Neptunia gracilis f. gracilis	Neptunia gracilis f. gracilis		AU	locality withheld	New South Wales	PRESENT	3	ef66652d-3cc3-4140-b268-a07d1e53441b	-29.1913	151.338	5	1e-09	NA		NA	NA	2019-03-27	27	3	2019	5580455	5353541	HUMAN_OBSERVATION	NSW Dept of Planning, Industry and Environment	BioNet Atlas of NSW Wildlife	SJJSI0912956				CC_BY_4_0	NSW National Parks and Wildlife Service	OJJS19043000;OJJS19043001			2025-05-23T21:45:24.834Z
2795	1073437435	0645ccdb-e001-4ab0-9729-51f1755e007e	1658d406-1d59-49fa-a8c5-46372383274e	Plantae	Tracheophyta	Magnoliopsida	Fabales	Fabaceae	Neptunia	Neptunia gracilis	gracilis	FORM	Neptunia gracilis f. gracilis	Neptunia gracilis f. gracilis		AU	locality withheld	New South Wales	PRESENT		ef66652d-3cc3-4140-b268-a07d1e53441b	-30.1165	149.791	10	1e-09	250	0	NA	NA	2002-01-23	23	1	2002	5580455	5353541	HUMAN_OBSERVATION	NSW Dept of Planning, Industry and Environment	BioNet Atlas of NSW Wildlife	SPJGI3656880				CC_BY_4_0	Inverell Research Centre (Soil Con - DLWC - DECCW)	ODMP99111100;VEG-ALH			2025-05-23T21:45:23.167Z
2796	4142033477	0645ccdb-e001-4ab0-9729-51f1755e007e	1ebe293b-c5aa-4ea8-8878-60221103673a	Plantae	Tracheophyta	Magnoliopsida	Fabales	Fabaceae	Neptunia	Neptunia gracilis	gracilis	FORM	Neptunia gracilis f. gracilis	Neptunia gracilis f. gracilis		AU	locality withheld	New South Wales	PRESENT		ef66652d-3cc3-4140-b268-a07d1e53441b	-30.0499	148.114	10	1e-09	135	0	NA	NA	2023-04-19	19	4	2023	5580455	5353541	HUMAN_OBSERVATION	NSW Dept of Planning, Industry and Environment	BioNet Atlas of NSW Wildlife	SPJGI7593310				CC_BY_4_0	NSW Dept of Planning and Environment	OPUR16032300;OMFZ23033105			2025-05-23T21:45:26.107Z
2800	1074320945	0645ccdb-e001-4ab0-9729-51f1755e007e	904ca45b-6f86-4811-872a-c11155630be5	Plantae	Tracheophyta	Magnoliopsida	Fabales	Fabaceae	Neptunia	Neptunia gracilis	gracilis	FORM	Neptunia gracilis f. gracilis	Neptunia gracilis f. gracilis		AU	locality withheld	New South Wales	PRESENT		ef66652d-3cc3-4140-b268-a07d1e53441b	-29.6144	150.574	100	1e-09	405	0	NA	NA	2012-02-25	25	2	2012	5580455	5353541	HUMAN_OBSERVATION	NSW Office of Environment and Heritage	BioNet Atlas of NSW Wildlife	SPJGI4660994				CC_BY_4_0	John T. Hunter	VEG-HUNJ			2025-05-23T21:38:59.146Z
2803	4054494560	0645ccdb-e001-4ab0-9729-51f1755e007e	835ca187-1d91-49d9-8e45-5b0fdf2e5424	Plantae	Tracheophyta	Magnoliopsida	Fabales	Fabaceae	Neptunia	Neptunia gracilis	gracilis	FORM	Neptunia gracilis f. gracilis	Neptunia gracilis f. gracilis		AU	locality withheld	New South Wales	PRESENT		ef66652d-3cc3-4140-b268-a07d1e53441b	-32.2484	148.302	20	1e-09	NA		NA	NA	2018-11-20	20	11	2018	5580455	5353541	HUMAN_OBSERVATION	NSW Dept of Planning, Industry and Environment	BioNet Atlas of NSW Wildlife	SPJGI7003661				CC_BY_4_0	NSW Dept of Planning and Environment	ODMP09020501			2025-05-23T21:45:57.632Z
2833	1073420996	0645ccdb-e001-4ab0-9729-51f1755e007e	db1e8f24-8e4f-4f02-8b07-5953ce3d6726	Plantae	Tracheophyta	Magnoliopsida	Fabales	Fabaceae	Neptunia	Neptunia gracilis	gracilis	FORM	Neptunia gracilis f. gracilis	Neptunia gracilis f. gracilis		AU	locality withheld	New South Wales	PRESENT		ef66652d-3cc3-4140-b268-a07d1e53441b	-31.4808	150.554	10	1e-09	320	0	NA	NA	2007-11-06	6	11	2007	5580455	5353541	HUMAN_OBSERVATION	NSW Dept of Planning, Industry and Environment	BioNet Atlas of NSW Wildlife	SPJGI3632910				CC_BY_4_0	NSW Dept of Planning and Environment	GILP			2025-05-23T21:46:29.813Z
2834	1073406033	0645ccdb-e001-4ab0-9729-51f1755e007e	37924daf-96c8-44ea-a3b8-4a8962277c13	Plantae	Tracheophyta	Magnoliopsida	Fabales	Fabaceae	Neptunia	Neptunia gracilis	gracilis	FORM	Neptunia gracilis f. gracilis	Neptunia gracilis f. gracilis		AU	locality withheld	New South Wales	PRESENT		ef66652d-3cc3-4140-b268-a07d1e53441b	-31.1332	149.91	10	1e-09	305	0	NA	NA	2004-02-23	23	2	2004	5580455	5353541	PRESERVED_SPECIMEN	NSW Dept of Planning, Industry and Environment	BioNet Atlas of NSW Wildlife	SPJGI3613764				CC_BY_4_0	NSW Dept of Planning and Environment	VEG-DELSI;VEG-HUXCH			2025-05-23T21:36:20.641Z
2861	5130059074	0645ccdb-e001-4ab0-9729-51f1755e007e	5fc13a23-c89b-4f6d-b9c1-64eea5528d11	Plantae	Tracheophyta	Magnoliopsida	Fabales	Fabaceae	Neptunia	Neptunia gracilis	gracilis	FORM	Neptunia gracilis f. gracilis	Neptunia gracilis f. gracilis		AU	locality withheld	New South Wales	PRESENT		ef66652d-3cc3-4140-b268-a07d1e53441b	-32.6876	151.064	5	1e-09	103	0	NA	NA	2015-11-24	24	11	2015	5580455	5353541	HUMAN_OBSERVATION	NSW Dept of Planning, Industry and Environment	BioNet Atlas of NSW Wildlife	SIXRI1151694				CC_BY_4_0	Eastcoast Flora Survey (Stephen Bell)	OSYK01010400			2025-05-23T21:40:38.198Z
2880	1073797076	0645ccdb-e001-4ab0-9729-51f1755e007e	ae5d6312-5666-4037-9686-688852090cff	Plantae	Tracheophyta	Magnoliopsida	Fabales	Fabaceae	Neptunia	Neptunia gracilis	gracilis	FORM	Neptunia gracilis f. gracilis	Neptunia gracilis f. gracilis		AU	locality withheld	New South Wales	PRESENT		ef66652d-3cc3-4140-b268-a07d1e53441b	-29.8567	149.711	10	1e-09	230	0	NA	NA	2001-11-22	22	11	2001	5580455	5353541	HUMAN_OBSERVATION	NSW Dept of Planning, Industry and Environment	BioNet Atlas of NSW Wildlife	SPJGI4075096				CC_BY_4_0	Inverell Research Centre (Soil Con - DLWC - DECCW)	ODMP99111100			2025-05-23T21:41:03.693Z
2884	1935408974	0645ccdb-e001-4ab0-9729-51f1755e007e	1fd5b399-71af-4898-b2ef-feb73d73cd45	Plantae	Tracheophyta	Magnoliopsida	Fabales	Fabaceae	Acacia	Acacia cana		SPECIES	Acacia cana Maiden	Acacia cana	Maiden	AU	locality withheld	New South Wales	PRESENT		ef66652d-3cc3-4140-b268-a07d1e53441b	-30.0959	145.543	10	1e-09	NA		NA	NA	2011-05-08	8	5	2011	2980855	2980855	HUMAN_OBSERVATION	NSW Dept of Planning, Industry and Environment	BioNet Atlas of NSW Wildlife	SPJGI4697178				CC_BY_4_0	NSW Dept of Planning and Environment	OPJGI0001960;OPJG13021400;OPJG13021404			2025-05-23T21:46:08.809Z
2886	1074394974	0645ccdb-e001-4ab0-9729-51f1755e007e	eb6b9173-2ac8-4187-81e0-e311d7ff99a7	Plantae	Tracheophyta	Magnoliopsida	Fabales	Fabaceae	Acacia	Acacia cana		SPECIES	Acacia cana Maiden	Acacia cana	Maiden	AU	locality withheld	New South Wales	PRESENT		ef66652d-3cc3-4140-b268-a07d1e53441b	-29.2499	142.254	100	1e-09	NA		NA	NA	1993-03-28	28	3	1993	2980855	2980855	HUMAN_OBSERVATION	NSW Dept of Planning, Industry and Environment	BioNet Atlas of NSW Wildlife	SPJGI4736645				CC_BY_4_0	NSW Dept of Planning and Environment	UNKN			2025-05-23T21:41:22.480Z
2900	1070474730	0645ccdb-e001-4ab0-9729-51f1755e007e	cf07e1f7-f30e-44e1-a4af-600cc1327a51	Plantae	Tracheophyta	Magnoliopsida	Fabales	Fabaceae	Acacia	Acacia cana		SPECIES	Acacia cana Maiden	Acacia cana	Maiden	AU	locality withheld	New South Wales	PRESENT		ef66652d-3cc3-4140-b268-a07d1e53441b	-30.9022	142.571	10000	1e-09	NA		NA	NA	1975-04-01/1975-07-31		NA	1975	2980855	2980855	HUMAN_OBSERVATION	NSW Dept of Planning, Industry and Environment	BioNet Atlas of NSW Wildlife	SEXK9905032I				CC_BY_4_0	NSW Dept of Planning and Environment	OPXE9904121T			2025-05-23T21:47:16.901Z
2905	1072936525	0645ccdb-e001-4ab0-9729-51f1755e007e	12db68f1-e6d8-415a-a3a3-3384b2cbcdc3	Plantae	Tracheophyta	Magnoliopsida	Fabales	Fabaceae	Neptunia	Neptunia gracilis	gracilis	FORM	Neptunia gracilis f. gracilis	Neptunia gracilis f. gracilis		AU	locality withheld	New South Wales	PRESENT		ef66652d-3cc3-4140-b268-a07d1e53441b	-28.9373	149.918	100	1e-09	NA		NA	NA	1999-04-09	9	4	1999	5580455	5353541	HUMAN_OBSERVATION	NSW Dept of Planning, Industry and Environment	BioNet Atlas of NSW Wildlife	SPJGI3106061				CC_BY_4_0	NSW Dept of Planning and Environment	VEG-HUNJ			2025-05-23T21:36:00.176Z
2910	1073799073	0645ccdb-e001-4ab0-9729-51f1755e007e	579a3c86-71d4-49b1-930c-5688115811ba	Plantae	Tracheophyta	Magnoliopsida	Fabales	Fabaceae	Neptunia	Neptunia gracilis	gracilis	FORM	Neptunia gracilis f. gracilis	Neptunia gracilis f. gracilis		AU	locality withheld	New South Wales	PRESENT		ef66652d-3cc3-4140-b268-a07d1e53441b	-29.9877	149.887	10	1e-09	308	0	NA	NA	2001-10-25	25	10	2001	5580455	5353541	HUMAN_OBSERVATION	NSW Dept of Planning, Industry and Environment	BioNet Atlas of NSW Wildlife	SPJGI4077178				CC_BY_4_0	Inverell Research Centre (Soil Con - DLWC - DECCW)	ODMP99111100			2025-05-23T21:36:24.080Z
2937	1073831051	0645ccdb-e001-4ab0-9729-51f1755e007e	e5551981-34a0-4c50-823f-1fec4b389e60	Plantae	Tracheophyta	Magnoliopsida	Fabales	Fabaceae	Neptunia	Neptunia gracilis	gracilis	FORM	Neptunia gracilis f. gracilis	Neptunia gracilis f. gracilis		AU	locality withheld	New South Wales	PRESENT		ef66652d-3cc3-4140-b268-a07d1e53441b	-29.0254	150.585	10	1e-09	305	0	NA	NA	2003-04-17	17	4	2003	5580455	5353541	HUMAN_OBSERVATION	NSW Dept of Planning, Industry and Environment	BioNet Atlas of NSW Wildlife	SPJGI4109924				CC_BY_4_0	Inverell Research Centre (Soil Con - DLWC - DECCW)	ODMP99111100;VEG-CANMS			2025-05-23T21:45:08.471Z
2945	3458370271	0645ccdb-e001-4ab0-9729-51f1755e007e	ab967064-f18c-4bf5-8656-0c09653621fc	Plantae	Tracheophyta	Magnoliopsida	Fabales	Fabaceae	Neptunia	Neptunia gracilis	gracilis	FORM	Neptunia gracilis f. gracilis	Neptunia gracilis f. gracilis		AU	locality withheld	New South Wales	PRESENT		ef66652d-3cc3-4140-b268-a07d1e53441b	-30.527	149.871	20	1e-09	NA		NA	NA	2019-06-17	17	6	2019	5580455	5353541	HUMAN_OBSERVATION	NSW Dept of Planning, Industry and Environment	BioNet Atlas of NSW Wildlife	SPJGI6928932				CC_BY_4_0	NSW Dept of Planning and Environment	NSWOBS-14019			2025-05-23T21:41:15.139Z
2968	1070213092	0645ccdb-e001-4ab0-9729-51f1755e007e	3ae0026c-59f7-4f4e-ab94-a3650ef19838	Plantae	Tracheophyta	Magnoliopsida	Fabales	Fabaceae	Neptunia	Neptunia gracilis	gracilis	FORM	Neptunia gracilis f. gracilis	Neptunia gracilis f. gracilis		AU	locality withheld	New South Wales	PRESENT		ef66652d-3cc3-4140-b268-a07d1e53441b	-31.3996	147.627	50	1e-09	NA		NA	NA	2010-04-29/2010-04-30		4	2010	5580455	5353541	HUMAN_OBSERVATION	NSW Dept of Planning, Industry and Environment	BioNet Atlas of NSW Wildlife	SDMPI0514373				CC_BY_4_0	NSW National Parks and Wildlife Service	ODMP08072300			2025-05-23T21:46:05.656Z
2972	4995510714	0645ccdb-e001-4ab0-9729-51f1755e007e	898de647-d067-4e89-87dd-b664aba34bd1	Plantae	Tracheophyta	Magnoliopsida	Fabales	Fabaceae	Neptunia	Neptunia gracilis	gracilis	FORM	Neptunia gracilis f. gracilis	Neptunia gracilis f. gracilis		AU	locality withheld	New South Wales	PRESENT		ef66652d-3cc3-4140-b268-a07d1e53441b	-29.7458	152.896	100	1e-09	NA		NA	NA	2024-03-27	27	3	2024	5580455	5353541	HUMAN_OBSERVATION	NSW Dept of Planning, Industry and Environment	BioNet Atlas of NSW Wildlife	SDFKI0313820				CC_BY_4_0	NSW National Parks and Wildlife Service	ODFK24121101;ODFK24121103			2025-05-23T21:46:36.775Z
2984	1072937737	0645ccdb-e001-4ab0-9729-51f1755e007e	7bf20f66-40d2-4e7d-a7fa-94222bb5112e	Plantae	Tracheophyta	Magnoliopsida	Fabales	Fabaceae	Neptunia	Neptunia gracilis	gracilis	FORM	Neptunia gracilis f. gracilis	Neptunia gracilis f. gracilis		AU	locality withheld	New South Wales	PRESENT		ef66652d-3cc3-4140-b268-a07d1e53441b	-29.7371	149.681	100	1e-09	190	0	NA	NA	1999-04-29	29	4	1999	5580455	5353541	HUMAN_OBSERVATION	NSW Dept of Planning, Industry and Environment	BioNet Atlas of NSW Wildlife	SPJGI3107146				CC_BY_4_0	NSW Dept of Planning and Environment	OSYK01010500;VEG-HUNJ			2025-05-23T21:42:37.301Z
2986	4054559615	0645ccdb-e001-4ab0-9729-51f1755e007e	9cb5d973-83b0-407d-b437-392d96024b84	Plantae	Tracheophyta	Magnoliopsida	Fabales	Fabaceae	Neptunia	Neptunia gracilis	gracilis	FORM	Neptunia gracilis f. gracilis	Neptunia gracilis f. gracilis		AU	locality withheld	New South Wales	PRESENT		ef66652d-3cc3-4140-b268-a07d1e53441b	-29.7302	149.711	50	1e-09	NA		NA	NA	1998-03-21	21	3	1998	5580455	5353541	HUMAN_OBSERVATION	NSW Dept of Planning, Industry and Environment	BioNet Atlas of NSW Wildlife	SPJGI6995657				CC_BY_4_0	NSW Dept of Planning and Environment	NSWOBS-10962;OAOH22031000			2025-05-23T21:42:49.176Z
2994	1074341516	0645ccdb-e001-4ab0-9729-51f1755e007e	168b6e85-7393-4740-a9ef-a1541ac542ca	Plantae	Tracheophyta	Magnoliopsida	Fabales	Fabaceae	Neptunia	Neptunia gracilis	gracilis	FORM	Neptunia gracilis f. gracilis	Neptunia gracilis f. gracilis		AU	locality withheld	New South Wales	PRESENT		ef66652d-3cc3-4140-b268-a07d1e53441b	-29.4021	148.215	100	1e-09	148	0	NA	NA	2011-10-18	18	10	2011	5580455	5353541	HUMAN_OBSERVATION	NSW Office of Environment and Heritage	BioNet Atlas of NSW Wildlife	SPJGI4681782				CC_BY_4_0	John T. Hunter	VEG-HUNJ			2025-05-23T21:40:30.175Z
3002	3809047389	0645ccdb-e001-4ab0-9729-51f1755e007e	9b39e4d6-28ca-4d46-bb06-ed0c4f17050e	Plantae	Tracheophyta	Magnoliopsida	Fabales	Fabaceae	Neptunia	Neptunia gracilis	gracilis	FORM	Neptunia gracilis f. gracilis	Neptunia gracilis f. gracilis		AU	locality withheld	New South Wales	PRESENT		ef66652d-3cc3-4140-b268-a07d1e53441b	-29.1221	149.001	10	1e-09	NA		NA	NA	2008-03-08	8	3	2008	5580455	5353541	HUMAN_OBSERVATION	NSW Dept of Planning, Industry and Environment	BioNet Atlas of NSW Wildlife	SPJGI3976634				CC_BY_4_0	NSW Dept of Planning and Environment	NASSM;VEG-MCCOSR;VEG-SIMS			2025-05-23T21:41:13.030Z
3003	1073421959	0645ccdb-e001-4ab0-9729-51f1755e007e	9de1304c-6872-41fa-bfe4-bc33066dc79a	Plantae	Tracheophyta	Magnoliopsida	Fabales	Fabaceae	Neptunia	Neptunia gracilis	gracilis	FORM	Neptunia gracilis f. gracilis	Neptunia gracilis f. gracilis		AU	locality withheld	New South Wales	PRESENT		ef66652d-3cc3-4140-b268-a07d1e53441b	-31.48	150.509	10	1e-09	320	0	NA	NA	2008-02-06	6	2	2008	5580455	5353541	HUMAN_OBSERVATION	NSW Dept of Planning, Industry and Environment	BioNet Atlas of NSW Wildlife	SPJGI3633849				CC_BY_4_0	NSW Dept of Planning and Environment	GILP			2025-05-23T21:41:13.855Z
3042	1072973382	0645ccdb-e001-4ab0-9729-51f1755e007e	142730ee-5f6a-4f44-8e82-00511b474160	Plantae	Tracheophyta	Magnoliopsida	Fabales	Fabaceae	Acacia	Acacia cana		SPECIES	Acacia cana Maiden	Acacia cana	Maiden	AU	locality withheld	New South Wales	PRESENT		ef66652d-3cc3-4140-b268-a07d1e53441b	-29.0006	141.736	100	1e-09	NA		NA	NA	1991-06-18	18	6	1991	2980855	2980855	HUMAN_OBSERVATION	NSW Dept of Planning, Industry and Environment	BioNet Atlas of NSW Wildlife	SPJGI3143478				CC_BY_4_0	NSW Dept of Planning and Environment	PRER			2025-05-23T21:42:02.123Z
3053	3108947120	0645ccdb-e001-4ab0-9729-51f1755e007e	f901451f-2010-4334-830e-856a3b952b8a	Plantae	Tracheophyta	Magnoliopsida	Fabales	Fabaceae	Neptunia	Neptunia gracilis	gracilis	FORM	Neptunia gracilis f. gracilis	Neptunia gracilis f. gracilis		AU	locality withheld	New South Wales	PRESENT		ef66652d-3cc3-4140-b268-a07d1e53441b	-32.2735	150.846	1000	1e-09	NA		NA	NA	2020-11-09/2020-11-13		11	2020	5580455	5353541	HUMAN_OBSERVATION	NSW Dept of Planning, Industry and Environment	BioNet Atlas of NSW Wildlife	SDMPI0795454				CC_BY_4_0	NSW National Parks and Wildlife Service	OIXR14071400			2025-05-23T21:45:18.072Z
3077	2805912818	0645ccdb-e001-4ab0-9729-51f1755e007e	ab8857ce-e1fb-4ba9-a6c6-eac8c71388d9	Plantae	Tracheophyta	Magnoliopsida	Fabales	Fabaceae	Neptunia	Neptunia gracilis	gracilis	FORM	Neptunia gracilis f. gracilis	Neptunia gracilis f. gracilis		AU	locality withheld	New South Wales	PRESENT		ef66652d-3cc3-4140-b268-a07d1e53441b	-32.3713	150.747	3	1e-09	169	0	NA	NA	2014-11-26	26	11	2014	5580455	5353541	HUMAN_OBSERVATION	NSW Dept of Planning, Industry and Environment	BioNet Atlas of NSW Wildlife	SPJGI5126374				CC_BY_4_0	FloraSearch Pty Ltd (Colin Bower)	OSOH05091600			2025-05-23T21:42:40.384Z
3100	1074229011	0645ccdb-e001-4ab0-9729-51f1755e007e	b0cb67f3-97c0-4d9b-b15f-b8a8c2566707	Plantae	Tracheophyta	Magnoliopsida	Fabales	Fabaceae	Neptunia	Neptunia gracilis	gracilis	FORM	Neptunia gracilis f. gracilis	Neptunia gracilis f. gracilis		AU	locality withheld	New South Wales	PRESENT		ef66652d-3cc3-4140-b268-a07d1e53441b	-30.8924	149.54	100	1e-09	380	0	NA	NA	1999-12-11	11	12	1999	5580455	5353541	HUMAN_OBSERVATION	NSW Dept of Planning, Industry and Environment	BioNet Atlas of NSW Wildlife	SPJGI4561393				CC_BY_4_0	NSW Dept of Planning and Environment	ALEJ			2025-05-23T21:41:28.174Z
3103	1072435534	0645ccdb-e001-4ab0-9729-51f1755e007e	d17354ee-5be5-43f0-a85c-899279f6c1de	Plantae	Tracheophyta	Magnoliopsida	Fabales	Fabaceae	Neptunia	Neptunia gracilis	gracilis	FORM	Neptunia gracilis f. gracilis	Neptunia gracilis f. gracilis		AU	locality withheld	New South Wales	PRESENT		ef66652d-3cc3-4140-b268-a07d1e53441b	-30.8499	149.635	100	1e-09	380	0	NA	NA	1999-12-08	8	12	1999	5580455	5353541	HUMAN_OBSERVATION	NSW Dept of Planning, Industry and Environment	BioNet Atlas of NSW Wildlife	SPJGI2581948				CC_BY_4_0	NSW Dept of Planning and Environment	ALEJ			2025-05-23T21:41:42.561Z
3127	5130056866	0645ccdb-e001-4ab0-9729-51f1755e007e	ece66c0f-3c2a-4b08-b7af-d1167f7cfe20	Plantae	Tracheophyta	Magnoliopsida	Fabales	Fabaceae	Neptunia	Neptunia gracilis	gracilis	FORM	Neptunia gracilis f. gracilis	Neptunia gracilis f. gracilis		AU	locality withheld	New South Wales	PRESENT	1	ef66652d-3cc3-4140-b268-a07d1e53441b	-30.711	150.246	50	1e-09	NA		NA	NA	2024-02-15	15	2	2024	5580455	5353541	HUMAN_OBSERVATION	NSW Dept of Planning, Industry and Environment	BioNet Atlas of NSW Wildlife	SDFKI0434001				CC_BY_4_0	NSW National Parks and Wildlife Service	ODFK24100902			2025-05-23T21:43:11.827Z
3206	2805975351	0645ccdb-e001-4ab0-9729-51f1755e007e	c35f20e9-b2bf-407c-a034-456c2bccc327	Plantae	Tracheophyta	Magnoliopsida	Fabales	Fabaceae	Neptunia	Neptunia gracilis	gracilis	FORM	Neptunia gracilis f. gracilis	Neptunia gracilis f. gracilis		AU	locality withheld	New South Wales	PRESENT		ef66652d-3cc3-4140-b268-a07d1e53441b	-32.3707	150.749	3	1e-09	176	0	NA	NA	2014-11-26	26	11	2014	5580455	5353541	HUMAN_OBSERVATION	NSW Dept of Planning, Industry and Environment	BioNet Atlas of NSW Wildlife	SPJGI5126457				CC_BY_4_0	FloraSearch Pty Ltd (Colin Bower)	OSOH05091600			2025-05-23T21:41:18.258Z
3211	3748966314	0645ccdb-e001-4ab0-9729-51f1755e007e	01b90d64-72eb-47ef-aa7f-fd06362374fd	Plantae	Tracheophyta	Magnoliopsida	Fabales	Fabaceae	Neptunia	Neptunia gracilis	gracilis	FORM	Neptunia gracilis f. gracilis	Neptunia gracilis f. gracilis		AU	locality withheld	New South Wales	PRESENT		ef66652d-3cc3-4140-b268-a07d1e53441b	-29.8036	149.79	10	1e-09	222	0	NA	NA	2016-02-06	6	2	2016	5580455	5353541	HUMAN_OBSERVATION	NSW Dept of Planning, Industry and Environment	BioNet Atlas of NSW Wildlife	SPJGI7029846				CC_BY_4_0	Umwelt (Australia) Pty Limited	OJJS16072700			2025-05-23T21:45:59.379Z
3230	5136052249	0645ccdb-e001-4ab0-9729-51f1755e007e	dedc3b0a-27df-41b6-92b4-8a821874b691	Plantae	Tracheophyta	Magnoliopsida	Fabales	Fabaceae	Neptunia	Neptunia gracilis	gracilis	FORM	Neptunia gracilis f. gracilis	Neptunia gracilis f. gracilis		AU	locality withheld	New South Wales	PRESENT	10	ef66652d-3cc3-4140-b268-a07d1e53441b	-32.6737	151.056	10	1e-09	NA		NA	NA	2019-05-16	16	5	2019	5580455	5353541	HUMAN_OBSERVATION	NSW Dept of Planning, Industry and Environment	BioNet Atlas of NSW Wildlife	SDFKI0467334				CC_BY_4_0	NSW National Parks and Wildlife Service	ODFK24090304;OPJG24112700			2025-05-23T21:38:38.869Z
3253	4895017061	0645ccdb-e001-4ab0-9729-51f1755e007e	2ef06a75-bc38-4234-b16e-276964806bc1	Plantae	Tracheophyta	Magnoliopsida	Fabales	Fabaceae	Neptunia	Neptunia gracilis	gracilis	FORM	Neptunia gracilis f. gracilis	Neptunia gracilis f. gracilis		AU	locality withheld	New South Wales	PRESENT		ef66652d-3cc3-4140-b268-a07d1e53441b	-32.4183	150.836	10	1e-09	NA		NA	NA	2018-11-21	21	11	2018	5580455	5353541	HUMAN_OBSERVATION	NSW Dept of Planning, Industry and Environment	BioNet Atlas of NSW Wildlife	SPJGI7104750				CC_BY_4_0	HunterEco	OPJGI0001119			2025-05-23T21:44:19.583Z
3259	4982653767	0645ccdb-e001-4ab0-9729-51f1755e007e	96fa1860-da40-4043-8f6b-e909c8e83758	Plantae	Tracheophyta	Magnoliopsida	Fabales	Fabaceae	Acacia	Acacia cana		SPECIES	Acacia cana Maiden	Acacia cana	Maiden	AU	locality withheld	New South Wales	PRESENT		ef66652d-3cc3-4140-b268-a07d1e53441b	-30.2327	142.446	10	1e-09	104	0	NA	NA	2024-04-21	21	4	2024	2980855	2980855	HUMAN_OBSERVATION	NSW Dept of Planning, Industry and Environment	BioNet Atlas of NSW Wildlife	SPJGI8342082				CC_BY_4_0	NSW Dept of Planning and Environment	BINNSD;OKET14101301			2025-05-23T21:45:05.534Z
3277	1072935179	0645ccdb-e001-4ab0-9729-51f1755e007e	e7acc306-3adf-4bcf-a32a-41646a000f6f	Plantae	Tracheophyta	Magnoliopsida	Fabales	Fabaceae	Neptunia	Neptunia gracilis	gracilis	FORM	Neptunia gracilis f. gracilis	Neptunia gracilis f. gracilis		AU	locality withheld	New South Wales	PRESENT		ef66652d-3cc3-4140-b268-a07d1e53441b	-30.2023	148.82	100	1e-09	NA		NA	NA	1999-02-24	24	2	1999	5580455	5353541	HUMAN_OBSERVATION	NSW Dept of Planning, Industry and Environment	BioNet Atlas of NSW Wildlife	SPJGI3104650				CC_BY_4_0	NSW Dept of Planning and Environment	VEG-HUNJ			2025-05-23T21:43:04.288Z
3283	1073828453	0645ccdb-e001-4ab0-9729-51f1755e007e	69b6a91b-b593-4264-abff-e5ca6466fd43	Plantae	Tracheophyta	Magnoliopsida	Fabales	Fabaceae	Neptunia	Neptunia gracilis	gracilis	FORM	Neptunia gracilis f. gracilis	Neptunia gracilis f. gracilis		AU	locality withheld	New South Wales	PRESENT		ef66652d-3cc3-4140-b268-a07d1e53441b	-29.6394	151.054	10	1e-09	606	0	NA	NA	2003-05-06	6	5	2003	5580455	5353541	HUMAN_OBSERVATION	NSW Dept of Planning, Industry and Environment	BioNet Atlas of NSW Wildlife	SPJGI4107286				CC_BY_4_0	Inverell Research Centre (Soil Con - DLWC - DECCW)	VEG-MCCOSR;VEG-CANMS			2025-05-23T21:42:49.924Z
3286	1072938337	0645ccdb-e001-4ab0-9729-51f1755e007e	a9a67116-db7d-4ed2-a0f5-6a6b15e42544	Plantae	Tracheophyta	Magnoliopsida	Fabales	Fabaceae	Neptunia	Neptunia gracilis	gracilis	FORM	Neptunia gracilis f. gracilis	Neptunia gracilis f. gracilis		AU	locality withheld	New South Wales	PRESENT		ef66652d-3cc3-4140-b268-a07d1e53441b	-29.2116	149.762	100	1e-09	NA		NA	NA	1999-05-03	3	5	1999	5580455	5353541	HUMAN_OBSERVATION	NSW Dept of Planning, Industry and Environment	BioNet Atlas of NSW Wildlife	SPJGI3107831				CC_BY_4_0	NSW Dept of Planning and Environment	VEG-HUNJ			2025-05-23T21:43:15.996Z
3311	1072932811	0645ccdb-e001-4ab0-9729-51f1755e007e	9283aaa8-e356-465a-9508-a887dc6e2a8b	Plantae	Tracheophyta	Magnoliopsida	Fabales	Fabaceae	Neptunia	Neptunia gracilis	gracilis	FORM	Neptunia gracilis f. gracilis	Neptunia gracilis f. gracilis		AU	locality withheld	New South Wales	PRESENT		ef66652d-3cc3-4140-b268-a07d1e53441b	-31.4152	147.411	100	1e-09	NA		NA	NA	1995-01-01/1996-07-01		NA	NA	5580455	5353541	HUMAN_OBSERVATION	NSW Dept of Planning, Industry and Environment	BioNet Atlas of NSW Wildlife	SPJGI3102275				CC_BY_4_0	Dubbo Research Centre (Cobra St) (DWR - DLWC - DNR - DECCW)	ODMP99111100			2025-05-23T21:45:02.593Z
3319	5130069531	0645ccdb-e001-4ab0-9729-51f1755e007e	97ea6dc0-dfd9-43df-91ce-0e5703c5dcbf	Plantae	Tracheophyta	Magnoliopsida	Fabales	Fabaceae	Neptunia	Neptunia gracilis	gracilis	FORM	Neptunia gracilis f. gracilis	Neptunia gracilis f. gracilis		AU	locality withheld	New South Wales	PRESENT	50	ef66652d-3cc3-4140-b268-a07d1e53441b	-30.7112	150.241	50	1e-09	NA		NA	NA	2023-03-17	17	3	2023	5580455	5353541	HUMAN_OBSERVATION	NSW Dept of Planning, Industry and Environment	BioNet Atlas of NSW Wildlife	SDFKI0433913				CC_BY_4_0	NSW National Parks and Wildlife Service	OPJGI0002531;ODFK24100901			2025-05-23T21:39:13.918Z
3323	3748928516	0645ccdb-e001-4ab0-9729-51f1755e007e	266640d3-084a-4e57-8c99-75f8e086e3f6	Plantae	Tracheophyta	Magnoliopsida	Fabales	Fabaceae	Neptunia	Neptunia gracilis	gracilis	FORM	Neptunia gracilis f. gracilis	Neptunia gracilis f. gracilis		AU	locality withheld	New South Wales	PRESENT	10	ef66652d-3cc3-4140-b268-a07d1e53441b	-29.3981	149.941	10	1e-09	NA		NA	NA	2016-02-10	10	2	2016	5580455	5353541	HUMAN_OBSERVATION	NSW Dept of Planning, Industry and Environment	BioNet Atlas of NSW Wildlife	SPJGI7030062				CC_BY_4_0	Umwelt (Australia) Pty Limited	OIXR13082600;OIXR15021304			2025-05-23T21:37:40.228Z
3343	1073419676	0645ccdb-e001-4ab0-9729-51f1755e007e	c1d581f8-c3e7-4a64-8587-8b65197a221c	Plantae	Tracheophyta	Magnoliopsida	Fabales	Fabaceae	Neptunia	Neptunia gracilis	gracilis	FORM	Neptunia gracilis f. gracilis	Neptunia gracilis f. gracilis		AU	locality withheld	New South Wales	PRESENT		ef66652d-3cc3-4140-b268-a07d1e53441b	-30.6759	150.686	10	1e-09	380	0	NA	NA	2007-12-01	1	12	2007	5580455	5353541	HUMAN_OBSERVATION	NSW Dept of Planning, Industry and Environment	BioNet Atlas of NSW Wildlife	SPJGI3631554				CC_BY_4_0	NSW Dept of Planning and Environment	GILP			2025-05-23T21:43:19.845Z
3350	1072938881	0645ccdb-e001-4ab0-9729-51f1755e007e	3f6593d4-3bc0-4e2d-9348-e3d2e07cf33c	Plantae	Tracheophyta	Magnoliopsida	Fabales	Fabaceae	Neptunia	Neptunia gracilis	gracilis	FORM	Neptunia gracilis f. gracilis	Neptunia gracilis f. gracilis		AU	locality withheld	New South Wales	PRESENT		ef66652d-3cc3-4140-b268-a07d1e53441b	-29.1266	149.227	100	1e-09	NA		NA	NA	1999-05-07	7	5	1999	5580455	5353541	HUMAN_OBSERVATION	NSW Dept of Planning, Industry and Environment	BioNet Atlas of NSW Wildlife	SPJGI3108354				CC_BY_4_0	NSW Dept of Planning and Environment	VEG-HUNJ			2025-05-23T21:36:16.293Z
3375	1074155789	0645ccdb-e001-4ab0-9729-51f1755e007e	6d436020-cabf-4be7-9c3a-6a5d60a2f494	Plantae	Tracheophyta	Magnoliopsida	Fabales	Fabaceae	Neptunia	Neptunia gracilis	gracilis	FORM	Neptunia gracilis f. gracilis	Neptunia gracilis f. gracilis		AU	locality withheld	New South Wales	PRESENT		ef66652d-3cc3-4140-b268-a07d1e53441b	-28.8591	150.883	100	1e-09	319	0	NA	NA	2006-02-16	16	2	2006	5580455	5353541	HUMAN_OBSERVATION	NSW Dept of Planning, Industry and Environment	BioNet Atlas of NSW Wildlife	SPJGI4487693				CC_BY_4_0	NSW Dept of Planning and Environment	VEG-HUNJ			2025-05-23T21:36:34.391Z
3378	1073805035	0645ccdb-e001-4ab0-9729-51f1755e007e	a151b910-e172-42ea-95ba-d5990f87438f	Plantae	Tracheophyta	Magnoliopsida	Fabales	Fabaceae	Neptunia	Neptunia gracilis	gracilis	FORM	Neptunia gracilis f. gracilis	Neptunia gracilis f. gracilis		AU	locality withheld	New South Wales	PRESENT		ef66652d-3cc3-4140-b268-a07d1e53441b	-29.8077	150.128	10	1e-09	339	0	NA	NA	2001-02-13	13	2	2001	5580455	5353541	HUMAN_OBSERVATION	NSW Office of Environment and Heritage	BioNet Atlas of NSW Wildlife	SPJGI4083152				CC_BY_4_0	Inverell Research Centre (Soil Con - DLWC - DECCW)	VEG-SCHME;VEG-JCK			2025-05-23T21:36:51.824Z
3384	1072935050	0645ccdb-e001-4ab0-9729-51f1755e007e	2c400c26-589e-457e-a953-62eb874888fd	Plantae	Tracheophyta	Magnoliopsida	Fabales	Fabaceae	Neptunia	Neptunia gracilis	gracilis	FORM	Neptunia gracilis f. gracilis	Neptunia gracilis f. gracilis		AU	locality withheld	New South Wales	PRESENT		ef66652d-3cc3-4140-b268-a07d1e53441b	-30.3908	148.444	100	1e-09	NA		NA	NA	1999-02-22	22	2	1999	5580455	5353541	HUMAN_OBSERVATION	NSW Dept of Planning, Industry and Environment	BioNet Atlas of NSW Wildlife	SPJGI3104475				CC_BY_4_0	NSW Dept of Planning and Environment	VEG-HUNJ			2025-05-23T21:46:03.005Z
3395	3458387403	0645ccdb-e001-4ab0-9729-51f1755e007e	15a6f3dd-4605-4c1e-a3cb-67b6bab3ebd0	Plantae	Tracheophyta	Magnoliopsida	Fabales	Fabaceae	Neptunia	Neptunia gracilis	gracilis	FORM	Neptunia gracilis f. gracilis	Neptunia gracilis f. gracilis		AU	locality withheld	New South Wales	PRESENT		ef66652d-3cc3-4140-b268-a07d1e53441b	-30.7845	150.171	10	1e-09	NA		NA	NA	2015-11-17	17	11	2015	5580455	5353541	HUMAN_OBSERVATION	NSW Dept of Planning, Industry and Environment	BioNet Atlas of NSW Wildlife	SPJGI6906791				CC_BY_4_0	FloraSearch Pty Ltd (Colin Bower)	OSOH05091600			2025-05-23T21:44:13.923Z
3402	2873603599	0645ccdb-e001-4ab0-9729-51f1755e007e	9e35f4a2-9ad2-4b9b-98c5-a76501b3b6f1	Plantae	Tracheophyta	Magnoliopsida	Fabales	Fabaceae	Neptunia	Neptunia gracilis	gracilis	FORM	Neptunia gracilis f. gracilis	Neptunia gracilis f. gracilis		AU	locality withheld	New South Wales	PRESENT		ef66652d-3cc3-4140-b268-a07d1e53441b	-29.4093	149.92	100	1e-09	NA		NA	NA	2020-02-17	17	2	2020	5580455	5353541	HUMAN_OBSERVATION	NSW Dept of Planning, Industry and Environment	BioNet Atlas of NSW Wildlife	SJJSI1310828				CC_BY_4_0	NSW National Parks and Wildlife Service	OIXR16051100			2025-05-23T21:45:09.021Z
3407	1072935982	0645ccdb-e001-4ab0-9729-51f1755e007e	02b21767-f940-4f99-be11-c09b1dd882dd	Plantae	Tracheophyta	Magnoliopsida	Fabales	Fabaceae	Neptunia	Neptunia gracilis	gracilis	FORM	Neptunia gracilis f. gracilis	Neptunia gracilis f. gracilis		AU	locality withheld	New South Wales	PRESENT		ef66652d-3cc3-4140-b268-a07d1e53441b	-29.3732	148.854	100	1e-09	NA		NA	NA	1999-03-21	21	3	1999	5580455	5353541	HUMAN_OBSERVATION	NSW Dept of Planning, Industry and Environment	BioNet Atlas of NSW Wildlife	SPJGI3105446				CC_BY_4_0	NSW Dept of Planning and Environment	VEG-HUNJ			2025-05-23T21:43:53.707Z
3408	1935382538	0645ccdb-e001-4ab0-9729-51f1755e007e	19ba1bb7-f00f-4e58-8e06-8f5971d21221	Plantae	Tracheophyta	Magnoliopsida	Fabales	Fabaceae	Neptunia	Neptunia gracilis	gracilis	FORM	Neptunia gracilis f. gracilis	Neptunia gracilis f. gracilis		AU	locality withheld	New South Wales	PRESENT		ef66652d-3cc3-4140-b268-a07d1e53441b	-32.4322	152.065	100	1e-09	NA		NA	NA	2005-06-25	25	6	2005	5580455	5353541	HUMAN_OBSERVATION	NSW Dept of Planning, Industry and Environment	BioNet Atlas of NSW Wildlife	SPJGI4006376				CC_BY_4_0	Hunter - Central Rivers Catchment Management Authority	PAYR-HO			2025-05-23T21:44:04.296Z
3448	1074088860	0645ccdb-e001-4ab0-9729-51f1755e007e	9463c044-71bb-43dd-8197-4ead6d2ad89e	Plantae	Tracheophyta	Magnoliopsida	Fabales	Fabaceae	Neptunia	Neptunia gracilis	gracilis	FORM	Neptunia gracilis f. gracilis	Neptunia gracilis f. gracilis		AU	locality withheld	New South Wales	PRESENT		ef66652d-3cc3-4140-b268-a07d1e53441b	-29.4523	144.05	100	1e-09	NA		NA	NA	2010-05-06	6	5	2010	5580455	5353541	HUMAN_OBSERVATION	NSW Office of Environment and Heritage	BioNet Atlas of NSW Wildlife	SPJGI4418422				CC_BY_4_0	NSW Office of Water	ODMP09020500;VEG-FRAAJ			2025-05-23T21:38:47.627Z
3459	1073437058	0645ccdb-e001-4ab0-9729-51f1755e007e	701ab10d-03da-40a9-9325-6db063db2d65	Plantae	Tracheophyta	Magnoliopsida	Fabales	Fabaceae	Neptunia	Neptunia gracilis	gracilis	FORM	Neptunia gracilis f. gracilis	Neptunia gracilis f. gracilis		AU	locality withheld	New South Wales	PRESENT		ef66652d-3cc3-4140-b268-a07d1e53441b	-29.5766	150.673	10	1e-09	483	0	NA	NA	2002-01-15	15	1	2002	5580455	5353541	HUMAN_OBSERVATION	NSW Dept of Planning, Industry and Environment	BioNet Atlas of NSW Wildlife	SPJGI3656543				CC_BY_4_0	Inverell Research Centre (Soil Con - DLWC - DECCW)	ODMP99111100;VEG-BSW			2025-05-23T21:36:43.125Z
3465	1073797289	0645ccdb-e001-4ab0-9729-51f1755e007e	1ad6ad7c-c7af-4b3e-8c6f-f6ec5960b805	Plantae	Tracheophyta	Magnoliopsida	Fabales	Fabaceae	Neptunia	Neptunia gracilis	gracilis	FORM	Neptunia gracilis f. gracilis	Neptunia gracilis f. gracilis		AU	locality withheld	New South Wales	PRESENT		ef66652d-3cc3-4140-b268-a07d1e53441b	-29.9216	149.845	10	1e-09	287	0	NA	NA	2001-06-26	26	6	2001	5580455	5353541	HUMAN_OBSERVATION	NSW Dept of Planning, Industry and Environment	BioNet Atlas of NSW Wildlife	SPJGI4075412				CC_BY_4_0	Inverell Research Centre (Soil Con - DLWC - DECCW)	ODMP99111100			2025-05-23T21:44:08.180Z
3472	4089566398	0645ccdb-e001-4ab0-9729-51f1755e007e	890c1545-a153-480a-bb12-38102e1f6bb7	Plantae	Tracheophyta	Magnoliopsida	Fabales	Fabaceae	Neptunia	Neptunia gracilis	gracilis	FORM	Neptunia gracilis f. gracilis	Neptunia gracilis f. gracilis		AU	locality withheld	New South Wales	PRESENT		ef66652d-3cc3-4140-b268-a07d1e53441b	-28.8836	149.231	20	1e-09	161	0	NA	NA	2023-02-22	22	2	2023	5580455	5353541	HUMAN_OBSERVATION	NSW Dept of Planning, Industry and Environment	BioNet Atlas of NSW Wildlife	SPJGI7584569				CC_BY_4_0	NSW Dept of Planning and Environment	BINNSD;OKET14101301			2025-05-23T21:44:57.448Z
3484	1074216266	0645ccdb-e001-4ab0-9729-51f1755e007e	2cc0dcff-d60f-4d2c-87b0-1677cdc69381	Plantae	Tracheophyta	Magnoliopsida	Fabales	Fabaceae	Neptunia	Neptunia gracilis	gracilis	FORM	Neptunia gracilis f. gracilis	Neptunia gracilis f. gracilis		AU	locality withheld	New South Wales	PRESENT		ef66652d-3cc3-4140-b268-a07d1e53441b	-29.7994	150.126	100	1e-09	341	0	NA	NA	2008-11-13	13	11	2008	5580455	5353541	HUMAN_OBSERVATION	NSW Dept of Planning, Industry and Environment	BioNet Atlas of NSW Wildlife	SPJGI4548610				CC_BY_4_0	NSW Dept of Planning and Environment	VEG-HUNJ			2025-05-23T21:45:40.334Z
3514	4012231475	0645ccdb-e001-4ab0-9729-51f1755e007e	75f2e691-0012-42c1-bdc9-fbfc18ce57ed	Plantae	Tracheophyta	Magnoliopsida	Fabales	Fabaceae	Neptunia	Neptunia gracilis	gracilis	FORM	Neptunia gracilis f. gracilis	Neptunia gracilis f. gracilis		AU	locality withheld	New South Wales	PRESENT		ef66652d-3cc3-4140-b268-a07d1e53441b	-29.7501	149.691	10	1e-09	NA		NA	NA	2020-03-30	30	3	2020	5580455	5353541	HUMAN_OBSERVATION	NSW Dept of Planning, Industry and Environment	BioNet Atlas of NSW Wildlife	SPJGI7469903				CC_BY_4_0	NSW Dept of Planning and Environment	OPUR16032300			2025-05-23T21:44:47.265Z
3522	5061044764	0645ccdb-e001-4ab0-9729-51f1755e007e	24534426-50d2-4267-9ca4-9fe85268dea3	Plantae	Tracheophyta	Magnoliopsida	Fabales	Fabaceae	Neptunia	Neptunia gracilis	gracilis	FORM	Neptunia gracilis f. gracilis	Neptunia gracilis f. gracilis		AU	locality withheld	New South Wales	PRESENT	20	ef66652d-3cc3-4140-b268-a07d1e53441b	-29.4052	149.92	10	1e-09	NA		NA	NA	2024-02-06	6	2	2024	5580455	5353541	HUMAN_OBSERVATION	NSW Dept of Planning, Industry and Environment	BioNet Atlas of NSW Wildlife	SDFKI0378670				CC_BY_4_0	NSW National Parks and Wildlife Service	OMFZ2306050C;ODFK24051604;ODFK24051605			2025-05-23T21:36:12.915Z
3568	4894264192	0645ccdb-e001-4ab0-9729-51f1755e007e	0b991ec0-4780-4757-adaa-1bbb038af818	Plantae	Tracheophyta	Magnoliopsida	Fabales	Fabaceae	Neptunia	Neptunia gracilis	gracilis	FORM	Neptunia gracilis f. gracilis	Neptunia gracilis f. gracilis		AU	locality withheld	New South Wales	PRESENT		ef66652d-3cc3-4140-b268-a07d1e53441b	-30.5238	149.895	10	1e-09	NA		NA	NA	2023-01-17	17	1	2023	5580455	5353541	HUMAN_OBSERVATION	NSW Dept of Planning, Industry and Environment	BioNet Atlas of NSW Wildlife	SDFKI0114932				CC_BY_4_0	NSW National Parks and Wildlife Service	ODFK23122101;ODFK23122102			2025-05-23T21:43:58.721Z
3574	1074243981	0645ccdb-e001-4ab0-9729-51f1755e007e	f4f629ba-62f3-4fff-b648-fd53af981dea	Plantae	Tracheophyta	Magnoliopsida	Fabales	Fabaceae	Neptunia	Neptunia gracilis	gracilis	FORM	Neptunia gracilis f. gracilis	Neptunia gracilis f. gracilis		AU	locality withheld	New South Wales	PRESENT		ef66652d-3cc3-4140-b268-a07d1e53441b	-29.6089	150.563	100	1e-09	370	0	NA	NA	2001-10-25	25	10	2001	5580455	5353541	HUMAN_OBSERVATION	NSW Dept of Planning, Industry and Environment	BioNet Atlas of NSW Wildlife	SPJGI4576438				CC_BY_4_0	NSW Dept of Planning and Environment	OJXK98101602			2025-05-23T21:45:33.286Z
3575	5068085158	0645ccdb-e001-4ab0-9729-51f1755e007e	fbc61a09-2662-420a-b3ee-36964053b5b3	Plantae	Tracheophyta	Magnoliopsida	Fabales	Fabaceae	Neptunia	Neptunia gracilis	gracilis	FORM	Neptunia gracilis f. gracilis	Neptunia gracilis f. gracilis		AU	locality withheld	New South Wales	PRESENT		ef66652d-3cc3-4140-b268-a07d1e53441b	-30.7763	149.957	100	1e-09	251	0	NA	NA	2004-02-19	19	2	2004	5580455	5353541	HUMAN_OBSERVATION	NSW Dept of Planning, Industry and Environment	BioNet Atlas of NSW Wildlife	SPJGI3622708				CC_BY_4_0	Royal Botanic Gardens and Domain Trust	BENJS;VEG-ALLC;VEG-HOSJ			2025-05-23T21:45:36.108Z
3590	1072266098	0645ccdb-e001-4ab0-9729-51f1755e007e	e6b939a3-51a1-4e1d-a5a3-e9c66bdde692	Plantae	Tracheophyta	Magnoliopsida	Fabales	Fabaceae	Neptunia	Neptunia gracilis	gracilis	FORM	Neptunia gracilis f. gracilis	Neptunia gracilis f. gracilis		AU	locality withheld	New South Wales	PRESENT		ef66652d-3cc3-4140-b268-a07d1e53441b	-28.8268	149.523	100	1e-09	NA		NA	NA	2000-11-11	11	11	2000	5580455	5353541	HUMAN_OBSERVATION	NSW Dept of Planning, Industry and Environment	BioNet Atlas of NSW Wildlife	SPJGI2363664				CC_BY_4_0	NSW Dept of Planning and Environment	VEG-KMM			2025-05-23T21:43:09.322Z
3593	1074395661	0645ccdb-e001-4ab0-9729-51f1755e007e	fc2eb5b1-e853-486b-91e3-8e7fbe1bfbb2	Plantae	Tracheophyta	Magnoliopsida	Fabales	Fabaceae	Neptunia	Neptunia gracilis	gracilis	FORM	Neptunia gracilis f. gracilis	Neptunia gracilis f. gracilis		AU	locality withheld	New South Wales	PRESENT		ef66652d-3cc3-4140-b268-a07d1e53441b	-29.2074	142.207	100	1e-09	NA		NA	NA	1993-03-17	17	3	1993	5580455	5353541	HUMAN_OBSERVATION	NSW Dept of Planning, Industry and Environment	BioNet Atlas of NSW Wildlife	SPJGI4737351				CC_BY_4_0	NSW Dept of Planning and Environment	UNKN			2025-05-23T21:43:17.913Z
3596	1073800938	0645ccdb-e001-4ab0-9729-51f1755e007e	1dc03458-0b35-48fb-8036-cfbfa920ab01	Plantae	Tracheophyta	Magnoliopsida	Fabales	Fabaceae	Neptunia	Neptunia gracilis	gracilis	FORM	Neptunia gracilis f. gracilis	Neptunia gracilis f. gracilis		AU	locality withheld	New South Wales	PRESENT		ef66652d-3cc3-4140-b268-a07d1e53441b	-29.6991	150.173	10	1e-09	NA		NA	NA	2000-11-06	6	11	2000	5580455	5353541	HUMAN_OBSERVATION	NSW Office of Environment and Heritage	BioNet Atlas of NSW Wildlife	SPJGI4079042				CC_BY_4_0	Inverell Research Centre (Soil Con - DLWC - DECCW)	OKEP-LI			2025-05-23T21:44:17.436Z
3601	3052255668	0645ccdb-e001-4ab0-9729-51f1755e007e	4e022b0d-3128-4c96-9378-90ab7f7f9c33	Plantae	Tracheophyta	Magnoliopsida	Fabales	Fabaceae	Neptunia	Neptunia gracilis	gracilis	FORM	Neptunia gracilis f. gracilis	Neptunia gracilis f. gracilis		AU	locality withheld	New South Wales	PRESENT		ef66652d-3cc3-4140-b268-a07d1e53441b	-30.5376	150.117	50	1e-09	NA		NA	NA	2020-05-03	3	5	2020	5580455	5353541	HUMAN_OBSERVATION	NSW Dept of Planning, Industry and Environment	BioNet Atlas of NSW Wildlife	SPJGI6703114				CC_BY_4_0	NSW National Parks and Wildlife Service	OJJS17032800			2025-05-23T21:44:35.528Z
3634	3748822572	0645ccdb-e001-4ab0-9729-51f1755e007e	2d255462-f1e8-45bf-80ec-51ea0a0e971e	Plantae	Tracheophyta	Magnoliopsida	Fabales	Fabaceae	Neptunia	Neptunia gracilis	gracilis	FORM	Neptunia gracilis f. gracilis	Neptunia gracilis f. gracilis		AU	locality withheld	New South Wales	PRESENT		ef66652d-3cc3-4140-b268-a07d1e53441b	-30.1314	149.803	20	1e-09	NA		NA	NA	2016-02-01	1	2	2016	5580455	5353541	HUMAN_OBSERVATION	NSW Dept of Planning, Industry and Environment	BioNet Atlas of NSW Wildlife	SPJGI7029220				CC_BY_4_0	Umwelt (Australia) Pty Limited	OIXR15021304			2025-05-23T21:40:29.363Z
3665	4983490554	0645ccdb-e001-4ab0-9729-51f1755e007e	ae713037-cbdc-4724-a2cf-4b8ea8c14ccc	Plantae	Tracheophyta	Magnoliopsida	Fabales	Fabaceae	Acacia	Acacia cana		SPECIES	Acacia cana Maiden	Acacia cana	Maiden	AU	locality withheld	New South Wales	PRESENT	4	ef66652d-3cc3-4140-b268-a07d1e53441b	-29.7334	142.108	10	1e-09	118	0	NA	NA	2024-09-16	16	9	2024	2980855	2980855	HUMAN_OBSERVATION	NSW Dept of Planning, Industry and Environment	BioNet Atlas of NSW Wildlife	SPJGI8540085				CC_BY_4_0	NSW Dept of Planning and Environment	BINNSD;COND			2025-05-23T21:39:14.328Z
3667	1074392035	0645ccdb-e001-4ab0-9729-51f1755e007e	d64d4d5a-6397-41b1-9feb-f97410471c7c	Plantae	Tracheophyta	Magnoliopsida	Fabales	Fabaceae	Acacia	Acacia cana		SPECIES	Acacia cana Maiden	Acacia cana	Maiden	AU	locality withheld	New South Wales	PRESENT		ef66652d-3cc3-4140-b268-a07d1e53441b	-29.0829	141.917	100	1e-09	NA		NA	NA	1993-03-11	11	3	1993	2980855	2980855	HUMAN_OBSERVATION	NSW Dept of Planning, Industry and Environment	BioNet Atlas of NSW Wildlife	SPJGI4733721				CC_BY_4_0	NSW Dept of Planning and Environment	UNKN			2025-05-23T21:39:31.754Z
3680	3901654445	0645ccdb-e001-4ab0-9729-51f1755e007e	41814112-9679-4e1b-960e-f8ffff7c3dae	Plantae	Tracheophyta	Magnoliopsida	Fabales	Fabaceae	Neptunia	Neptunia gracilis	gracilis	FORM	Neptunia gracilis f. gracilis	Neptunia gracilis f. gracilis		AU	locality withheld	New South Wales	PRESENT	7	ef66652d-3cc3-4140-b268-a07d1e53441b	-32.207	150.852	5	1e-09	NA		NA	NA	2020-03-27	27	3	2020	5580455	5353541	HUMAN_OBSERVATION	NSW Dept of Planning, Industry and Environment	BioNet Atlas of NSW Wildlife	SPJGI6464084				CC_BY_4_0	Eastcoast Flora Survey (Stephen Bell)	OSYK01010400			2025-05-23T21:36:27.123Z
3702	1073713127	0645ccdb-e001-4ab0-9729-51f1755e007e	3dce4d9d-f13b-4567-baf8-1500f539bc6a	Plantae	Tracheophyta	Magnoliopsida	Fabales	Fabaceae	Neptunia	Neptunia gracilis	gracilis	FORM	Neptunia gracilis f. gracilis	Neptunia gracilis f. gracilis		AU	locality withheld	New South Wales	PRESENT		ef66652d-3cc3-4140-b268-a07d1e53441b	-28.898	149.196	100	1e-09	200	0	NA	NA	2001-04-01	1	4	2001	5580455	5353541	HUMAN_OBSERVATION	NSW Dept of Planning, Industry and Environment	BioNet Atlas of NSW Wildlife	SPJGI3965541				CC_BY_4_0	NSW Dept of Planning and Environment	OTMM98062600			2025-05-23T21:45:47.127Z
3713	1073799097	0645ccdb-e001-4ab0-9729-51f1755e007e	dcd5eeda-bfe7-4af2-b650-263f4b395afd	Plantae	Tracheophyta	Magnoliopsida	Fabales	Fabaceae	Neptunia	Neptunia gracilis	gracilis	FORM	Neptunia gracilis f. gracilis	Neptunia gracilis f. gracilis		AU	locality withheld	New South Wales	PRESENT		ef66652d-3cc3-4140-b268-a07d1e53441b	-29.9955	149.879	10	1e-09	300	0	NA	NA	2001-10-25	25	10	2001	5580455	5353541	HUMAN_OBSERVATION	NSW Dept of Planning, Industry and Environment	BioNet Atlas of NSW Wildlife	SPJGI4077225				CC_BY_4_0	Inverell Research Centre (Soil Con - DLWC - DECCW)	ODMP99111100			2025-05-23T21:46:35.889Z
3718	5068063987	0645ccdb-e001-4ab0-9729-51f1755e007e	3b5a530e-e3d8-49ee-9ae5-389361a60b0c	Plantae	Tracheophyta	Magnoliopsida	Fabales	Fabaceae	Neptunia	Neptunia gracilis	gracilis	FORM	Neptunia gracilis f. gracilis	Neptunia gracilis f. gracilis		AU	locality withheld	New South Wales	PRESENT		ef66652d-3cc3-4140-b268-a07d1e53441b	-30.5806	150.056	100	1e-09	NA		NA	NA	2004-02-23	23	2	2004	5580455	5353541	HUMAN_OBSERVATION	NSW Dept of Planning, Industry and Environment	BioNet Atlas of NSW Wildlife	SPJGI3625588				CC_BY_4_0	Royal Botanic Gardens and Domain Trust	BENJS;VEG-ALLC			2025-05-23T21:46:18.175Z
3733	5003797052	0645ccdb-e001-4ab0-9729-51f1755e007e	47f0c95a-a8d5-4483-a2b5-e2870ebe697b	Plantae	Tracheophyta	Magnoliopsida	Fabales	Fabaceae	Acacia	Acacia cana		SPECIES	Acacia cana Maiden	Acacia cana	Maiden	AU	locality withheld	New South Wales	PRESENT	6	ef66652d-3cc3-4140-b268-a07d1e53441b	-30.9165	141.264	10	1e-09	107	0	NA	NA	2024-09-22	22	9	2024	2980855	2980855	HUMAN_OBSERVATION	NSW Dept of Planning, Industry and Environment	BioNet Atlas of NSW Wildlife	SPJGI8684955				CC_BY_4_0	NSW Dept of Planning and Environment	OPJG03110300;OPUR13110600			2025-05-23T21:37:52.069Z
3736	1072937602	0645ccdb-e001-4ab0-9729-51f1755e007e	f13784f7-7dd4-4f36-b78a-4f1aa145a43c	Plantae	Tracheophyta	Magnoliopsida	Fabales	Fabaceae	Neptunia	Neptunia gracilis	gracilis	FORM	Neptunia gracilis f. gracilis	Neptunia gracilis f. gracilis		AU	locality withheld	New South Wales	PRESENT		ef66652d-3cc3-4140-b268-a07d1e53441b	-29.7276	149.799	100	1e-09	NA		NA	NA	1999-04-29	29	4	1999	5580455	5353541	HUMAN_OBSERVATION	NSW Dept of Planning, Industry and Environment	BioNet Atlas of NSW Wildlife	SPJGI3107004				CC_BY_4_0	NSW Dept of Planning and Environment	OSYK01010500;VEG-HUNJ			2025-05-23T21:38:44.632Z
3756	3458342930	0645ccdb-e001-4ab0-9729-51f1755e007e	786e89c4-b76f-4386-8924-4739448f044e	Plantae	Tracheophyta	Magnoliopsida	Fabales	Fabaceae	Neptunia	Neptunia gracilis	gracilis	FORM	Neptunia gracilis f. gracilis	Neptunia gracilis f. gracilis		AU	locality withheld	New South Wales	PRESENT		ef66652d-3cc3-4140-b268-a07d1e53441b	-30.7892	150.171	10	1e-09	NA		NA	NA	2015-11-17	17	11	2015	5580455	5353541	HUMAN_OBSERVATION	NSW Dept of Planning, Industry and Environment	BioNet Atlas of NSW Wildlife	SPJGI6906707				CC_BY_4_0	FloraSearch Pty Ltd (Colin Bower)	OSOH05091600			2025-05-23T21:42:43.294Z
3758	1070479311	0645ccdb-e001-4ab0-9729-51f1755e007e	9e901a4b-1430-4269-abde-c1216039ab5b	Plantae	Tracheophyta	Magnoliopsida	Fabales	Fabaceae	Neptunia	Neptunia gracilis	gracilis	FORM	Neptunia gracilis f. gracilis	Neptunia gracilis f. gracilis		AU	locality withheld	New South Wales	PRESENT		ef66652d-3cc3-4140-b268-a07d1e53441b	-31.5603	148.603	1000	1e-09	NA		NA	NA	1997-08-01/1997-08-31		8	1997	5580455	5353541	HUMAN_OBSERVATION	NSW Dept of Planning, Industry and Environment	BioNet Atlas of NSW Wildlife	SEXK990716AG				CC_BY_4_0	NSW Dept of Planning and Environment	OWDA99041901			2025-05-23T21:42:58.432Z
3790	1074392774	0645ccdb-e001-4ab0-9729-51f1755e007e	6370c88c-74de-45e9-9af7-6913ba3deb3a	Plantae	Tracheophyta	Magnoliopsida	Fabales	Fabaceae	Neptunia	Neptunia gracilis	gracilis	FORM	Neptunia gracilis f. gracilis	Neptunia gracilis f. gracilis		AU	locality withheld	New South Wales	PRESENT		ef66652d-3cc3-4140-b268-a07d1e53441b	-29.1242	141.953	100	1e-09	NA		NA	NA	1993-03-15	15	3	1993	5580455	5353541	HUMAN_OBSERVATION	NSW Dept of Planning, Industry and Environment	BioNet Atlas of NSW Wildlife	SPJGI4734469				CC_BY_4_0	NSW Dept of Planning and Environment	UNKN			2025-05-23T21:45:56.539Z
3791	4894525777	0645ccdb-e001-4ab0-9729-51f1755e007e	6d5eb2d6-c28d-4f79-a204-93bc58a56154	Plantae	Tracheophyta	Magnoliopsida	Fabales	Fabaceae	Neptunia	Neptunia gracilis	gracilis	FORM	Neptunia gracilis f. gracilis	Neptunia gracilis f. gracilis		AU	locality withheld	New South Wales	PRESENT		ef66652d-3cc3-4140-b268-a07d1e53441b	-30.5262	149.904	10	1e-09	NA		NA	NA	2023-01-19	19	1	2023	5580455	5353541	HUMAN_OBSERVATION	NSW Dept of Planning, Industry and Environment	BioNet Atlas of NSW Wildlife	SDFKI0114822				CC_BY_4_0	NSW National Parks and Wildlife Service	ODFK23122101;ODFK23122102			2025-05-23T21:45:59.936Z
3808	1453036571	0645ccdb-e001-4ab0-9729-51f1755e007e	0588e6e3-700c-480a-86a6-de7a7f36682a	Plantae	Tracheophyta	Magnoliopsida	Fabales	Fabaceae	Neptunia	Neptunia gracilis	gracilis	FORM	Neptunia gracilis f. gracilis	Neptunia gracilis f. gracilis		AU	locality withheld	New South Wales	PRESENT		ef66652d-3cc3-4140-b268-a07d1e53441b	-32.2308	150.755	10	1e-09	NA		NA	NA	2014-05-01	1	5	2014	5580455	5353541	HUMAN_OBSERVATION	NSW Dept of Planning, Industry and Environment	BioNet Atlas of NSW Wildlife	SPXO1602191Q				CC_BY_4_0	NSW Dept of Planning and Environment	UNKN			2025-05-23T21:45:20.545Z
3821	1073883600	0645ccdb-e001-4ab0-9729-51f1755e007e	64b70081-bea6-447e-96ed-d7da35a46574	Plantae	Tracheophyta	Magnoliopsida	Fabales	Fabaceae	Neptunia	Neptunia gracilis	gracilis	FORM	Neptunia gracilis f. gracilis	Neptunia gracilis f. gracilis		AU	locality withheld	New South Wales	PRESENT		ef66652d-3cc3-4140-b268-a07d1e53441b	-32.3455	147.811	100	1e-09	220	0	NA	NA	2001-02-21	21	2	2001	5580455	5353541	HUMAN_OBSERVATION	NSW Dept of Planning, Industry and Environment	BioNet Atlas of NSW Wildlife	SPJGI4170030				CC_BY_4_0	Dubbo Research Centre (Cobra St) (DWR - DLWC - DNR - DECCW)	OVGI98092900;ODXB98110200			2025-05-23T21:36:26.672Z
3822	1073844650	0645ccdb-e001-4ab0-9729-51f1755e007e	68c51151-2dab-4b37-b875-274cbf9c4d79	Plantae	Tracheophyta	Magnoliopsida	Fabales	Fabaceae	Neptunia	Neptunia gracilis	gracilis	FORM	Neptunia gracilis f. gracilis	Neptunia gracilis f. gracilis		AU	locality withheld	New South Wales	PRESENT		ef66652d-3cc3-4140-b268-a07d1e53441b	-29.7814	150.712	10	1e-09	390	0	NA	NA	2004-02-26	26	2	2004	5580455	5353541	HUMAN_OBSERVATION	NSW Dept of Planning, Industry and Environment	BioNet Atlas of NSW Wildlife	SPJGI4123610				CC_BY_4_0	Inverell Research Centre (Soil Con - DLWC - DECCW)	ODMP0311130X;VEG-MCCOSR			2025-05-23T21:36:28.110Z
3832	1074392538	0645ccdb-e001-4ab0-9729-51f1755e007e	67b707fe-d385-42d6-8ce3-724adbb3831f	Plantae	Tracheophyta	Magnoliopsida	Fabales	Fabaceae	Acacia	Acacia cana		SPECIES	Acacia cana Maiden	Acacia cana	Maiden	AU	locality withheld	New South Wales	PRESENT		ef66652d-3cc3-4140-b268-a07d1e53441b	-29.0053	141.921	100	1e-09	NA		NA	NA	1993-03-14	14	3	1993	2980855	2980855	HUMAN_OBSERVATION	NSW Dept of Planning, Industry and Environment	BioNet Atlas of NSW Wildlife	SPJGI4734213				CC_BY_4_0	NSW Dept of Planning and Environment	UNKN			2025-05-23T21:40:54.679Z
3835	4995441007	0645ccdb-e001-4ab0-9729-51f1755e007e	909a9d46-6e4b-48d1-8261-0bfe622c1fe9	Plantae	Tracheophyta	Magnoliopsida	Fabales	Fabaceae	Acacia	Acacia cana		SPECIES	Acacia cana Maiden	Acacia cana	Maiden	AU	locality withheld	New South Wales	PRESENT		ef66652d-3cc3-4140-b268-a07d1e53441b	-30.9165	141.264	10	1e-09	107	0	NA	NA	2024-09-22	22	9	2024	2980855	2980855	HUMAN_OBSERVATION	NSW Dept of Planning, Industry and Environment	BioNet Atlas of NSW Wildlife	SAOH2412040B				CC_BY_4_0	NSW Dept of Planning and Environment	OPJG03110300;OPUR13110600			2025-05-23T21:41:07.721Z
3842	5130107569	0645ccdb-e001-4ab0-9729-51f1755e007e	f8f05628-5483-4f28-87f1-8d5711cf9649	Plantae	Tracheophyta	Magnoliopsida	Fabales	Fabaceae	Neptunia	Neptunia gracilis	gracilis	FORM	Neptunia gracilis f. gracilis	Neptunia gracilis f. gracilis		AU	locality withheld	New South Wales	PRESENT	1	ef66652d-3cc3-4140-b268-a07d1e53441b	-29.2458	149.319	5	1e-09	NA		NA	NA	2024-03-27	27	3	2024	5580455	5353541	HUMAN_OBSERVATION	NSW Dept of Planning, Industry and Environment	BioNet Atlas of NSW Wildlife	SPJGI8394781				CC_BY_4_0	NSW Dept of Planning and Environment	ODMP17062600			2025-05-23T21:41:41.122Z
3855	3748992542	0645ccdb-e001-4ab0-9729-51f1755e007e	d4ec4910-291f-459d-925d-0ce6e322d0e4	Plantae	Tracheophyta	Magnoliopsida	Fabales	Fabaceae	Neptunia	Neptunia gracilis	gracilis	FORM	Neptunia gracilis f. gracilis	Neptunia gracilis f. gracilis		AU	locality withheld	New South Wales	PRESENT		ef66652d-3cc3-4140-b268-a07d1e53441b	-29.6092	149.829	10	1e-09	220	0	NA	NA	2016-02-03	3	2	2016	5580455	5353541	HUMAN_OBSERVATION	NSW Dept of Planning, Industry and Environment	BioNet Atlas of NSW Wildlife	SPJGI7029981				CC_BY_4_0	Umwelt (Australia) Pty Limited	OIXR15021304;OJJS16072700			2025-05-23T21:43:05.066Z
3858	4894832245	0645ccdb-e001-4ab0-9729-51f1755e007e	eaeddd4e-251d-40af-9661-d7cb1d4f5d42	Plantae	Tracheophyta	Magnoliopsida	Fabales	Fabaceae	Acacia	Acacia cana		SPECIES	Acacia cana Maiden	Acacia cana	Maiden	AU	locality withheld	New South Wales	PRESENT		ef66652d-3cc3-4140-b268-a07d1e53441b	-29.2314	141.323	10	1e-09	NA		NA	NA	2022-09-27	27	9	2022	2980855	2980855	HUMAN_OBSERVATION	NSW Dept of Planning, Industry and Environment	BioNet Atlas of NSW Wildlife	SLHPI0030429				CC_BY_4_0	NSW National Parks and Wildlife Service	OPUR21082300			2025-05-23T21:43:12.658Z
3876	1070212162	0645ccdb-e001-4ab0-9729-51f1755e007e	e2ab609f-ac2f-435b-8007-bb699467f058	Plantae	Tracheophyta	Magnoliopsida	Fabales	Fabaceae	Neptunia	Neptunia gracilis	gracilis	FORM	Neptunia gracilis f. gracilis	Neptunia gracilis f. gracilis		AU	locality withheld	New South Wales	PRESENT		ef66652d-3cc3-4140-b268-a07d1e53441b	-29.3221	150.912	200	1e-09	NA		NA	NA	2009-11-24	24	11	2009	5580455	5353541	HUMAN_OBSERVATION	NSW Dept of Planning, Industry and Environment	BioNet Atlas of NSW Wildlife	SDMPI0513459				CC_BY_4_0	NSW National Parks and Wildlife Service	ODMP08072300			2025-05-23T21:45:34.599Z
3881	1072938953	0645ccdb-e001-4ab0-9729-51f1755e007e	d3329f8c-4a65-43e8-9410-aaa47a2138a4	Plantae	Tracheophyta	Magnoliopsida	Fabales	Fabaceae	Neptunia	Neptunia gracilis	gracilis	FORM	Neptunia gracilis f. gracilis	Neptunia gracilis f. gracilis		AU	locality withheld	New South Wales	PRESENT		ef66652d-3cc3-4140-b268-a07d1e53441b	-29.0888	149.393	100	1e-09	NA		NA	NA	1999-05-08	8	5	1999	5580455	5353541	HUMAN_OBSERVATION	NSW Dept of Planning, Industry and Environment	BioNet Atlas of NSW Wildlife	SPJGI3108526				CC_BY_4_0	NSW Dept of Planning and Environment	VEG-HUNJ			2025-05-23T21:39:32.489Z
3887	4895068301	0645ccdb-e001-4ab0-9729-51f1755e007e	34cfeb1f-3048-46ec-af45-7acc6614b843	Plantae	Tracheophyta	Magnoliopsida	Fabales	Fabaceae	Neptunia	Neptunia gracilis	gracilis	FORM	Neptunia gracilis f. gracilis	Neptunia gracilis f. gracilis		AU	locality withheld	New South Wales	PRESENT		ef66652d-3cc3-4140-b268-a07d1e53441b	-32.4813	150.944	20	1e-09	NA		NA	NA	2020-05-14	14	5	2020	5580455	5353541	HUMAN_OBSERVATION	NSW Dept of Planning, Industry and Environment	BioNet Atlas of NSW Wildlife	SDFKI0072019				CC_BY_4_0	NSW National Parks and Wildlife Service	ODMP07030702;OJJS18082700			2025-05-23T21:42:21.184Z
3909	1074391805	0645ccdb-e001-4ab0-9729-51f1755e007e	d2145628-a240-4eff-b6f8-7783d662f590	Plantae	Tracheophyta	Magnoliopsida	Fabales	Fabaceae	Acacia	Acacia cana		SPECIES	Acacia cana Maiden	Acacia cana	Maiden	AU	locality withheld	New South Wales	PRESENT		ef66652d-3cc3-4140-b268-a07d1e53441b	-29.0806	141.865	100	1e-09	NA		NA	NA	1993-03-10	10	3	1993	2980855	2980855	HUMAN_OBSERVATION	NSW Dept of Planning, Industry and Environment	BioNet Atlas of NSW Wildlife	SPJGI4733468				CC_BY_4_0	NSW Dept of Planning and Environment	UNKN			2025-05-23T21:43:26.677Z
3925	1073853414	0645ccdb-e001-4ab0-9729-51f1755e007e	7ede3bc5-bbf0-41e5-a32b-27614e5ed350	Plantae	Tracheophyta	Magnoliopsida	Fabales	Fabaceae	Neptunia	Neptunia gracilis	gracilis	FORM	Neptunia gracilis f. gracilis	Neptunia gracilis f. gracilis		AU	locality withheld	New South Wales	PRESENT		ef66652d-3cc3-4140-b268-a07d1e53441b	-32.1813	150.309	10	1e-09	NA		NA	NA	2010-04-14	14	4	2010	5580455	5353541	HUMAN_OBSERVATION	NSW Dept of Planning, Industry and Environment	BioNet Atlas of NSW Wildlife	SPJGI4132397				CC_BY_4_0	NSW Dept of Planning and Environment	VEG-HUXCH;VEG-RUSSL			2025-05-23T21:36:55.696Z
3930	1072975424	0645ccdb-e001-4ab0-9729-51f1755e007e	2b5573c2-2495-4c6b-84bf-20a9af403149	Plantae	Tracheophyta	Magnoliopsida	Fabales	Fabaceae	Neptunia	Neptunia gracilis	gracilis	FORM	Neptunia gracilis f. gracilis	Neptunia gracilis f. gracilis		AU	locality withheld	New South Wales	PRESENT		ef66652d-3cc3-4140-b268-a07d1e53441b	-29.8475	149.927	100	1e-09	260	0	NA	NA	2001-03-25	25	3	2001	5580455	5353541	HUMAN_OBSERVATION	NSW Dept of Planning, Industry and Environment	BioNet Atlas of NSW Wildlife	SPJGI3145455				CC_BY_4_0	NSW Dept of Planning and Environment	OTMM98062600			2025-05-23T21:37:32.338Z
3939	1072937097	0645ccdb-e001-4ab0-9729-51f1755e007e	630ec5d3-a708-4514-8efc-166436e015c0	Plantae	Tracheophyta	Magnoliopsida	Fabales	Fabaceae	Neptunia	Neptunia gracilis	gracilis	FORM	Neptunia gracilis f. gracilis	Neptunia gracilis f. gracilis		AU	locality withheld	New South Wales	PRESENT		ef66652d-3cc3-4140-b268-a07d1e53441b	-28.896	149.691	100	1e-09	NA		NA	NA	1999-04-15	15	4	1999	5580455	5353541	HUMAN_OBSERVATION	NSW Dept of Planning, Industry and Environment	BioNet Atlas of NSW Wildlife	SPJGI3106544				CC_BY_4_0	NSW Dept of Planning and Environment	VEG-HUNJ			2025-05-23T21:44:42.020Z
3953	1452679665	0645ccdb-e001-4ab0-9729-51f1755e007e	6a0b2bec-33d6-4d09-af70-f8acd04d7b45	Plantae	Tracheophyta	Magnoliopsida	Fabales	Fabaceae	Neptunia	Neptunia gracilis	gracilis	FORM	Neptunia gracilis f. gracilis	Neptunia gracilis f. gracilis		AU	locality withheld	New South Wales	PRESENT		ef66652d-3cc3-4140-b268-a07d1e53441b	-31.4179	150.653	1000	1e-09	NA		NA	NA	2010-04-06	6	4	2010	5580455	5353541	HUMAN_OBSERVATION	NSW Dept of Planning, Industry and Environment	BioNet Atlas of NSW Wildlife	SJJSI0189139				CC_BY_4_0	NSW Dept of Planning and Environment	ODMP02101502			2025-05-23T21:36:30.819Z
3959	4017997542	0645ccdb-e001-4ab0-9729-51f1755e007e	b3e7ab7d-a866-4499-a4e2-17baf89c8fc6	Plantae	Tracheophyta	Magnoliopsida	Fabales	Fabaceae	Neptunia	Neptunia gracilis	gracilis	FORM	Neptunia gracilis f. gracilis	Neptunia gracilis f. gracilis		AU	locality withheld	New South Wales	PRESENT		ef66652d-3cc3-4140-b268-a07d1e53441b	-32.1415	150.599	10	1e-09	NA		NA	NA	2021-02-22/2021-02-25		2	2021	5580455	5353541	HUMAN_OBSERVATION	NSW Dept of Planning, Industry and Environment	BioNet Atlas of NSW Wildlife	SDMPI1041492				CC_BY_4_0	NSW National Parks and Wildlife Service	ODMP07030700;OJJS19052901;ODMP22030305			2025-05-23T21:36:55.598Z
3982	5068072383	0645ccdb-e001-4ab0-9729-51f1755e007e	5ce3ab32-9fc8-44a6-bde9-64776f1b976c	Plantae	Tracheophyta	Magnoliopsida	Fabales	Fabaceae	Neptunia	Neptunia gracilis	gracilis	FORM	Neptunia gracilis f. gracilis	Neptunia gracilis f. gracilis		AU	locality withheld	New South Wales	PRESENT		ef66652d-3cc3-4140-b268-a07d1e53441b	-31.0891	150.349	100	1e-09	274	0	NA	NA	2004-02-15	15	2	2004	5580455	5353541	HUMAN_OBSERVATION	NSW Dept of Planning, Industry and Environment	BioNet Atlas of NSW Wildlife	SPJGI3624281				CC_BY_4_0	Royal Botanic Gardens and Domain Trust	OJKP98031703;VEG-ALLC;VEG-HOSJ			2025-05-23T21:36:35.250Z
4002	4054493329	0645ccdb-e001-4ab0-9729-51f1755e007e	0d15208d-e01e-4bfe-bddd-38cc6546165b	Plantae	Tracheophyta	Magnoliopsida	Fabales	Fabaceae	Neptunia	Neptunia gracilis	gracilis	FORM	Neptunia gracilis f. gracilis	Neptunia gracilis f. gracilis		AU	locality withheld	New South Wales	PRESENT		ef66652d-3cc3-4140-b268-a07d1e53441b	-29.7529	149.655	50	1e-09	NA		NA	NA	1998-03-19	19	3	1998	5580455	5353541	HUMAN_OBSERVATION	NSW Dept of Planning, Industry and Environment	BioNet Atlas of NSW Wildlife	SPJGI6995410				CC_BY_4_0	NSW Dept of Planning and Environment	NSWOBS-10962;OAOH22031000			2025-05-23T21:45:23.245Z
4004	1073804822	0645ccdb-e001-4ab0-9729-51f1755e007e	18421224-c11b-45f2-b955-c2a5724096b2	Plantae	Tracheophyta	Magnoliopsida	Fabales	Fabaceae	Neptunia	Neptunia gracilis	gracilis	FORM	Neptunia gracilis f. gracilis	Neptunia gracilis f. gracilis		AU	locality withheld	New South Wales	PRESENT		ef66652d-3cc3-4140-b268-a07d1e53441b	-29.8706	150.213	10	1e-09	352	0	NA	NA	2001-01-18	18	1	2001	5580455	5353541	HUMAN_OBSERVATION	NSW Office of Environment and Heritage	BioNet Atlas of NSW Wildlife	SPJGI4082912				CC_BY_4_0	Inverell Research Centre (Soil Con - DLWC - DECCW)	VEG-JCK			2025-05-23T21:45:27.031Z
4006	5061078916	0645ccdb-e001-4ab0-9729-51f1755e007e	81e31881-3301-4e69-be0d-c7ca74a6bb48	Plantae	Tracheophyta	Magnoliopsida	Fabales	Fabaceae	Neptunia	Neptunia gracilis	gracilis	FORM	Neptunia gracilis f. gracilis	Neptunia gracilis f. gracilis		AU	locality withheld	New South Wales	PRESENT	80	ef66652d-3cc3-4140-b268-a07d1e53441b	-29.4295	150.492	20	1e-09	NA		NA	NA	2024-02-13	13	2	2024	5580455	5353541	HUMAN_OBSERVATION	NSW Dept of Planning, Industry and Environment	BioNet Atlas of NSW Wildlife	SMKVI0006407				CC_BY_4_0	NSW National Parks and Wildlife Service	OMKV2501200O			2025-05-23T21:36:55.368Z
4007	3052267679	0645ccdb-e001-4ab0-9729-51f1755e007e	504bcd53-3fe5-415f-925c-6539b1621ef8	Plantae	Tracheophyta	Magnoliopsida	Fabales	Fabaceae	Neptunia	Neptunia gracilis	gracilis	FORM	Neptunia gracilis f. gracilis	Neptunia gracilis f. gracilis		AU	locality withheld	New South Wales	PRESENT		ef66652d-3cc3-4140-b268-a07d1e53441b	-30.5142	150.175	50	1e-09	NA		NA	NA	2020-05-04	4	5	2020	5580455	5353541	HUMAN_OBSERVATION	NSW Dept of Planning, Industry and Environment	BioNet Atlas of NSW Wildlife	SPJGI6695894				CC_BY_4_0	NSW National Parks and Wildlife Service	OJJS17032800			2025-05-23T21:45:44.535Z
4012	4894672640	0645ccdb-e001-4ab0-9729-51f1755e007e	a66eddfc-f173-495f-8a15-0091ea48a363	Plantae	Tracheophyta	Magnoliopsida	Fabales	Fabaceae	Neptunia	Neptunia gracilis	gracilis	FORM	Neptunia gracilis f. gracilis	Neptunia gracilis f. gracilis		AU	locality withheld	New South Wales	PRESENT		ef66652d-3cc3-4140-b268-a07d1e53441b	-29.4836	149.866	50	1e-09	NA		NA	NA	2021-04-28	28	4	2021	5580455	5353541	HUMAN_OBSERVATION	NSW Dept of Planning, Industry and Environment	BioNet Atlas of NSW Wildlife	SLHPI0071304				CC_BY_4_0	NSW National Parks and Wildlife Service	OJJS20083102			2025-05-23T21:46:10.918Z
4025	1074124246	0645ccdb-e001-4ab0-9729-51f1755e007e	6942cfbc-e3bf-45d8-8cdc-2045228802e0	Plantae	Tracheophyta	Magnoliopsida	Fabales	Fabaceae	Neptunia	Neptunia gracilis	gracilis	FORM	Neptunia gracilis f. gracilis	Neptunia gracilis f. gracilis		AU	locality withheld	New South Wales	PRESENT		ef66652d-3cc3-4140-b268-a07d1e53441b	-31.5015	147.74	10	1e-09	NA		NA	NA	2011-03-30	30	3	2011	5580455	5353541	HUMAN_OBSERVATION	NSW Dept of Planning, Industry and Environment	BioNet Atlas of NSW Wildlife	SPJGI4454579				CC_BY_4_0	NSW Dept of Planning and Environment	MAZT-035;OSNA97102200			2025-05-23T21:36:36.880Z
4081	1073436527	0645ccdb-e001-4ab0-9729-51f1755e007e	a97205ff-3135-4a11-a586-2895ab446a06	Plantae	Tracheophyta	Magnoliopsida	Fabales	Fabaceae	Neptunia	Neptunia gracilis	gracilis	FORM	Neptunia gracilis f. gracilis	Neptunia gracilis f. gracilis		AU	locality withheld	New South Wales	PRESENT		ef66652d-3cc3-4140-b268-a07d1e53441b	-30.0783	149.676	10	1e-09	241	0	NA	NA	2001-12-12	12	12	2001	5580455	5353541	HUMAN_OBSERVATION	NSW Dept of Planning, Industry and Environment	BioNet Atlas of NSW Wildlife	SPJGI3655933				CC_BY_4_0	Inverell Research Centre (Soil Con - DLWC - DECCW)	ODMP99111100			2025-05-23T21:45:06.171Z
4083	3891855158	0645ccdb-e001-4ab0-9729-51f1755e007e	b6f6af0b-8348-416b-87ec-99412b2d8855	Plantae	Tracheophyta	Magnoliopsida	Fabales	Fabaceae	Neptunia	Neptunia gracilis	gracilis	FORM	Neptunia gracilis f. gracilis	Neptunia gracilis f. gracilis		AU	locality withheld	New South Wales	PRESENT		ef66652d-3cc3-4140-b268-a07d1e53441b	-29.0696	149.387	10	1e-09	NA		NA	NA	2022-05-20	20	5	2022	5580455	5353541	HUMAN_OBSERVATION	NSW Dept of Planning, Industry and Environment	BioNet Atlas of NSW Wildlife	SPJGI7268118				CC_BY_4_0	NSW National Parks and Wildlife Service	OIXR15060901			2025-05-23T21:45:11.659Z
4127	4982702473	0645ccdb-e001-4ab0-9729-51f1755e007e	08498ff6-fb61-4c33-bb34-315795930a4d	Plantae	Tracheophyta	Magnoliopsida	Fabales	Fabaceae	Neptunia	Neptunia gracilis	gracilis	FORM	Neptunia gracilis f. gracilis	Neptunia gracilis f. gracilis		AU	locality withheld	New South Wales	PRESENT	1	ef66652d-3cc3-4140-b268-a07d1e53441b	-29.2618	149.394	5	1e-09	NA		NA	NA	2021-06-23	23	6	2021	5580455	5353541	HUMAN_OBSERVATION	NSW Dept of Planning, Industry and Environment	BioNet Atlas of NSW Wildlife	SPJGI8344759				CC_BY_4_0	NSW Dept of Planning and Environment	ODMP21080604;OAAN23120600			2025-05-23T21:40:16.326Z
4189	1073844811	0645ccdb-e001-4ab0-9729-51f1755e007e	dca2d8df-81bc-4742-bb79-a87581d9d555	Plantae	Tracheophyta	Magnoliopsida	Fabales	Fabaceae	Neptunia	Neptunia gracilis	gracilis	FORM	Neptunia gracilis f. gracilis	Neptunia gracilis f. gracilis		AU	locality withheld	New South Wales	PRESENT		ef66652d-3cc3-4140-b268-a07d1e53441b	-29.162	151.17	10	1e-09	445	0	NA	NA	2004-03-18	18	3	2004	5580455	5353541	HUMAN_OBSERVATION	NSW Dept of Planning, Industry and Environment	BioNet Atlas of NSW Wildlife	SPJGI4123791				CC_BY_4_0	Inverell Research Centre (Soil Con - DLWC - DECCW)	VEG-MCCOSR;VEG-KORG			2025-05-23T21:45:34.638Z
4192	2806535809	0645ccdb-e001-4ab0-9729-51f1755e007e	f8b41693-9396-4bcd-9b7d-b4d2c278e01d	Plantae	Tracheophyta	Magnoliopsida	Fabales	Fabaceae	Neptunia	Neptunia gracilis	gracilis	FORM	Neptunia gracilis f. gracilis	Neptunia gracilis f. gracilis		AU	locality withheld	New South Wales	PRESENT	5	ef66652d-3cc3-4140-b268-a07d1e53441b	-30.7365	147.604	5	1e-09	NA		NA	NA	2014-05-28	28	5	2014	5580455	5353541	HUMAN_OBSERVATION	NSW Dept of Planning, Industry and Environment	BioNet Atlas of NSW Wildlife	SPJGI6146784				CC_BY_4_0	NSW Dept of Planning and Environment				2025-05-23T21:45:46.220Z
4194	2806087254	0645ccdb-e001-4ab0-9729-51f1755e007e	2416d5d9-25cb-4bde-9def-ed78ca03c4b6	Plantae	Tracheophyta	Magnoliopsida	Fabales	Fabaceae	Neptunia	Neptunia gracilis	gracilis	FORM	Neptunia gracilis f. gracilis	Neptunia gracilis f. gracilis		AU	locality withheld	New South Wales	PRESENT		ef66652d-3cc3-4140-b268-a07d1e53441b	-32.3791	150.749	4	1e-09	235	0	NA	NA	2012-04-29	29	4	2012	5580455	5353541	HUMAN_OBSERVATION	NSW Dept of Planning, Industry and Environment	BioNet Atlas of NSW Wildlife	SPJGI5124386				CC_BY_4_0	FloraSearch Pty Ltd (Colin Bower)	OSOH05091600			2025-05-23T21:45:30.858Z
4198	4983487531	0645ccdb-e001-4ab0-9729-51f1755e007e	44ad1e92-33ce-4450-888a-5b9ea55284ce	Plantae	Tracheophyta	Magnoliopsida	Fabales	Fabaceae	Acacia	Acacia cana		SPECIES	Acacia cana Maiden	Acacia cana	Maiden	AU	locality withheld	New South Wales	PRESENT	2	ef66652d-3cc3-4140-b268-a07d1e53441b	-29.6805	141.659	10	1e-09	179	0	NA	NA	2024-09-10	10	9	2024	2980855	2980855	HUMAN_OBSERVATION	NSW Dept of Planning, Industry and Environment	BioNet Atlas of NSW Wildlife	SPJGI8540509				CC_BY_4_0	NSW Dept of Planning and Environment	BINNSD;COND			2025-05-23T21:45:41.081Z
4203	1072936967	0645ccdb-e001-4ab0-9729-51f1755e007e	8da39a29-2f55-4e4e-9eee-f8632eac452f	Plantae	Tracheophyta	Magnoliopsida	Fabales	Fabaceae	Neptunia	Neptunia gracilis	gracilis	FORM	Neptunia gracilis f. gracilis	Neptunia gracilis f. gracilis		AU	locality withheld	New South Wales	PRESENT		ef66652d-3cc3-4140-b268-a07d1e53441b	-28.6692	150.318	100	1e-09	NA		NA	NA	1999-04-14	14	4	1999	5580455	5353541	HUMAN_OBSERVATION	NSW Dept of Planning, Industry and Environment	BioNet Atlas of NSW Wildlife	SPJGI3106402				CC_BY_4_0	NSW Dept of Planning and Environment	VEG-HUNJ			2025-05-23T21:46:03.823Z
4204	2873646492	0645ccdb-e001-4ab0-9729-51f1755e007e	61665131-6bfd-449b-bda0-d4ec907f661d	Plantae	Tracheophyta	Magnoliopsida	Fabales	Fabaceae	Neptunia	Neptunia gracilis	gracilis	FORM	Neptunia gracilis f. gracilis	Neptunia gracilis f. gracilis		AU	locality withheld	New South Wales	PRESENT		ef66652d-3cc3-4140-b268-a07d1e53441b	-29.4048	149.922	100	1e-09	NA		NA	NA	2020-02-17	17	2	2020	5580455	5353541	HUMAN_OBSERVATION	NSW Dept of Planning, Industry and Environment	BioNet Atlas of NSW Wildlife	SJJSI1310749				CC_BY_4_0	NSW National Parks and Wildlife Service	OIXR16051100			2025-05-23T21:38:04.539Z
4262	3749000772	0645ccdb-e001-4ab0-9729-51f1755e007e	f23be27d-83dd-4441-b15d-e95ceefe23ca	Plantae	Tracheophyta	Magnoliopsida	Fabales	Fabaceae	Acacia	Acacia cana		SPECIES	Acacia cana Maiden	Acacia cana	Maiden	AU	locality withheld	New South Wales	PRESENT		ef66652d-3cc3-4140-b268-a07d1e53441b	-32.072	146.788	20	1e-09	NA		NA	NA	2008-10-10	10	10	2008	2980855	2980855	HUMAN_OBSERVATION	NSW Dept of Planning, Industry and Environment	BioNet Atlas of NSW Wildlife	SPJGI7002026				CC_BY_4_0	NSW Department of Primary Industries Forests	BINNSD			2025-05-23T21:45:12.837Z
4276	1072981887	0645ccdb-e001-4ab0-9729-51f1755e007e	c574f9db-0e4d-4910-89f2-431be37b4334	Plantae	Tracheophyta	Magnoliopsida	Fabales	Fabaceae	Neptunia	Neptunia gracilis	gracilis	FORM	Neptunia gracilis f. gracilis	Neptunia gracilis f. gracilis		AU	locality withheld	New South Wales	PRESENT		ef66652d-3cc3-4140-b268-a07d1e53441b	-30.04	149.891	100	1e-09	NA		NA	NA	2001-09-19	19	9	2001	5580455	5353541	HUMAN_OBSERVATION	NSW Dept of Planning, Industry and Environment	BioNet Atlas of NSW Wildlife	SPJGI3152149				CC_BY_4_0	NSW Dept of Planning and Environment	BINNSD			2025-05-23T21:43:14.895Z
4291	5061097426	0645ccdb-e001-4ab0-9729-51f1755e007e	a99a20ef-1be7-4f64-85c3-f60d53f47bb7	Plantae	Tracheophyta	Magnoliopsida	Fabales	Fabaceae	Neptunia	Neptunia gracilis	gracilis	FORM	Neptunia gracilis f. gracilis	Neptunia gracilis f. gracilis		AU	locality withheld	New South Wales	PRESENT	100	ef66652d-3cc3-4140-b268-a07d1e53441b	-29.4356	150.503	20	1e-09	NA		NA	NA	2024-02-06	6	2	2024	5580455	5353541	HUMAN_OBSERVATION	NSW Dept of Planning, Industry and Environment	BioNet Atlas of NSW Wildlife	SMKVI0005842				CC_BY_4_0	NSW National Parks and Wildlife Service	OMKV2501200O			2025-05-23T21:43:12.297Z
4298	1452033372	0645ccdb-e001-4ab0-9729-51f1755e007e	0cf78f3a-3c83-42ad-ac52-1ebe20eacf4e	Plantae	Tracheophyta	Magnoliopsida	Fabales	Fabaceae	Neptunia	Neptunia gracilis	gracilis	FORM	Neptunia gracilis f. gracilis	Neptunia gracilis f. gracilis		AU	locality withheld	New South Wales	PRESENT		ef66652d-3cc3-4140-b268-a07d1e53441b	-31.3211	150.46	3	1e-09	NA		NA	NA	2012-05-03	3	5	2012	5580455	5353541	HUMAN_OBSERVATION	NSW Dept of Planning, Industry and Environment	BioNet Atlas of NSW Wildlife	SIXRI0996323				CC_BY_4_0	NSW Dept of Planning and Environment	ODMP99111100			2025-05-23T21:42:04.731Z
4316	5051622135	0645ccdb-e001-4ab0-9729-51f1755e007e	ddbb64c1-de5b-411b-b61b-2b902aa810d9	Plantae	Tracheophyta	Magnoliopsida	Fabales	Fabaceae	Neptunia	Neptunia gracilis	gracilis	FORM	Neptunia gracilis f. gracilis	Neptunia gracilis f. gracilis		AU	locality withheld	New South Wales	PRESENT	1	ef66652d-3cc3-4140-b268-a07d1e53441b	-32.4326	150.796	50	1e-09	NA		NA	NA	2024-02-19	19	2	2024	5580455	5353541	HUMAN_OBSERVATION	NSW Dept of Planning, Industry and Environment	BioNet Atlas of NSW Wildlife	SDFKI0356987				CC_BY_4_0	NSW National Parks and Wildlife Service	OPUR21021702			2025-05-23T21:43:30.875Z
4347	5068095140	0645ccdb-e001-4ab0-9729-51f1755e007e	f35080fe-67f5-4aad-857d-f6743a45ef13	Plantae	Tracheophyta	Magnoliopsida	Fabales	Fabaceae	Neptunia	Neptunia gracilis	gracilis	FORM	Neptunia gracilis f. gracilis	Neptunia gracilis f. gracilis		AU	locality withheld	New South Wales	PRESENT		ef66652d-3cc3-4140-b268-a07d1e53441b	-30.0196	149.98	100	1e-09	300	0	NA	NA	2004-02-24	24	2	2004	5580455	5353541	HUMAN_OBSERVATION	NSW Dept of Planning, Industry and Environment	BioNet Atlas of NSW Wildlife	SPJGI3625725				CC_BY_4_0	Royal Botanic Gardens and Domain Trust	BENJS;VEG-ALLC			2025-05-23T21:39:56.724Z
4352	4894682235	0645ccdb-e001-4ab0-9729-51f1755e007e	aeb81238-26b0-4e4d-834e-7fdaf17aff0b	Plantae	Tracheophyta	Magnoliopsida	Fabales	Fabaceae	Neptunia	Neptunia gracilis	gracilis	FORM	Neptunia gracilis f. gracilis	Neptunia gracilis f. gracilis		AU	locality withheld	New South Wales	PRESENT		ef66652d-3cc3-4140-b268-a07d1e53441b	-29.5443	149.845	50	1e-09	NA		NA	NA	2021-04-29	29	4	2021	5580455	5353541	HUMAN_OBSERVATION	NSW Dept of Planning, Industry and Environment	BioNet Atlas of NSW Wildlife	SLHPI0071514				CC_BY_4_0	NSW National Parks and Wildlife Service	OJJS20083102;OMFZ2303270Q			2025-05-23T21:38:56.737Z
4355	1452925361	0645ccdb-e001-4ab0-9729-51f1755e007e	2e79c656-c0f3-4d2d-98a0-4173681e9fd3	Plantae	Tracheophyta	Magnoliopsida	Fabales	Fabaceae	Neptunia	Neptunia gracilis	gracilis	FORM	Neptunia gracilis f. gracilis	Neptunia gracilis f. gracilis		AU	locality withheld	New South Wales	PRESENT		ef66652d-3cc3-4140-b268-a07d1e53441b	-30.883	150.673	10	1e-09	NA		NA	NA	2008-10-30	30	10	2008	5580455	5353541	HUMAN_OBSERVATION	NSW Dept of Planning, Industry and Environment	BioNet Atlas of NSW Wildlife	SPJGI5014580				CC_BY_4_0	NSW Dept of Planning and Environment	OWJS96120300			2025-05-23T21:40:07.614Z
4357	4054537719	0645ccdb-e001-4ab0-9729-51f1755e007e	ca551b66-64da-43da-a440-49a9b9a8333a	Plantae	Tracheophyta	Magnoliopsida	Fabales	Fabaceae	Neptunia	Neptunia gracilis	gracilis	FORM	Neptunia gracilis f. gracilis	Neptunia gracilis f. gracilis		AU	locality withheld	New South Wales	PRESENT		ef66652d-3cc3-4140-b268-a07d1e53441b	-31.5315	148.585	20	1e-09	NA		NA	NA	2018-11-16	16	11	2018	5580455	5353541	HUMAN_OBSERVATION	NSW Dept of Planning, Industry and Environment	BioNet Atlas of NSW Wildlife	SPJGI7003399				CC_BY_4_0	NSW Dept of Planning and Environment	ODMP09020501			2025-05-23T21:39:09.398Z
4371	2421284086	0645ccdb-e001-4ab0-9729-51f1755e007e	7ece8e80-0bc4-4163-9b30-d4ec9e89d455	Plantae	Tracheophyta	Magnoliopsida	Fabales	Fabaceae	Neptunia	Neptunia gracilis	gracilis	FORM	Neptunia gracilis f. gracilis	Neptunia gracilis f. gracilis		AU	locality withheld	New South Wales	PRESENT		ef66652d-3cc3-4140-b268-a07d1e53441b	-30.2712	149.773	1000	1e-09	NA		NA	NA	2018-11-14	14	11	2018	5580455	5353541	HUMAN_OBSERVATION	NSW Dept of Planning, Industry and Environment	BioNet Atlas of NSW Wildlife	SJJSI0924053				CC_BY_4_0	NSW National Parks and Wildlife Service	OJJS18041000			2025-05-23T21:36:40.508Z
4413	1074427233	0645ccdb-e001-4ab0-9729-51f1755e007e	4526cee5-c9f0-4d90-9583-166704c8d02b	Plantae	Tracheophyta	Magnoliopsida	Fabales	Fabaceae	Neptunia	Neptunia gracilis	gracilis	FORM	Neptunia gracilis f. gracilis	Neptunia gracilis f. gracilis		AU	locality withheld	New South Wales	PRESENT		ef66652d-3cc3-4140-b268-a07d1e53441b	-32.3957	150.833	100	1e-09	NA		NA	NA	2013-05-01	1	5	2013	5580455	5353541	HUMAN_OBSERVATION	NSW Dept of Planning, Industry and Environment	BioNet Atlas of NSW Wildlife	SPJGI4816339				CC_BY_4_0	Umwelt (Australia) Pty Limited	OIXR13082600;OIXR13082602			2025-05-23T21:36:23.902Z
4422	3901713754	0645ccdb-e001-4ab0-9729-51f1755e007e	dedb2b87-60e9-435d-bea5-ce7bf3a253a5	Plantae	Tracheophyta	Magnoliopsida	Fabales	Fabaceae	Neptunia	Neptunia gracilis	gracilis	FORM	Neptunia gracilis f. gracilis	Neptunia gracilis f. gracilis		AU	locality withheld	New South Wales	PRESENT	40	ef66652d-3cc3-4140-b268-a07d1e53441b	-32.2349	150.843	10	1e-09	NA		NA	NA	2020-04-29	29	4	2020	5580455	5353541	HUMAN_OBSERVATION	NSW Dept of Planning, Industry and Environment	BioNet Atlas of NSW Wildlife	SPJGI6460269				CC_BY_4_0	Eastcoast Flora Survey (Stephen Bell)	OSYK01010400			2025-05-23T21:38:38.371Z
4423	3748904005	0645ccdb-e001-4ab0-9729-51f1755e007e	6e79c891-f5ee-4885-acea-726ce49c3938	Plantae	Tracheophyta	Magnoliopsida	Fabales	Fabaceae	Neptunia	Neptunia gracilis	gracilis	FORM	Neptunia gracilis f. gracilis	Neptunia gracilis f. gracilis		AU	locality withheld	New South Wales	PRESENT		ef66652d-3cc3-4140-b268-a07d1e53441b	-29.6367	149.819	20	1e-09	NA		NA	NA	2016-02-01	1	2	2016	5580455	5353541	HUMAN_OBSERVATION	NSW Dept of Planning, Industry and Environment	BioNet Atlas of NSW Wildlife	SPJGI7029255				CC_BY_4_0	Umwelt (Australia) Pty Limited	OIXR15021304			2025-05-23T21:36:40.848Z
4433	1072309382	0645ccdb-e001-4ab0-9729-51f1755e007e	21a897b9-0985-40f8-a308-13b7d57c60fe	Plantae	Tracheophyta	Magnoliopsida	Fabales	Fabaceae	Neptunia	Neptunia gracilis	gracilis	FORM	Neptunia gracilis f. gracilis	Neptunia gracilis f. gracilis		AU	locality withheld	New South Wales	PRESENT		ef66652d-3cc3-4140-b268-a07d1e53441b	-31.3115	147.669	100	1e-09	NA		NA	NA	1992-05-06	6	5	1992	5580455	5353541	HUMAN_OBSERVATION	NSW Dept of Planning, Industry and Environment	BioNet Atlas of NSW Wildlife	SPJGI2407361				CC_BY_4_0	NSW Dept of Planning and Environment	ROBJA			2025-05-23T21:36:11.130Z
4436	1074392574	0645ccdb-e001-4ab0-9729-51f1755e007e	3069be45-753e-4b24-99c6-b0cf2d247b34	Plantae	Tracheophyta	Magnoliopsida	Fabales	Fabaceae	Neptunia	Neptunia gracilis	gracilis	FORM	Neptunia gracilis f. gracilis	Neptunia gracilis f. gracilis		AU	locality withheld	New South Wales	PRESENT		ef66652d-3cc3-4140-b268-a07d1e53441b	-29.0053	141.921	100	1e-09	NA		NA	NA	1993-03-14	14	3	1993	5580455	5353541	HUMAN_OBSERVATION	NSW Dept of Planning, Industry and Environment	BioNet Atlas of NSW Wildlife	SPJGI4734231				CC_BY_4_0	NSW Dept of Planning and Environment	UNKN			2025-05-23T21:36:17.919Z
4477	1072974173	0645ccdb-e001-4ab0-9729-51f1755e007e	28f19b18-a2f8-40fc-b9f0-e51e082abef9	Plantae	Tracheophyta	Magnoliopsida	Fabales	Fabaceae	Acacia	Acacia cana		SPECIES	Acacia cana Maiden	Acacia cana	Maiden	AU	locality withheld	New South Wales	PRESENT		ef66652d-3cc3-4140-b268-a07d1e53441b	-29.2499	142.254	100	1e-09	NA		NA	NA	1991-08-18	18	8	1991	2980855	2980855	HUMAN_OBSERVATION	NSW Dept of Planning, Industry and Environment	BioNet Atlas of NSW Wildlife	SPJGI3144350				CC_BY_4_0	NSW Dept of Planning and Environment	PRER			2025-05-23T21:45:58.467Z
4492	1072991995	0645ccdb-e001-4ab0-9729-51f1755e007e	676c5df7-32ba-4f20-84ba-f245bba8525b	Plantae	Tracheophyta	Magnoliopsida	Fabales	Fabaceae	Neptunia	Neptunia gracilis	gracilis	FORM	Neptunia gracilis f. gracilis	Neptunia gracilis f. gracilis		AU	locality withheld	New South Wales	PRESENT		ef66652d-3cc3-4140-b268-a07d1e53441b	-28.7731	150.686	100	1e-09	259	0	NA	NA	2002-02-26	26	2	2002	5580455	5353541	HUMAN_OBSERVATION	NSW Dept of Planning, Industry and Environment	BioNet Atlas of NSW Wildlife	SPJGI3162187				CC_BY_4_0	NSW Dept of Planning and Environment	VEG-MCCOSR			2025-05-23T21:38:50.168Z
4494	1073802412	0645ccdb-e001-4ab0-9729-51f1755e007e	fcf24957-d74d-4458-ac86-71f8e022a8b7	Plantae	Tracheophyta	Magnoliopsida	Fabales	Fabaceae	Neptunia	Neptunia gracilis	gracilis	FORM	Neptunia gracilis f. gracilis	Neptunia gracilis f. gracilis		AU	locality withheld	New South Wales	PRESENT		ef66652d-3cc3-4140-b268-a07d1e53441b	-29.5367	150.213	10	1e-09	255	0	NA	NA	2001-02-12	12	2	2001	5580455	5353541	HUMAN_OBSERVATION	NSW Office of Environment and Heritage	BioNet Atlas of NSW Wildlife	SPJGI4080564				CC_BY_4_0	Inverell Research Centre (Soil Con - DLWC - DECCW)	OKEP-LI			2025-05-23T21:47:24.973Z
4498	5068095486	0645ccdb-e001-4ab0-9729-51f1755e007e	bbc3b53e-ccd2-4aff-9fa6-893481cea416	Plantae	Tracheophyta	Magnoliopsida	Fabales	Fabaceae	Neptunia	Neptunia gracilis	gracilis	FORM	Neptunia gracilis f. gracilis	Neptunia gracilis f. gracilis		AU	locality withheld	New South Wales	PRESENT		ef66652d-3cc3-4140-b268-a07d1e53441b	-31.4711	150.452	100	1e-09	303	0	NA	NA	2003-02-22	22	2	2003	5580455	5353541	HUMAN_OBSERVATION	NSW Dept of Planning, Industry and Environment	BioNet Atlas of NSW Wildlife	SPJGI3621923				CC_BY_4_0	Royal Botanic Gardens and Domain Trust	OPXE9706271J;VEG-ALLC			2025-05-23T21:39:29.585Z
4518	1072265024	0645ccdb-e001-4ab0-9729-51f1755e007e	c286483a-f645-49de-8485-64d3b23b9a88	Plantae	Tracheophyta	Magnoliopsida	Fabales	Fabaceae	Neptunia	Neptunia gracilis	gracilis	FORM	Neptunia gracilis f. gracilis	Neptunia gracilis f. gracilis		AU	locality withheld	New South Wales	PRESENT		ef66652d-3cc3-4140-b268-a07d1e53441b	-29.3264	149.151	100	1e-09	NA		NA	NA	2000-05-10	10	5	2000	5580455	5353541	HUMAN_OBSERVATION	NSW Dept of Planning, Industry and Environment	BioNet Atlas of NSW Wildlife	SPJGI2362593				CC_BY_4_0	NSW Dept of Planning and Environment	VEG-KMM			2025-05-23T21:36:53.367Z
4548	1072935749	0645ccdb-e001-4ab0-9729-51f1755e007e	a04a909a-4f97-4db5-b7c1-69333c9aa303	Plantae	Tracheophyta	Magnoliopsida	Fabales	Fabaceae	Neptunia	Neptunia gracilis	gracilis	FORM	Neptunia gracilis f. gracilis	Neptunia gracilis f. gracilis		AU	locality withheld	New South Wales	PRESENT		ef66652d-3cc3-4140-b268-a07d1e53441b	-29.5133	148.575	100	1e-09	NA		NA	NA	1999-03-19	19	3	1999	5580455	5353541	HUMAN_OBSERVATION	NSW Dept of Planning, Industry and Environment	BioNet Atlas of NSW Wildlife	SPJGI3105216				CC_BY_4_0	NSW Dept of Planning and Environment	VEG-HUNJ			2025-05-23T21:37:07.077Z
4568	1072919207	0645ccdb-e001-4ab0-9729-51f1755e007e	d8cf8203-c14c-4214-a98b-db9a58163550	Plantae	Tracheophyta	Magnoliopsida	Fabales	Fabaceae	Neptunia	Neptunia gracilis	gracilis	FORM	Neptunia gracilis f. gracilis	Neptunia gracilis f. gracilis		AU	locality withheld	New South Wales	PRESENT		ef66652d-3cc3-4140-b268-a07d1e53441b	-30.2098	149.479	100	1e-09	195	0	NA	NA	2002-04-06	6	4	2002	5580455	5353541	HUMAN_OBSERVATION	NSW Dept of Planning, Industry and Environment	BioNet Atlas of NSW Wildlife	SPJGI3088454				CC_BY_4_0	NSW Dept of Planning and Environment	WHIE-035			2025-05-23T21:39:42.551Z
4585	3809133424	0645ccdb-e001-4ab0-9729-51f1755e007e	efe51c15-a629-4139-afe2-1c3ba42957e2	Plantae	Tracheophyta	Magnoliopsida	Fabales	Fabaceae	Neptunia	Neptunia gracilis	gracilis	FORM	Neptunia gracilis f. gracilis	Neptunia gracilis f. gracilis		AU	locality withheld	New South Wales	PRESENT		ef66652d-3cc3-4140-b268-a07d1e53441b	-29.0811	149.016	10	1e-09	NA		NA	NA	2009-03-08	8	3	2009	5580455	5353541	HUMAN_OBSERVATION	NSW Dept of Planning, Industry and Environment	BioNet Atlas of NSW Wildlife	SPJGI3976452				CC_BY_4_0	NSW Dept of Planning and Environment	NASSM;VEG-MCCOSR;VEG-SIMS			2025-05-23T21:46:30.811Z
4595	1074154780	0645ccdb-e001-4ab0-9729-51f1755e007e	dc532472-eb2f-4250-8ee1-f41627ac2dc0	Plantae	Tracheophyta	Magnoliopsida	Fabales	Fabaceae	Neptunia	Neptunia gracilis	gracilis	FORM	Neptunia gracilis f. gracilis	Neptunia gracilis f. gracilis		AU	locality withheld	New South Wales	PRESENT		ef66652d-3cc3-4140-b268-a07d1e53441b	-28.7831	150.721	100	1e-09	236	0	NA	NA	2006-02-13	13	2	2006	5580455	5353541	HUMAN_OBSERVATION	NSW Dept of Planning, Industry and Environment	BioNet Atlas of NSW Wildlife	SPJGI4486585				CC_BY_4_0	NSW Dept of Planning and Environment	VEG-HUNJ			2025-05-23T21:47:11.695Z
4602	1073802959	0645ccdb-e001-4ab0-9729-51f1755e007e	d030da33-9112-4906-bdd8-9918a7d5f144	Plantae	Tracheophyta	Magnoliopsida	Fabales	Fabaceae	Neptunia	Neptunia gracilis	gracilis	FORM	Neptunia gracilis f. gracilis	Neptunia gracilis f. gracilis		AU	locality withheld	New South Wales	PRESENT		ef66652d-3cc3-4140-b268-a07d1e53441b	-29.7533	150.171	10	1e-09	328	0	NA	NA	2001-03-08	8	3	2001	5580455	5353541	HUMAN_OBSERVATION	NSW Office of Environment and Heritage	BioNet Atlas of NSW Wildlife	SPJGI4081088				CC_BY_4_0	Inverell Research Centre (Soil Con - DLWC - DECCW)	OKEP-LI			2025-05-23T21:38:40.523Z
4638	1072975667	0645ccdb-e001-4ab0-9729-51f1755e007e	767e4c87-a342-46ef-820f-860f2aaaf417	Plantae	Tracheophyta	Magnoliopsida	Fabales	Fabaceae	Neptunia	Neptunia gracilis	gracilis	FORM	Neptunia gracilis f. gracilis	Neptunia gracilis f. gracilis		AU	locality withheld	New South Wales	PRESENT		ef66652d-3cc3-4140-b268-a07d1e53441b	-28.898	149.196	100	1e-09	200	0	NA	NA	2001-04-01	1	4	2001	5580455	5353541	HUMAN_OBSERVATION	NSW Dept of Planning, Industry and Environment	BioNet Atlas of NSW Wildlife	SPJGI3145825				CC_BY_4_0	NSW Dept of Planning and Environment	OTMM98062600			2025-05-23T21:40:40.690Z
4648	1072973529	0645ccdb-e001-4ab0-9729-51f1755e007e	5ae653dc-428d-401a-925b-2838fb78ebbe	Plantae	Tracheophyta	Magnoliopsida	Fabales	Fabaceae	Acacia	Acacia cana		SPECIES	Acacia cana Maiden	Acacia cana	Maiden	AU	locality withheld	New South Wales	PRESENT		ef66652d-3cc3-4140-b268-a07d1e53441b	-29.0929	141.918	100	1e-09	NA		NA	NA	1991-06-20	20	6	1991	2980855	2980855	HUMAN_OBSERVATION	NSW Dept of Planning, Industry and Environment	BioNet Atlas of NSW Wildlife	SPJGI3143636				CC_BY_4_0	NSW Dept of Planning and Environment	PRER			2025-05-23T21:44:24.327Z
4655	2421592865	0645ccdb-e001-4ab0-9729-51f1755e007e	2bd2bb3f-e74c-47ce-8bba-d5627b3ab5e7	Plantae	Tracheophyta	Magnoliopsida	Fabales	Fabaceae	Neptunia	Neptunia gracilis	gracilis	FORM	Neptunia gracilis f. gracilis	Neptunia gracilis f. gracilis		AU	locality withheld	New South Wales	PRESENT		ef66652d-3cc3-4140-b268-a07d1e53441b	-28.7702	150.411	50	1e-09	NA		NA	NA	2018-10-31	31	10	2018	5580455	5353541	HUMAN_OBSERVATION	NSW Dept of Planning, Industry and Environment	BioNet Atlas of NSW Wildlife	SJJSI0942785				CC_BY_4_0	NSW National Parks and Wildlife Service	OJJS18061500			2025-05-23T21:37:41.595Z
4662	5051607205	0645ccdb-e001-4ab0-9729-51f1755e007e	3e8dc287-a055-4421-ab49-f909b0f72a58	Plantae	Tracheophyta	Magnoliopsida	Fabales	Fabaceae	Neptunia	Neptunia gracilis	gracilis	FORM	Neptunia gracilis f. gracilis	Neptunia gracilis f. gracilis		AU	locality withheld	New South Wales	PRESENT	8	ef66652d-3cc3-4140-b268-a07d1e53441b	-32.3686	150.744	50	1e-09	NA		NA	NA	2024-02-21	21	2	2024	5580455	5353541	HUMAN_OBSERVATION	NSW Dept of Planning, Industry and Environment	BioNet Atlas of NSW Wildlife	SDFKI0357974				CC_BY_4_0	NSW National Parks and Wildlife Service	OPUR22051800			2025-05-23T21:37:46.796Z
4682	1072974028	0645ccdb-e001-4ab0-9729-51f1755e007e	10d91c99-c0f2-4f60-a3f6-63122dcb2bc9	Plantae	Tracheophyta	Magnoliopsida	Fabales	Fabaceae	Acacia	Acacia cana		SPECIES	Acacia cana Maiden	Acacia cana	Maiden	AU	locality withheld	New South Wales	PRESENT		ef66652d-3cc3-4140-b268-a07d1e53441b	-29.0382	141.685	100	1e-09	NA		NA	NA	1991-08-15	15	8	1991	2980855	2980855	HUMAN_OBSERVATION	NSW Dept of Planning, Industry and Environment	BioNet Atlas of NSW Wildlife	SPJGI3144147				CC_BY_4_0	NSW Dept of Planning and Environment	LOGVS			2025-05-23T21:44:01.307Z
4707	1452033407	0645ccdb-e001-4ab0-9729-51f1755e007e	6c6dccb2-e679-4f1f-ad1b-990d4b0bfcbf	Plantae	Tracheophyta	Magnoliopsida	Fabales	Fabaceae	Neptunia	Neptunia gracilis	gracilis	FORM	Neptunia gracilis f. gracilis	Neptunia gracilis f. gracilis		AU	locality withheld	New South Wales	PRESENT		ef66652d-3cc3-4140-b268-a07d1e53441b	-31.3127	150.461	3	1e-09	NA		NA	NA	2012-05-03	3	5	2012	5580455	5353541	HUMAN_OBSERVATION	NSW Dept of Planning, Industry and Environment	BioNet Atlas of NSW Wildlife	SIXRI0996281				CC_BY_4_0	NSW Dept of Planning and Environment	ODMP99111100			2025-05-23T21:36:35.669Z
4716	2806270545	0645ccdb-e001-4ab0-9729-51f1755e007e	7ce7bdcf-c39e-4947-bb1e-3d528957946d	Plantae	Tracheophyta	Magnoliopsida	Fabales	Fabaceae	Neptunia	Neptunia gracilis	gracilis	FORM	Neptunia gracilis f. gracilis	Neptunia gracilis f. gracilis		AU	locality withheld	New South Wales	PRESENT		ef66652d-3cc3-4140-b268-a07d1e53441b	-32.5925	150.98	4	1e-09	85	0	NA	NA	2012-04-16	16	4	2012	5580455	5353541	HUMAN_OBSERVATION	NSW Dept of Planning, Industry and Environment	BioNet Atlas of NSW Wildlife	SPJGI5115243				CC_BY_4_0	FloraSearch Pty Ltd (Colin Bower)	OSOH05091600			2025-05-23T21:38:05.996Z
4718	1074434268	0645ccdb-e001-4ab0-9729-51f1755e007e	8a50d109-577d-42b5-ba9a-d0eb283ea631	Plantae	Tracheophyta	Magnoliopsida	Fabales	Fabaceae	Neptunia	Neptunia gracilis	gracilis	FORM	Neptunia gracilis f. gracilis	Neptunia gracilis f. gracilis		AU	locality withheld	New South Wales	PRESENT		ef66652d-3cc3-4140-b268-a07d1e53441b	-32.2829	150.731	100	1e-09	NA		NA	NA	2014-04-17	17	4	2014	5580455	5353541	HUMAN_OBSERVATION	NSW Dept of Planning, Industry and Environment	BioNet Atlas of NSW Wildlife	SPJGI4823341				CC_BY_4_0	Umwelt (Australia) Pty Limited	OIXR13082600;OIXR13082602			2025-05-23T21:38:09.734Z
4749	1072936158	0645ccdb-e001-4ab0-9729-51f1755e007e	f189f28d-c821-422f-8c10-7476bfebd634	Plantae	Tracheophyta	Magnoliopsida	Fabales	Fabaceae	Neptunia	Neptunia gracilis	gracilis	FORM	Neptunia gracilis f. gracilis	Neptunia gracilis f. gracilis		AU	locality withheld	New South Wales	PRESENT		ef66652d-3cc3-4140-b268-a07d1e53441b	-29.059	148.865	100	1e-09	NA		NA	NA	1999-03-22	22	3	1999	5580455	5353541	HUMAN_OBSERVATION	NSW Dept of Planning, Industry and Environment	BioNet Atlas of NSW Wildlife	SPJGI3105618				CC_BY_4_0	NSW Dept of Planning and Environment	VEG-HUNJ			2025-05-23T21:45:38.526Z
4766	1074383470	0645ccdb-e001-4ab0-9729-51f1755e007e	fedff5fd-6d04-4b3a-92ca-6b3989da39aa	Plantae	Tracheophyta	Magnoliopsida	Fabales	Fabaceae	Neptunia	Neptunia gracilis	gracilis	FORM	Neptunia gracilis f. gracilis	Neptunia gracilis f. gracilis		AU	locality withheld	New South Wales	PRESENT		ef66652d-3cc3-4140-b268-a07d1e53441b	-32.0175	150.567	10	1e-09	265	0	NA	NA	2013-03-04	4	3	2013	5580455	5353541	HUMAN_OBSERVATION	NSW Dept of Planning, Industry and Environment	BioNet Atlas of NSW Wildlife	SPJGI4725031				CC_BY_4_0	NSW Dept of Planning and Environment	ODXB98110200;OSDL13051000			2025-05-23T21:40:19.924Z
4768	1073291617	0645ccdb-e001-4ab0-9729-51f1755e007e	092c28ce-a417-4432-abd1-844496850061	Plantae	Tracheophyta	Magnoliopsida	Fabales	Fabaceae	Neptunia	Neptunia gracilis	gracilis	FORM	Neptunia gracilis f. gracilis	Neptunia gracilis f. gracilis		AU	locality withheld	New South Wales	PRESENT		ef66652d-3cc3-4140-b268-a07d1e53441b	-29.17	150.838	10	1e-09	470	0	NA	NA	2007-04-26	26	4	2007	5580455	5353541	HUMAN_OBSERVATION	NSW Dept of Planning, Industry and Environment	BioNet Atlas of NSW Wildlife	SPJGI3494771				CC_BY_4_0	NSW Dept of Planning and Environment	GILP			2025-05-23T21:44:00.444Z
4769	1072938232	0645ccdb-e001-4ab0-9729-51f1755e007e	a783e4f9-b003-4d56-96b9-f9a984516ea3	Plantae	Tracheophyta	Magnoliopsida	Fabales	Fabaceae	Neptunia	Neptunia gracilis	gracilis	FORM	Neptunia gracilis f. gracilis	Neptunia gracilis f. gracilis		AU	locality withheld	New South Wales	PRESENT		ef66652d-3cc3-4140-b268-a07d1e53441b	-29.1615	149.754	100	1e-09	NA		NA	NA	1999-05-03	3	5	1999	5580455	5353541	HUMAN_OBSERVATION	NSW Dept of Planning, Industry and Environment	BioNet Atlas of NSW Wildlife	SPJGI3107650				CC_BY_4_0	NSW Dept of Planning and Environment	VEG-HUNJ			2025-05-23T21:42:38.586Z
4815	1073832463	0645ccdb-e001-4ab0-9729-51f1755e007e	f2ca0f91-e927-443f-8deb-0a3cc5f986be	Plantae	Tracheophyta	Magnoliopsida	Fabales	Fabaceae	Neptunia	Neptunia gracilis	gracilis	FORM	Neptunia gracilis f. gracilis	Neptunia gracilis f. gracilis		AU	locality withheld	New South Wales	PRESENT		ef66652d-3cc3-4140-b268-a07d1e53441b	-29.3777	150.629	10	1e-09	410	0	NA	NA	2003-06-13	13	6	2003	5580455	5353541	HUMAN_OBSERVATION	NSW Dept of Planning, Industry and Environment	BioNet Atlas of NSW Wildlife	SPJGI4111366				CC_BY_4_0	Inverell Research Centre (Soil Con - DLWC - DECCW)	ODMP99111100;VEG-CANMS			2025-05-23T21:37:48.297Z
4834	1070369046	0645ccdb-e001-4ab0-9729-51f1755e007e	c1dd24a9-9a03-4d37-93d8-ac43805f3d46	Plantae	Tracheophyta	Magnoliopsida	Fabales	Fabaceae	Neptunia	Neptunia gracilis	gracilis	FORM	Neptunia gracilis f. gracilis	Neptunia gracilis f. gracilis		AU	locality withheld	New South Wales	PRESENT		ef66652d-3cc3-4140-b268-a07d1e53441b	-28.664	150.269	1000	1e-09	220	0	NA	NA	1998-02-20/1998-02-22		2	1998	5580455	5353541	HUMAN_OBSERVATION	NSW Dept of Planning, Industry and Environment	BioNet Atlas of NSW Wildlife	SDXB9802241S				CC_BY_4_0	NSW Dept of Planning and Environment	OSXN96111500			2025-05-23T21:46:22.447Z
4841	1935567089	0645ccdb-e001-4ab0-9729-51f1755e007e	2bb4b20b-1d00-4711-9fb4-aff12de201d5	Plantae	Tracheophyta	Magnoliopsida	Fabales	Fabaceae	Neptunia	Neptunia gracilis	gracilis	FORM	Neptunia gracilis f. gracilis	Neptunia gracilis f. gracilis		AU	locality withheld	New South Wales	PRESENT		ef66652d-3cc3-4140-b268-a07d1e53441b	-32.1787	150.908	10	1e-09	231	0	NA	NA	2004-12-21	21	12	2004	5580455	5353541	HUMAN_OBSERVATION	NSW Dept of Planning, Industry and Environment	BioNet Atlas of NSW Wildlife	SPJGI3998409				CC_BY_4_0	Hunter - Central Rivers Catchment Management Authority	ODMP00092600;VEG-MCCAA			2025-05-23T21:46:16.204Z
4859	1452030596	0645ccdb-e001-4ab0-9729-51f1755e007e	7b09820f-248f-437a-b1de-0ffdf52a38bc	Plantae	Tracheophyta	Magnoliopsida	Fabales	Fabaceae	Neptunia	Neptunia gracilis	gracilis	FORM	Neptunia gracilis f. gracilis	Neptunia gracilis f. gracilis		AU	locality withheld	New South Wales	PRESENT		ef66652d-3cc3-4140-b268-a07d1e53441b	-32.2982	150.734	10	1e-09	NA		NA	NA	2014-04-07	7	4	2014	5580455	5353541	HUMAN_OBSERVATION	NSW Dept of Planning, Industry and Environment	BioNet Atlas of NSW Wildlife	SIXRI0992164				CC_BY_4_0	NSW National Parks and Wildlife Service	OIXR13082600			2025-05-23T21:39:35.288Z
4863	1072936404	0645ccdb-e001-4ab0-9729-51f1755e007e	a6d1f6de-62f5-432e-823b-29d53f28af35	Plantae	Tracheophyta	Magnoliopsida	Fabales	Fabaceae	Neptunia	Neptunia gracilis	gracilis	FORM	Neptunia gracilis f. gracilis	Neptunia gracilis f. gracilis		AU	locality withheld	New South Wales	PRESENT		ef66652d-3cc3-4140-b268-a07d1e53441b	-28.831	149.637	100	1e-09	NA		NA	NA	1999-04-08	8	4	1999	5580455	5353541	HUMAN_OBSERVATION	NSW Dept of Planning, Industry and Environment	BioNet Atlas of NSW Wildlife	SPJGI3105922				CC_BY_4_0	NSW Dept of Planning and Environment	VEG-HUNJ			2025-05-23T21:39:49.241Z
4868	3901672497	0645ccdb-e001-4ab0-9729-51f1755e007e	5dbc65c9-0e99-4dc7-9660-3e76f53122e2	Plantae	Tracheophyta	Magnoliopsida	Fabales	Fabaceae	Neptunia	Neptunia gracilis	gracilis	FORM	Neptunia gracilis f. gracilis	Neptunia gracilis f. gracilis		AU	locality withheld	New South Wales	PRESENT	4	ef66652d-3cc3-4140-b268-a07d1e53441b	-32.213	150.824	5	1e-09	NA		NA	NA	2020-04-08	8	4	2020	5580455	5353541	HUMAN_OBSERVATION	NSW Dept of Planning, Industry and Environment	BioNet Atlas of NSW Wildlife	SPJGI6462193				CC_BY_4_0	Eastcoast Flora Survey (Stephen Bell)	OSYK01010400			2025-05-23T21:46:19.231Z
4871	4894897095	0645ccdb-e001-4ab0-9729-51f1755e007e	ff9248c2-b98c-409e-a6cb-0a3037b6854d	Plantae	Tracheophyta	Magnoliopsida	Fabales	Fabaceae	Neptunia	Neptunia gracilis	gracilis	FORM	Neptunia gracilis f. gracilis	Neptunia gracilis f. gracilis		AU	locality withheld	New South Wales	PRESENT		ef66652d-3cc3-4140-b268-a07d1e53441b	-29.502	149.889	50	1e-09	NA		NA	NA	2021-04-30	30	4	2021	5580455	5353541	HUMAN_OBSERVATION	NSW Dept of Planning, Industry and Environment	BioNet Atlas of NSW Wildlife	SLHPI0071646				CC_BY_4_0	NSW National Parks and Wildlife Service	OJJS20083102			2025-05-23T21:40:17.973Z
4882	1916576812	0645ccdb-e001-4ab0-9729-51f1755e007e	a4975caf-9123-486a-a37a-eef2ce7aaa53	Plantae	Tracheophyta	Magnoliopsida	Fabales	Fabaceae	Neptunia	Neptunia gracilis	gracilis	FORM	Neptunia gracilis f. gracilis	Neptunia gracilis f. gracilis		AU	locality withheld	New South Wales	PRESENT		ef66652d-3cc3-4140-b268-a07d1e53441b	-32.0368	147.788	100	1e-09	205	0	NA	NA	2002-05-13	13	5	2002	5580455	5353541	PRESERVED_SPECIMEN	NSW Dept of Planning, Industry and Environment	BioNet Atlas of NSW Wildlife	SPJGI4189827				CC_BY_4_0	Dubbo Research Centre (Cobra St) (DWR - DLWC - DNR - DECCW)	OVGI98092900;VEG-GROSF			2025-05-23T21:46:17.321Z
4890	4054562619	0645ccdb-e001-4ab0-9729-51f1755e007e	98387706-fe75-4fe7-a21a-5ae5950195f4	Plantae	Tracheophyta	Magnoliopsida	Fabales	Fabaceae	Neptunia	Neptunia gracilis	gracilis	FORM	Neptunia gracilis f. gracilis	Neptunia gracilis f. gracilis		AU	locality withheld	New South Wales	PRESENT		ef66652d-3cc3-4140-b268-a07d1e53441b	-29.7505	149.675	50	1e-09	NA		NA	NA	1998-03-19	19	3	1998	5580455	5353541	HUMAN_OBSERVATION	NSW Dept of Planning, Industry and Environment	BioNet Atlas of NSW Wildlife	SPJGI6995299				CC_BY_4_0	NSW Dept of Planning and Environment	NSWOBS-10962;OAOH22031000			2025-05-23T21:44:46.845Z
4896	2421621944	0645ccdb-e001-4ab0-9729-51f1755e007e	3624ed28-67a0-4f56-8022-3fe6e3b3018e	Plantae	Tracheophyta	Magnoliopsida	Fabales	Fabaceae	Neptunia	Neptunia gracilis	gracilis	FORM	Neptunia gracilis f. gracilis	Neptunia gracilis f. gracilis		AU	locality withheld	New South Wales	PRESENT	1	ef66652d-3cc3-4140-b268-a07d1e53441b	-29.1974	151.339	5	1e-09	NA		NA	NA	2019-03-27	27	3	2019	5580455	5353541	HUMAN_OBSERVATION	NSW Dept of Planning, Industry and Environment	BioNet Atlas of NSW Wildlife	SJJSI0912913				CC_BY_4_0	NSW National Parks and Wildlife Service	OJJS19043000;OJJS19043001			2025-05-23T21:46:07.223Z
4902	4142057408	0645ccdb-e001-4ab0-9729-51f1755e007e	1387f20a-2a09-4e71-91b8-a8ae3e522525	Plantae	Tracheophyta	Magnoliopsida	Fabales	Fabaceae	Neptunia	Neptunia gracilis	gracilis	FORM	Neptunia gracilis f. gracilis	Neptunia gracilis f. gracilis		AU	locality withheld	New South Wales	PRESENT		ef66652d-3cc3-4140-b268-a07d1e53441b	-29.3954	150.472	20	1e-09	NA		NA	NA	2023-03-27	27	3	2023	5580455	5353541	HUMAN_OBSERVATION	NSW Dept of Planning, Industry and Environment	BioNet Atlas of NSW Wildlife	SMFZI0185643				CC_BY_4_0	NSW National Parks and Wildlife Service	OPUR20080700			2025-05-23T21:40:20.683Z
4919	4012222625	0645ccdb-e001-4ab0-9729-51f1755e007e	c740516e-5667-4c6d-9375-0a66504d1c76	Plantae	Tracheophyta	Magnoliopsida	Fabales	Fabaceae	Neptunia	Neptunia gracilis	gracilis	FORM	Neptunia gracilis f. gracilis	Neptunia gracilis f. gracilis		AU	locality withheld	New South Wales	PRESENT		ef66652d-3cc3-4140-b268-a07d1e53441b	-29.2341	150.001	10	1e-09	NA		NA	NA	2020-03-20	20	3	2020	5580455	5353541	HUMAN_OBSERVATION	NSW Dept of Planning, Industry and Environment	BioNet Atlas of NSW Wildlife	SPJGI7469128				CC_BY_4_0	NSW Dept of Planning and Environment	OPJGI0000094			2025-05-23T21:41:37.125Z
4953	1074236626	0645ccdb-e001-4ab0-9729-51f1755e007e	a25cac23-1a28-448d-a603-b2e7846b318c	Plantae	Tracheophyta	Magnoliopsida	Fabales	Fabaceae	Neptunia	Neptunia gracilis	gracilis	FORM	Neptunia gracilis f. gracilis	Neptunia gracilis f. gracilis		AU	locality withheld	New South Wales	PRESENT		ef66652d-3cc3-4140-b268-a07d1e53441b	-29.7053	150.237	100	1e-09	372	0	NA	NA	2008-10-08	8	10	2008	5580455	5353541	HUMAN_OBSERVATION	NSW Dept of Planning, Industry and Environment	BioNet Atlas of NSW Wildlife	SPJGI4569071				CC_BY_4_0	NSW Dept of Planning and Environment	VEG-HUNJ			2025-05-23T21:44:46.306Z
4959	4060758368	0645ccdb-e001-4ab0-9729-51f1755e007e	236b0c70-1e17-4887-be19-dd799a4d31b1	Plantae	Tracheophyta	Magnoliopsida	Fabales	Fabaceae	Neptunia	Neptunia gracilis	gracilis	FORM	Neptunia gracilis f. gracilis	Neptunia gracilis f. gracilis		AU	locality withheld	New South Wales	PRESENT		ef66652d-3cc3-4140-b268-a07d1e53441b	-29.4642	147.937	20	1e-09	129	0	NA	NA	2023-01-12	12	1	2023	5580455	5353541	HUMAN_OBSERVATION	NSW Dept of Planning, Industry and Environment	BioNet Atlas of NSW Wildlife	SPJGI7542752				CC_BY_4_0	NSW Dept of Planning and Environment	BINNSD;COND			2025-05-23T21:40:28.120Z
4962	4894368312	0645ccdb-e001-4ab0-9729-51f1755e007e	31627338-19a9-4efd-b05e-f770b417ccee	Plantae	Tracheophyta	Magnoliopsida	Fabales	Fabaceae	Neptunia	Neptunia gracilis	gracilis	FORM	Neptunia gracilis f. gracilis	Neptunia gracilis f. gracilis		AU	locality withheld	New South Wales	PRESENT		ef66652d-3cc3-4140-b268-a07d1e53441b	-32.356	150.919	10	1e-09	NA		NA	NA	2018-12-10	10	12	2018	5580455	5353541	HUMAN_OBSERVATION	NSW Dept of Planning, Industry and Environment	BioNet Atlas of NSW Wildlife	SPJGI7105396				CC_BY_4_0	HunterEco	OPJGI0001119			2025-05-23T21:40:33.969Z
4978	1073831829	0645ccdb-e001-4ab0-9729-51f1755e007e	56c29712-03e9-4908-94f2-71739f0e5208	Plantae	Tracheophyta	Magnoliopsida	Fabales	Fabaceae	Neptunia	Neptunia gracilis	gracilis	FORM	Neptunia gracilis f. gracilis	Neptunia gracilis f. gracilis		AU	locality withheld	New South Wales	PRESENT		ef66652d-3cc3-4140-b268-a07d1e53441b	-29.2632	150.54	10	1e-09	360	0	NA	NA	2003-06-04	4	6	2003	5580455	5353541	HUMAN_OBSERVATION	NSW Dept of Planning, Industry and Environment	BioNet Atlas of NSW Wildlife	SPJGI4110695				CC_BY_4_0	Inverell Research Centre (Soil Con - DLWC - DECCW)	ODMP99111100;VEG-WATGC			2025-05-23T21:36:27.416Z
4991	1070213123	0645ccdb-e001-4ab0-9729-51f1755e007e	48c94a46-2b8a-4023-b64d-3b4f2b19b6fe	Plantae	Tracheophyta	Magnoliopsida	Fabales	Fabaceae	Neptunia	Neptunia gracilis	gracilis	FORM	Neptunia gracilis f. gracilis	Neptunia gracilis f. gracilis		AU	locality withheld	New South Wales	PRESENT		ef66652d-3cc3-4140-b268-a07d1e53441b	-31.3995	147.638	50	1e-09	NA		NA	NA	2010-04-29/2010-04-30		4	2010	5580455	5353541	HUMAN_OBSERVATION	NSW Dept of Planning, Industry and Environment	BioNet Atlas of NSW Wildlife	SDMPI0514436				CC_BY_4_0	NSW National Parks and Wildlife Service	ODMP08072300			2025-05-23T21:44:31.695Z
4993	1073435309	0645ccdb-e001-4ab0-9729-51f1755e007e	5b03ea97-a195-490b-9bcd-65760bcedcb7	Plantae	Tracheophyta	Magnoliopsida	Fabales	Fabaceae	Neptunia	Neptunia gracilis	gracilis	FORM	Neptunia gracilis f. gracilis	Neptunia gracilis f. gracilis		AU	locality withheld	New South Wales	PRESENT		ef66652d-3cc3-4140-b268-a07d1e53441b	-29.7125	149.565	10	1e-09	190	0	NA	NA	2002-03-08	8	3	2002	5580455	5353541	HUMAN_OBSERVATION	NSW Office of Environment and Heritage	BioNet Atlas of NSW Wildlife	SPJGI3654732				CC_BY_4_0	Inverell Research Centre (Soil Con - DLWC - DECCW)	ODMP0311130X;VEG-BSW			2025-05-23T21:44:40.407Z
5014	1073797694	0645ccdb-e001-4ab0-9729-51f1755e007e	76f757d3-b815-4ddc-914a-3157923b4574	Plantae	Tracheophyta	Magnoliopsida	Fabales	Fabaceae	Neptunia	Neptunia gracilis	gracilis	FORM	Neptunia gracilis f. gracilis	Neptunia gracilis f. gracilis		AU	locality withheld	New South Wales	PRESENT		ef66652d-3cc3-4140-b268-a07d1e53441b	-29.8628	149.861	10	1e-09	282	0	NA	NA	2001-09-19	19	9	2001	5580455	5353541	HUMAN_OBSERVATION	NSW Office of Environment and Heritage	BioNet Atlas of NSW Wildlife	SPJGI4075801				CC_BY_4_0	Inverell Research Centre (Soil Con - DLWC - DECCW)	OKEP-LI			2025-05-23T21:40:48.743Z
5030	1073421846	0645ccdb-e001-4ab0-9729-51f1755e007e	9a7f03a9-52a3-4363-87e5-88e224fe52a4	Plantae	Tracheophyta	Magnoliopsida	Fabales	Fabaceae	Neptunia	Neptunia gracilis	gracilis	FORM	Neptunia gracilis f. gracilis	Neptunia gracilis f. gracilis		AU	locality withheld	New South Wales	PRESENT		ef66652d-3cc3-4140-b268-a07d1e53441b	-31.378	150.535	10	1e-09	310	0	NA	NA	2008-01-17	17	1	2008	5580455	5353541	HUMAN_OBSERVATION	NSW Dept of Planning, Industry and Environment	BioNet Atlas of NSW Wildlife	SPJGI3633723				CC_BY_4_0	NSW Dept of Planning and Environment	GILP			2025-05-23T21:42:38.082Z
5051	1073830566	0645ccdb-e001-4ab0-9729-51f1755e007e	b58140c5-3d9e-44a4-a25c-dc20de6f274a	Plantae	Tracheophyta	Magnoliopsida	Fabales	Fabaceae	Neptunia	Neptunia gracilis	gracilis	FORM	Neptunia gracilis f. gracilis	Neptunia gracilis f. gracilis		AU	locality withheld	New South Wales	PRESENT		ef66652d-3cc3-4140-b268-a07d1e53441b	-29.0596	150.72	10	1e-09	320	0	NA	NA	2003-04-15	15	4	2003	5580455	5353541	HUMAN_OBSERVATION	NSW Dept of Planning, Industry and Environment	BioNet Atlas of NSW Wildlife	SPJGI4109417				CC_BY_4_0	Inverell Research Centre (Soil Con - DLWC - DECCW)	ODMP99111100;VEG-CANMS			2025-05-23T21:42:57.327Z
5057	1916007612	0645ccdb-e001-4ab0-9729-51f1755e007e	00e94ecd-d363-44be-97e8-00779d8eb21f	Plantae	Tracheophyta	Magnoliopsida	Fabales	Fabaceae	Neptunia	Neptunia gracilis	gracilis	FORM	Neptunia gracilis f. gracilis	Neptunia gracilis f. gracilis		AU	locality withheld	New South Wales	PRESENT		ef66652d-3cc3-4140-b268-a07d1e53441b	-30.2781	149.785	100	1e-09	NA		NA	NA	2018-03-14	14	3	2018	5580455	5353541	HUMAN_OBSERVATION	NSW Dept of Planning, Industry and Environment	BioNet Atlas of NSW Wildlife	SJJSI0669979				CC_BY_4_0	NSW National Parks and Wildlife Service	OPJGI0001055;OIXR14092401			2025-05-23T21:43:57.589Z
5069	1072938018	0645ccdb-e001-4ab0-9729-51f1755e007e	826d2e26-113d-4db0-926d-0fb49b92cf29	Plantae	Tracheophyta	Magnoliopsida	Fabales	Fabaceae	Neptunia	Neptunia gracilis	gracilis	FORM	Neptunia gracilis f. gracilis	Neptunia gracilis f. gracilis		AU	locality withheld	New South Wales	PRESENT		ef66652d-3cc3-4140-b268-a07d1e53441b	-29.2737	149.928	100	1e-09	NA		NA	NA	1999-05-02	2	5	1999	5580455	5353541	HUMAN_OBSERVATION	NSW Dept of Planning, Industry and Environment	BioNet Atlas of NSW Wildlife	SPJGI3107580				CC_BY_4_0	NSW Dept of Planning and Environment	VEG-HUNJ			2025-05-23T21:44:52.457Z
5108	5061119577	0645ccdb-e001-4ab0-9729-51f1755e007e	fed2ab6e-ff27-43da-b556-cec3d97ee153	Plantae	Tracheophyta	Magnoliopsida	Fabales	Fabaceae	Neptunia	Neptunia gracilis	gracilis	FORM	Neptunia gracilis f. gracilis	Neptunia gracilis f. gracilis		AU	locality withheld	New South Wales	PRESENT	5	ef66652d-3cc3-4140-b268-a07d1e53441b	-30.6543	148.603	20	1e-09	NA		NA	NA	2024-04-09	9	4	2024	5580455	5353541	HUMAN_OBSERVATION	NSW Dept of Planning, Industry and Environment	BioNet Atlas of NSW Wildlife	SMKVI0007131				CC_BY_4_0	NSW National Parks and Wildlife Service	OPUR20080700			2025-05-23T21:45:13.487Z
5111	1073802166	0645ccdb-e001-4ab0-9729-51f1755e007e	0df31048-142e-42e9-8b09-d0d8e54984de	Plantae	Tracheophyta	Magnoliopsida	Fabales	Fabaceae	Neptunia	Neptunia gracilis	gracilis	FORM	Neptunia gracilis f. gracilis	Neptunia gracilis f. gracilis		AU	locality withheld	New South Wales	PRESENT		ef66652d-3cc3-4140-b268-a07d1e53441b	-29.6604	150.094	10	1e-09	287	0	NA	NA	2001-03-05	5	3	2001	5580455	5353541	HUMAN_OBSERVATION	NSW Office of Environment and Heritage	BioNet Atlas of NSW Wildlife	SPJGI4080278				CC_BY_4_0	Inverell Research Centre (Soil Con - DLWC - DECCW)	OKEP-LI			2025-05-23T21:43:59.700Z
5118	1070370250	0645ccdb-e001-4ab0-9729-51f1755e007e	db31f41d-ac5f-4826-a5f2-d19db25c75aa	Plantae	Tracheophyta	Magnoliopsida	Fabales	Fabaceae	Neptunia	Neptunia gracilis	gracilis	FORM	Neptunia gracilis f. gracilis	Neptunia gracilis f. gracilis		AU	locality withheld	New South Wales	PRESENT		ef66652d-3cc3-4140-b268-a07d1e53441b	-31.2806	147.516	100	1e-09	NA		NA	NA	1999-02-22	22	2	1999	5580455	5353541	HUMAN_OBSERVATION	NSW Dept of Planning, Industry and Environment	BioNet Atlas of NSW Wildlife	SDXB9903020I				CC_BY_4_0	NSW Dept of Planning and Environment	ODXB98110200			2025-05-23T21:41:44.561Z
5121	2420936473	0645ccdb-e001-4ab0-9729-51f1755e007e	ef57f40d-ebd1-4126-bf88-e2c311f2a482	Plantae	Tracheophyta	Magnoliopsida	Fabales	Fabaceae	Neptunia	Neptunia gracilis	gracilis	FORM	Neptunia gracilis f. gracilis	Neptunia gracilis f. gracilis		AU	locality withheld	New South Wales	PRESENT		ef66652d-3cc3-4140-b268-a07d1e53441b	-30.6256	150.065	500	1e-09	NA		NA	NA	2018-10-20	20	10	2018	5580455	5353541	HUMAN_OBSERVATION	NSW Dept of Planning, Industry and Environment	BioNet Atlas of NSW Wildlife	SJJSI0823100				CC_BY_4_0	NSW National Parks and Wildlife Service	OIXR15012902			2025-05-23T21:41:53.096Z
5130	1074383550	0645ccdb-e001-4ab0-9729-51f1755e007e	c1522db7-99fd-41be-8465-2a4a35b7ee43	Plantae	Tracheophyta	Magnoliopsida	Fabales	Fabaceae	Neptunia	Neptunia gracilis	gracilis	FORM	Neptunia gracilis f. gracilis	Neptunia gracilis f. gracilis		AU	locality withheld	New South Wales	PRESENT		ef66652d-3cc3-4140-b268-a07d1e53441b	-32.0147	150.567	10	1e-09	270	0	NA	NA	2013-03-04	4	3	2013	5580455	5353541	HUMAN_OBSERVATION	NSW Dept of Planning, Industry and Environment	BioNet Atlas of NSW Wildlife	SPJGI4725084				CC_BY_4_0	NSW Dept of Planning and Environment	ODXB98110200;OSDL13051000			2025-05-23T21:45:24.074Z
5139	4894430217	0645ccdb-e001-4ab0-9729-51f1755e007e	4f0caf85-28ee-46c5-997d-e599828dfa9f	Plantae	Tracheophyta	Magnoliopsida	Fabales	Fabaceae	Neptunia	Neptunia gracilis	gracilis	FORM	Neptunia gracilis f. gracilis	Neptunia gracilis f. gracilis		AU	locality withheld	New South Wales	PRESENT		ef66652d-3cc3-4140-b268-a07d1e53441b	-30.5241	149.899	10	1e-09	NA		NA	NA	2023-01-17	17	1	2023	5580455	5353541	HUMAN_OBSERVATION	NSW Dept of Planning, Industry and Environment	BioNet Atlas of NSW Wildlife	SDFKI0114970				CC_BY_4_0	NSW National Parks and Wildlife Service	ODFK23122101;ODFK23122102			2025-05-23T21:42:06.521Z
5162	5130045646	0645ccdb-e001-4ab0-9729-51f1755e007e	69758b4d-b993-4159-8038-d264c8002095	Plantae	Tracheophyta	Magnoliopsida	Fabales	Fabaceae	Neptunia	Neptunia gracilis	gracilis	FORM	Neptunia gracilis f. gracilis	Neptunia gracilis f. gracilis		AU	locality withheld	New South Wales	PRESENT		ef66652d-3cc3-4140-b268-a07d1e53441b	-32.6755	151.057	3	1e-09	100	0	NA	NA	2015-11-24	24	11	2015	5580455	5353541	HUMAN_OBSERVATION	NSW Dept of Planning, Industry and Environment	BioNet Atlas of NSW Wildlife	SSTB1602120U				CC_BY_4_0	Eastcoast Flora Survey (Stephen Bell)	OSYK01010400			2025-05-23T21:38:50.505Z
5189	1072974036	0645ccdb-e001-4ab0-9729-51f1755e007e	d0a0aaaf-334b-4225-819a-61067702d048	Plantae	Tracheophyta	Magnoliopsida	Fabales	Fabaceae	Acacia	Acacia cana		SPECIES	Acacia cana Maiden	Acacia cana	Maiden	AU	locality withheld	New South Wales	PRESENT		ef66652d-3cc3-4140-b268-a07d1e53441b	-29.0388	141.682	100	1e-09	NA		NA	NA	1991-08-15	15	8	1991	2980855	2980855	HUMAN_OBSERVATION	NSW Dept of Planning, Industry and Environment	BioNet Atlas of NSW Wildlife	SPJGI3144151				CC_BY_4_0	NSW Dept of Planning and Environment	LOGVS			2025-05-23T21:37:28.003Z
5195	3901661368	0645ccdb-e001-4ab0-9729-51f1755e007e	1dcb0a9d-39c0-4877-85e4-bdb7f1b03b2d	Plantae	Tracheophyta	Magnoliopsida	Fabales	Fabaceae	Neptunia	Neptunia gracilis	gracilis	FORM	Neptunia gracilis f. gracilis	Neptunia gracilis f. gracilis		AU	locality withheld	New South Wales	PRESENT	7	ef66652d-3cc3-4140-b268-a07d1e53441b	-32.2117	150.819	5	1e-09	NA		NA	NA	2020-04-08	8	4	2020	5580455	5353541	HUMAN_OBSERVATION	NSW Dept of Planning, Industry and Environment	BioNet Atlas of NSW Wildlife	SPJGI6462298				CC_BY_4_0	Eastcoast Flora Survey (Stephen Bell)	OSYK01010400			2025-05-23T21:45:28.693Z
5208	1072938261	0645ccdb-e001-4ab0-9729-51f1755e007e	53b2e106-6a85-4ed2-80c0-e2743660f3ac	Plantae	Tracheophyta	Magnoliopsida	Fabales	Fabaceae	Neptunia	Neptunia gracilis	gracilis	FORM	Neptunia gracilis f. gracilis	Neptunia gracilis f. gracilis		AU	locality withheld	New South Wales	PRESENT		ef66652d-3cc3-4140-b268-a07d1e53441b	-29.0129	149.803	100	1e-09	NA		NA	NA	1999-05-03	3	5	1999	5580455	5353541	HUMAN_OBSERVATION	NSW Dept of Planning, Industry and Environment	BioNet Atlas of NSW Wildlife	SPJGI3107758				CC_BY_4_0	NSW Dept of Planning and Environment	VEG-HUNJ			2025-05-23T21:39:13.427Z
5232	1072936253	0645ccdb-e001-4ab0-9729-51f1755e007e	65ac2318-9f9d-44c6-a09c-09be612263e4	Plantae	Tracheophyta	Magnoliopsida	Fabales	Fabaceae	Neptunia	Neptunia gracilis	gracilis	FORM	Neptunia gracilis f. gracilis	Neptunia gracilis f. gracilis		AU	locality withheld	New South Wales	PRESENT		ef66652d-3cc3-4140-b268-a07d1e53441b	-29.0134	148.975	100	1e-09	NA		NA	NA	1999-03-22	22	3	1999	5580455	5353541	HUMAN_OBSERVATION	NSW Dept of Planning, Industry and Environment	BioNet Atlas of NSW Wildlife	SPJGI3105643				CC_BY_4_0	NSW Dept of Planning and Environment	VEG-HUNJ			2025-05-23T21:42:18.058Z
5239	1935357016	0645ccdb-e001-4ab0-9729-51f1755e007e	4a5b65f8-77c6-4121-b053-dd884729608f	Plantae	Tracheophyta	Magnoliopsida	Fabales	Fabaceae	Acacia	Acacia cana		SPECIES	Acacia cana Maiden	Acacia cana	Maiden	AU	locality withheld	New South Wales	PRESENT		ef66652d-3cc3-4140-b268-a07d1e53441b	-30.2599	145.383	10	1e-09	NA		NA	NA	2011-05-06	6	5	2011	2980855	2980855	HUMAN_OBSERVATION	NSW Dept of Planning, Industry and Environment	BioNet Atlas of NSW Wildlife	SPJGI4695708				CC_BY_4_0	NSW Dept of Planning and Environment	OPJGI0001960;OPJG13021400;OPJG13021404			2025-05-23T21:42:14.912Z
5246	1073802132	0645ccdb-e001-4ab0-9729-51f1755e007e	ebf7b781-daab-495d-add5-dcb9422ba904	Plantae	Tracheophyta	Magnoliopsida	Fabales	Fabaceae	Neptunia	Neptunia gracilis	gracilis	FORM	Neptunia gracilis f. gracilis	Neptunia gracilis f. gracilis		AU	locality withheld	New South Wales	PRESENT		ef66652d-3cc3-4140-b268-a07d1e53441b	-29.6857	150.085	10	1e-09	289	0	NA	NA	2001-03-05	5	3	2001	5580455	5353541	HUMAN_OBSERVATION	NSW Office of Environment and Heritage	BioNet Atlas of NSW Wildlife	SPJGI4080249				CC_BY_4_0	Inverell Research Centre (Soil Con - DLWC - DECCW)	OKEP-LI			2025-05-23T21:43:05.453Z
5250	4895038090	0645ccdb-e001-4ab0-9729-51f1755e007e	36295794-e49b-4700-8297-3662b22b2bdc	Plantae	Tracheophyta	Magnoliopsida	Fabales	Fabaceae	Acacia	Acacia cana		SPECIES	Acacia cana Maiden	Acacia cana	Maiden	AU	locality withheld	New South Wales	PRESENT		ef66652d-3cc3-4140-b268-a07d1e53441b	-30.1795	142.773	10	1e-09	132	0	NA	NA	2024-04-22	22	4	2024	2980855	2980855	HUMAN_OBSERVATION	NSW Dept of Planning, Industry and Environment	BioNet Atlas of NSW Wildlife	SAOH24050800				CC_BY_4_0	NSW Dept of Planning and Environment	BINNSD;OKET14101301			2025-05-23T21:46:05.835Z
5280	1072973570	0645ccdb-e001-4ab0-9729-51f1755e007e	8320b461-cd6c-4fed-9274-570fedc4bc53	Plantae	Tracheophyta	Magnoliopsida	Fabales	Fabaceae	Acacia	Acacia cana		SPECIES	Acacia cana Maiden	Acacia cana	Maiden	AU	locality withheld	New South Wales	PRESENT		ef66652d-3cc3-4140-b268-a07d1e53441b	-29.0932	141.917	100	1e-09	NA		NA	NA	1991-06-20	20	6	1991	2980855	2980855	HUMAN_OBSERVATION	NSW Dept of Planning, Industry and Environment	BioNet Atlas of NSW Wildlife	SPJGI3143652				CC_BY_4_0	NSW Dept of Planning and Environment	PRER			2025-05-23T21:36:44.201Z
5281	1935445463	0645ccdb-e001-4ab0-9729-51f1755e007e	8a3d065f-80fb-453f-a95b-b5cd5af0148e	Plantae	Tracheophyta	Magnoliopsida	Fabales	Fabaceae	Neptunia	Neptunia gracilis	gracilis	FORM	Neptunia gracilis f. gracilis	Neptunia gracilis f. gracilis		AU	locality withheld	New South Wales	PRESENT		ef66652d-3cc3-4140-b268-a07d1e53441b	-30.7553	150.497	10	1e-09	NA		NA	NA	2005-11-29	29	11	2005	5580455	5353541	HUMAN_OBSERVATION	NSW Dept of Planning, Industry and Environment	BioNet Atlas of NSW Wildlife	SPJGI5072322				CC_BY_4_0	NSW Dept of Planning and Environment	OPJG15091703			2025-05-23T21:36:46.500Z
5297	5051624109	0645ccdb-e001-4ab0-9729-51f1755e007e	6ee80ca0-73b7-40b9-9c49-a1cc2f14c530	Plantae	Tracheophyta	Magnoliopsida	Fabales	Fabaceae	Neptunia	Neptunia gracilis	gracilis	FORM	Neptunia gracilis f. gracilis	Neptunia gracilis f. gracilis		AU	locality withheld	New South Wales	PRESENT	2	ef66652d-3cc3-4140-b268-a07d1e53441b	-32.4469	150.875	50	1e-09	NA		NA	NA	2024-02-22	22	2	2024	5580455	5353541	HUMAN_OBSERVATION	NSW Dept of Planning, Industry and Environment	BioNet Atlas of NSW Wildlife	SDFKI0356855				CC_BY_4_0	NSW National Parks and Wildlife Service	OPUR22051800			2025-05-23T21:38:01.985Z
5335	2420835608	0645ccdb-e001-4ab0-9729-51f1755e007e	56e3e4b2-12f7-4449-a5c8-a02d628354e9	Plantae	Tracheophyta	Magnoliopsida	Fabales	Fabaceae	Neptunia	Neptunia gracilis	gracilis	FORM	Neptunia gracilis f. gracilis	Neptunia gracilis f. gracilis		AU	locality withheld	New South Wales	PRESENT		ef66652d-3cc3-4140-b268-a07d1e53441b	-28.7748	150.41	50	1e-09	NA		NA	NA	2018-10-31	31	10	2018	5580455	5353541	HUMAN_OBSERVATION	NSW Dept of Planning, Industry and Environment	BioNet Atlas of NSW Wildlife	SJJSI0942798				CC_BY_4_0	NSW National Parks and Wildlife Service	OJJS18061500			2025-05-23T21:46:16.709Z
5369	5083244535	0645ccdb-e001-4ab0-9729-51f1755e007e	9a7d9a2f-e096-4e8c-8430-703956c0476c	Plantae	Tracheophyta	Magnoliopsida	Fabales	Fabaceae	Acacia	Acacia cana		SPECIES	Acacia cana Maiden	Acacia cana	Maiden	AU	locality withheld	New South Wales	PRESENT	10	ef66652d-3cc3-4140-b268-a07d1e53441b	-30.4392	142.406	10	1e-09	136	0	NA	NA	2024-09-26	26	9	2024	2980855	2980855	HUMAN_OBSERVATION	NSW Dept of Planning, Industry and Environment	BioNet Atlas of NSW Wildlife	SPJGI8726319				CC_BY_4_0	NSW Dept of Planning and Environment	OJKP98040900;OPJG03110300			2025-05-23T21:38:04.981Z
5389	1074392942	0645ccdb-e001-4ab0-9729-51f1755e007e	d4fd92a2-2898-4aad-a5a9-915981bea184	Plantae	Tracheophyta	Magnoliopsida	Fabales	Fabaceae	Neptunia	Neptunia gracilis	gracilis	FORM	Neptunia gracilis f. gracilis	Neptunia gracilis f. gracilis		AU	locality withheld	New South Wales	PRESENT		ef66652d-3cc3-4140-b268-a07d1e53441b	-29.1101	141.967	100	1e-09	NA		NA	NA	1993-03-15	15	3	1993	5580455	5353541	HUMAN_OBSERVATION	NSW Dept of Planning, Industry and Environment	BioNet Atlas of NSW Wildlife	SPJGI4734605				CC_BY_4_0	NSW Dept of Planning and Environment	UNKN			2025-05-23T21:37:27.247Z
5391	1073804343	0645ccdb-e001-4ab0-9729-51f1755e007e	e8f197b9-2aaf-4e62-b14b-4a6aeb4c4c01	Plantae	Tracheophyta	Magnoliopsida	Fabales	Fabaceae	Neptunia	Neptunia gracilis	gracilis	FORM	Neptunia gracilis f. gracilis	Neptunia gracilis f. gracilis		AU	locality withheld	New South Wales	PRESENT		ef66652d-3cc3-4140-b268-a07d1e53441b	-29.7621	150.168	10	1e-09	334	0	NA	NA	2001-02-26	26	2	2001	5580455	5353541	HUMAN_OBSERVATION	NSW Office of Environment and Heritage	BioNet Atlas of NSW Wildlife	SPJGI4082450				CC_BY_4_0	Inverell Research Centre (Soil Con - DLWC - DECCW)	OKEP-LI			2025-05-23T21:37:36.230Z
5403	5130047128	0645ccdb-e001-4ab0-9729-51f1755e007e	d331c4c0-d53d-4c10-9564-cc900609cc8f	Plantae	Tracheophyta	Magnoliopsida	Fabales	Fabaceae	Neptunia	Neptunia gracilis	gracilis	FORM	Neptunia gracilis f. gracilis	Neptunia gracilis f. gracilis		AU	locality withheld	New South Wales	PRESENT	1	ef66652d-3cc3-4140-b268-a07d1e53441b	-31.3874	150.949	10	1e-09	NA		NA	NA	2022-04-05	5	4	2022	5580455	5353541	HUMAN_OBSERVATION	NSW Dept of Planning, Industry and Environment	BioNet Atlas of NSW Wildlife	SPJGI8755036				CC_BY_4_0	NSW Dept of Planning and Environment	NASSM;OERM25040200			2025-05-23T21:45:30.555Z
5431	1072937078	0645ccdb-e001-4ab0-9729-51f1755e007e	cb249fea-a1d5-4e43-9349-2bc1af7a4ea8	Plantae	Tracheophyta	Magnoliopsida	Fabales	Fabaceae	Neptunia	Neptunia gracilis	gracilis	FORM	Neptunia gracilis f. gracilis	Neptunia gracilis f. gracilis		AU	locality withheld	New South Wales	PRESENT		ef66652d-3cc3-4140-b268-a07d1e53441b	-28.806	149.716	100	1e-09	NA		NA	NA	1999-04-16	16	4	1999	5580455	5353541	HUMAN_OBSERVATION	NSW Dept of Planning, Industry and Environment	BioNet Atlas of NSW Wildlife	SPJGI3106586				CC_BY_4_0	NSW Dept of Planning and Environment	VEG-HUNJ			2025-05-23T21:42:53.029Z
5454	1074410559	0645ccdb-e001-4ab0-9729-51f1755e007e	3ea1e428-14af-4513-92c7-ff138b6178ec	Plantae	Tracheophyta	Magnoliopsida	Fabales	Fabaceae	Neptunia	Neptunia gracilis	gracilis	FORM	Neptunia gracilis f. gracilis	Neptunia gracilis f. gracilis		AU	locality withheld	New South Wales	PRESENT		ef66652d-3cc3-4140-b268-a07d1e53441b	-30.7853	152.309	100	1e-09	205	0	NA	NA	2004-01-29	29	1	2004	5580455	5353541	HUMAN_OBSERVATION	NSW Dept of Planning, Industry and Environment	BioNet Atlas of NSW Wildlife	SPJGI4785054				CC_BY_4_0	NSW Dept of Planning and Environment	OJXK98061500;VEG-HUNRJ			2025-05-23T21:36:15.113Z
5462	1072937920	0645ccdb-e001-4ab0-9729-51f1755e007e	c9897357-aa5a-419d-947e-7db57ea4df84	Plantae	Tracheophyta	Magnoliopsida	Fabales	Fabaceae	Neptunia	Neptunia gracilis	gracilis	FORM	Neptunia gracilis f. gracilis	Neptunia gracilis f. gracilis		AU	locality withheld	New South Wales	PRESENT		ef66652d-3cc3-4140-b268-a07d1e53441b	-29.7044	149.208	100	1e-09	NA		NA	NA	1999-05-01	1	5	1999	5580455	5353541	HUMAN_OBSERVATION	NSW Dept of Planning, Industry and Environment	BioNet Atlas of NSW Wildlife	SPJGI3107348				CC_BY_4_0	NSW Dept of Planning and Environment	VEG-HUNJ			2025-05-23T21:36:55.348Z
5474	1074173552	0645ccdb-e001-4ab0-9729-51f1755e007e	9f5eb02c-8f78-4758-9ce5-c26fe4c130c0	Plantae	Tracheophyta	Magnoliopsida	Fabales	Fabaceae	Neptunia	Neptunia gracilis	gracilis	FORM	Neptunia gracilis f. gracilis	Neptunia gracilis f. gracilis		AU	locality withheld	New South Wales	PRESENT		ef66652d-3cc3-4140-b268-a07d1e53441b	-29.0294	149.855	100	1e-09	195	0	NA	NA	2005-12-18	18	12	2005	5580455	5353541	HUMAN_OBSERVATION	NSW Dept of Planning, Industry and Environment	BioNet Atlas of NSW Wildlife	SPJGI4505585				CC_BY_4_0	NSW Dept of Planning and Environment	VEG-HUNJ			2025-05-23T21:41:19.659Z
5478	4054513680	0645ccdb-e001-4ab0-9729-51f1755e007e	b06b7e6f-6f57-4634-b444-52ec8695b1a5	Plantae	Tracheophyta	Magnoliopsida	Fabales	Fabaceae	Neptunia	Neptunia gracilis	gracilis	FORM	Neptunia gracilis f. gracilis	Neptunia gracilis f. gracilis		AU	locality withheld	New South Wales	PRESENT		ef66652d-3cc3-4140-b268-a07d1e53441b	-29.7283	149.696	50	1e-09	NA		NA	NA	1998-03-20	20	3	1998	5580455	5353541	HUMAN_OBSERVATION	NSW Dept of Planning, Industry and Environment	BioNet Atlas of NSW Wildlife	SPJGI6995511				CC_BY_4_0	NSW Dept of Planning and Environment	NSWOBS-10962;OAOH22031000			2025-05-23T21:41:26.894Z
5487	1072837361	0645ccdb-e001-4ab0-9729-51f1755e007e	e656be43-fb20-42fe-9450-c65f5857e05f	Plantae	Tracheophyta	Magnoliopsida	Fabales	Fabaceae	Neptunia	Neptunia gracilis	gracilis	FORM	Neptunia gracilis f. gracilis	Neptunia gracilis f. gracilis		AU	locality withheld	New South Wales	PRESENT		ef66652d-3cc3-4140-b268-a07d1e53441b	-30.8849	150.673	10	1e-09	455	0	NA	NA	2002-04-17	17	4	2002	5580455	5353541	HUMAN_OBSERVATION	NSW Dept of Planning, Industry and Environment	BioNet Atlas of NSW Wildlife	SPJGI3005975				CC_BY_4_0	NSW Dept of Planning and Environment	WESTJ-NR			2025-05-23T21:46:30.262Z
5488	1073801840	0645ccdb-e001-4ab0-9729-51f1755e007e	effec439-67a2-42e2-8835-444ec194246f	Plantae	Tracheophyta	Magnoliopsida	Fabales	Fabaceae	Neptunia	Neptunia gracilis	gracilis	FORM	Neptunia gracilis f. gracilis	Neptunia gracilis f. gracilis		AU	locality withheld	New South Wales	PRESENT		ef66652d-3cc3-4140-b268-a07d1e53441b	-29.6873	150.455	10	1e-09	319	0	NA	NA	2001-01-17	17	1	2001	5580455	5353541	HUMAN_OBSERVATION	NSW Dept of Planning, Industry and Environment	BioNet Atlas of NSW Wildlife	SPJGI4079930				CC_BY_4_0	Inverell Research Centre (Soil Con - DLWC - DECCW)	OKEP-LI			2025-05-23T21:46:33.192Z
5521	4054496392	0645ccdb-e001-4ab0-9729-51f1755e007e	34cb27eb-fbd7-4677-8034-6ff5517dbf42	Plantae	Tracheophyta	Magnoliopsida	Fabales	Fabaceae	Neptunia	Neptunia gracilis	gracilis	FORM	Neptunia gracilis f. gracilis	Neptunia gracilis f. gracilis		AU	locality withheld	New South Wales	PRESENT		ef66652d-3cc3-4140-b268-a07d1e53441b	-29.7528	149.677	50	1e-09	NA		NA	NA	1998-03-19	19	3	1998	5580455	5353541	HUMAN_OBSERVATION	NSW Dept of Planning, Industry and Environment	BioNet Atlas of NSW Wildlife	SPJGI6995342				CC_BY_4_0	NSW Dept of Planning and Environment	NSWOBS-10962;OAOH22031000			2025-05-23T21:46:19.135Z
5541	1073853359	0645ccdb-e001-4ab0-9729-51f1755e007e	d68334af-7396-496f-a421-c91c101150fe	Plantae	Tracheophyta	Magnoliopsida	Fabales	Fabaceae	Neptunia	Neptunia gracilis	gracilis	FORM	Neptunia gracilis f. gracilis	Neptunia gracilis f. gracilis		AU	locality withheld	New South Wales	PRESENT		ef66652d-3cc3-4140-b268-a07d1e53441b	-32.4683	150.655	10	1e-09	NA		NA	NA	2010-03-19	19	3	2010	5580455	5353541	HUMAN_OBSERVATION	NSW Dept of Planning, Industry and Environment	BioNet Atlas of NSW Wildlife	SPJGI4132353				CC_BY_4_0	NSW Dept of Planning and Environment	VEG-HUXCH;VEG-THORJ			2025-05-23T21:47:13.336Z
5551	3052351935	0645ccdb-e001-4ab0-9729-51f1755e007e	8c4ea23d-caea-49af-8461-6d41d411c8f0	Plantae	Tracheophyta	Magnoliopsida	Fabales	Fabaceae	Neptunia	Neptunia gracilis	gracilis	FORM	Neptunia gracilis f. gracilis	Neptunia gracilis f. gracilis		AU	locality withheld	New South Wales	PRESENT		ef66652d-3cc3-4140-b268-a07d1e53441b	-30.5365	149.87	50	1e-09	NA		NA	NA	2020-01-21	21	1	2020	5580455	5353541	HUMAN_OBSERVATION	NSW Dept of Planning, Industry and Environment	BioNet Atlas of NSW Wildlife	SPJGI6678431				CC_BY_4_0	NSW National Parks and Wildlife Service	VEG-SOMEM			2025-05-23T21:46:05.011Z
5555	1073805178	0645ccdb-e001-4ab0-9729-51f1755e007e	6e0e168d-e8d5-4aac-977f-8d60e944050d	Plantae	Tracheophyta	Magnoliopsida	Fabales	Fabaceae	Neptunia	Neptunia gracilis	gracilis	FORM	Neptunia gracilis f. gracilis	Neptunia gracilis f. gracilis		AU	locality withheld	New South Wales	PRESENT		ef66652d-3cc3-4140-b268-a07d1e53441b	-29.9657	150.254	10	1e-09	489	0	NA	NA	2001-02-15	15	2	2001	5580455	5353541	HUMAN_OBSERVATION	NSW Office of Environment and Heritage	BioNet Atlas of NSW Wildlife	SPJGI4083305				CC_BY_4_0	Inverell Research Centre (Soil Con - DLWC - DECCW)	VEG-SCHME;VEG-JCK			2025-05-23T21:44:33.460Z
5604	1073096429	0645ccdb-e001-4ab0-9729-51f1755e007e	a661fa7b-6662-4c14-b1a8-fa8a3dd6d00e	Plantae	Tracheophyta	Magnoliopsida	Fabales	Fabaceae	Neptunia	Neptunia gracilis	gracilis	FORM	Neptunia gracilis f. gracilis	Neptunia gracilis f. gracilis		AU	locality withheld	New South Wales	PRESENT		ef66652d-3cc3-4140-b268-a07d1e53441b	-32.0845	150.971	10	1e-09	350	0	NA	NA	2001-06-14	14	6	2001	5580455	5353541	HUMAN_OBSERVATION	NSW Dept of Planning, Industry and Environment	BioNet Atlas of NSW Wildlife	SPJGI3277209				CC_BY_4_0	Hunter - Central Rivers Catchment Management Authority	OPXE96051400			2025-05-23T21:44:49.408Z
5637	1073826527	0645ccdb-e001-4ab0-9729-51f1755e007e	1612f4d8-00f9-44db-89c1-eff916820621	Plantae	Tracheophyta	Magnoliopsida	Fabales	Fabaceae	Neptunia	Neptunia gracilis	gracilis	FORM	Neptunia gracilis f. gracilis	Neptunia gracilis f. gracilis		AU	locality withheld	New South Wales	PRESENT		ef66652d-3cc3-4140-b268-a07d1e53441b	-29.8313	150.119	10	1e-09	386	0	NA	NA	2002-01-29	29	1	2002	5580455	5353541	HUMAN_OBSERVATION	NSW Dept of Planning, Industry and Environment	BioNet Atlas of NSW Wildlife	SPJGI4105342				CC_BY_4_0	NSW Dept of Planning and Environment	VEG-MCCOSR			2025-05-23T21:43:59.762Z
5665	1074368210	0645ccdb-e001-4ab0-9729-51f1755e007e	24a20d20-6bbf-4cb8-be3c-a7f218e1c786	Plantae	Tracheophyta	Magnoliopsida	Fabales	Fabaceae	Neptunia	Neptunia gracilis	gracilis	FORM	Neptunia gracilis f. gracilis	Neptunia gracilis f. gracilis		AU	locality withheld	New South Wales	PRESENT		ef66652d-3cc3-4140-b268-a07d1e53441b	-32.6598	151.178	10	1e-09	81	0	NA	NA	2011-11-17	17	11	2011	5580455	5353541	HUMAN_OBSERVATION	NSW Dept of Planning, Industry and Environment	BioNet Atlas of NSW Wildlife	SPJGI4709368				CC_BY_4_0	Eastcoast Flora Survey (Stephen Bell)	OSYK01010400			2025-05-23T21:42:02.362Z
5667	5068084064	0645ccdb-e001-4ab0-9729-51f1755e007e	eacadacb-b065-411d-97af-4c92c1a67cc7	Plantae	Tracheophyta	Magnoliopsida	Fabales	Fabaceae	Neptunia	Neptunia gracilis	gracilis	FORM	Neptunia gracilis f. gracilis	Neptunia gracilis f. gracilis		AU	locality withheld	New South Wales	PRESENT		ef66652d-3cc3-4140-b268-a07d1e53441b	-30.7024	150.125	100	1e-09	270	0	NA	NA	2004-02-14	14	2	2004	5580455	5353541	HUMAN_OBSERVATION	NSW Dept of Planning, Industry and Environment	BioNet Atlas of NSW Wildlife	SPJGI3622370				CC_BY_4_0	Royal Botanic Gardens and Domain Trust	OJKP98031703;VEG-ALLC			2025-05-23T21:41:36.773Z
5675	1073464648	0645ccdb-e001-4ab0-9729-51f1755e007e	15813d2e-30ca-4191-a5ec-220e501a8bb3	Plantae	Tracheophyta	Magnoliopsida	Fabales	Fabaceae	Neptunia	Neptunia gracilis	gracilis	FORM	Neptunia gracilis f. gracilis	Neptunia gracilis f. gracilis		AU	locality withheld	New South Wales	PRESENT		ef66652d-3cc3-4140-b268-a07d1e53441b	-31.4579	147.966	100	1e-09	NA		NA	NA	2000-03-23	23	3	2000	5580455	5353541	HUMAN_OBSERVATION	NSW Dept of Planning, Industry and Environment	BioNet Atlas of NSW Wildlife	SPJGI3684289				CC_BY_4_0	NSW Dept of Planning and Environment	ODXB98110200;OJXP00112301			2025-05-23T21:40:23.187Z
5676	4894314118	0645ccdb-e001-4ab0-9729-51f1755e007e	1aa438bf-3f5c-4760-9f72-aefee807c365	Plantae	Tracheophyta	Magnoliopsida	Fabales	Fabaceae	Neptunia	Neptunia gracilis	gracilis	FORM	Neptunia gracilis f. gracilis	Neptunia gracilis f. gracilis		AU	locality withheld	New South Wales	PRESENT		ef66652d-3cc3-4140-b268-a07d1e53441b	-32.4217	150.818	10	1e-09	NA		NA	NA	2018-12-06	6	12	2018	5580455	5353541	HUMAN_OBSERVATION	NSW Dept of Planning, Industry and Environment	BioNet Atlas of NSW Wildlife	SPJGI7105108				CC_BY_4_0	HunterEco	OPJGI0001119			2025-05-23T21:40:24.511Z
5681	1074432539	0645ccdb-e001-4ab0-9729-51f1755e007e	4e275678-d553-4452-9cf0-1060b408518c	Plantae	Tracheophyta	Magnoliopsida	Fabales	Fabaceae	Neptunia	Neptunia gracilis	gracilis	FORM	Neptunia gracilis f. gracilis	Neptunia gracilis f. gracilis		AU	locality withheld	New South Wales	PRESENT		ef66652d-3cc3-4140-b268-a07d1e53441b	-32.2974	150.734	100	1e-09	NA		NA	NA	2014-04-07	7	4	2014	5580455	5353541	HUMAN_OBSERVATION	NSW Dept of Planning, Industry and Environment	BioNet Atlas of NSW Wildlife	SPJGI4821596				CC_BY_4_0	Umwelt (Australia) Pty Limited	OIXR13082600;OIXR13082602			2025-05-23T21:40:37.304Z
5690	5068079293	0645ccdb-e001-4ab0-9729-51f1755e007e	a9c2ca07-9b8b-4dce-bdb7-3d73a4a0e10a	Plantae	Tracheophyta	Magnoliopsida	Fabales	Fabaceae	Neptunia	Neptunia gracilis	gracilis	FORM	Neptunia gracilis f. gracilis	Neptunia gracilis f. gracilis		AU	locality withheld	New South Wales	PRESENT		ef66652d-3cc3-4140-b268-a07d1e53441b	-30.8819	150.217	100	1e-09	268	0	NA	NA	2003-02-18	18	2	2003	5580455	5353541	HUMAN_OBSERVATION	NSW Dept of Planning, Industry and Environment	BioNet Atlas of NSW Wildlife	SPJGI3623813				CC_BY_4_0	Royal Botanic Gardens and Domain Trust	OPXE9706271J;VEG-ALLC			2025-05-23T21:41:02.385Z
5707	5061049143	0645ccdb-e001-4ab0-9729-51f1755e007e	4012911a-8810-4b3b-a9fa-16185f9e5455	Plantae	Tracheophyta	Magnoliopsida	Fabales	Fabaceae	Neptunia	Neptunia gracilis	gracilis	FORM	Neptunia gracilis f. gracilis	Neptunia gracilis f. gracilis		AU	locality withheld	New South Wales	PRESENT	10	ef66652d-3cc3-4140-b268-a07d1e53441b	-29.4288	150.51	20	1e-09	NA		NA	NA	2024-02-10	10	2	2024	5580455	5353541	HUMAN_OBSERVATION	NSW Dept of Planning, Industry and Environment	BioNet Atlas of NSW Wildlife	SMKVI0006185				CC_BY_4_0	NSW National Parks and Wildlife Service	OMKV2501200O			2025-05-23T21:44:24.351Z
5714	2873662696	0645ccdb-e001-4ab0-9729-51f1755e007e	d848ab4f-f21d-444a-b483-2bae08ca30ae	Plantae	Tracheophyta	Magnoliopsida	Fabales	Fabaceae	Neptunia	Neptunia gracilis	gracilis	FORM	Neptunia gracilis f. gracilis	Neptunia gracilis f. gracilis		AU	locality withheld	New South Wales	PRESENT		ef66652d-3cc3-4140-b268-a07d1e53441b	-29.3987	149.928	100	1e-09	NA		NA	NA	2020-02-17	17	2	2020	5580455	5353541	HUMAN_OBSERVATION	NSW Dept of Planning, Industry and Environment	BioNet Atlas of NSW Wildlife	SJJSI1310765				CC_BY_4_0	NSW National Parks and Wildlife Service	OIXR16051100			2025-05-23T21:39:43.662Z
5737	1073288965	0645ccdb-e001-4ab0-9729-51f1755e007e	65151010-7007-407d-9145-1bb1940aec9e	Plantae	Tracheophyta	Magnoliopsida	Fabales	Fabaceae	Neptunia	Neptunia gracilis	gracilis	FORM	Neptunia gracilis f. gracilis	Neptunia gracilis f. gracilis		AU	locality withheld	New South Wales	PRESENT		ef66652d-3cc3-4140-b268-a07d1e53441b	-29.0826	151.267	10	1e-09	315	0	NA	NA	2007-05-08	8	5	2007	5580455	5353541	HUMAN_OBSERVATION	NSW Dept of Planning, Industry and Environment	BioNet Atlas of NSW Wildlife	SPJGI3492148				CC_BY_4_0	NSW Dept of Planning and Environment	GILP			2025-05-23T21:38:39.858Z
5755	1073802746	0645ccdb-e001-4ab0-9729-51f1755e007e	26c6ec89-4ee5-4f12-b9f9-bd016a499ed5	Plantae	Tracheophyta	Magnoliopsida	Fabales	Fabaceae	Neptunia	Neptunia gracilis	gracilis	FORM	Neptunia gracilis f. gracilis	Neptunia gracilis f. gracilis		AU	locality withheld	New South Wales	PRESENT		ef66652d-3cc3-4140-b268-a07d1e53441b	-29.8589	150.195	10	1e-09	NA		NA	NA	2000-09-26	26	9	2000	5580455	5353541	HUMAN_OBSERVATION	NSW Office of Environment and Heritage	BioNet Atlas of NSW Wildlife	SPJGI4080861				CC_BY_4_0	Inverell Research Centre (Soil Con - DLWC - DECCW)	OKEP-LI;VEG-JCK			2025-05-23T21:45:28.681Z
5760	4089575434	0645ccdb-e001-4ab0-9729-51f1755e007e	ad6bc08e-fce7-431b-a5df-def0fd08e060	Plantae	Tracheophyta	Magnoliopsida	Fabales	Fabaceae	Neptunia	Neptunia gracilis	gracilis	FORM	Neptunia gracilis f. gracilis	Neptunia gracilis f. gracilis		AU	locality withheld	New South Wales	PRESENT		ef66652d-3cc3-4140-b268-a07d1e53441b	-28.6056	149.571	20	1e-09	184	0	NA	NA	2023-02-20	20	2	2023	5580455	5353541	HUMAN_OBSERVATION	NSW Dept of Planning, Industry and Environment	BioNet Atlas of NSW Wildlife	SPJGI7584111				CC_BY_4_0	NSW Dept of Planning and Environment	BINNSD;OKET14101301			2025-05-23T21:37:18.299Z
5776	3052240728	0645ccdb-e001-4ab0-9729-51f1755e007e	61291057-84dd-4a26-a525-f3dcdeca447b	Plantae	Tracheophyta	Magnoliopsida	Fabales	Fabaceae	Neptunia	Neptunia gracilis	gracilis	FORM	Neptunia gracilis f. gracilis	Neptunia gracilis f. gracilis		AU	locality withheld	New South Wales	PRESENT		ef66652d-3cc3-4140-b268-a07d1e53441b	-30.5376	150.117	50	1e-09	NA		NA	NA	2020-05-03	3	5	2020	5580455	5353541	HUMAN_OBSERVATION	NSW Dept of Planning, Industry and Environment	BioNet Atlas of NSW Wildlife	SPJGI6703155				CC_BY_4_0	NSW National Parks and Wildlife Service	OJJS17032800			2025-05-23T21:42:46.315Z
5784	1074088883	0645ccdb-e001-4ab0-9729-51f1755e007e	f3d5d68d-0d6a-4b22-9393-10a81960fe35	Plantae	Tracheophyta	Magnoliopsida	Fabales	Fabaceae	Neptunia	Neptunia gracilis	gracilis	FORM	Neptunia gracilis f. gracilis	Neptunia gracilis f. gracilis		AU	locality withheld	New South Wales	PRESENT		ef66652d-3cc3-4140-b268-a07d1e53441b	-29.4019	149.543	100	1e-09	NA		NA	NA	2010-05-05	5	5	2010	5580455	5353541	HUMAN_OBSERVATION	NSW Office of Environment and Heritage	BioNet Atlas of NSW Wildlife	SPJGI4418458				CC_BY_4_0	NSW Office of Water	ODMP09020500;VEG-FRAAJ			2025-05-23T21:43:14.933Z
5808	1074391580	0645ccdb-e001-4ab0-9729-51f1755e007e	c4c935b3-fa56-4b0f-b5c7-0a13447b8da1	Plantae	Tracheophyta	Magnoliopsida	Fabales	Fabaceae	Acacia	Acacia cana		SPECIES	Acacia cana Maiden	Acacia cana	Maiden	AU	locality withheld	New South Wales	PRESENT		ef66652d-3cc3-4140-b268-a07d1e53441b	-29.076	141.709	100	1e-09	NA		NA	NA	1993-03-16	16	3	1993	2980855	2980855	HUMAN_OBSERVATION	NSW Dept of Planning, Industry and Environment	BioNet Atlas of NSW Wildlife	SPJGI4733252				CC_BY_4_0	NSW Dept of Planning and Environment	UNKN			2025-05-23T21:42:55.803Z
5819	1073834329	0645ccdb-e001-4ab0-9729-51f1755e007e	69480337-8cc7-4a1c-8781-b44584041321	Plantae	Tracheophyta	Magnoliopsida	Fabales	Fabaceae	Neptunia	Neptunia gracilis	gracilis	FORM	Neptunia gracilis f. gracilis	Neptunia gracilis f. gracilis		AU	locality withheld	New South Wales	PRESENT		ef66652d-3cc3-4140-b268-a07d1e53441b	-29.6167	150.574	10	1e-09	415	0	NA	NA	2003-10-15	15	10	2003	5580455	5353541	HUMAN_OBSERVATION	NSW Office of Environment and Heritage	BioNet Atlas of NSW Wildlife	SPJGI4113251				CC_BY_4_0	Inverell Research Centre (Soil Con - DLWC - DECCW)	ODMP0311130X;VEG-MCCOSR			2025-05-23T21:38:07.558Z
5822	5051624063	0645ccdb-e001-4ab0-9729-51f1755e007e	5a23ac03-59f6-4e42-b88d-55d8dc562a76	Plantae	Tracheophyta	Magnoliopsida	Fabales	Fabaceae	Neptunia	Neptunia gracilis	gracilis	FORM	Neptunia gracilis f. gracilis	Neptunia gracilis f. gracilis		AU	locality withheld	New South Wales	PRESENT	2	ef66652d-3cc3-4140-b268-a07d1e53441b	-32.4135	150.795	50	1e-09	NA		NA	NA	2024-02-23	23	2	2024	5580455	5353541	HUMAN_OBSERVATION	NSW Dept of Planning, Industry and Environment	BioNet Atlas of NSW Wildlife	SDFKI0357848				CC_BY_4_0	NSW National Parks and Wildlife Service	ODFK24100902			2025-05-23T21:44:32.759Z
5834	4089619352	0645ccdb-e001-4ab0-9729-51f1755e007e	3a493146-53b1-4c81-9552-4e7eede4e42e	Plantae	Tracheophyta	Magnoliopsida	Fabales	Fabaceae	Neptunia	Neptunia gracilis	gracilis	FORM	Neptunia gracilis f. gracilis	Neptunia gracilis f. gracilis		AU	locality withheld	New South Wales	PRESENT		ef66652d-3cc3-4140-b268-a07d1e53441b	-29.6215	148.346	20	1e-09	143	0	NA	NA	2023-02-01	1	2	2023	5580455	5353541	HUMAN_OBSERVATION	NSW Dept of Planning, Industry and Environment	BioNet Atlas of NSW Wildlife	SPJGI7574977				CC_BY_4_0	NSW Dept of Planning and Environment	BINNSD;COND			2025-05-23T21:45:37.975Z
5847	1069769038	0645ccdb-e001-4ab0-9729-51f1755e007e	a010678d-29ac-4abb-996e-427837ff50df	Plantae	Tracheophyta	Magnoliopsida	Fabales	Fabaceae	Neptunia	Neptunia gracilis	gracilis	FORM	Neptunia gracilis f. gracilis	Neptunia gracilis f. gracilis		AU	locality withheld	New South Wales	PRESENT		ef66652d-3cc3-4140-b268-a07d1e53441b	-29.4808	150.02	100	1e-09	NA		NA	NA	2003-10-20	20	10	2003	5580455	5353541	HUMAN_OBSERVATION	NSW Dept of Planning, Industry and Environment	BioNet Atlas of NSW Wildlife	SDMPI0064912				CC_BY_4_0	NSW National Parks and Wildlife Service	OJXK99012000			2025-05-23T21:46:09.718Z
5857	3052341401	0645ccdb-e001-4ab0-9729-51f1755e007e	18e5b0f0-55d0-417d-9b0d-1be77e290365	Plantae	Tracheophyta	Magnoliopsida	Fabales	Fabaceae	Neptunia	Neptunia gracilis	gracilis	FORM	Neptunia gracilis f. gracilis	Neptunia gracilis f. gracilis		AU	locality withheld	New South Wales	PRESENT		ef66652d-3cc3-4140-b268-a07d1e53441b	-30.527	149.871	50	1e-09	NA		NA	NA	2020-01-21	21	1	2020	5580455	5353541	HUMAN_OBSERVATION	NSW Dept of Planning, Industry and Environment	BioNet Atlas of NSW Wildlife	SPJGI6678409				CC_BY_4_0	NSW National Parks and Wildlife Service	VEG-SOMEM			2025-05-23T21:41:52.120Z
5869	1072937613	0645ccdb-e001-4ab0-9729-51f1755e007e	adda9e58-f73e-4a69-b990-172a9afb4076	Plantae	Tracheophyta	Magnoliopsida	Fabales	Fabaceae	Neptunia	Neptunia gracilis	gracilis	FORM	Neptunia gracilis f. gracilis	Neptunia gracilis f. gracilis		AU	locality withheld	New South Wales	PRESENT		ef66652d-3cc3-4140-b268-a07d1e53441b	-29.7272	149.592	100	1e-09	NA		NA	NA	1999-04-29	29	4	1999	5580455	5353541	HUMAN_OBSERVATION	NSW Dept of Planning, Industry and Environment	BioNet Atlas of NSW Wildlife	SPJGI3107105				CC_BY_4_0	NSW Dept of Planning and Environment	OSYK01010500;VEG-HUNJ			2025-05-23T21:42:42.368Z
5872	165149134	64053560-f762-11e1-a439-00145eb45e9a		Plantae	Tracheophyta	Magnoliopsida	Asterales	Asteraceae	Symphyotrichum	Symphyotrichum ericoides		SPECIES	Symphyotrichum ericoides (L.) G.L.Nesom	Symphyotrichum ericoides (L.) Nesom		DE	Uetersen		PRESENT		ef69a030-3940-11dd-b168-b8a03c50a862	53.6938	9.67277	NA		NA		NA	NA	2008-06-18	18	6	2008	3151535	3151535	HUMAN_OBSERVATION	GEO	Langes Tannen(LMS), Klasse 5d	207926				CC_BY_4_0					2025-05-02T08:22:54.031Z
5879	2421332020	0645ccdb-e001-4ab0-9729-51f1755e007e	5154536c-9e05-4baf-bd56-74bf78838ccc	Plantae	Tracheophyta	Magnoliopsida	Fabales	Fabaceae	Neptunia	Neptunia gracilis	gracilis	FORM	Neptunia gracilis f. gracilis	Neptunia gracilis f. gracilis		AU	locality withheld	New South Wales	PRESENT	2	ef66652d-3cc3-4140-b268-a07d1e53441b	-28.9121	150.394	100	1e-09	NA		NA	NA	2018-10-30	30	10	2018	5580455	5353541	HUMAN_OBSERVATION	NSW Dept of Planning, Industry and Environment	BioNet Atlas of NSW Wildlife	SJJSI0942847				CC_BY_4_0	NSW National Parks and Wildlife Service	OIXR15022000;OJJS18061500;OJJS19060300			2025-05-23T21:36:32.822Z
5903	1071842909	0645ccdb-e001-4ab0-9729-51f1755e007e	2f348195-847a-46fc-9532-b5cca4b193f0	Plantae	Tracheophyta	Magnoliopsida	Fabales	Fabaceae	Neptunia	Neptunia gracilis	gracilis	FORM	Neptunia gracilis f. gracilis	Neptunia gracilis f. gracilis		AU	locality withheld	New South Wales	PRESENT		ef66652d-3cc3-4140-b268-a07d1e53441b	-31.1112	150.409	100	1e-09	280	0	NA	NA	1995-11-08	8	11	1995	5580455	5353541	HUMAN_OBSERVATION	NSW Dept of Planning, Industry and Environment	BioNet Atlas of NSW Wildlife	SJXP9902122J				CC_BY_4_0	NSW Dept of Planning and Environment	OSXN96111500			2025-05-23T21:40:22.498Z
5917	3458355802	0645ccdb-e001-4ab0-9729-51f1755e007e	61cb3bd3-071d-4cf3-be1b-a435a40c00c5	Plantae	Tracheophyta	Magnoliopsida	Fabales	Fabaceae	Neptunia	Neptunia gracilis	gracilis	FORM	Neptunia gracilis f. gracilis	Neptunia gracilis f. gracilis		AU	locality withheld	New South Wales	PRESENT		ef66652d-3cc3-4140-b268-a07d1e53441b	-29.3359	149.301	50	1e-09	NA		NA	NA	2021-06-26	26	6	2021	5580455	5353541	HUMAN_OBSERVATION	NSW Dept of Planning, Industry and Environment	BioNet Atlas of NSW Wildlife	SDMPI0957180				CC_BY_4_0	NSW National Parks and Wildlife Service	OIXR15092500			2025-05-23T21:46:21.182Z
5948	3458371445	0645ccdb-e001-4ab0-9729-51f1755e007e	1a85efb3-8d53-4954-be35-02afb80ac27d	Plantae	Tracheophyta	Magnoliopsida	Fabales	Fabaceae	Neptunia	Neptunia gracilis	gracilis	FORM	Neptunia gracilis f. gracilis	Neptunia gracilis f. gracilis		AU	locality withheld	New South Wales	PRESENT		ef66652d-3cc3-4140-b268-a07d1e53441b	-30.6598	150.152	10	1e-09	NA		NA	NA	2016-02-05	5	2	2016	5580455	5353541	HUMAN_OBSERVATION	NSW Dept of Planning, Industry and Environment	BioNet Atlas of NSW Wildlife	SPJGI6908873				CC_BY_4_0	FloraSearch Pty Ltd (Colin Bower)	OSOH05091600			2025-05-23T21:38:12.184Z
5956	1072936491	0645ccdb-e001-4ab0-9729-51f1755e007e	32f6ea41-e4b1-46ba-ae76-8ab611a8aaa6	Plantae	Tracheophyta	Magnoliopsida	Fabales	Fabaceae	Neptunia	Neptunia gracilis	gracilis	FORM	Neptunia gracilis f. gracilis	Neptunia gracilis f. gracilis		AU	locality withheld	New South Wales	PRESENT		ef66652d-3cc3-4140-b268-a07d1e53441b	-28.8632	149.581	100	1e-09	NA		NA	NA	1999-04-08	8	4	1999	5580455	5353541	HUMAN_OBSERVATION	NSW Dept of Planning, Industry and Environment	BioNet Atlas of NSW Wildlife	SPJGI3105954				CC_BY_4_0	NSW Dept of Planning and Environment	VEG-HUNJ			2025-05-23T21:39:10.822Z
5961	4894467363	0645ccdb-e001-4ab0-9729-51f1755e007e	56f14933-e076-40d4-9b10-17e4d8be3dc0	Plantae	Tracheophyta	Magnoliopsida	Fabales	Fabaceae	Neptunia	Neptunia gracilis	gracilis	FORM	Neptunia gracilis f. gracilis	Neptunia gracilis f. gracilis		AU	locality withheld	New South Wales	PRESENT		ef66652d-3cc3-4140-b268-a07d1e53441b	-32.4372	150.817	10	1e-09	NA		NA	NA	2019-01-22	22	1	2019	5580455	5353541	HUMAN_OBSERVATION	NSW Dept of Planning, Industry and Environment	BioNet Atlas of NSW Wildlife	SPJGI7105519				CC_BY_4_0	HunterEco	OPJGI0001119			2025-05-23T21:39:23.066Z
5968	1070012148	0645ccdb-e001-4ab0-9729-51f1755e007e	d616ed86-c31e-4f9c-ba0e-185067f016f5	Plantae	Tracheophyta	Magnoliopsida	Fabales	Fabaceae	Neptunia	Neptunia gracilis	gracilis	FORM	Neptunia gracilis f. gracilis	Neptunia gracilis f. gracilis		AU	locality withheld	New South Wales	PRESENT		ef66652d-3cc3-4140-b268-a07d1e53441b	-29.9579	148.963	100	1e-09	NA		NA	NA	2006-02-15	15	2	2006	5580455	5353541	HUMAN_OBSERVATION	NSW Dept of Planning, Industry and Environment	BioNet Atlas of NSW Wildlife	SDMPI0311241				CC_BY_4_0	NSW National Parks and Wildlife Service	OJXK98101602			2025-05-23T21:40:04.504Z
6039	3749020827	0645ccdb-e001-4ab0-9729-51f1755e007e	fce38dad-4776-4685-b4ce-9771d8ed5054	Plantae	Tracheophyta	Magnoliopsida	Fabales	Fabaceae	Neptunia	Neptunia gracilis	gracilis	FORM	Neptunia gracilis f. gracilis	Neptunia gracilis f. gracilis		AU	locality withheld	New South Wales	PRESENT		ef66652d-3cc3-4140-b268-a07d1e53441b	-29.9712	149.792	10	1e-09	243	0	NA	NA	2016-02-07	7	2	2016	5580455	5353541	HUMAN_OBSERVATION	NSW Dept of Planning, Industry and Environment	BioNet Atlas of NSW Wildlife	SPJGI7029729				CC_BY_4_0	Umwelt (Australia) Pty Limited	OIXR15021304;OJJS16072700			2025-05-23T21:45:48.225Z
6056	1073796307	0645ccdb-e001-4ab0-9729-51f1755e007e	8d94d99b-0190-4b3b-9896-24d1c56cffbc	Plantae	Tracheophyta	Magnoliopsida	Fabales	Fabaceae	Neptunia	Neptunia gracilis	gracilis	FORM	Neptunia gracilis f. gracilis	Neptunia gracilis f. gracilis		AU	locality withheld	New South Wales	PRESENT		ef66652d-3cc3-4140-b268-a07d1e53441b	-29.7369	149.521	10	1e-09	NA		NA	NA	2001-05-23	23	5	2001	5580455	5353541	HUMAN_OBSERVATION	NSW Dept of Planning, Industry and Environment	BioNet Atlas of NSW Wildlife	SPJGI4074389				CC_BY_4_0	Inverell Research Centre (Soil Con - DLWC - DECCW)	ODMP99111100;VEG-JCK			2025-05-23T21:38:18.503Z
6063	2806072992	0645ccdb-e001-4ab0-9729-51f1755e007e	dc1c1dcb-efea-4159-838e-8af89f43fb5d	Plantae	Tracheophyta	Magnoliopsida	Fabales	Fabaceae	Neptunia	Neptunia gracilis	gracilis	FORM	Neptunia gracilis f. gracilis	Neptunia gracilis f. gracilis		AU	locality withheld	New South Wales	PRESENT		ef66652d-3cc3-4140-b268-a07d1e53441b	-32.3743	150.726	3	1e-09	137	0	NA	NA	2014-11-30	30	11	2014	5580455	5353541	HUMAN_OBSERVATION	NSW Dept of Planning, Industry and Environment	BioNet Atlas of NSW Wildlife	SPJGI5127190				CC_BY_4_0	FloraSearch Pty Ltd (Colin Bower)	OSOH05091600			2025-05-23T21:38:43.908Z
6075	1073807864	0645ccdb-e001-4ab0-9729-51f1755e007e	8071cb4d-56eb-4bbf-b95f-d4fd7f062a91	Plantae	Tracheophyta	Magnoliopsida	Fabales	Fabaceae	Neptunia	Neptunia gracilis	gracilis	FORM	Neptunia gracilis f. gracilis	Neptunia gracilis f. gracilis		AU	locality withheld	New South Wales	PRESENT		ef66652d-3cc3-4140-b268-a07d1e53441b	-29.4057	149.795	10	1e-09	NA		NA	NA	2007-07-04	4	7	2007	5580455	5353541	HUMAN_OBSERVATION	NSW Dept of Planning, Industry and Environment	BioNet Atlas of NSW Wildlife	SPJGI4085989				CC_BY_4_0	Border Rivers - Gwydir CMA	ODMP99111100;VEG-MACKL			2025-05-23T21:44:54.019Z
6131	5068056754	0645ccdb-e001-4ab0-9729-51f1755e007e	27cca66e-d664-47df-97ce-898fc2905272	Plantae	Tracheophyta	Magnoliopsida	Fabales	Fabaceae	Neptunia	Neptunia gracilis	gracilis	FORM	Neptunia gracilis f. gracilis	Neptunia gracilis f. gracilis		AU	locality withheld	New South Wales	PRESENT		ef66652d-3cc3-4140-b268-a07d1e53441b	-31.5109	150.462	100	1e-09	317	0	NA	NA	2004-02-17	17	2	2004	5580455	5353541	HUMAN_OBSERVATION	NSW Dept of Planning, Industry and Environment	BioNet Atlas of NSW Wildlife	SPJGI3621795				CC_BY_4_0	Royal Botanic Gardens and Domain Trust	OJKP98031703;VEG-ALLC;VEG-HOSJ			2025-05-23T21:40:32.793Z
6149	1073406002	0645ccdb-e001-4ab0-9729-51f1755e007e	7f80ad3d-ef50-4c53-bf74-31a1242ba326	Plantae	Tracheophyta	Magnoliopsida	Fabales	Fabaceae	Neptunia	Neptunia gracilis	gracilis	FORM	Neptunia gracilis f. gracilis	Neptunia gracilis f. gracilis		AU	locality withheld	New South Wales	PRESENT		ef66652d-3cc3-4140-b268-a07d1e53441b	-31.1674	149.897	10	1e-09	318	0	NA	NA	2004-02-23	23	2	2004	5580455	5353541	HUMAN_OBSERVATION	NSW Dept of Planning, Industry and Environment	BioNet Atlas of NSW Wildlife	SPJGI3613690				CC_BY_4_0	NSW Dept of Planning and Environment	VEG-DELSI;VEG-HUXCH			2025-05-23T21:36:39.900Z
6153	1072975563	0645ccdb-e001-4ab0-9729-51f1755e007e	b25ae2d2-3747-419d-abe9-1c1f82d499bc	Plantae	Tracheophyta	Magnoliopsida	Fabales	Fabaceae	Neptunia	Neptunia gracilis	gracilis	FORM	Neptunia gracilis f. gracilis	Neptunia gracilis f. gracilis		AU	locality withheld	New South Wales	PRESENT		ef66652d-3cc3-4140-b268-a07d1e53441b	-29.3038	150	100	1e-09	220	0	NA	NA	2001-03-31	31	3	2001	5580455	5353541	HUMAN_OBSERVATION	NSW Dept of Planning, Industry and Environment	BioNet Atlas of NSW Wildlife	SPJGI3145738				CC_BY_4_0	NSW Dept of Planning and Environment	OTMM98062600			2025-05-23T21:36:57.501Z
6155	5003781703	0645ccdb-e001-4ab0-9729-51f1755e007e	52e3bc05-0816-40ea-81bd-38d9b07cf426	Plantae	Tracheophyta	Magnoliopsida	Fabales	Fabaceae	Acacia	Acacia cana		SPECIES	Acacia cana Maiden	Acacia cana	Maiden	AU	locality withheld	New South Wales	PRESENT	2	ef66652d-3cc3-4140-b268-a07d1e53441b	-30.9026	141.088	10	1e-09	83	0	NA	NA	2024-09-19	19	9	2024	2980855	2980855	HUMAN_OBSERVATION	NSW Dept of Planning, Industry and Environment	BioNet Atlas of NSW Wildlife	SPJGI8684414				CC_BY_4_0	NSW Dept of Planning and Environment	OPJG03110300;OPUR13110600			2025-05-23T21:42:23.175Z
6161	5061062273	0645ccdb-e001-4ab0-9729-51f1755e007e	9eddb5c6-9ceb-417f-b3c0-36f4ac5051bb	Plantae	Tracheophyta	Magnoliopsida	Fabales	Fabaceae	Neptunia	Neptunia gracilis	gracilis	FORM	Neptunia gracilis f. gracilis	Neptunia gracilis f. gracilis		AU	locality withheld	New South Wales	PRESENT	50	ef66652d-3cc3-4140-b268-a07d1e53441b	-29.4245	150.487	20	1e-09	NA		NA	NA	2024-02-13	13	2	2024	5580455	5353541	HUMAN_OBSERVATION	NSW Dept of Planning, Industry and Environment	BioNet Atlas of NSW Wildlife	SMKVI0006551				CC_BY_4_0	NSW National Parks and Wildlife Service	OMKV2501200O			2025-05-23T21:42:47.792Z
6169	4894744802	0645ccdb-e001-4ab0-9729-51f1755e007e	c4869709-4cb2-4602-8bae-8b39732c538d	Plantae	Tracheophyta	Magnoliopsida	Fabales	Fabaceae	Neptunia	Neptunia gracilis	gracilis	FORM	Neptunia gracilis f. gracilis	Neptunia gracilis f. gracilis		AU	locality withheld	New South Wales	PRESENT		ef66652d-3cc3-4140-b268-a07d1e53441b	-29.4815	149.868	50	1e-09	NA		NA	NA	2021-04-28	28	4	2021	5580455	5353541	HUMAN_OBSERVATION	NSW Dept of Planning, Industry and Environment	BioNet Atlas of NSW Wildlife	SLHPI0071423				CC_BY_4_0	NSW National Parks and Wildlife Service	OJJS20083102			2025-05-23T21:45:14.603Z
6199	1916694969	0645ccdb-e001-4ab0-9729-51f1755e007e	9c12f51d-93f0-4908-a8de-12d74ecb1992	Plantae	Tracheophyta	Magnoliopsida	Fabales	Fabaceae	Neptunia	Neptunia gracilis	gracilis	FORM	Neptunia gracilis f. gracilis	Neptunia gracilis f. gracilis		AU	locality withheld	New South Wales	PRESENT		ef66652d-3cc3-4140-b268-a07d1e53441b	-32.271	150.691	10	1e-09	NA		NA	NA	2017-01-10	10	1	2017	5580455	5353541	HUMAN_OBSERVATION	NSW Dept of Planning, Industry and Environment	BioNet Atlas of NSW Wildlife	SJJSI0599924				CC_BY_4_0	NSW National Parks and Wildlife Service	OIXR13082600;OJJS16072700			2025-05-23T21:39:47.038Z
6202	1070892431	0645ccdb-e001-4ab0-9729-51f1755e007e	16c071fe-4c30-42b0-8cc8-e36765fc6157	Plantae	Tracheophyta	Magnoliopsida	Fabales	Fabaceae	Neptunia	Neptunia gracilis	gracilis	FORM	Neptunia gracilis f. gracilis	Neptunia gracilis f. gracilis		AU	locality withheld	New South Wales	PRESENT		ef66652d-3cc3-4140-b268-a07d1e53441b	-29.4367	149.778	200	1e-09	207	0	NA	NA	2013-07-01	1	7	2013	5580455	5353541	HUMAN_OBSERVATION	NSW Dept of Planning, Industry and Environment	BioNet Atlas of NSW Wildlife	SIXRI0092365				CC_BY_4_0	NSW National Parks and Wildlife Service	OIXR14011501			2025-05-23T21:44:03.805Z
6204	4089611317	0645ccdb-e001-4ab0-9729-51f1755e007e	1fa48514-4888-42dd-a3e8-b08958c5433f	Plantae	Tracheophyta	Magnoliopsida	Fabales	Fabaceae	Neptunia	Neptunia gracilis	gracilis	FORM	Neptunia gracilis f. gracilis	Neptunia gracilis f. gracilis		AU	locality withheld	New South Wales	PRESENT		ef66652d-3cc3-4140-b268-a07d1e53441b	-29.5528	148.553	20	1e-09	136	0	NA	NA	2023-02-01	1	2	2023	5580455	5353541	HUMAN_OBSERVATION	NSW Dept of Planning, Industry and Environment	BioNet Atlas of NSW Wildlife	SPJGI7575382				CC_BY_4_0	NSW Dept of Planning and Environment	BINNSD;COND			2025-05-23T21:44:07.549Z
6208	1072973257	0645ccdb-e001-4ab0-9729-51f1755e007e	51d29712-ff5a-4247-8014-5bbb0211a732	Plantae	Tracheophyta	Magnoliopsida	Fabales	Fabaceae	Acacia	Acacia cana		SPECIES	Acacia cana Maiden	Acacia cana	Maiden	AU	locality withheld	New South Wales	PRESENT		ef66652d-3cc3-4140-b268-a07d1e53441b	-29.076	141.709	100	1e-09	NA		NA	NA	1991-06-17	17	6	1991	2980855	2980855	HUMAN_OBSERVATION	NSW Dept of Planning, Industry and Environment	BioNet Atlas of NSW Wildlife	SPJGI3143455				CC_BY_4_0	NSW Dept of Planning and Environment	PRER			2025-05-23T21:44:29.630Z
6229	3748927824	0645ccdb-e001-4ab0-9729-51f1755e007e	f4df695f-c81d-424e-91b1-bfcf1c4dcff1	Plantae	Tracheophyta	Magnoliopsida	Fabales	Fabaceae	Neptunia	Neptunia gracilis	gracilis	FORM	Neptunia gracilis f. gracilis	Neptunia gracilis f. gracilis		AU	locality withheld	New South Wales	PRESENT		ef66652d-3cc3-4140-b268-a07d1e53441b	-29.777	149.794	10	1e-09	218	0	NA	NA	2016-02-06	6	2	2016	5580455	5353541	HUMAN_OBSERVATION	NSW Dept of Planning, Industry and Environment	BioNet Atlas of NSW Wildlife	SPJGI7029884				CC_BY_4_0	Umwelt (Australia) Pty Limited	OJJS16072700			2025-05-23T21:45:35.264Z
6233	2873644352	0645ccdb-e001-4ab0-9729-51f1755e007e	1f9b5ef7-3b82-4e59-be13-fa0d048bc1e0	Plantae	Tracheophyta	Magnoliopsida	Fabales	Fabaceae	Neptunia	Neptunia gracilis	gracilis	FORM	Neptunia gracilis f. gracilis	Neptunia gracilis f. gracilis		AU	locality withheld	New South Wales	PRESENT		ef66652d-3cc3-4140-b268-a07d1e53441b	-29.3988	149.941	100	1e-09	NA		NA	NA	2020-02-17	17	2	2020	5580455	5353541	HUMAN_OBSERVATION	NSW Dept of Planning, Industry and Environment	BioNet Atlas of NSW Wildlife	SJJSI1310668				CC_BY_4_0	NSW National Parks and Wildlife Service	OIXR16051100			2025-05-23T21:40:32.930Z
6235	2805996015	0645ccdb-e001-4ab0-9729-51f1755e007e	d872ca15-340b-48ff-b15e-88db3faf3a51	Plantae	Tracheophyta	Magnoliopsida	Fabales	Fabaceae	Neptunia	Neptunia gracilis	gracilis	FORM	Neptunia gracilis f. gracilis	Neptunia gracilis f. gracilis		AU	locality withheld	New South Wales	PRESENT		ef66652d-3cc3-4140-b268-a07d1e53441b	-32.3695	150.736	3	1e-09	135	0	NA	NA	2014-11-26	26	11	2014	5580455	5353541	HUMAN_OBSERVATION	NSW Dept of Planning, Industry and Environment	BioNet Atlas of NSW Wildlife	SPJGI5126484				CC_BY_4_0	FloraSearch Pty Ltd (Colin Bower)	OSOH05091600			2025-05-23T21:37:13.791Z
6258	1073289593	0645ccdb-e001-4ab0-9729-51f1755e007e	5b006c51-c97b-427e-82c0-24fab493fd94	Plantae	Tracheophyta	Magnoliopsida	Fabales	Fabaceae	Neptunia	Neptunia gracilis	gracilis	FORM	Neptunia gracilis f. gracilis	Neptunia gracilis f. gracilis		AU	locality withheld	New South Wales	PRESENT		ef66652d-3cc3-4140-b268-a07d1e53441b	-29.7053	150.861	10	1e-09	620	0	NA	NA	2007-05-11	11	5	2007	5580455	5353541	HUMAN_OBSERVATION	NSW Dept of Planning, Industry and Environment	BioNet Atlas of NSW Wildlife	SPJGI3492676				CC_BY_4_0	NSW Dept of Planning and Environment	GILP			2025-05-23T21:46:18.125Z
6261	1072973368	0645ccdb-e001-4ab0-9729-51f1755e007e	7141900a-bd79-45e3-9757-a56452ad1e00	Plantae	Tracheophyta	Magnoliopsida	Fabales	Fabaceae	Acacia	Acacia cana		SPECIES	Acacia cana Maiden	Acacia cana	Maiden	AU	locality withheld	New South Wales	PRESENT		ef66652d-3cc3-4140-b268-a07d1e53441b	-29.1097	141.889	100	1e-09	NA		NA	NA	1991-06-19	19	6	1991	2980855	2980855	HUMAN_OBSERVATION	NSW Dept of Planning, Industry and Environment	BioNet Atlas of NSW Wildlife	SPJGI3143543				CC_BY_4_0	NSW Dept of Planning and Environment	PRER			2025-05-23T21:46:26.915Z
6284	4012293341	0645ccdb-e001-4ab0-9729-51f1755e007e	22d0845e-f0e1-41f9-9a3b-eef608c0beb8	Plantae	Tracheophyta	Magnoliopsida	Fabales	Fabaceae	Neptunia	Neptunia gracilis	gracilis	FORM	Neptunia gracilis f. gracilis	Neptunia gracilis f. gracilis		AU	locality withheld	New South Wales	PRESENT		ef66652d-3cc3-4140-b268-a07d1e53441b	-29.7575	149.677	10	1e-09	NA		NA	NA	2020-03-30	30	3	2020	5580455	5353541	HUMAN_OBSERVATION	NSW Dept of Planning, Industry and Environment	BioNet Atlas of NSW Wildlife	SPJGI7469947				CC_BY_4_0	NSW Dept of Planning and Environment	OPUR16032300			2025-05-23T21:42:13.481Z
6329	3901658434	0645ccdb-e001-4ab0-9729-51f1755e007e	3e31df29-c72e-4206-ad1e-0a7f819b0806	Plantae	Tracheophyta	Magnoliopsida	Fabales	Fabaceae	Neptunia	Neptunia gracilis	gracilis	FORM	Neptunia gracilis f. gracilis	Neptunia gracilis f. gracilis		AU	locality withheld	New South Wales	PRESENT	1	ef66652d-3cc3-4140-b268-a07d1e53441b	-32.2107	150.848	5	1e-09	NA		NA	NA	2020-04-09	9	4	2020	5580455	5353541	HUMAN_OBSERVATION	NSW Dept of Planning, Industry and Environment	BioNet Atlas of NSW Wildlife	SPJGI6461793				CC_BY_4_0	Eastcoast Flora Survey (Stephen Bell)	OSYK01010400			2025-05-23T21:42:25.714Z
6333	1072973454	0645ccdb-e001-4ab0-9729-51f1755e007e	7afaebcc-5fdc-400e-b1ca-004da3e54e06	Plantae	Tracheophyta	Magnoliopsida	Fabales	Fabaceae	Acacia	Acacia cana		SPECIES	Acacia cana Maiden	Acacia cana	Maiden	AU	locality withheld	New South Wales	PRESENT		ef66652d-3cc3-4140-b268-a07d1e53441b	-29.0806	141.865	100	1e-09	NA		NA	NA	1991-06-19	19	6	1991	2980855	2980855	HUMAN_OBSERVATION	NSW Dept of Planning, Industry and Environment	BioNet Atlas of NSW Wildlife	SPJGI3143517				CC_BY_4_0	NSW Dept of Planning and Environment	PRER			2025-05-23T21:42:52.004Z
6370	1073801684	0645ccdb-e001-4ab0-9729-51f1755e007e	354ef26b-3af8-4e5b-9aea-5caa7172404d	Plantae	Tracheophyta	Magnoliopsida	Fabales	Fabaceae	Neptunia	Neptunia gracilis	gracilis	FORM	Neptunia gracilis f. gracilis	Neptunia gracilis f. gracilis		AU	locality withheld	New South Wales	PRESENT		ef66652d-3cc3-4140-b268-a07d1e53441b	-29.4984	150.054	10	1e-09	237	0	NA	NA	2001-02-21	21	2	2001	5580455	5353541	HUMAN_OBSERVATION	NSW Office of Environment and Heritage	BioNet Atlas of NSW Wildlife	SPJGI4079778				CC_BY_4_0	Inverell Research Centre (Soil Con - DLWC - DECCW)	OKEP-LI			2025-05-23T21:45:42.666Z
6374	2421130309	0645ccdb-e001-4ab0-9729-51f1755e007e	ca0d89d2-2e2c-4074-8da4-e164f2fe4aad	Plantae	Tracheophyta	Magnoliopsida	Fabales	Fabaceae	Neptunia	Neptunia gracilis	gracilis	FORM	Neptunia gracilis f. gracilis	Neptunia gracilis f. gracilis		AU	locality withheld	New South Wales	PRESENT		ef66652d-3cc3-4140-b268-a07d1e53441b	-28.7369	150.42	100	1e-09	NA		NA	NA	2018-10-08	8	10	2018	5580455	5353541	HUMAN_OBSERVATION	NSW Dept of Planning, Industry and Environment	BioNet Atlas of NSW Wildlife	SJJSI0943011				CC_BY_4_0	NSW National Parks and Wildlife Service	OJJS18061500;OJJS19060300;OJJS19060301			2025-05-23T21:45:24.599Z
6395	1452867441	0645ccdb-e001-4ab0-9729-51f1755e007e	22447aa8-5bc4-4723-9a2b-df399d530ae9	Plantae	Tracheophyta	Magnoliopsida	Fabales	Fabaceae	Neptunia	Neptunia gracilis	gracilis	FORM	Neptunia gracilis f. gracilis	Neptunia gracilis f. gracilis		AU	locality withheld	New South Wales	PRESENT		ef66652d-3cc3-4140-b268-a07d1e53441b	-29.5482	150.568	10	1e-09	NA		NA	NA	1993-10-02	2	10	1993	5580455	5353541	HUMAN_OBSERVATION	NSW Dept of Planning, Industry and Environment	BioNet Atlas of NSW Wildlife	SPJGI4933729				CC_BY_4_0	NSW Dept of Planning and Environment	OSDP01110700			2025-05-23T21:42:05.836Z
6430	4894459403	0645ccdb-e001-4ab0-9729-51f1755e007e	546eb4ad-8bbb-43df-8cc7-185c293a3a26	Plantae	Tracheophyta	Magnoliopsida	Fabales	Fabaceae	Neptunia	Neptunia gracilis	gracilis	FORM	Neptunia gracilis f. gracilis	Neptunia gracilis f. gracilis		AU	locality withheld	New South Wales	PRESENT		ef66652d-3cc3-4140-b268-a07d1e53441b	-29.533	149.862	50	1e-09	NA		NA	NA	2021-04-27	27	4	2021	5580455	5353541	HUMAN_OBSERVATION	NSW Dept of Planning, Industry and Environment	BioNet Atlas of NSW Wildlife	SLHPI0071231				CC_BY_4_0	NSW National Parks and Wildlife Service	OJJS20083102			2025-05-23T21:44:23.948Z
6441	2873641772	0645ccdb-e001-4ab0-9729-51f1755e007e	f3be6fa2-cc25-4c60-8212-323e615a146f	Plantae	Tracheophyta	Magnoliopsida	Fabales	Fabaceae	Neptunia	Neptunia gracilis	gracilis	FORM	Neptunia gracilis f. gracilis	Neptunia gracilis f. gracilis		AU	locality withheld	New South Wales	PRESENT		ef66652d-3cc3-4140-b268-a07d1e53441b	-29.3943	149.937	100	1e-09	NA		NA	NA	2020-02-17	17	2	2020	5580455	5353541	HUMAN_OBSERVATION	NSW Dept of Planning, Industry and Environment	BioNet Atlas of NSW Wildlife	SJJSI1310797				CC_BY_4_0	NSW National Parks and Wildlife Service	OIXR16051100			2025-05-23T21:45:13.998Z
6463	1074391971	0645ccdb-e001-4ab0-9729-51f1755e007e	ad0015af-5aeb-40a5-9d94-c1deec057fec	Plantae	Tracheophyta	Magnoliopsida	Fabales	Fabaceae	Acacia	Acacia cana		SPECIES	Acacia cana Maiden	Acacia cana	Maiden	AU	locality withheld	New South Wales	PRESENT		ef66652d-3cc3-4140-b268-a07d1e53441b	-29.0809	141.643	100	1e-09	NA		NA	NA	1993-03-13	13	3	1993	2980855	2980855	HUMAN_OBSERVATION	NSW Dept of Planning, Industry and Environment	BioNet Atlas of NSW Wildlife	SPJGI4733628				CC_BY_4_0	NSW Dept of Planning and Environment	UNKN			2025-05-23T21:38:21.343Z
6464	1073831828	0645ccdb-e001-4ab0-9729-51f1755e007e	b529f966-8b50-4360-83ec-4e6474ba8cb8	Plantae	Tracheophyta	Magnoliopsida	Fabales	Fabaceae	Neptunia	Neptunia gracilis	gracilis	FORM	Neptunia gracilis f. gracilis	Neptunia gracilis f. gracilis		AU	locality withheld	New South Wales	PRESENT		ef66652d-3cc3-4140-b268-a07d1e53441b	-29.3468	150.585	10	1e-09	385	0	NA	NA	2003-06-04	4	6	2003	5580455	5353541	HUMAN_OBSERVATION	NSW Dept of Planning, Industry and Environment	BioNet Atlas of NSW Wildlife	SPJGI4110790				CC_BY_4_0	Inverell Research Centre (Soil Con - DLWC - DECCW)	ODMP99111100;VEG-WATGC			2025-05-23T21:38:23.613Z
6495	1073831019	0645ccdb-e001-4ab0-9729-51f1755e007e	b7e8b5b2-f9df-42b0-b0bf-d5012dc110b8	Plantae	Tracheophyta	Magnoliopsida	Fabales	Fabaceae	Neptunia	Neptunia gracilis	gracilis	FORM	Neptunia gracilis f. gracilis	Neptunia gracilis f. gracilis		AU	locality withheld	New South Wales	PRESENT		ef66652d-3cc3-4140-b268-a07d1e53441b	-29.0254	150.585	10	1e-09	305	0	NA	NA	2003-04-17	17	4	2003	5580455	5353541	HUMAN_OBSERVATION	NSW Dept of Planning, Industry and Environment	BioNet Atlas of NSW Wildlife	SPJGI4109912				CC_BY_4_0	Inverell Research Centre (Soil Con - DLWC - DECCW)	ODMP99111100;VEG-CANMS			2025-05-23T21:37:19.752Z
6524	4983479773	0645ccdb-e001-4ab0-9729-51f1755e007e	d02a1493-fef8-4b39-8d77-384986294e5d	Plantae	Tracheophyta	Magnoliopsida	Fabales	Fabaceae	Acacia	Acacia cana		SPECIES	Acacia cana Maiden	Acacia cana	Maiden	AU	locality withheld	New South Wales	PRESENT	2	ef66652d-3cc3-4140-b268-a07d1e53441b	-29.8262	141.852	10	1e-09	155	0	NA	NA	2024-09-07	7	9	2024	2980855	2980855	HUMAN_OBSERVATION	NSW Dept of Planning, Industry and Environment	BioNet Atlas of NSW Wildlife	SPJGI8539669				CC_BY_4_0	NSW Dept of Planning and Environment	BINNSD;COND			2025-05-23T21:37:17.310Z
6528	2805762653	0645ccdb-e001-4ab0-9729-51f1755e007e	30cb7b49-0920-4a3c-8e26-6da5ff62165e	Plantae	Tracheophyta	Magnoliopsida	Fabales	Fabaceae	Neptunia	Neptunia gracilis	gracilis	FORM	Neptunia gracilis f. gracilis	Neptunia gracilis f. gracilis		AU	locality withheld	New South Wales	PRESENT		ef66652d-3cc3-4140-b268-a07d1e53441b	-32.4388	150.724	3	1e-09	142	0	NA	NA	2013-04-18	18	4	2013	5580455	5353541	HUMAN_OBSERVATION	NSW Dept of Planning, Industry and Environment	BioNet Atlas of NSW Wildlife	SPJGI5125511				CC_BY_4_0	FloraSearch Pty Ltd (Colin Bower)	OSOH05091600			2025-05-23T21:38:10.301Z
6565	2805986860	0645ccdb-e001-4ab0-9729-51f1755e007e	ac058fcc-590c-4263-9ac2-14f7ee22b302	Plantae	Tracheophyta	Magnoliopsida	Fabales	Fabaceae	Neptunia	Neptunia gracilis	gracilis	FORM	Neptunia gracilis f. gracilis	Neptunia gracilis f. gracilis		AU	locality withheld	New South Wales	PRESENT		ef66652d-3cc3-4140-b268-a07d1e53441b	-33.2094	149.666	2000	1e-09	670	0	NA	NA	2005-06-17	17	6	2005	5580455	5353541	HUMAN_OBSERVATION	NSW Dept of Planning, Industry and Environment	BioNet Atlas of NSW Wildlife	SDMPI0209440				CC_BY_4_0	NSW National Parks and Wildlife Service	OSYK01030900			2025-05-23T21:38:10.447Z
6611	1073831613	0645ccdb-e001-4ab0-9729-51f1755e007e	9d8396e8-ffce-4cfb-a3d1-74020bb17b8a	Plantae	Tracheophyta	Magnoliopsida	Fabales	Fabaceae	Neptunia	Neptunia gracilis	gracilis	FORM	Neptunia gracilis f. gracilis	Neptunia gracilis f. gracilis		AU	locality withheld	New South Wales	PRESENT		ef66652d-3cc3-4140-b268-a07d1e53441b	-29.3188	150.698	10	1e-09	435	0	NA	NA	2003-05-23	23	5	2003	5580455	5353541	HUMAN_OBSERVATION	NSW Dept of Planning, Industry and Environment	BioNet Atlas of NSW Wildlife	SPJGI4110536				CC_BY_4_0	Inverell Research Centre (Soil Con - DLWC - DECCW)	ODMP99111100;VEG-CANMS			2025-05-23T21:42:39.592Z
6655	3748950502	0645ccdb-e001-4ab0-9729-51f1755e007e	1c065d53-c061-47a0-8dbf-b1d89d566adf	Plantae	Tracheophyta	Magnoliopsida	Fabales	Fabaceae	Neptunia	Neptunia gracilis	gracilis	FORM	Neptunia gracilis f. gracilis	Neptunia gracilis f. gracilis		AU	locality withheld	New South Wales	PRESENT		ef66652d-3cc3-4140-b268-a07d1e53441b	-29.0575	150.314	10	1e-09	270	0	NA	NA	2016-02-11	11	2	2016	5580455	5353541	HUMAN_OBSERVATION	NSW Dept of Planning, Industry and Environment	BioNet Atlas of NSW Wildlife	SPJGI7030190				CC_BY_4_0	Umwelt (Australia) Pty Limited	OIXR15021304			2025-05-23T21:44:01.905Z
6660	1073289478	0645ccdb-e001-4ab0-9729-51f1755e007e	c1903cd2-2c03-4d16-8424-ade440fa4859	Plantae	Tracheophyta	Magnoliopsida	Fabales	Fabaceae	Neptunia	Neptunia gracilis	gracilis	FORM	Neptunia gracilis f. gracilis	Neptunia gracilis f. gracilis		AU	locality withheld	New South Wales	PRESENT		ef66652d-3cc3-4140-b268-a07d1e53441b	-29.7039	150.8	10	1e-09	560	0	NA	NA	2007-05-11	11	5	2007	5580455	5353541	HUMAN_OBSERVATION	NSW Dept of Planning, Industry and Environment	BioNet Atlas of NSW Wildlife	SPJGI3492636				CC_BY_4_0	NSW Dept of Planning and Environment	GILP			2025-05-23T21:43:25.679Z
6683	1074391690	0645ccdb-e001-4ab0-9729-51f1755e007e	b911a88d-bd65-4501-a0e4-117fc2b1e8ff	Plantae	Tracheophyta	Magnoliopsida	Fabales	Fabaceae	Acacia	Acacia cana		SPECIES	Acacia cana Maiden	Acacia cana	Maiden	AU	locality withheld	New South Wales	PRESENT		ef66652d-3cc3-4140-b268-a07d1e53441b	-29.0006	141.736	100	1e-09	NA		NA	NA	1993-03-14	14	3	1993	2980855	2980855	HUMAN_OBSERVATION	NSW Dept of Planning, Industry and Environment	BioNet Atlas of NSW Wildlife	SPJGI4733346				CC_BY_4_0	NSW Dept of Planning and Environment	UNKN			2025-05-23T21:46:16.839Z
6711	4894350211	0645ccdb-e001-4ab0-9729-51f1755e007e	31d01dab-a0ed-4236-b5e2-e016d2b89fc4	Plantae	Tracheophyta	Magnoliopsida	Fabales	Fabaceae	Neptunia	Neptunia gracilis	gracilis	FORM	Neptunia gracilis f. gracilis	Neptunia gracilis f. gracilis		AU	locality withheld	New South Wales	PRESENT		ef66652d-3cc3-4140-b268-a07d1e53441b	-29.549	149.84	50	1e-09	NA		NA	NA	2021-04-29	29	4	2021	5580455	5353541	HUMAN_OBSERVATION	NSW Dept of Planning, Industry and Environment	BioNet Atlas of NSW Wildlife	SLHPI0071477				CC_BY_4_0	NSW National Parks and Wildlife Service	OJJS20083102;OMFZ2303270Q			2025-05-23T21:44:15.135Z
6712	1073435293	0645ccdb-e001-4ab0-9729-51f1755e007e	34e6165c-29f9-458f-adce-c448b3e530e8	Plantae	Tracheophyta	Magnoliopsida	Fabales	Fabaceae	Neptunia	Neptunia gracilis	gracilis	FORM	Neptunia gracilis f. gracilis	Neptunia gracilis f. gracilis		AU	locality withheld	New South Wales	PRESENT		ef66652d-3cc3-4140-b268-a07d1e53441b	-29.9543	149.564	10	1e-09	204	0	NA	NA	2002-03-07	7	3	2002	5580455	5353541	HUMAN_OBSERVATION	NSW Office of Environment and Heritage	BioNet Atlas of NSW Wildlife	SPJGI3654680				CC_BY_4_0	Inverell Research Centre (Soil Con - DLWC - DECCW)	ODMP0311130X;VEG-BSW			2025-05-23T21:44:16.930Z
6723	1072938924	0645ccdb-e001-4ab0-9729-51f1755e007e	b9f93c88-2a07-407d-935e-84d4a77ceeec	Plantae	Tracheophyta	Magnoliopsida	Fabales	Fabaceae	Neptunia	Neptunia gracilis	gracilis	FORM	Neptunia gracilis f. gracilis	Neptunia gracilis f. gracilis		AU	locality withheld	New South Wales	PRESENT		ef66652d-3cc3-4140-b268-a07d1e53441b	-29.0337	149.146	100	1e-09	NA		NA	NA	1999-05-07	7	5	1999	5580455	5353541	HUMAN_OBSERVATION	NSW Dept of Planning, Industry and Environment	BioNet Atlas of NSW Wildlife	SPJGI3108320				CC_BY_4_0	NSW Dept of Planning and Environment	VEG-HUNJ			2025-05-23T21:45:12.785Z
6726	1072938728	0645ccdb-e001-4ab0-9729-51f1755e007e	444b1daf-4407-4bad-b9b7-0e3345c0ff6c	Plantae	Tracheophyta	Magnoliopsida	Fabales	Fabaceae	Neptunia	Neptunia gracilis	gracilis	FORM	Neptunia gracilis f. gracilis	Neptunia gracilis f. gracilis		AU	locality withheld	New South Wales	PRESENT		ef66652d-3cc3-4140-b268-a07d1e53441b	-29.3114	149.087	100	1e-09	NA		NA	NA	1999-05-06	6	5	1999	5580455	5353541	HUMAN_OBSERVATION	NSW Dept of Planning, Industry and Environment	BioNet Atlas of NSW Wildlife	SPJGI3108253				CC_BY_4_0	NSW Dept of Planning and Environment	VEG-HUNJ			2025-05-23T21:38:34.239Z
6744	3901667354	0645ccdb-e001-4ab0-9729-51f1755e007e	169ccca3-7cbd-4e43-8cee-da76366e7e8a	Plantae	Tracheophyta	Magnoliopsida	Fabales	Fabaceae	Neptunia	Neptunia gracilis	gracilis	FORM	Neptunia gracilis f. gracilis	Neptunia gracilis f. gracilis		AU	locality withheld	New South Wales	PRESENT	2	ef66652d-3cc3-4140-b268-a07d1e53441b	-32.2107	150.859	5	1e-09	NA		NA	NA	2020-04-09	9	4	2020	5580455	5353541	HUMAN_OBSERVATION	NSW Dept of Planning, Industry and Environment	BioNet Atlas of NSW Wildlife	SPJGI6461680				CC_BY_4_0	Eastcoast Flora Survey (Stephen Bell)	OSYK01010400			2025-05-23T21:44:08.585Z
6746	1066870530	0645ccdb-e001-4ab0-9729-51f1755e007e	e5c3303d-d55e-48a2-9276-97facc7b65cb	Plantae	Tracheophyta	Magnoliopsida	Fabales	Fabaceae	Acacia	Acacia cana		SPECIES	Acacia cana Maiden	Acacia cana	Maiden	AU	locality withheld	New South Wales	PRESENT		ef66652d-3cc3-4140-b268-a07d1e53441b	-29.1505	141.618	100000	1e-09	NA		NA	NA	1988-01-01/1992-03-31		NA	NA	2980855	2980855	HUMAN_OBSERVATION	NSW Dept of Planning, Industry and Environment	BioNet Atlas of NSW Wildlife	10122-035				CC_BY_4_0	NSW Dept of Planning and Environment	DUCO			2025-05-23T21:42:40.565Z
6752	4012225502	0645ccdb-e001-4ab0-9729-51f1755e007e	84dc6e92-4c52-4bc1-8bd1-327c3c03cb73	Plantae	Tracheophyta	Magnoliopsida	Fabales	Fabaceae	Neptunia	Neptunia gracilis	gracilis	FORM	Neptunia gracilis f. gracilis	Neptunia gracilis f. gracilis		AU	locality withheld	New South Wales	PRESENT		ef66652d-3cc3-4140-b268-a07d1e53441b	-29.7462	149.696	10	1e-09	NA		NA	NA	2020-03-30	30	3	2020	5580455	5353541	HUMAN_OBSERVATION	NSW Dept of Planning, Industry and Environment	BioNet Atlas of NSW Wildlife	SPJGI7469856				CC_BY_4_0	NSW Dept of Planning and Environment	OPUR16032300			2025-05-23T21:44:56.356Z
6762	3901719806	0645ccdb-e001-4ab0-9729-51f1755e007e	ee095e5d-2d1f-4ed1-9033-6e17035bc7ea	Plantae	Tracheophyta	Magnoliopsida	Fabales	Fabaceae	Neptunia	Neptunia gracilis	gracilis	FORM	Neptunia gracilis f. gracilis	Neptunia gracilis f. gracilis		AU	locality withheld	New South Wales	PRESENT	3	ef66652d-3cc3-4140-b268-a07d1e53441b	-32.2178	150.861	10	1e-09	NA		NA	NA	2020-04-20	20	4	2020	5580455	5353541	HUMAN_OBSERVATION	NSW Dept of Planning, Industry and Environment	BioNet Atlas of NSW Wildlife	SPJGI6461554				CC_BY_4_0	Eastcoast Flora Survey (Stephen Bell)	OSYK01010400			2025-05-23T21:45:39.956Z
7374	1072974337	0645ccdb-e001-4ab0-9729-51f1755e007e	ffbd26f4-079b-4271-9f8b-d29843d96316	Plantae	Tracheophyta	Magnoliopsida	Fabales	Fabaceae	Acacia	Acacia cana		SPECIES	Acacia cana Maiden	Acacia cana	Maiden	AU	locality withheld	New South Wales	PRESENT		ef66652d-3cc3-4140-b268-a07d1e53441b	-29.3653	142.261	100	1e-09	NA		NA	NA	1991-08-19	19	8	1991	2980855	2980855	HUMAN_OBSERVATION	NSW Dept of Planning, Industry and Environment	BioNet Atlas of NSW Wildlife	SPJGI3144429				CC_BY_4_0	NSW Dept of Planning and Environment	LOGVS			2025-05-23T21:47:24.141Z
7388	1074391508	0645ccdb-e001-4ab0-9729-51f1755e007e	de8548ee-32aa-44de-afc5-b20ddea37aaa	Plantae	Tracheophyta	Magnoliopsida	Fabales	Fabaceae	Acacia	Acacia cana		SPECIES	Acacia cana Maiden	Acacia cana	Maiden	AU	locality withheld	New South Wales	PRESENT		ef66652d-3cc3-4140-b268-a07d1e53441b	-29.0299	141.744	100	1e-09	NA		NA	NA	1993-03-16	16	3	1993	2980855	2980855	HUMAN_OBSERVATION	NSW Dept of Planning, Industry and Environment	BioNet Atlas of NSW Wildlife	SPJGI4733170				CC_BY_4_0	NSW Dept of Planning and Environment	UNKN			2025-05-23T21:39:51.516Z
7405	1072938535	0645ccdb-e001-4ab0-9729-51f1755e007e	d676197e-f41e-4231-81ef-9bb5a9eecaea	Plantae	Tracheophyta	Magnoliopsida	Fabales	Fabaceae	Neptunia	Neptunia gracilis	gracilis	FORM	Neptunia gracilis f. gracilis	Neptunia gracilis f. gracilis		AU	locality withheld	New South Wales	PRESENT		ef66652d-3cc3-4140-b268-a07d1e53441b	-29.2248	149.844	100	1e-09	NA		NA	NA	1999-05-05	5	5	1999	5580455	5353541	HUMAN_OBSERVATION	NSW Dept of Planning, Industry and Environment	BioNet Atlas of NSW Wildlife	SPJGI3108038				CC_BY_4_0	NSW Dept of Planning and Environment	VEG-HUNJ			2025-05-23T21:47:11.974Z
7406	5051607659	0645ccdb-e001-4ab0-9729-51f1755e007e	5d8ddf2f-ce82-47b4-891d-640c6571a5da	Plantae	Tracheophyta	Magnoliopsida	Fabales	Fabaceae	Neptunia	Neptunia gracilis	gracilis	FORM	Neptunia gracilis f. gracilis	Neptunia gracilis f. gracilis		AU	locality withheld	New South Wales	PRESENT	15	ef66652d-3cc3-4140-b268-a07d1e53441b	-32.4165	150.793	50	1e-09	NA		NA	NA	2024-02-23	23	2	2024	5580455	5353541	HUMAN_OBSERVATION	NSW Dept of Planning, Industry and Environment	BioNet Atlas of NSW Wildlife	SDFKI0357705				CC_BY_4_0	NSW National Parks and Wildlife Service	ODFK24100902			2025-05-23T21:38:45.231Z
7410	3458375031	0645ccdb-e001-4ab0-9729-51f1755e007e	88f69409-b44f-48a6-ad9d-0095d23198ba	Plantae	Tracheophyta	Magnoliopsida	Fabales	Fabaceae	Neptunia	Neptunia gracilis	gracilis	FORM	Neptunia gracilis f. gracilis	Neptunia gracilis f. gracilis		AU	locality withheld	New South Wales	PRESENT		ef66652d-3cc3-4140-b268-a07d1e53441b	-30.5365	149.87	20	1e-09	NA		NA	NA	2019-06-17	17	6	2019	5580455	5353541	HUMAN_OBSERVATION	NSW Dept of Planning, Industry and Environment	BioNet Atlas of NSW Wildlife	SPJGI6928954				CC_BY_4_0	NSW Dept of Planning and Environment	NSWOBS-14019			2025-05-23T21:39:06.105Z
7420	2806469735	0645ccdb-e001-4ab0-9729-51f1755e007e	afc5903f-0785-45df-b2a1-2763de5e9a8b	Plantae	Tracheophyta	Magnoliopsida	Fabales	Fabaceae	Neptunia	Neptunia gracilis	gracilis	FORM	Neptunia gracilis f. gracilis	Neptunia gracilis f. gracilis		AU	locality withheld	New South Wales	PRESENT		ef66652d-3cc3-4140-b268-a07d1e53441b	-32.2832	150.838	50	1e-09	NA		NA	NA	2018-12-19	19	12	2018	5580455	5353541	HUMAN_OBSERVATION	NSW Dept of Planning, Industry and Environment	BioNet Atlas of NSW Wildlife	SJJSI1120182				CC_BY_4_0	NSW National Parks and Wildlife Service	OPUR13112900;OIXR14071400			2025-05-23T21:39:24.502Z
7421	2873598402	0645ccdb-e001-4ab0-9729-51f1755e007e	39d58257-f859-464a-b5b2-6ef9c832e6d2	Plantae	Tracheophyta	Magnoliopsida	Fabales	Fabaceae	Neptunia	Neptunia gracilis	gracilis	FORM	Neptunia gracilis f. gracilis	Neptunia gracilis f. gracilis		AU	locality withheld	New South Wales	PRESENT		ef66652d-3cc3-4140-b268-a07d1e53441b	-29.4143	149.919	100	1e-09	NA		NA	NA	2020-02-17	17	2	2020	5580455	5353541	HUMAN_OBSERVATION	NSW Dept of Planning, Industry and Environment	BioNet Atlas of NSW Wildlife	SJJSI1310697				CC_BY_4_0	NSW National Parks and Wildlife Service	OIXR16051100			2025-05-23T21:36:21.994Z
7436	1073798272	0645ccdb-e001-4ab0-9729-51f1755e007e	3a92e684-9732-49e5-ad08-cbe4e473034d	Plantae	Tracheophyta	Magnoliopsida	Fabales	Fabaceae	Neptunia	Neptunia gracilis	gracilis	FORM	Neptunia gracilis f. gracilis	Neptunia gracilis f. gracilis		AU	locality withheld	New South Wales	PRESENT		ef66652d-3cc3-4140-b268-a07d1e53441b	-29.737	149.911	10	1e-09	253	0	NA	NA	2001-11-06	6	11	2001	5580455	5353541	HUMAN_OBSERVATION	NSW Office of Environment and Heritage	BioNet Atlas of NSW Wildlife	SPJGI4076356				CC_BY_4_0	Inverell Research Centre (Soil Con - DLWC - DECCW)	OKEP-LI			2025-05-23T21:45:35.317Z
7442	4895390132	0645ccdb-e001-4ab0-9729-51f1755e007e	ef4bac44-de5c-4a49-b952-99f26b1b8e7c	Plantae	Tracheophyta	Magnoliopsida	Fabales	Fabaceae	Neptunia	Neptunia gracilis	gracilis	FORM	Neptunia gracilis f. gracilis	Neptunia gracilis f. gracilis		AU	locality withheld	New South Wales	PRESENT		ef66652d-3cc3-4140-b268-a07d1e53441b	-29.5435	149.859	50	1e-09	NA		NA	NA	2021-04-27	27	4	2021	5580455	5353541	HUMAN_OBSERVATION	NSW Dept of Planning, Industry and Environment	BioNet Atlas of NSW Wildlife	SLHPI0071203				CC_BY_4_0	NSW National Parks and Wildlife Service	OJJS20083102			2025-05-23T21:37:48.826Z
7443	4054535522	0645ccdb-e001-4ab0-9729-51f1755e007e	82387937-b9f9-4901-86df-9a500357fe09	Plantae	Tracheophyta	Magnoliopsida	Fabales	Fabaceae	Neptunia	Neptunia gracilis	gracilis	FORM	Neptunia gracilis f. gracilis	Neptunia gracilis f. gracilis		AU	locality withheld	New South Wales	PRESENT		ef66652d-3cc3-4140-b268-a07d1e53441b	-29.7264	149.679	50	1e-09	NA		NA	NA	1998-03-20	20	3	1998	5580455	5353541	HUMAN_OBSERVATION	NSW Dept of Planning, Industry and Environment	BioNet Atlas of NSW Wildlife	SPJGI6995444				CC_BY_4_0	NSW Dept of Planning and Environment	NSWOBS-10962;OAOH22031000			2025-05-23T21:45:57.430Z
7456	1074118509	0645ccdb-e001-4ab0-9729-51f1755e007e	b09001c5-b685-4cde-a959-6e68df8b2061	Plantae	Tracheophyta	Magnoliopsida	Fabales	Fabaceae	Neptunia	Neptunia gracilis	gracilis	FORM	Neptunia gracilis f. gracilis	Neptunia gracilis f. gracilis		AU	locality withheld	New South Wales	PRESENT		ef66652d-3cc3-4140-b268-a07d1e53441b	-31.6104	147.589	10	1e-09	NA		NA	NA	2011-03-22	22	3	2011	5580455	5353541	HUMAN_OBSERVATION	NSW Dept of Planning, Industry and Environment	BioNet Atlas of NSW Wildlife	SPJGI4448595				CC_BY_4_0	NSW Dept of Planning and Environment	MAZT-035;OSNA97102200			2025-05-23T21:39:25.124Z
7459	4895317032	0645ccdb-e001-4ab0-9729-51f1755e007e	c0cf91ed-0299-4364-bbfe-9b929f4dceaf	Plantae	Tracheophyta	Magnoliopsida	Fabales	Fabaceae	Neptunia	Neptunia gracilis	gracilis	FORM	Neptunia gracilis f. gracilis	Neptunia gracilis f. gracilis		AU	locality withheld	New South Wales	PRESENT		ef66652d-3cc3-4140-b268-a07d1e53441b	-29.5511	149.853	50	1e-09	NA		NA	NA	2021-04-27	27	4	2021	5580455	5353541	HUMAN_OBSERVATION	NSW Dept of Planning, Industry and Environment	BioNet Atlas of NSW Wildlife	SLHPI0071268				CC_BY_4_0	NSW National Parks and Wildlife Service	OJJS20083102			2025-05-23T21:39:31.655Z
7479	1915714753	0645ccdb-e001-4ab0-9729-51f1755e007e	ad2dbac1-d11c-4143-9d10-6f8406f34b67	Plantae	Tracheophyta	Magnoliopsida	Fabales	Fabaceae	Neptunia	Neptunia gracilis	gracilis	FORM	Neptunia gracilis f. gracilis	Neptunia gracilis f. gracilis		AU	locality withheld	New South Wales	PRESENT		ef66652d-3cc3-4140-b268-a07d1e53441b	-32.271	150.724	10	1e-09	NA		NA	NA	2016-11-16	16	11	2016	5580455	5353541	HUMAN_OBSERVATION	NSW Dept of Planning, Industry and Environment	BioNet Atlas of NSW Wildlife	SJJSI0600465				CC_BY_4_0	NSW National Parks and Wildlife Service	OIXR13082602;OJJS16072700			2025-05-23T21:44:49.576Z
7509	3748985657	0645ccdb-e001-4ab0-9729-51f1755e007e	e13ec17b-a645-41af-affc-d630bf05268b	Plantae	Tracheophyta	Magnoliopsida	Fabales	Fabaceae	Neptunia	Neptunia gracilis	gracilis	FORM	Neptunia gracilis f. gracilis	Neptunia gracilis f. gracilis		AU	locality withheld	New South Wales	PRESENT	20	ef66652d-3cc3-4140-b268-a07d1e53441b	-29.4017	150.002	10	1e-09	220	0	NA	NA	2016-02-10	10	2	2016	5580455	5353541	HUMAN_OBSERVATION	NSW Dept of Planning, Industry and Environment	BioNet Atlas of NSW Wildlife	SPJGI7030387				CC_BY_4_0	Umwelt (Australia) Pty Limited	OIXR13082600;OIXR15021304			2025-05-23T21:45:09.156Z
7514	1074432631	0645ccdb-e001-4ab0-9729-51f1755e007e	3942b519-839d-44f9-86c3-9fb18f3d5f27	Plantae	Tracheophyta	Magnoliopsida	Fabales	Fabaceae	Neptunia	Neptunia gracilis	gracilis	FORM	Neptunia gracilis f. gracilis	Neptunia gracilis f. gracilis		AU	locality withheld	New South Wales	PRESENT		ef66652d-3cc3-4140-b268-a07d1e53441b	-32.2836	150.733	100	1e-09	NA		NA	NA	2014-04-07	7	4	2014	5580455	5353541	HUMAN_OBSERVATION	NSW Dept of Planning, Industry and Environment	BioNet Atlas of NSW Wildlife	SPJGI4821677				CC_BY_4_0	Umwelt (Australia) Pty Limited	OIXR13082600;OIXR13082602			2025-05-23T21:41:59.122Z
7526	1072937170	0645ccdb-e001-4ab0-9729-51f1755e007e	50334907-9fa6-42ba-bfb1-c7cf3f291c80	Plantae	Tracheophyta	Magnoliopsida	Fabales	Fabaceae	Neptunia	Neptunia gracilis	gracilis	FORM	Neptunia gracilis f. gracilis	Neptunia gracilis f. gracilis		AU	locality withheld	New South Wales	PRESENT		ef66652d-3cc3-4140-b268-a07d1e53441b	-28.787	149.345	100	1e-09	NA		NA	NA	1999-04-16	16	4	1999	5580455	5353541	HUMAN_OBSERVATION	NSW Dept of Planning, Industry and Environment	BioNet Atlas of NSW Wildlife	SPJGI3106667				CC_BY_4_0	NSW Dept of Planning and Environment	VEG-HUNJ			2025-05-23T21:40:47.185Z
7531	3901688640	0645ccdb-e001-4ab0-9729-51f1755e007e	abfcfae2-cdbe-4adf-b6da-35a8cd9778cd	Plantae	Tracheophyta	Magnoliopsida	Fabales	Fabaceae	Neptunia	Neptunia gracilis	gracilis	FORM	Neptunia gracilis f. gracilis	Neptunia gracilis f. gracilis		AU	locality withheld	New South Wales	PRESENT	1	ef66652d-3cc3-4140-b268-a07d1e53441b	-32.2477	150.803	10	1e-09	NA		NA	NA	2020-03-31	31	3	2020	5580455	5353541	HUMAN_OBSERVATION	NSW Dept of Planning, Industry and Environment	BioNet Atlas of NSW Wildlife	SPJGI6463727				CC_BY_4_0	Eastcoast Flora Survey (Stephen Bell)	OSYK01010400			2025-05-23T21:41:25.823Z
7542	1073803447	0645ccdb-e001-4ab0-9729-51f1755e007e	401d4c6e-b436-4cb2-b2fc-8eaca7c789a8	Plantae	Tracheophyta	Magnoliopsida	Fabales	Fabaceae	Neptunia	Neptunia gracilis	gracilis	FORM	Neptunia gracilis f. gracilis	Neptunia gracilis f. gracilis		AU	locality withheld	New South Wales	PRESENT		ef66652d-3cc3-4140-b268-a07d1e53441b	-29.8017	150.123	10	1e-09	354	0	NA	NA	2001-04-27	27	4	2001	5580455	5353541	HUMAN_OBSERVATION	NSW Office of Environment and Heritage	BioNet Atlas of NSW Wildlife	SPJGI4081539				CC_BY_4_0	Inverell Research Centre (Soil Con - DLWC - DECCW)	OKEP-LI			2025-05-23T21:37:54.472Z
7559	1072938984	0645ccdb-e001-4ab0-9729-51f1755e007e	409ae457-d516-4a74-8649-3f64071ec531	Plantae	Tracheophyta	Magnoliopsida	Fabales	Fabaceae	Neptunia	Neptunia gracilis	gracilis	FORM	Neptunia gracilis f. gracilis	Neptunia gracilis f. gracilis		AU	locality withheld	New South Wales	PRESENT		ef66652d-3cc3-4140-b268-a07d1e53441b	-28.9738	149.34	100	1e-09	NA		NA	NA	1999-05-08	8	5	1999	5580455	5353541	HUMAN_OBSERVATION	NSW Dept of Planning, Industry and Environment	BioNet Atlas of NSW Wildlife	SPJGI3108581				CC_BY_4_0	NSW Dept of Planning and Environment	VEG-HUNJ			2025-05-23T21:44:25.602Z
7570	3748926276	0645ccdb-e001-4ab0-9729-51f1755e007e	a36b6e17-2019-48c5-90ac-e8120245fdc6	Plantae	Tracheophyta	Magnoliopsida	Fabales	Fabaceae	Neptunia	Neptunia gracilis	gracilis	FORM	Neptunia gracilis f. gracilis	Neptunia gracilis f. gracilis		AU	locality withheld	New South Wales	PRESENT		ef66652d-3cc3-4140-b268-a07d1e53441b	-29.5507	149.841	10	1e-09	217	0	NA	NA	2016-02-03	3	2	2016	5580455	5353541	HUMAN_OBSERVATION	NSW Dept of Planning, Industry and Environment	BioNet Atlas of NSW Wildlife	SPJGI7029922				CC_BY_4_0	Umwelt (Australia) Pty Limited	OJJS16072700			2025-05-23T21:45:03.689Z
7574	1072936698	0645ccdb-e001-4ab0-9729-51f1755e007e	d14af778-f3f0-48a8-a4a0-ccf48979d518	Plantae	Tracheophyta	Magnoliopsida	Fabales	Fabaceae	Neptunia	Neptunia gracilis	gracilis	FORM	Neptunia gracilis f. gracilis	Neptunia gracilis f. gracilis		AU	locality withheld	New South Wales	PRESENT		ef66652d-3cc3-4140-b268-a07d1e53441b	-28.6084	150.239	100	1e-09	NA		NA	NA	1999-04-10	10	4	1999	5580455	5353541	HUMAN_OBSERVATION	NSW Dept of Planning, Industry and Environment	BioNet Atlas of NSW Wildlife	SPJGI3106166				CC_BY_4_0	NSW Dept of Planning and Environment	VEG-HUNJ			2025-05-23T21:45:30.045Z
7585	4142052361	0645ccdb-e001-4ab0-9729-51f1755e007e	099d0324-6d8c-4c7e-807a-dc2ca40295ac	Plantae	Tracheophyta	Magnoliopsida	Fabales	Fabaceae	Neptunia	Neptunia gracilis	gracilis	FORM	Neptunia gracilis f. gracilis	Neptunia gracilis f. gracilis		AU	locality withheld	New South Wales	PRESENT		ef66652d-3cc3-4140-b268-a07d1e53441b	-29.3943	150.478	20	1e-09	NA		NA	NA	2023-03-27	27	3	2023	5580455	5353541	HUMAN_OBSERVATION	NSW Dept of Planning, Industry and Environment	BioNet Atlas of NSW Wildlife	SMFZI0185622				CC_BY_4_0	NSW National Parks and Wildlife Service	OPUR20080700			2025-05-23T21:35:55.123Z
7590	4034204388	0645ccdb-e001-4ab0-9729-51f1755e007e	af9c02bd-6058-432b-ba0d-f0b0021bdd1c	Plantae	Tracheophyta	Magnoliopsida	Fabales	Fabaceae	Neptunia	Neptunia gracilis	gracilis	FORM	Neptunia gracilis f. gracilis	Neptunia gracilis f. gracilis		AU	locality withheld	New South Wales	PRESENT	1	ef66652d-3cc3-4140-b268-a07d1e53441b	-29.3349	149.301	5	1e-09	NA		NA	NA	2021-06-21	21	6	2021	5580455	5353541	HUMAN_OBSERVATION	NSW Dept of Planning, Industry and Environment	BioNet Atlas of NSW Wildlife	SPJGI7517722				CC_BY_4_0	NSW Dept of Planning and Environment	OCAM13071100			2025-05-23T21:43:14.562Z
7609	1073798394	0645ccdb-e001-4ab0-9729-51f1755e007e	4b760cea-a1e9-4876-b5d4-df35a88a49be	Plantae	Tracheophyta	Magnoliopsida	Fabales	Fabaceae	Neptunia	Neptunia gracilis	gracilis	FORM	Neptunia gracilis f. gracilis	Neptunia gracilis f. gracilis		AU	locality withheld	New South Wales	PRESENT		ef66652d-3cc3-4140-b268-a07d1e53441b	-29.9713	149.637	10	1e-09	229	0	NA	NA	2001-11-22	22	11	2001	5580455	5353541	HUMAN_OBSERVATION	NSW Office of Environment and Heritage	BioNet Atlas of NSW Wildlife	SPJGI4076454				CC_BY_4_0	Inverell Research Centre (Soil Con - DLWC - DECCW)	OKEP-LI			2025-05-23T21:44:26.027Z
7644	2806080449	0645ccdb-e001-4ab0-9729-51f1755e007e	051e6171-34f3-404e-b4de-95e34c1130f2	Plantae	Tracheophyta	Magnoliopsida	Fabales	Fabaceae	Neptunia	Neptunia gracilis	gracilis	FORM	Neptunia gracilis f. gracilis	Neptunia gracilis f. gracilis		AU	locality withheld	New South Wales	PRESENT		ef66652d-3cc3-4140-b268-a07d1e53441b	-32.3686	150.744	3	1e-09	155	0	NA	NA	2014-11-25	25	11	2014	5580455	5353541	HUMAN_OBSERVATION	NSW Dept of Planning, Industry and Environment	BioNet Atlas of NSW Wildlife	SPJGI5126286				CC_BY_4_0	FloraSearch Pty Ltd (Colin Bower)	OSOH05091600			2025-05-23T21:43:53.412Z
7649	1074173405	0645ccdb-e001-4ab0-9729-51f1755e007e	2cb53a3a-7b13-43ff-9070-f7510ebdd699	Plantae	Tracheophyta	Magnoliopsida	Fabales	Fabaceae	Neptunia	Neptunia gracilis	gracilis	FORM	Neptunia gracilis f. gracilis	Neptunia gracilis f. gracilis		AU	locality withheld	New South Wales	PRESENT		ef66652d-3cc3-4140-b268-a07d1e53441b	-29.0174	149.842	100	1e-09	196	0	NA	NA	2005-12-18	18	12	2005	5580455	5353541	HUMAN_OBSERVATION	NSW Dept of Planning, Industry and Environment	BioNet Atlas of NSW Wildlife	SPJGI4505461				CC_BY_4_0	NSW Dept of Planning and Environment	VEG-HUNJ			2025-05-23T21:44:07.398Z
7656	1072936630	0645ccdb-e001-4ab0-9729-51f1755e007e	2f0e9d1e-e130-416a-ba83-2f6c4b4dacb0	Plantae	Tracheophyta	Magnoliopsida	Fabales	Fabaceae	Neptunia	Neptunia gracilis	gracilis	FORM	Neptunia gracilis f. gracilis	Neptunia gracilis f. gracilis		AU	locality withheld	New South Wales	PRESENT		ef66652d-3cc3-4140-b268-a07d1e53441b	-28.9971	149.955	100	1e-09	NA		NA	NA	1999-04-09	9	4	1999	5580455	5353541	HUMAN_OBSERVATION	NSW Dept of Planning, Industry and Environment	BioNet Atlas of NSW Wildlife	SPJGI3106095				CC_BY_4_0	NSW Dept of Planning and Environment	VEG-HUNJ			2025-05-23T21:44:24.017Z
7725	5076304359	0645ccdb-e001-4ab0-9729-51f1755e007e	844e98a6-0dd8-482c-8681-98954c35e0cb	Plantae	Tracheophyta	Magnoliopsida	Fabales	Fabaceae	Acacia	Acacia cana		SPECIES	Acacia cana Maiden	Acacia cana	Maiden	AU	locality withheld	New South Wales	PRESENT		ef66652d-3cc3-4140-b268-a07d1e53441b	-30.4392	142.406	10	1e-09	136	0	NA	NA	2024-09-26	26	9	2024	2980855	2980855	HUMAN_OBSERVATION	NSW Dept of Planning, Industry and Environment	BioNet Atlas of NSW Wildlife	SAOH2502250K				CC_BY_4_0	NSW Dept of Planning and Environment	OJKP98040900;OPJG03110300			2025-05-23T21:44:38.280Z
7741	1071655590	0645ccdb-e001-4ab0-9729-51f1755e007e	253c9a24-3b91-4103-b757-e02c7a589ee7	Plantae	Tracheophyta	Magnoliopsida	Fabales	Fabaceae	Neptunia	Neptunia gracilis	gracilis	FORM	Neptunia gracilis f. gracilis	Neptunia gracilis f. gracilis		AU	locality withheld	New South Wales	PRESENT		ef66652d-3cc3-4140-b268-a07d1e53441b	-32.1121	150.126	10	1e-09	NA		NA	NA	2009-04-20	20	4	2009	5580455	5353541	HUMAN_OBSERVATION	NSW Dept of Planning, Industry and Environment	BioNet Atlas of NSW Wildlife	SJJSI0133004				CC_BY_4_0	NSW Dept of Planning and Environment	OPJGI0002126			2025-05-23T21:42:02.583Z
7754	1074395236	0645ccdb-e001-4ab0-9729-51f1755e007e	5c45a9d7-af2c-4e7f-a493-5ef66a0f767f	Plantae	Tracheophyta	Magnoliopsida	Fabales	Fabaceae	Acacia	Acacia cana		SPECIES	Acacia cana Maiden	Acacia cana	Maiden	AU	locality withheld	New South Wales	PRESENT		ef66652d-3cc3-4140-b268-a07d1e53441b	-29.3653	142.261	100	1e-09	NA		NA	NA	1993-03-28	28	3	1993	2980855	2980855	HUMAN_OBSERVATION	NSW Dept of Planning, Industry and Environment	BioNet Atlas of NSW Wildlife	SPJGI4736897				CC_BY_4_0	NSW Dept of Planning and Environment	UNKN			2025-05-23T21:39:12.801Z
7782	2806278308	0645ccdb-e001-4ab0-9729-51f1755e007e	72a22b27-ac42-4ce9-b89c-e86b32d8e9f1	Plantae	Tracheophyta	Magnoliopsida	Fabales	Fabaceae	Neptunia	Neptunia gracilis	gracilis	FORM	Neptunia gracilis f. gracilis	Neptunia gracilis f. gracilis		AU	locality withheld	New South Wales	PRESENT		ef66652d-3cc3-4140-b268-a07d1e53441b	-32.3686	150.744	3	1e-09	156	0	NA	NA	2014-03-25	25	3	2014	5580455	5353541	HUMAN_OBSERVATION	NSW Dept of Planning, Industry and Environment	BioNet Atlas of NSW Wildlife	SPJGI5125657				CC_BY_4_0	FloraSearch Pty Ltd (Colin Bower)	OSOH05091600			2025-05-23T21:44:42.779Z
7784	4089603426	0645ccdb-e001-4ab0-9729-51f1755e007e	aaf4143b-9afd-489d-a090-aa0e07103be2	Plantae	Tracheophyta	Magnoliopsida	Fabales	Fabaceae	Neptunia	Neptunia gracilis	gracilis	FORM	Neptunia gracilis f. gracilis	Neptunia gracilis f. gracilis		AU	locality withheld	New South Wales	PRESENT		ef66652d-3cc3-4140-b268-a07d1e53441b	-29.4498	148.432	20	1e-09	145	0	NA	NA	2023-02-02	2	2	2023	5580455	5353541	HUMAN_OBSERVATION	NSW Dept of Planning, Industry and Environment	BioNet Atlas of NSW Wildlife	SPJGI7575791				CC_BY_4_0	NSW Dept of Planning and Environment	BINNSD;COND			2025-05-23T21:39:14.926Z
7788	1073802596	0645ccdb-e001-4ab0-9729-51f1755e007e	ba0aef77-44a9-4ff9-8301-3610807a6a19	Plantae	Tracheophyta	Magnoliopsida	Fabales	Fabaceae	Neptunia	Neptunia gracilis	gracilis	FORM	Neptunia gracilis f. gracilis	Neptunia gracilis f. gracilis		AU	locality withheld	New South Wales	PRESENT		ef66652d-3cc3-4140-b268-a07d1e53441b	-29.7375	150.165	10	1e-09	331	0	NA	NA	2001-03-08	8	3	2001	5580455	5353541	HUMAN_OBSERVATION	NSW Office of Environment and Heritage	BioNet Atlas of NSW Wildlife	SPJGI4080729				CC_BY_4_0	Inverell Research Centre (Soil Con - DLWC - DECCW)	OKEP-LI			2025-05-23T21:45:11.050Z
7794	1072919252	0645ccdb-e001-4ab0-9729-51f1755e007e	0896bfce-01a1-4852-8e82-6f9475c561ac	Plantae	Tracheophyta	Magnoliopsida	Fabales	Fabaceae	Neptunia	Neptunia gracilis	gracilis	FORM	Neptunia gracilis f. gracilis	Neptunia gracilis f. gracilis		AU	locality withheld	New South Wales	PRESENT		ef66652d-3cc3-4140-b268-a07d1e53441b	-30.1678	149.456	100	1e-09	195	0	NA	NA	2002-04-06	6	4	2002	5580455	5353541	HUMAN_OBSERVATION	NSW Dept of Planning, Industry and Environment	BioNet Atlas of NSW Wildlife	SPJGI3088433				CC_BY_4_0	NSW Dept of Planning and Environment	WHIE-035			2025-05-23T21:44:01.277Z
7799	3052361483	0645ccdb-e001-4ab0-9729-51f1755e007e	25cac4c7-1172-4445-88f2-34d35476dce4	Plantae	Tracheophyta	Magnoliopsida	Fabales	Fabaceae	Neptunia	Neptunia gracilis	gracilis	FORM	Neptunia gracilis f. gracilis	Neptunia gracilis f. gracilis		AU	locality withheld	New South Wales	PRESENT		ef66652d-3cc3-4140-b268-a07d1e53441b	-30.5223	149.874	50	1e-09	NA		NA	NA	2020-02-12	12	2	2020	5580455	5353541	HUMAN_OBSERVATION	NSW Dept of Planning, Industry and Environment	BioNet Atlas of NSW Wildlife	SPJGI6676690				CC_BY_4_0	NSW National Parks and Wildlife Service	VEG-SOMEM			2025-05-23T21:44:14.074Z
7803	1457341652	0645ccdb-e001-4ab0-9729-51f1755e007e	4bff13c0-33b0-4c12-9124-ee4c5c5ae8cb	Plantae	Tracheophyta	Magnoliopsida	Fabales	Fabaceae	Neptunia	Neptunia gracilis	gracilis	FORM	Neptunia gracilis f. gracilis	Neptunia gracilis f. gracilis		AU	locality withheld	New South Wales	PRESENT		ef66652d-3cc3-4140-b268-a07d1e53441b	-30.5142	150.175	50	1e-09	NA		NA	NA	2016-10-12	12	10	2016	5580455	5353541	HUMAN_OBSERVATION	NSW Dept of Planning, Industry and Environment	BioNet Atlas of NSW Wildlife	SJJSI0268992				CC_BY_4_0	NSW National Parks and Wildlife Service	OPUR13081600			2025-05-23T21:44:30.328Z
7821	3901652453	0645ccdb-e001-4ab0-9729-51f1755e007e	48de61cb-683a-4c1d-8ea1-391c77be68b4	Plantae	Tracheophyta	Magnoliopsida	Fabales	Fabaceae	Neptunia	Neptunia gracilis	gracilis	FORM	Neptunia gracilis f. gracilis	Neptunia gracilis f. gracilis		AU	locality withheld	New South Wales	PRESENT	40	ef66652d-3cc3-4140-b268-a07d1e53441b	-32.2137	150.835	5	1e-09	NA		NA	NA	2020-03-24	24	3	2020	5580455	5353541	HUMAN_OBSERVATION	NSW Dept of Planning, Industry and Environment	BioNet Atlas of NSW Wildlife	SPJGI6464479				CC_BY_4_0	Eastcoast Flora Survey (Stephen Bell)	OSYK01010400			2025-05-23T21:38:27.185Z
7845	4142124688	0645ccdb-e001-4ab0-9729-51f1755e007e	3eac02cf-2978-4fb7-ad26-80826043fc6c	Plantae	Tracheophyta	Magnoliopsida	Fabales	Fabaceae	Neptunia	Neptunia gracilis	gracilis	FORM	Neptunia gracilis f. gracilis	Neptunia gracilis f. gracilis		AU	locality withheld	New South Wales	PRESENT		ef66652d-3cc3-4140-b268-a07d1e53441b	-30.0808	148.074	10	1e-09	130	0	NA	NA	2023-04-14	14	4	2023	5580455	5353541	HUMAN_OBSERVATION	NSW Dept of Planning, Industry and Environment	BioNet Atlas of NSW Wildlife	SPJGI7593507				CC_BY_4_0	NSW Dept of Planning and Environment	VEG-HUXCH;OPUR16032300;OMFZ23033105			2025-05-23T21:42:01.014Z
7856	1916464544	0645ccdb-e001-4ab0-9729-51f1755e007e	181978ab-d635-411b-9b71-eca9c1543bbe	Plantae	Tracheophyta	Magnoliopsida	Fabales	Fabaceae	Neptunia	Neptunia gracilis	gracilis	FORM	Neptunia gracilis f. gracilis	Neptunia gracilis f. gracilis		AU	locality withheld	New South Wales	PRESENT		ef66652d-3cc3-4140-b268-a07d1e53441b	-32.271	150.695	10	1e-09	NA		NA	NA	2017-01-10	10	1	2017	5580455	5353541	HUMAN_OBSERVATION	NSW Dept of Planning, Industry and Environment	BioNet Atlas of NSW Wildlife	SJJSI0599856				CC_BY_4_0	NSW National Parks and Wildlife Service	OIXR13082600;OJJS16072700			2025-05-23T21:36:02.220Z
7864	1074157775	0645ccdb-e001-4ab0-9729-51f1755e007e	7eabbecc-ca53-492e-90f6-106a825c3eb4	Plantae	Tracheophyta	Magnoliopsida	Fabales	Fabaceae	Neptunia	Neptunia gracilis	gracilis	FORM	Neptunia gracilis f. gracilis	Neptunia gracilis f. gracilis		AU	locality withheld	New South Wales	PRESENT		ef66652d-3cc3-4140-b268-a07d1e53441b	-29.7275	148.468	100	1e-09	142	0	NA	NA	2010-04-14	14	4	2010	5580455	5353541	HUMAN_OBSERVATION	NSW Dept of Planning, Industry and Environment	BioNet Atlas of NSW Wildlife	SPJGI4489684				CC_BY_4_0	NSW Dept of Planning and Environment	VEG-HUNJ			2025-05-23T21:36:39.626Z
7874	4982582454	0645ccdb-e001-4ab0-9729-51f1755e007e	0506feb4-a8cf-4916-aa76-8aefcc3b28bd	Plantae	Tracheophyta	Magnoliopsida	Fabales	Fabaceae	Acacia	Acacia cana		SPECIES	Acacia cana Maiden	Acacia cana	Maiden	AU	locality withheld	New South Wales	PRESENT		ef66652d-3cc3-4140-b268-a07d1e53441b	-30.1795	142.773	10	1e-09	132	0	NA	NA	2024-04-22	22	4	2024	2980855	2980855	HUMAN_OBSERVATION	NSW Dept of Planning, Industry and Environment	BioNet Atlas of NSW Wildlife	SPJGI8343267				CC_BY_4_0	NSW Dept of Planning and Environment	BINNSD;OKET14101301			2025-05-23T21:41:44.158Z
7876	1072936519	0645ccdb-e001-4ab0-9729-51f1755e007e	3ee45892-81a7-46a9-b2b6-9080c6029c23	Plantae	Tracheophyta	Magnoliopsida	Fabales	Fabaceae	Neptunia	Neptunia gracilis	gracilis	FORM	Neptunia gracilis f. gracilis	Neptunia gracilis f. gracilis		AU	locality withheld	New South Wales	PRESENT		ef66652d-3cc3-4140-b268-a07d1e53441b	-28.9224	149.886	100	1e-09	NA		NA	NA	1999-04-09	9	4	1999	5580455	5353541	HUMAN_OBSERVATION	NSW Dept of Planning, Industry and Environment	BioNet Atlas of NSW Wildlife	SPJGI3106011				CC_BY_4_0	NSW Dept of Planning and Environment	VEG-HUNJ			2025-05-23T21:40:06.830Z
7877	1073806111	0645ccdb-e001-4ab0-9729-51f1755e007e	427c8885-1745-4627-a8e2-b06a68f33ca1	Plantae	Tracheophyta	Magnoliopsida	Fabales	Fabaceae	Neptunia	Neptunia gracilis	gracilis	FORM	Neptunia gracilis f. gracilis	Neptunia gracilis f. gracilis		AU	locality withheld	New South Wales	PRESENT		ef66652d-3cc3-4140-b268-a07d1e53441b	-29.7621	150.168	10	1e-09	334	0	NA	NA	2001-02-26	26	2	2001	5580455	5353541	HUMAN_OBSERVATION	NSW Office of Environment and Heritage	BioNet Atlas of NSW Wildlife	SPJGI4084281				CC_BY_4_0	Inverell Research Centre (Soil Con - DLWC - DECCW)	OKEP-LI			2025-05-23T21:40:07.997Z
7906	4983483430	0645ccdb-e001-4ab0-9729-51f1755e007e	2c7b3143-4e64-4f90-ad71-404736c4487e	Plantae	Tracheophyta	Magnoliopsida	Fabales	Fabaceae	Acacia	Acacia cana		SPECIES	Acacia cana Maiden	Acacia cana	Maiden	AU	locality withheld	New South Wales	PRESENT	40	ef66652d-3cc3-4140-b268-a07d1e53441b	-29.9328	141.706	10	1e-09	150	0	NA	NA	2024-09-06	6	9	2024	2980855	2980855	HUMAN_OBSERVATION	NSW Dept of Planning, Industry and Environment	BioNet Atlas of NSW Wildlife	SPJGI8539441				CC_BY_4_0	NSW Dept of Planning and Environment	BINNSD;COND			2025-05-23T21:45:59.985Z
7912	4054543622	0645ccdb-e001-4ab0-9729-51f1755e007e	90e27f80-9e00-466b-a7a4-d7fd3f20f8d3	Plantae	Tracheophyta	Magnoliopsida	Fabales	Fabaceae	Neptunia	Neptunia gracilis	gracilis	FORM	Neptunia gracilis f. gracilis	Neptunia gracilis f. gracilis		AU	locality withheld	New South Wales	PRESENT		ef66652d-3cc3-4140-b268-a07d1e53441b	-31.6907	148.491	20	1e-09	NA		NA	NA	2020-06-24	24	6	2020	5580455	5353541	HUMAN_OBSERVATION	NSW Dept of Planning, Industry and Environment	BioNet Atlas of NSW Wildlife	SPJGI7005183				CC_BY_4_0	NSW Dept of Planning and Environment	ODMP09020501			2025-05-23T21:42:34.699Z
7919	1074173498	0645ccdb-e001-4ab0-9729-51f1755e007e	d5b2787c-4441-476b-8405-649b09f80d97	Plantae	Tracheophyta	Magnoliopsida	Fabales	Fabaceae	Neptunia	Neptunia gracilis	gracilis	FORM	Neptunia gracilis f. gracilis	Neptunia gracilis f. gracilis		AU	locality withheld	New South Wales	PRESENT		ef66652d-3cc3-4140-b268-a07d1e53441b	-29.0159	149.842	100	1e-09	195	0	NA	NA	2005-12-18	18	12	2005	5580455	5353541	HUMAN_OBSERVATION	NSW Dept of Planning, Industry and Environment	BioNet Atlas of NSW Wildlife	SPJGI4505490				CC_BY_4_0	NSW Dept of Planning and Environment	VEG-HUNJ			2025-05-23T21:43:02.087Z
7930	1073796531	0645ccdb-e001-4ab0-9729-51f1755e007e	287c88e3-a253-4f1b-a511-b7a678010bf5	Plantae	Tracheophyta	Magnoliopsida	Fabales	Fabaceae	Neptunia	Neptunia gracilis	gracilis	FORM	Neptunia gracilis f. gracilis	Neptunia gracilis f. gracilis		AU	locality withheld	New South Wales	PRESENT		ef66652d-3cc3-4140-b268-a07d1e53441b	-29.837	149.913	10	1e-09	NA		NA	NA	2001-05-24	24	5	2001	5580455	5353541	HUMAN_OBSERVATION	NSW Dept of Planning, Industry and Environment	BioNet Atlas of NSW Wildlife	SPJGI4074559				CC_BY_4_0	Inverell Research Centre (Soil Con - DLWC - DECCW)	ODMP99111100;VEG-JCK			2025-05-23T21:38:23.034Z
7948	4075161496	0645ccdb-e001-4ab0-9729-51f1755e007e	48ef0dd7-362b-4950-9e50-a9097dde472e	Plantae	Tracheophyta	Magnoliopsida	Fabales	Fabaceae	Neptunia	Neptunia gracilis	gracilis	FORM	Neptunia gracilis f. gracilis	Neptunia gracilis f. gracilis		AU	locality withheld	New South Wales	PRESENT		ef66652d-3cc3-4140-b268-a07d1e53441b	-30.7966	150.212	10	1e-09	NA		NA	NA	2011-11-14	14	11	2011	5580455	5353541	HUMAN_OBSERVATION	NSW Dept of Planning, Industry and Environment	BioNet Atlas of NSW Wildlife	SPJGI7113860				CC_BY_4_0	Niche Environment and Heritage P/L	OADB08103000;OIXR14072205			2025-05-23T21:42:27.335Z
7971	1072975390	0645ccdb-e001-4ab0-9729-51f1755e007e	8aea41ae-a569-4b90-843f-d3847d377c1c	Plantae	Tracheophyta	Magnoliopsida	Fabales	Fabaceae	Neptunia	Neptunia gracilis	gracilis	FORM	Neptunia gracilis f. gracilis	Neptunia gracilis f. gracilis		AU	locality withheld	New South Wales	PRESENT		ef66652d-3cc3-4140-b268-a07d1e53441b	-29.7401	149.669	100	1e-09	200	0	NA	NA	2001-03-28	28	3	2001	5580455	5353541	HUMAN_OBSERVATION	NSW Dept of Planning, Industry and Environment	BioNet Atlas of NSW Wildlife	SPJGI3145531				CC_BY_4_0	NSW Dept of Planning and Environment	OTMM98062600			2025-05-23T21:36:57.719Z
7972	1073464584	0645ccdb-e001-4ab0-9729-51f1755e007e	626ab0f1-55a3-4dca-bd88-38d9d2e936d8	Plantae	Tracheophyta	Magnoliopsida	Fabales	Fabaceae	Neptunia	Neptunia gracilis	gracilis	FORM	Neptunia gracilis f. gracilis	Neptunia gracilis f. gracilis		AU	locality withheld	New South Wales	PRESENT		ef66652d-3cc3-4140-b268-a07d1e53441b	-31.4579	147.966	100	1e-09	NA		NA	NA	2000-03-23	23	3	2000	5580455	5353541	HUMAN_OBSERVATION	NSW Dept of Planning, Industry and Environment	BioNet Atlas of NSW Wildlife	SPJGI3684256				CC_BY_4_0	NSW Dept of Planning and Environment	ODXB98110200;OJXP00112301			2025-05-23T21:38:21.409Z
7982	1073834325	0645ccdb-e001-4ab0-9729-51f1755e007e	c9b5800f-a940-4559-b3d7-34bb0fddab0e	Plantae	Tracheophyta	Magnoliopsida	Fabales	Fabaceae	Neptunia	Neptunia gracilis	gracilis	FORM	Neptunia gracilis f. gracilis	Neptunia gracilis f. gracilis		AU	locality withheld	New South Wales	PRESENT		ef66652d-3cc3-4140-b268-a07d1e53441b	-29.6273	150.577	10	1e-09	451	0	NA	NA	2003-10-15	15	10	2003	5580455	5353541	HUMAN_OBSERVATION	NSW Dept of Planning, Industry and Environment	BioNet Atlas of NSW Wildlife	SPJGI4113204				CC_BY_4_0	Inverell Research Centre (Soil Con - DLWC - DECCW)	ODMP0311130X;VEG-MCCOSR			2025-05-23T21:39:05.408Z
7988	1073096359	0645ccdb-e001-4ab0-9729-51f1755e007e	23d4a2c8-cc59-4a77-bd16-9cd4b23016f5	Plantae	Tracheophyta	Magnoliopsida	Fabales	Fabaceae	Neptunia	Neptunia gracilis	gracilis	FORM	Neptunia gracilis f. gracilis	Neptunia gracilis f. gracilis		AU	locality withheld	New South Wales	PRESENT		ef66652d-3cc3-4140-b268-a07d1e53441b	-32.0815	150.973	10	1e-09	265	0	NA	NA	2001-06-13	13	6	2001	5580455	5353541	HUMAN_OBSERVATION	NSW Dept of Planning, Industry and Environment	BioNet Atlas of NSW Wildlife	SPJGI3277177				CC_BY_4_0	Hunter - Central Rivers Catchment Management Authority	OPXE96051400			2025-05-23T21:45:58.275Z
7999	4089617424	0645ccdb-e001-4ab0-9729-51f1755e007e	ae9f326e-7d42-4b71-a9e4-cb4eebdbaf3b	Plantae	Tracheophyta	Magnoliopsida	Fabales	Fabaceae	Neptunia	Neptunia gracilis	gracilis	FORM	Neptunia gracilis f. gracilis	Neptunia gracilis f. gracilis		AU	locality withheld	New South Wales	PRESENT		ef66652d-3cc3-4140-b268-a07d1e53441b	-29.7088	148.874	20	1e-09	147	0	NA	NA	2023-02-05	5	2	2023	5580455	5353541	HUMAN_OBSERVATION	NSW Dept of Planning, Industry and Environment	BioNet Atlas of NSW Wildlife	SPJGI7575288				CC_BY_4_0	NSW Dept of Planning and Environment	BINNSD;COND			2025-05-23T21:46:54.945Z
8018	1074206693	0645ccdb-e001-4ab0-9729-51f1755e007e	13831c6d-fcfb-4587-8630-06770874b8a5	Plantae	Tracheophyta	Magnoliopsida	Fabales	Fabaceae	Neptunia	Neptunia gracilis	gracilis	FORM	Neptunia gracilis f. gracilis	Neptunia gracilis f. gracilis		AU	locality withheld	New South Wales	PRESENT		ef66652d-3cc3-4140-b268-a07d1e53441b	-29.3589	149.759	100	1e-09	190	0	NA	NA	2005-12-11	11	12	2005	5580455	5353541	HUMAN_OBSERVATION	NSW Dept of Planning, Industry and Environment	BioNet Atlas of NSW Wildlife	SPJGI4538947				CC_BY_4_0	NSW Dept of Planning and Environment	VEG-HUNJ			2025-05-23T21:36:00.523Z
8051	1072910251	0645ccdb-e001-4ab0-9729-51f1755e007e	84cf2f08-4341-4b42-a4a1-42c5595984d7	Plantae	Tracheophyta	Magnoliopsida	Fabales	Fabaceae	Neptunia	Neptunia gracilis	gracilis	FORM	Neptunia gracilis f. gracilis	Neptunia gracilis f. gracilis		AU	locality withheld	New South Wales	PRESENT		ef66652d-3cc3-4140-b268-a07d1e53441b	-30.7946	150.139	10	1e-09	164	0	NA	NA	2001-05-16	16	5	2001	5580455	5353541	HUMAN_OBSERVATION	NSW Office of Environment and Heritage	BioNet Atlas of NSW Wildlife	SPJGI3079365				CC_BY_4_0	Inverell Research Centre (Soil Con - DLWC - DECCW)	OKEP-LI;VEG-SPUB			2025-05-23T21:39:39.901Z
8054	1915685950	0645ccdb-e001-4ab0-9729-51f1755e007e	b834835c-e0f3-467b-8814-a26d2f0ab7b2	Plantae	Tracheophyta	Magnoliopsida	Fabales	Fabaceae	Neptunia	Neptunia gracilis	gracilis	FORM	Neptunia gracilis f. gracilis	Neptunia gracilis f. gracilis		AU	locality withheld	New South Wales	PRESENT		ef66652d-3cc3-4140-b268-a07d1e53441b	-30.6727	150.12	100	1e-09	NA		NA	NA	2017-10-11	11	10	2017	5580455	5353541	HUMAN_OBSERVATION	NSW Dept of Planning, Industry and Environment	BioNet Atlas of NSW Wildlife	SJJSI0595085				CC_BY_4_0	NSW National Parks and Wildlife Service	OIXR15012902			2025-05-23T21:39:55.914Z
8058	1073436990	0645ccdb-e001-4ab0-9729-51f1755e007e	f14aa643-bacd-47bb-a76d-2a137952d2eb	Plantae	Tracheophyta	Magnoliopsida	Fabales	Fabaceae	Neptunia	Neptunia gracilis	gracilis	FORM	Neptunia gracilis f. gracilis	Neptunia gracilis f. gracilis		AU	locality withheld	New South Wales	PRESENT		ef66652d-3cc3-4140-b268-a07d1e53441b	-29.1219	150.739	100	1e-09	337	0	NA	NA	2002-01-10	10	1	2002	5580455	5353541	HUMAN_OBSERVATION	NSW Dept of Planning, Industry and Environment	BioNet Atlas of NSW Wildlife	SPJGI3656458				CC_BY_4_0	Inverell Research Centre (Soil Con - DLWC - DECCW)	ODMP99111100			2025-05-23T21:38:51.994Z
8074	1072938379	0645ccdb-e001-4ab0-9729-51f1755e007e	d055fd08-bee8-47bd-addd-8561fefae450	Plantae	Tracheophyta	Magnoliopsida	Fabales	Fabaceae	Neptunia	Neptunia gracilis	gracilis	FORM	Neptunia gracilis f. gracilis	Neptunia gracilis f. gracilis		AU	locality withheld	New South Wales	PRESENT		ef66652d-3cc3-4140-b268-a07d1e53441b	-29.1073	149.737	100	1e-09	NA		NA	NA	1999-05-03	3	5	1999	5580455	5353541	HUMAN_OBSERVATION	NSW Dept of Planning, Industry and Environment	BioNet Atlas of NSW Wildlife	SPJGI3107796				CC_BY_4_0	NSW Dept of Planning and Environment	VEG-HUNJ			2025-05-23T21:45:02.071Z
8077	4089616322	0645ccdb-e001-4ab0-9729-51f1755e007e	19775866-0e04-49c3-9162-65e4ff9621cf	Plantae	Tracheophyta	Magnoliopsida	Fabales	Fabaceae	Neptunia	Neptunia gracilis	gracilis	FORM	Neptunia gracilis f. gracilis	Neptunia gracilis f. gracilis		AU	locality withheld	New South Wales	PRESENT		ef66652d-3cc3-4140-b268-a07d1e53441b	-29.1469	148.588	20	1e-09	159	0	NA	NA	2023-02-03	3	2	2023	5580455	5353541	HUMAN_OBSERVATION	NSW Dept of Planning, Industry and Environment	BioNet Atlas of NSW Wildlife	SPJGI7575731				CC_BY_4_0	NSW Dept of Planning and Environment	BINNSD;COND			2025-05-23T21:37:36.731Z
8092	1072936808	0645ccdb-e001-4ab0-9729-51f1755e007e	cd17439d-d220-4af8-92cf-3a90abdc6499	Plantae	Tracheophyta	Magnoliopsida	Fabales	Fabaceae	Neptunia	Neptunia gracilis	gracilis	FORM	Neptunia gracilis f. gracilis	Neptunia gracilis f. gracilis		AU	locality withheld	New South Wales	PRESENT		ef66652d-3cc3-4140-b268-a07d1e53441b	-28.6939	150.148	100	1e-09	NA		NA	NA	1999-04-10	10	4	1999	5580455	5353541	HUMAN_OBSERVATION	NSW Dept of Planning, Industry and Environment	BioNet Atlas of NSW Wildlife	SPJGI3106279				CC_BY_4_0	NSW Dept of Planning and Environment	VEG-HUNJ			2025-05-23T21:47:03.290Z
8096	1074392385	0645ccdb-e001-4ab0-9729-51f1755e007e	001cb0fe-9bf1-465a-ae2f-681b3b0fbaad	Plantae	Tracheophyta	Magnoliopsida	Fabales	Fabaceae	Acacia	Acacia cana		SPECIES	Acacia cana Maiden	Acacia cana	Maiden	AU	locality withheld	New South Wales	PRESENT		ef66652d-3cc3-4140-b268-a07d1e53441b	-29.1543	141.765	100	1e-09	NA		NA	NA	1993-03-12	12	3	1993	2980855	2980855	HUMAN_OBSERVATION	NSW Dept of Planning, Industry and Environment	BioNet Atlas of NSW Wildlife	SPJGI4734042				CC_BY_4_0	NSW Dept of Planning and Environment	UNKN			2025-05-23T21:41:59.399Z
8111	3901661692	0645ccdb-e001-4ab0-9729-51f1755e007e	b9715499-f7a0-41d9-83cd-f8096cb3f3aa	Plantae	Tracheophyta	Magnoliopsida	Fabales	Fabaceae	Neptunia	Neptunia gracilis	gracilis	FORM	Neptunia gracilis f. gracilis	Neptunia gracilis f. gracilis		AU	locality withheld	New South Wales	PRESENT	30	ef66652d-3cc3-4140-b268-a07d1e53441b	-32.2131	150.858	10	1e-09	NA		NA	NA	2020-04-20	20	4	2020	5580455	5353541	HUMAN_OBSERVATION	NSW Dept of Planning, Industry and Environment	BioNet Atlas of NSW Wildlife	SPJGI6461591				CC_BY_4_0	Eastcoast Flora Survey (Stephen Bell)	OSYK01010400			2025-05-23T21:46:17.369Z
8117	1073801463	0645ccdb-e001-4ab0-9729-51f1755e007e	24455ef2-993f-4724-b65c-9f3949102bfa	Plantae	Tracheophyta	Magnoliopsida	Fabales	Fabaceae	Neptunia	Neptunia gracilis	gracilis	FORM	Neptunia gracilis f. gracilis	Neptunia gracilis f. gracilis		AU	locality withheld	New South Wales	PRESENT		ef66652d-3cc3-4140-b268-a07d1e53441b	-29.5301	150.352	10	1e-09	311	0	NA	NA	2001-01-17	17	1	2001	5580455	5353541	HUMAN_OBSERVATION	NSW Office of Environment and Heritage	BioNet Atlas of NSW Wildlife	SPJGI4079563				CC_BY_4_0	Inverell Research Centre (Soil Con - DLWC - DECCW)	OKEP-LI			2025-05-23T21:36:07.464Z
8140	1073439526	0645ccdb-e001-4ab0-9729-51f1755e007e	bf37f683-808f-4a32-9a92-03776b90bd3d	Plantae	Tracheophyta	Magnoliopsida	Fabales	Fabaceae	Neptunia	Neptunia gracilis	gracilis	FORM	Neptunia gracilis f. gracilis	Neptunia gracilis f. gracilis		AU	locality withheld	New South Wales	PRESENT		ef66652d-3cc3-4140-b268-a07d1e53441b	-29.0991	150.04	100	1e-09	245	0	NA	NA	2001-12-12	12	12	2001	5580455	5353541	HUMAN_OBSERVATION	NSW Office of Environment and Heritage	BioNet Atlas of NSW Wildlife	SPJGI3658970				CC_BY_4_0	Inverell Research Centre (Soil Con - DLWC - DECCW)	OKEP-LI			2025-05-23T21:36:54.652Z
8143	2421066673	0645ccdb-e001-4ab0-9729-51f1755e007e	ffd7d7f0-e28f-4d83-adcb-3af286df89ca	Plantae	Tracheophyta	Magnoliopsida	Fabales	Fabaceae	Neptunia	Neptunia gracilis	gracilis	FORM	Neptunia gracilis f. gracilis	Neptunia gracilis f. gracilis		AU	locality withheld	New South Wales	PRESENT	20	ef66652d-3cc3-4140-b268-a07d1e53441b	-29.1903	151.34	5	1e-09	NA		NA	NA	2019-03-27	27	3	2019	5580455	5353541	HUMAN_OBSERVATION	NSW Dept of Planning, Industry and Environment	BioNet Atlas of NSW Wildlife	SJJSI0912967				CC_BY_4_0	NSW National Parks and Wildlife Service	OJJS19043000;OJJS19043001			2025-05-23T21:45:17.825Z
8156	1069767293	0645ccdb-e001-4ab0-9729-51f1755e007e	999c99d8-283b-4fd4-900f-53619ef0894e	Plantae	Tracheophyta	Magnoliopsida	Fabales	Fabaceae	Neptunia	Neptunia gracilis	gracilis	FORM	Neptunia gracilis f. gracilis	Neptunia gracilis f. gracilis		AU	locality withheld	New South Wales	PRESENT		ef66652d-3cc3-4140-b268-a07d1e53441b	-29.4808	150.02	100	1e-09	NA		NA	NA	2003-10-20	20	10	2003	5580455	5353541	HUMAN_OBSERVATION	NSW Dept of Planning, Industry and Environment	BioNet Atlas of NSW Wildlife	SDMPI0063212				CC_BY_4_0	NSW National Parks and Wildlife Service	OJXK99012000			2025-05-23T21:38:23.333Z
8158	1074394105	0645ccdb-e001-4ab0-9729-51f1755e007e	a258d961-65e9-4702-a574-6232ebe5081a	Plantae	Tracheophyta	Magnoliopsida	Fabales	Fabaceae	Acacia	Acacia cana		SPECIES	Acacia cana Maiden	Acacia cana	Maiden	AU	locality withheld	New South Wales	PRESENT		ef66652d-3cc3-4140-b268-a07d1e53441b	-29.0361	141.684	100	1e-09	NA		NA	NA	1993-03-24	24	3	1993	2980855	2980855	HUMAN_OBSERVATION	NSW Dept of Planning, Industry and Environment	BioNet Atlas of NSW Wildlife	SPJGI4735828				CC_BY_4_0	NSW Dept of Planning and Environment	UNKN			2025-05-23T21:45:09.879Z
8179	1072975416	0645ccdb-e001-4ab0-9729-51f1755e007e	8bb7963d-fa05-483b-856c-ed451d963c0e	Plantae	Tracheophyta	Magnoliopsida	Fabales	Fabaceae	Neptunia	Neptunia gracilis	gracilis	FORM	Neptunia gracilis f. gracilis	Neptunia gracilis f. gracilis		AU	locality withheld	New South Wales	PRESENT		ef66652d-3cc3-4140-b268-a07d1e53441b	-29.7898	149.878	100	1e-09	240	0	NA	NA	2001-03-25	25	3	2001	5580455	5353541	HUMAN_OBSERVATION	NSW Dept of Planning, Industry and Environment	BioNet Atlas of NSW Wildlife	SPJGI3145490				CC_BY_4_0	NSW Dept of Planning and Environment	OTMM98062600			2025-05-23T21:46:43.831Z
8187	1072936285	0645ccdb-e001-4ab0-9729-51f1755e007e	28be0c62-a5d8-4e1d-8745-223b5b4dc16a	Plantae	Tracheophyta	Magnoliopsida	Fabales	Fabaceae	Neptunia	Neptunia gracilis	gracilis	FORM	Neptunia gracilis f. gracilis	Neptunia gracilis f. gracilis		AU	locality withheld	New South Wales	PRESENT		ef66652d-3cc3-4140-b268-a07d1e53441b	-28.9437	149.06	100	1e-09	NA		NA	NA	1999-03-22	22	3	1999	5580455	5353541	HUMAN_OBSERVATION	NSW Dept of Planning, Industry and Environment	BioNet Atlas of NSW Wildlife	SPJGI3105687				CC_BY_4_0	NSW Dept of Planning and Environment	VEG-HUNJ			2025-05-23T21:38:24.551Z
8192	1073799619	0645ccdb-e001-4ab0-9729-51f1755e007e	289aaee2-f340-4dfb-9638-8af560befb02	Plantae	Tracheophyta	Magnoliopsida	Fabales	Fabaceae	Neptunia	Neptunia gracilis	gracilis	FORM	Neptunia gracilis f. gracilis	Neptunia gracilis f. gracilis		AU	locality withheld	New South Wales	PRESENT		ef66652d-3cc3-4140-b268-a07d1e53441b	-29.7486	149.904	10	1e-09	251	0	NA	NA	2001-11-23	23	11	2001	5580455	5353541	HUMAN_OBSERVATION	NSW Dept of Planning, Industry and Environment	BioNet Atlas of NSW Wildlife	SPJGI4077695				CC_BY_4_0	Inverell Research Centre (Soil Con - DLWC - DECCW)	ODMP99111100			2025-05-23T21:44:12.897Z
8195	1073831172	0645ccdb-e001-4ab0-9729-51f1755e007e	41ee92b1-6743-442e-9185-7b4ad50bdd52	Plantae	Tracheophyta	Magnoliopsida	Fabales	Fabaceae	Neptunia	Neptunia gracilis	gracilis	FORM	Neptunia gracilis f. gracilis	Neptunia gracilis f. gracilis		AU	locality withheld	New South Wales	PRESENT		ef66652d-3cc3-4140-b268-a07d1e53441b	-29.0403	150.55	10	1e-09	345	0	NA	NA	2003-04-17	17	4	2003	5580455	5353541	HUMAN_OBSERVATION	NSW Dept of Planning, Industry and Environment	BioNet Atlas of NSW Wildlife	SPJGI4110014				CC_BY_4_0	Inverell Research Centre (Soil Con - DLWC - DECCW)	ODMP99111100;VEG-CANMS			2025-05-23T21:44:24.843Z
8220	1070011371	0645ccdb-e001-4ab0-9729-51f1755e007e	71509579-0bb2-4744-8d04-80d7484fb8ed	Plantae	Tracheophyta	Magnoliopsida	Fabales	Fabaceae	Neptunia	Neptunia gracilis	gracilis	FORM	Neptunia gracilis f. gracilis	Neptunia gracilis f. gracilis		AU	locality withheld	New South Wales	PRESENT		ef66652d-3cc3-4140-b268-a07d1e53441b	-31.1255	150.007	100	1e-09	NA		NA	NA	2006-02-10	10	2	2006	5580455	5353541	HUMAN_OBSERVATION	NSW Dept of Planning, Industry and Environment	BioNet Atlas of NSW Wildlife	SDMPI0310409				CC_BY_4_0	NSW National Parks and Wildlife Service	OJXK98101602			2025-05-23T21:42:24.793Z
8246	4894820525	0645ccdb-e001-4ab0-9729-51f1755e007e	dd4e7060-3737-4034-9dfc-c73fd5fd7d0a	Plantae	Tracheophyta	Magnoliopsida	Fabales	Fabaceae	Neptunia	Neptunia gracilis	gracilis	FORM	Neptunia gracilis f. gracilis	Neptunia gracilis f. gracilis		AU	locality withheld	New South Wales	PRESENT		ef66652d-3cc3-4140-b268-a07d1e53441b	-32.2696	150.704	20	1e-09	NA		NA	NA	2022-10-27	27	10	2022	5580455	5353541	HUMAN_OBSERVATION	NSW Dept of Planning, Industry and Environment	BioNet Atlas of NSW Wildlife	SLHPI0131310				CC_BY_4_0	NSW National Parks and Wildlife Service	ODMP07030702			2025-05-23T21:47:22.404Z
8295	5061105961	0645ccdb-e001-4ab0-9729-51f1755e007e	ceab1721-22c9-4bea-ac36-f4066810d915	Plantae	Tracheophyta	Magnoliopsida	Fabales	Fabaceae	Neptunia	Neptunia gracilis	gracilis	FORM	Neptunia gracilis f. gracilis	Neptunia gracilis f. gracilis		AU	locality withheld	New South Wales	PRESENT	50	ef66652d-3cc3-4140-b268-a07d1e53441b	-29.4414	149.869	10	1e-09	NA		NA	NA	2024-02-08	8	2	2024	5580455	5353541	HUMAN_OBSERVATION	NSW Dept of Planning, Industry and Environment	BioNet Atlas of NSW Wildlife	SDFKI0378853				CC_BY_4_0	NSW National Parks and Wildlife Service	OMFZ2306050C;ODFK24051604;ODFK24051605			2025-05-23T21:38:39.194Z
8309	2805737772	0645ccdb-e001-4ab0-9729-51f1755e007e	373ee596-ffb0-48d5-bfa4-5d90840728a4	Plantae	Tracheophyta	Magnoliopsida	Fabales	Fabaceae	Neptunia	Neptunia gracilis	gracilis	FORM	Neptunia gracilis f. gracilis	Neptunia gracilis f. gracilis		AU	locality withheld	New South Wales	PRESENT		ef66652d-3cc3-4140-b268-a07d1e53441b	-32.4994	150.903	20	1e-09	NA		NA	NA	2010-03-10	10	3	2010	5580455	5353541	HUMAN_OBSERVATION	NSW Dept of Planning, Industry and Environment	BioNet Atlas of NSW Wildlife	SJJSI1195220				CC_BY_4_0	NSW National Parks and Wildlife Service	ODMP05091900;ODMP08042802			2025-05-23T21:45:34.080Z
8316	2805930124	0645ccdb-e001-4ab0-9729-51f1755e007e	b5f900bb-16c0-4103-a714-5c14c072b354	Plantae	Tracheophyta	Magnoliopsida	Fabales	Fabaceae	Neptunia	Neptunia gracilis	gracilis	FORM	Neptunia gracilis f. gracilis	Neptunia gracilis f. gracilis		AU	locality withheld	New South Wales	PRESENT		ef66652d-3cc3-4140-b268-a07d1e53441b	-32.366	150.748	3	1e-09	176	0	NA	NA	2014-11-25	25	11	2014	5580455	5353541	HUMAN_OBSERVATION	NSW Dept of Planning, Industry and Environment	BioNet Atlas of NSW Wildlife	SPJGI5126259				CC_BY_4_0	FloraSearch Pty Ltd (Colin Bower)	OSOH05091600			2025-05-23T21:46:22.580Z
8332	1072264876	0645ccdb-e001-4ab0-9729-51f1755e007e	3d1be606-7e82-4995-9238-3c2d95c3ff68	Plantae	Tracheophyta	Magnoliopsida	Fabales	Fabaceae	Neptunia	Neptunia gracilis	gracilis	FORM	Neptunia gracilis f. gracilis	Neptunia gracilis f. gracilis		AU	locality withheld	New South Wales	PRESENT		ef66652d-3cc3-4140-b268-a07d1e53441b	-29.2786	149.283	100	1e-09	NA		NA	NA	2000-05-08	8	5	2000	5580455	5353541	HUMAN_OBSERVATION	NSW Dept of Planning, Industry and Environment	BioNet Atlas of NSW Wildlife	SPJGI2362472				CC_BY_4_0	NSW Dept of Planning and Environment	VEG-KMM			2025-05-23T21:40:16.615Z
8372	1072936119	0645ccdb-e001-4ab0-9729-51f1755e007e	c8ba0e89-3615-42c9-a830-6ffc25fed8e0	Plantae	Tracheophyta	Magnoliopsida	Fabales	Fabaceae	Neptunia	Neptunia gracilis	gracilis	FORM	Neptunia gracilis f. gracilis	Neptunia gracilis f. gracilis		AU	locality withheld	New South Wales	PRESENT		ef66652d-3cc3-4140-b268-a07d1e53441b	-29.2087	148.872	100	1e-09	NA		NA	NA	1999-03-21	21	3	1999	5580455	5353541	HUMAN_OBSERVATION	NSW Dept of Planning, Industry and Environment	BioNet Atlas of NSW Wildlife	SPJGI3105537				CC_BY_4_0	NSW Dept of Planning and Environment	VEG-HUNJ			2025-05-23T21:41:22.249Z
8386	4983488754	0645ccdb-e001-4ab0-9729-51f1755e007e	743ee872-b2d3-4942-8e89-c40e113b687c	Plantae	Tracheophyta	Magnoliopsida	Fabales	Fabaceae	Acacia	Acacia cana		SPECIES	Acacia cana Maiden	Acacia cana	Maiden	AU	locality withheld	New South Wales	PRESENT	1	ef66652d-3cc3-4140-b268-a07d1e53441b	-29.7347	141.176	10	1e-09	128	0	NA	NA	2024-09-08	8	9	2024	2980855	2980855	HUMAN_OBSERVATION	NSW Dept of Planning, Industry and Environment	BioNet Atlas of NSW Wildlife	SPJGI8541952				CC_BY_4_0	NSW Dept of Planning and Environment	BINNSD;COND			2025-05-23T21:41:02.903Z
8388	4054494553	0645ccdb-e001-4ab0-9729-51f1755e007e	80809670-d06c-4a5b-a2e1-c06074a452e9	Plantae	Tracheophyta	Magnoliopsida	Fabales	Fabaceae	Neptunia	Neptunia gracilis	gracilis	FORM	Neptunia gracilis f. gracilis	Neptunia gracilis f. gracilis		AU	locality withheld	New South Wales	PRESENT		ef66652d-3cc3-4140-b268-a07d1e53441b	-29.7539	149.672	50	1e-09	NA		NA	NA	1998-03-21	21	3	1998	5580455	5353541	HUMAN_OBSERVATION	NSW Dept of Planning, Industry and Environment	BioNet Atlas of NSW Wildlife	SPJGI6995625				CC_BY_4_0	NSW Dept of Planning and Environment	NSWOBS-10962;OAOH22031000			2025-05-23T21:41:08.048Z
8393	5068071694	0645ccdb-e001-4ab0-9729-51f1755e007e	7b1a05f2-2e03-4b13-ba0b-e7f84d40a794	Plantae	Tracheophyta	Magnoliopsida	Fabales	Fabaceae	Neptunia	Neptunia gracilis	gracilis	FORM	Neptunia gracilis f. gracilis	Neptunia gracilis f. gracilis		AU	locality withheld	New South Wales	PRESENT		ef66652d-3cc3-4140-b268-a07d1e53441b	-31.4952	150.735	100	1e-09	411	0	NA	NA	2004-02-17	17	2	2004	5580455	5353541	HUMAN_OBSERVATION	NSW Dept of Planning, Industry and Environment	BioNet Atlas of NSW Wildlife	SPJGI3625279				CC_BY_4_0	Royal Botanic Gardens and Domain Trust	OJKP98031703;VEG-ALLC;VEG-HOSJ			2025-05-23T21:36:55.137Z
8395	1072973490	0645ccdb-e001-4ab0-9729-51f1755e007e	ccd8c014-be24-4dc6-9545-ead45d410881	Plantae	Tracheophyta	Magnoliopsida	Fabales	Fabaceae	Acacia	Acacia cana		SPECIES	Acacia cana Maiden	Acacia cana	Maiden	AU	locality withheld	New South Wales	PRESENT		ef66652d-3cc3-4140-b268-a07d1e53441b	-29.0809	141.643	100	1e-09	NA		NA	NA	1991-06-21	21	6	1991	2980855	2980855	HUMAN_OBSERVATION	NSW Dept of Planning, Industry and Environment	BioNet Atlas of NSW Wildlife	SPJGI3143578				CC_BY_4_0	NSW Dept of Planning and Environment	PRER			2025-05-23T21:41:40.277Z
8412	1074118531	0645ccdb-e001-4ab0-9729-51f1755e007e	7c45f863-beab-4bfc-9cf7-e562dfb6236c	Plantae	Tracheophyta	Magnoliopsida	Fabales	Fabaceae	Neptunia	Neptunia gracilis	gracilis	FORM	Neptunia gracilis f. gracilis	Neptunia gracilis f. gracilis		AU	locality withheld	New South Wales	PRESENT		ef66652d-3cc3-4140-b268-a07d1e53441b	-31.6003	147.568	10	1e-09	NA		NA	NA	2011-03-22	22	3	2011	5580455	5353541	HUMAN_OBSERVATION	NSW Dept of Planning, Industry and Environment	BioNet Atlas of NSW Wildlife	SPJGI4448615				CC_BY_4_0	NSW Dept of Planning and Environment	MAZT-035;OSNA97102200			2025-05-23T21:41:03.057Z
8413	2421392033	0645ccdb-e001-4ab0-9729-51f1755e007e	539180a1-2886-49db-b677-f3a19df8ce32	Plantae	Tracheophyta	Magnoliopsida	Fabales	Fabaceae	Neptunia	Neptunia gracilis	gracilis	FORM	Neptunia gracilis f. gracilis	Neptunia gracilis f. gracilis		AU	locality withheld	New South Wales	PRESENT	6	ef66652d-3cc3-4140-b268-a07d1e53441b	-28.7718	150.409	50	1e-09	NA		NA	NA	2018-10-31	31	10	2018	5580455	5353541	HUMAN_OBSERVATION	NSW Dept of Planning, Industry and Environment	BioNet Atlas of NSW Wildlife	SJJSI0942821				CC_BY_4_0	NSW National Parks and Wildlife Service	OJJS18061500;OJJS19060300			2025-05-23T21:44:21.173Z
8425	1073464456	0645ccdb-e001-4ab0-9729-51f1755e007e	41f2d19c-6674-474b-ae4a-62e4ea8ebfba	Plantae	Tracheophyta	Magnoliopsida	Fabales	Fabaceae	Neptunia	Neptunia gracilis	gracilis	FORM	Neptunia gracilis f. gracilis	Neptunia gracilis f. gracilis		AU	locality withheld	New South Wales	PRESENT		ef66652d-3cc3-4140-b268-a07d1e53441b	-31.4579	147.966	100	1e-09	NA		NA	NA	2000-03-23	23	3	2000	5580455	5353541	HUMAN_OBSERVATION	NSW Dept of Planning, Industry and Environment	BioNet Atlas of NSW Wildlife	SPJGI3684080				CC_BY_4_0	NSW Dept of Planning and Environment	ODXB98110200;OJXP00112301			2025-05-23T21:45:40.138Z
8478	2421075911	0645ccdb-e001-4ab0-9729-51f1755e007e	a959037d-c4ec-43b7-b8c0-eeec98deafa4	Plantae	Tracheophyta	Magnoliopsida	Fabales	Fabaceae	Neptunia	Neptunia gracilis	gracilis	FORM	Neptunia gracilis f. gracilis	Neptunia gracilis f. gracilis		AU	locality withheld	New South Wales	PRESENT		ef66652d-3cc3-4140-b268-a07d1e53441b	-30.2712	149.773	1000	1e-09	NA		NA	NA	2018-09-21	21	9	2018	5580455	5353541	HUMAN_OBSERVATION	NSW Dept of Planning, Industry and Environment	BioNet Atlas of NSW Wildlife	SJJSI0924009				CC_BY_4_0	NSW National Parks and Wildlife Service	OJJS18041000			2025-05-23T21:39:17.330Z
8485	1073289819	0645ccdb-e001-4ab0-9729-51f1755e007e	d5c687d3-1688-43e5-8dbc-361661b09aff	Plantae	Tracheophyta	Magnoliopsida	Fabales	Fabaceae	Neptunia	Neptunia gracilis	gracilis	FORM	Neptunia gracilis f. gracilis	Neptunia gracilis f. gracilis		AU	locality withheld	New South Wales	PRESENT		ef66652d-3cc3-4140-b268-a07d1e53441b	-29.7931	150.679	10	1e-09	370	0	NA	NA	2007-05-29	29	5	2007	5580455	5353541	HUMAN_OBSERVATION	NSW Dept of Planning, Industry and Environment	BioNet Atlas of NSW Wildlife	SPJGI3492913				CC_BY_4_0	NSW Dept of Planning and Environment	GILP			2025-05-23T21:39:37.108Z
8487	3749023667	0645ccdb-e001-4ab0-9729-51f1755e007e	e6cab5a1-43a2-4777-a1e6-e71eb45548e1	Plantae	Tracheophyta	Magnoliopsida	Fabales	Fabaceae	Acacia	Acacia cana		SPECIES	Acacia cana Maiden	Acacia cana	Maiden	AU	locality withheld	New South Wales	PRESENT		ef66652d-3cc3-4140-b268-a07d1e53441b	-32.0719	146.788	20	1e-09	NA		NA	NA	2008-10-09	9	10	2008	2980855	2980855	HUMAN_OBSERVATION	NSW Dept of Planning, Industry and Environment	BioNet Atlas of NSW Wildlife	SPJGI7002002				CC_BY_4_0	NSW Department of Primary Industries Forests	BINNSD			2025-05-23T21:39:44.411Z
8523	1073797922	0645ccdb-e001-4ab0-9729-51f1755e007e	bf0e6189-35bb-4385-93a4-b832f7de6fcb	Plantae	Tracheophyta	Magnoliopsida	Fabales	Fabaceae	Neptunia	Neptunia gracilis	gracilis	FORM	Neptunia gracilis f. gracilis	Neptunia gracilis f. gracilis		AU	locality withheld	New South Wales	PRESENT		ef66652d-3cc3-4140-b268-a07d1e53441b	-29.9211	149.83	10	1e-09	NA		NA	NA	2001-07-18	18	7	2001	5580455	5353541	HUMAN_OBSERVATION	NSW Dept of Planning, Industry and Environment	BioNet Atlas of NSW Wildlife	SPJGI4076007				CC_BY_4_0	Inverell Research Centre (Soil Con - DLWC - DECCW)	ODMP99111100;VEG-JCK			2025-05-23T21:39:49.714Z
8533	1071676666	0645ccdb-e001-4ab0-9729-51f1755e007e	02e73f63-4feb-40c0-97dc-892e55475fe6	Plantae	Tracheophyta	Magnoliopsida	Fabales	Fabaceae	Neptunia	Neptunia gracilis	gracilis	FORM	Neptunia gracilis f. gracilis	Neptunia gracilis f. gracilis		AU	locality withheld	New South Wales	PRESENT		ef66652d-3cc3-4140-b268-a07d1e53441b	-31.3585	150.325	10	1e-09	NA		NA	NA	2011-03-28/2011-04-01		NA	2011	5580455	5353541	HUMAN_OBSERVATION	NSW Dept of Planning, Industry and Environment	BioNet Atlas of NSW Wildlife	SJJSI0154229				CC_BY_4_0	NSW Dept of Planning and Environment	OADB13010900			2025-05-23T21:38:44.207Z
8549	1071743436	0645ccdb-e001-4ab0-9729-51f1755e007e	f649208a-62bb-4b5b-bcd1-8fd37434ed6d	Plantae	Tracheophyta	Magnoliopsida	Fabales	Fabaceae	Acacia	Acacia cana		SPECIES	Acacia cana Maiden	Acacia cana	Maiden	AU	locality withheld	New South Wales	PRESENT		ef66652d-3cc3-4140-b268-a07d1e53441b	-31.0829	143.09	1000	1e-09	NA		NA	NA	1994-01-01/1997-12-31		NA	NA	2980855	2980855	HUMAN_OBSERVATION	NSW Dept of Planning, Industry and Environment	BioNet Atlas of NSW Wildlife	SJJTI0046156				CC_BY_4_0	NSW National Parks and Wildlife Service	MU			2025-05-23T21:45:40.668Z
8557	1073464555	0645ccdb-e001-4ab0-9729-51f1755e007e	9532bb5f-f91f-43d4-9df2-9e5d78eec8e7	Plantae	Tracheophyta	Magnoliopsida	Fabales	Fabaceae	Neptunia	Neptunia gracilis	gracilis	FORM	Neptunia gracilis f. gracilis	Neptunia gracilis f. gracilis		AU	locality withheld	New South Wales	PRESENT		ef66652d-3cc3-4140-b268-a07d1e53441b	-31.4579	147.966	100	1e-09	NA		NA	NA	2000-03-23	23	3	2000	5580455	5353541	HUMAN_OBSERVATION	NSW Dept of Planning, Industry and Environment	BioNet Atlas of NSW Wildlife	SPJGI3684178				CC_BY_4_0	NSW Dept of Planning and Environment	ODXB98110200;OJXP00112301			2025-05-23T21:39:11.819Z
8571	5068077586	0645ccdb-e001-4ab0-9729-51f1755e007e	6b1c2bae-9de6-49ab-a23c-80f898e94915	Plantae	Tracheophyta	Magnoliopsida	Fabales	Fabaceae	Neptunia	Neptunia gracilis	gracilis	FORM	Neptunia gracilis f. gracilis	Neptunia gracilis f. gracilis		AU	locality withheld	New South Wales	PRESENT		ef66652d-3cc3-4140-b268-a07d1e53441b	-30.679	150.144	100	1e-09	269	0	NA	NA	2004-02-14	14	2	2004	5580455	5353541	HUMAN_OBSERVATION	NSW Dept of Planning, Industry and Environment	BioNet Atlas of NSW Wildlife	SPJGI3622323				CC_BY_4_0	Royal Botanic Gardens and Domain Trust	OJKP98031703;VEG-ALLC			2025-05-23T21:46:26.973Z
8593	1073289216	0645ccdb-e001-4ab0-9729-51f1755e007e	95618147-ff02-4a5b-8608-7a51af8fc337	Plantae	Tracheophyta	Magnoliopsida	Fabales	Fabaceae	Neptunia	Neptunia gracilis	gracilis	FORM	Neptunia gracilis f. gracilis	Neptunia gracilis f. gracilis		AU	locality withheld	New South Wales	PRESENT		ef66652d-3cc3-4140-b268-a07d1e53441b	-29.5092	150.749	10	1e-09	560	0	NA	NA	2007-05-10	10	5	2007	5580455	5353541	HUMAN_OBSERVATION	NSW Dept of Planning, Industry and Environment	BioNet Atlas of NSW Wildlife	SPJGI3492368				CC_BY_4_0	NSW Dept of Planning and Environment	GILP;VEG-LIZBROWN			2025-05-23T21:46:14.331Z
8609	4895220989	0645ccdb-e001-4ab0-9729-51f1755e007e	89724dea-f8ee-42b7-b912-9eff745ffa76	Plantae	Tracheophyta	Magnoliopsida	Fabales	Fabaceae	Neptunia	Neptunia gracilis	gracilis	FORM	Neptunia gracilis f. gracilis	Neptunia gracilis f. gracilis		AU	locality withheld	New South Wales	PRESENT		ef66652d-3cc3-4140-b268-a07d1e53441b	-29.5101	149.979	50	1e-09	NA		NA	NA	2021-04-29	29	4	2021	5580455	5353541	HUMAN_OBSERVATION	NSW Dept of Planning, Industry and Environment	BioNet Atlas of NSW Wildlife	SLHPI0071551				CC_BY_4_0	NSW National Parks and Wildlife Service	OJJS20083102			2025-05-23T21:42:04.361Z
8613	1073801808	0645ccdb-e001-4ab0-9729-51f1755e007e	d4dea999-7e51-41c7-983c-ae36a40b092e	Plantae	Tracheophyta	Magnoliopsida	Fabales	Fabaceae	Neptunia	Neptunia gracilis	gracilis	FORM	Neptunia gracilis f. gracilis	Neptunia gracilis f. gracilis		AU	locality withheld	New South Wales	PRESENT		ef66652d-3cc3-4140-b268-a07d1e53441b	-29.681	150.457	10	1e-09	296	0	NA	NA	2001-01-17	17	1	2001	5580455	5353541	HUMAN_OBSERVATION	NSW Office of Environment and Heritage	BioNet Atlas of NSW Wildlife	SPJGI4079965				CC_BY_4_0	Inverell Research Centre (Soil Con - DLWC - DECCW)	OKEP-LI			2025-05-23T21:42:24.163Z
8619	1073801073	0645ccdb-e001-4ab0-9729-51f1755e007e	42501f47-dc8d-459e-8b63-51a6fb07ed70	Plantae	Tracheophyta	Magnoliopsida	Fabales	Fabaceae	Neptunia	Neptunia gracilis	gracilis	FORM	Neptunia gracilis f. gracilis	Neptunia gracilis f. gracilis		AU	locality withheld	New South Wales	PRESENT		ef66652d-3cc3-4140-b268-a07d1e53441b	-29.7281	150.171	10	1e-09	326	0	NA	NA	2000-11-07	7	11	2000	5580455	5353541	HUMAN_OBSERVATION	NSW Office of Environment and Heritage	BioNet Atlas of NSW Wildlife	SPJGI4079187				CC_BY_4_0	Inverell Research Centre (Soil Con - DLWC - DECCW)	OKEP-LI			2025-05-23T21:36:16.205Z
8621	1074432483	0645ccdb-e001-4ab0-9729-51f1755e007e	6f241416-038c-4cbe-91ca-01c60184e877	Plantae	Tracheophyta	Magnoliopsida	Fabales	Fabaceae	Neptunia	Neptunia gracilis	gracilis	FORM	Neptunia gracilis f. gracilis	Neptunia gracilis f. gracilis		AU	locality withheld	New South Wales	PRESENT		ef66652d-3cc3-4140-b268-a07d1e53441b	-32.2959	150.732	100	1e-09	NA		NA	NA	2014-04-04	4	4	2014	5580455	5353541	HUMAN_OBSERVATION	NSW Dept of Planning, Industry and Environment	BioNet Atlas of NSW Wildlife	SPJGI4821513				CC_BY_4_0	Umwelt (Australia) Pty Limited	OIXR13082600;OIXR13082602			2025-05-23T21:36:32.730Z
8622	1066998438	0645ccdb-e001-4ab0-9729-51f1755e007e	884ca24f-d55a-4681-a8b6-17822fe99411	Plantae	Tracheophyta	Magnoliopsida	Fabales	Fabaceae	Acacia	Acacia cana		SPECIES	Acacia cana Maiden	Acacia cana	Maiden	AU	locality withheld	New South Wales	PRESENT		ef66652d-3cc3-4140-b268-a07d1e53441b	-31.0879	141.638	10000	1e-09	NA		NA	NA	1967-01-10/1975-12-31		NA	NA	2980855	2980855	HUMAN_OBSERVATION	NSW Dept of Planning, Industry and Environment	BioNet Atlas of NSW Wildlife	3539-035FL				CC_BY_4_0	NSW Dept of Planning and Environment	UNSW			2025-05-23T21:36:41.243Z
8627	5068089157	0645ccdb-e001-4ab0-9729-51f1755e007e	f77cca0a-ae43-449d-b969-185f8471321f	Plantae	Tracheophyta	Magnoliopsida	Fabales	Fabaceae	Neptunia	Neptunia gracilis	gracilis	FORM	Neptunia gracilis f. gracilis	Neptunia gracilis f. gracilis		AU	locality withheld	New South Wales	PRESENT		ef66652d-3cc3-4140-b268-a07d1e53441b	-31.5092	150.418	100	1e-09	320	0	NA	NA	2004-02-17	17	2	2004	5580455	5353541	HUMAN_OBSERVATION	NSW Dept of Planning, Industry and Environment	BioNet Atlas of NSW Wildlife	SPJGI3621910				CC_BY_4_0	Royal Botanic Gardens and Domain Trust	OJKP98031703;VEG-ALLC;VEG-HOSJ			2025-05-23T21:37:17.605Z
8636	5061052895	0645ccdb-e001-4ab0-9729-51f1755e007e	2f0c73e7-6615-4c99-8b9c-2c03bac2c952	Plantae	Tracheophyta	Magnoliopsida	Fabales	Fabaceae	Neptunia	Neptunia gracilis	gracilis	FORM	Neptunia gracilis f. gracilis	Neptunia gracilis f. gracilis		AU	locality withheld	New South Wales	PRESENT	20	ef66652d-3cc3-4140-b268-a07d1e53441b	-29.4035	149.939	10	1e-09	NA		NA	NA	2024-02-07	7	2	2024	5580455	5353541	HUMAN_OBSERVATION	NSW Dept of Planning, Industry and Environment	BioNet Atlas of NSW Wildlife	SDFKI0378762				CC_BY_4_0	NSW National Parks and Wildlife Service	OMFZ2306050C;ODFK24051604;ODFK24051605			2025-05-23T21:42:10.399Z
8643	1453036327	0645ccdb-e001-4ab0-9729-51f1755e007e	fe7a1033-d7cd-444a-918f-2680b60b7182	Plantae	Tracheophyta	Magnoliopsida	Fabales	Fabaceae	Neptunia	Neptunia gracilis	gracilis	FORM	Neptunia gracilis f. gracilis	Neptunia gracilis f. gracilis		AU	locality withheld	New South Wales	PRESENT		ef66652d-3cc3-4140-b268-a07d1e53441b	-32.4673	150.656	10	1e-09	NA		NA	NA	2014-04-29	29	4	2014	5580455	5353541	HUMAN_OBSERVATION	NSW Dept of Planning, Industry and Environment	BioNet Atlas of NSW Wildlife	SPXO1601290M				CC_BY_4_0	NSW Dept of Planning and Environment	UNKN			2025-05-23T21:43:23.356Z
8688	5068068897	0645ccdb-e001-4ab0-9729-51f1755e007e	8daacc70-7ae5-4459-8821-e5564e31e529	Plantae	Tracheophyta	Magnoliopsida	Fabales	Fabaceae	Neptunia	Neptunia gracilis	gracilis	FORM	Neptunia gracilis f. gracilis	Neptunia gracilis f. gracilis		AU	locality withheld	New South Wales	PRESENT		ef66652d-3cc3-4140-b268-a07d1e53441b	-30.9169	150.109	100	1e-09	297	0	NA	NA	2004-02-19	19	2	2004	5580455	5353541	HUMAN_OBSERVATION	NSW Dept of Planning, Industry and Environment	BioNet Atlas of NSW Wildlife	SPJGI3623968				CC_BY_4_0	Royal Botanic Gardens and Domain Trust	BENJS;VEG-ALLC;VEG-HOSJ			2025-05-23T21:36:56.583Z
8696	1072935504	0645ccdb-e001-4ab0-9729-51f1755e007e	81ecf5c6-60a9-40a0-a6a4-96980c74fec3	Plantae	Tracheophyta	Magnoliopsida	Fabales	Fabaceae	Neptunia	Neptunia gracilis	gracilis	FORM	Neptunia gracilis f. gracilis	Neptunia gracilis f. gracilis		AU	locality withheld	New South Wales	PRESENT		ef66652d-3cc3-4140-b268-a07d1e53441b	-29.7084	148.741	100	1e-09	NA		NA	NA	1999-03-18	18	3	1999	5580455	5353541	HUMAN_OBSERVATION	NSW Dept of Planning, Industry and Environment	BioNet Atlas of NSW Wildlife	SPJGI3104998				CC_BY_4_0	NSW Dept of Planning and Environment	VEG-HUNJ			2025-05-23T21:41:05.333Z
8720	1073437059	0645ccdb-e001-4ab0-9729-51f1755e007e	7f46a486-5126-40d5-afb7-a827c46e2cb6	Plantae	Tracheophyta	Magnoliopsida	Fabales	Fabaceae	Neptunia	Neptunia gracilis	gracilis	FORM	Neptunia gracilis f. gracilis	Neptunia gracilis f. gracilis		AU	locality withheld	New South Wales	PRESENT		ef66652d-3cc3-4140-b268-a07d1e53441b	-29.1749	150.746	10	1e-09	350	0	NA	NA	2002-02-21	21	2	2002	5580455	5353541	HUMAN_OBSERVATION	NSW Dept of Planning, Industry and Environment	BioNet Atlas of NSW Wildlife	SPJGI3656487				CC_BY_4_0	Inverell Research Centre (Soil Con - DLWC - DECCW)	ODMP99111100;VEG-NBS			2025-05-23T21:40:36.922Z
8729	5068071930	0645ccdb-e001-4ab0-9729-51f1755e007e	8f222c9e-a68d-4b5a-bd0d-41d39113e989	Plantae	Tracheophyta	Magnoliopsida	Fabales	Fabaceae	Neptunia	Neptunia gracilis	gracilis	FORM	Neptunia gracilis f. gracilis	Neptunia gracilis f. gracilis		AU	locality withheld	New South Wales	PRESENT		ef66652d-3cc3-4140-b268-a07d1e53441b	-31.064	149.97	100	1e-09	296	0	NA	NA	2004-02-23	23	2	2004	5580455	5353541	HUMAN_OBSERVATION	NSW Dept of Planning, Industry and Environment	BioNet Atlas of NSW Wildlife	SPJGI3623685				CC_BY_4_0	Royal Botanic Gardens and Domain Trust	BENJS;VEG-ALLC			2025-05-23T21:38:11.326Z
8733	1074391578	0645ccdb-e001-4ab0-9729-51f1755e007e	2662b2ef-bbfb-4b8f-b884-ea7389a0db68	Plantae	Tracheophyta	Magnoliopsida	Fabales	Fabaceae	Acacia	Acacia cana		SPECIES	Acacia cana Maiden	Acacia cana	Maiden	AU	locality withheld	New South Wales	PRESENT		ef66652d-3cc3-4140-b268-a07d1e53441b	-29.001	141.659	100	1e-09	NA		NA	NA	1993-03-14	14	3	1993	2980855	2980855	HUMAN_OBSERVATION	NSW Dept of Planning, Industry and Environment	BioNet Atlas of NSW Wildlife	SPJGI4733266				CC_BY_4_0	NSW Dept of Planning and Environment	UNKN			2025-05-23T21:44:08.689Z
8755	5061033588	0645ccdb-e001-4ab0-9729-51f1755e007e	16c25890-3290-4590-bec5-cb4e0c1ee76f	Plantae	Tracheophyta	Magnoliopsida	Fabales	Fabaceae	Neptunia	Neptunia gracilis	gracilis	FORM	Neptunia gracilis f. gracilis	Neptunia gracilis f. gracilis		AU	locality withheld	New South Wales	PRESENT	5	ef66652d-3cc3-4140-b268-a07d1e53441b	-29.4041	149.919	10	1e-09	NA		NA	NA	2024-02-07	7	2	2024	5580455	5353541	HUMAN_OBSERVATION	NSW Dept of Planning, Industry and Environment	BioNet Atlas of NSW Wildlife	SDFKI0378809				CC_BY_4_0	NSW National Parks and Wildlife Service	OMFZ2306050C;ODFK24051604;ODFK24051605			2025-05-23T21:43:59.744Z
8758	1074206617	0645ccdb-e001-4ab0-9729-51f1755e007e	3e827a7f-450f-45d4-883e-74dbd1afaf27	Plantae	Tracheophyta	Magnoliopsida	Fabales	Fabaceae	Neptunia	Neptunia gracilis	gracilis	FORM	Neptunia gracilis f. gracilis	Neptunia gracilis f. gracilis		AU	locality withheld	New South Wales	PRESENT		ef66652d-3cc3-4140-b268-a07d1e53441b	-29.3497	149.777	100	1e-09	199	0	NA	NA	2005-12-11	11	12	2005	5580455	5353541	HUMAN_OBSERVATION	NSW Dept of Planning, Industry and Environment	BioNet Atlas of NSW Wildlife	SPJGI4538854				CC_BY_4_0	NSW Dept of Planning and Environment	VEG-HUNJ			2025-05-23T21:44:13.454Z
8772	1073802421	0645ccdb-e001-4ab0-9729-51f1755e007e	2f80b1e0-c4d3-441e-9e35-402ee1ed692a	Plantae	Tracheophyta	Magnoliopsida	Fabales	Fabaceae	Neptunia	Neptunia gracilis	gracilis	FORM	Neptunia gracilis f. gracilis	Neptunia gracilis f. gracilis		AU	locality withheld	New South Wales	PRESENT		ef66652d-3cc3-4140-b268-a07d1e53441b	-29.7007	150.07	10	1e-09	289	0	NA	NA	2001-02-13	13	2	2001	5580455	5353541	HUMAN_OBSERVATION	NSW Office of Environment and Heritage	BioNet Atlas of NSW Wildlife	SPJGI4080530				CC_BY_4_0	Inverell Research Centre (Soil Con - DLWC - DECCW)	OKEP-LI			2025-05-23T21:37:42.777Z
8790	1073291925	0645ccdb-e001-4ab0-9729-51f1755e007e	6c8ff35b-fb2c-4c0c-92ee-ac38c7582e23	Plantae	Tracheophyta	Magnoliopsida	Fabales	Fabaceae	Neptunia	Neptunia gracilis	gracilis	FORM	Neptunia gracilis f. gracilis	Neptunia gracilis f. gracilis		AU	locality withheld	New South Wales	PRESENT		ef66652d-3cc3-4140-b268-a07d1e53441b	-29.6195	150.714	10	1e-09	530	0	NA	NA	2007-05-11	11	5	2007	5580455	5353541	HUMAN_OBSERVATION	NSW Dept of Planning, Industry and Environment	BioNet Atlas of NSW Wildlife	SPJGI3495099				CC_BY_4_0	NSW Dept of Planning and Environment	GILP			2025-05-23T21:44:45.926Z
8795	1072938621	0645ccdb-e001-4ab0-9729-51f1755e007e	a73cfd64-92b5-411f-aba6-ffd6c3627109	Plantae	Tracheophyta	Magnoliopsida	Fabales	Fabaceae	Neptunia	Neptunia gracilis	gracilis	FORM	Neptunia gracilis f. gracilis	Neptunia gracilis f. gracilis		AU	locality withheld	New South Wales	PRESENT		ef66652d-3cc3-4140-b268-a07d1e53441b	-29.0551	149.522	100	1e-09	NA		NA	NA	1999-05-05	5	5	1999	5580455	5353541	HUMAN_OBSERVATION	NSW Dept of Planning, Industry and Environment	BioNet Atlas of NSW Wildlife	SPJGI3108102				CC_BY_4_0	NSW Dept of Planning and Environment	VEG-HUNJ			2025-05-23T21:45:12.838Z
8819	1074395415	0645ccdb-e001-4ab0-9729-51f1755e007e	28448489-8b00-494a-af88-14775b99c084	Plantae	Tracheophyta	Magnoliopsida	Fabales	Fabaceae	Acacia	Acacia cana		SPECIES	Acacia cana Maiden	Acacia cana	Maiden	AU	locality withheld	New South Wales	PRESENT		ef66652d-3cc3-4140-b268-a07d1e53441b	-29.1251	141.733	100	1e-09	NA		NA	NA	1993-03-23	23	3	1993	2980855	2980855	HUMAN_OBSERVATION	NSW Dept of Planning, Industry and Environment	BioNet Atlas of NSW Wildlife	SPJGI4737093				CC_BY_4_0	NSW Dept of Planning and Environment	UNKN			2025-05-23T21:36:14.872Z
8863	4982641314	0645ccdb-e001-4ab0-9729-51f1755e007e	60727a6e-1902-465d-aba6-3bddcd290ca7	Plantae	Tracheophyta	Magnoliopsida	Fabales	Fabaceae	Acacia	Acacia cana		SPECIES	Acacia cana Maiden	Acacia cana	Maiden	AU	locality withheld	New South Wales	PRESENT		ef66652d-3cc3-4140-b268-a07d1e53441b	-30.7557	143.079	10	1e-09	163	0	NA	NA	2024-04-27	27	4	2024	2980855	2980855	HUMAN_OBSERVATION	NSW Dept of Planning, Industry and Environment	BioNet Atlas of NSW Wildlife	SPJGI8341863				CC_BY_4_0	NSW Dept of Planning and Environment	BINNSD;OKET14101301			2025-05-23T21:40:39.519Z
8904	2805747346	0645ccdb-e001-4ab0-9729-51f1755e007e	2883c707-3797-48f1-bae9-da2a0fd8f7e0	Plantae	Tracheophyta	Magnoliopsida	Fabales	Fabaceae	Neptunia	Neptunia gracilis	gracilis	FORM	Neptunia gracilis f. gracilis	Neptunia gracilis f. gracilis		AU	locality withheld	New South Wales	PRESENT	4	ef66652d-3cc3-4140-b268-a07d1e53441b	-29.6021	149.169	5	1e-09	NA		NA	NA	2013-03-19	19	3	2013	5580455	5353541	HUMAN_OBSERVATION	NSW Dept of Planning, Industry and Environment	BioNet Atlas of NSW Wildlife	SPJGI6157190				CC_BY_4_0	NSW Dept of Planning and Environment				2025-05-23T21:44:11.527Z
8921	1072266047	0645ccdb-e001-4ab0-9729-51f1755e007e	3d05c1b4-2786-43e8-98e5-0266a8e409e9	Plantae	Tracheophyta	Magnoliopsida	Fabales	Fabaceae	Neptunia	Neptunia gracilis	gracilis	FORM	Neptunia gracilis f. gracilis	Neptunia gracilis f. gracilis		AU	locality withheld	New South Wales	PRESENT		ef66652d-3cc3-4140-b268-a07d1e53441b	-28.8359	149.548	100	1e-09	NA		NA	NA	2000-11-11	11	11	2000	5580455	5353541	HUMAN_OBSERVATION	NSW Dept of Planning, Industry and Environment	BioNet Atlas of NSW Wildlife	SPJGI2363626				CC_BY_4_0	NSW Dept of Planning and Environment	VEG-KMM			2025-05-23T21:37:46.281Z
8947	2421013069	0645ccdb-e001-4ab0-9729-51f1755e007e	99fc2ce3-086c-44dd-b3ce-f0cf87e85dee	Plantae	Tracheophyta	Magnoliopsida	Fabales	Fabaceae	Neptunia	Neptunia gracilis	gracilis	FORM	Neptunia gracilis f. gracilis	Neptunia gracilis f. gracilis		AU	locality withheld	New South Wales	PRESENT		ef66652d-3cc3-4140-b268-a07d1e53441b	-32.2813	150.698	1000	1e-09	NA		NA	NA	2018-09-28	28	9	2018	5580455	5353541	HUMAN_OBSERVATION	NSW Dept of Planning, Industry and Environment	BioNet Atlas of NSW Wildlife	SJJSI0941782				CC_BY_4_0	NSW National Parks and Wildlife Service	OICG13050202;OICG17091100			2025-05-23T21:44:47.842Z
8954	1073797336	0645ccdb-e001-4ab0-9729-51f1755e007e	dac71509-fa61-4433-bc9c-7bfac8f54ca1	Plantae	Tracheophyta	Magnoliopsida	Fabales	Fabaceae	Neptunia	Neptunia gracilis	gracilis	FORM	Neptunia gracilis f. gracilis	Neptunia gracilis f. gracilis		AU	locality withheld	New South Wales	PRESENT		ef66652d-3cc3-4140-b268-a07d1e53441b	-29.9346	149.85	10	1e-09	243	0	NA	NA	2001-06-26	26	6	2001	5580455	5353541	HUMAN_OBSERVATION	NSW Dept of Planning, Industry and Environment	BioNet Atlas of NSW Wildlife	SPJGI4075388				CC_BY_4_0	Inverell Research Centre (Soil Con - DLWC - DECCW)	ODMP99111100			2025-05-23T21:45:07.358Z
8955	1073844490	0645ccdb-e001-4ab0-9729-51f1755e007e	102445ff-e797-45c0-a927-0ad0dce8eae3	Plantae	Tracheophyta	Magnoliopsida	Fabales	Fabaceae	Neptunia	Neptunia gracilis	gracilis	FORM	Neptunia gracilis f. gracilis	Neptunia gracilis f. gracilis		AU	locality withheld	New South Wales	PRESENT		ef66652d-3cc3-4140-b268-a07d1e53441b	-29.7951	150.614	10	1e-09	315	0	NA	NA	2004-02-26	26	2	2004	5580455	5353541	HUMAN_OBSERVATION	NSW Dept of Planning, Industry and Environment	BioNet Atlas of NSW Wildlife	SPJGI4123495				CC_BY_4_0	Inverell Research Centre (Soil Con - DLWC - DECCW)	ODMP0311130X;VEG-MCCOSR			2025-05-23T21:41:41.948Z
8972	1073421711	0645ccdb-e001-4ab0-9729-51f1755e007e	2ff1d64a-0fcd-4afc-b60d-d6c3b6ee2c57	Plantae	Tracheophyta	Magnoliopsida	Fabales	Fabaceae	Neptunia	Neptunia gracilis	gracilis	FORM	Neptunia gracilis f. gracilis	Neptunia gracilis f. gracilis		AU	locality withheld	New South Wales	PRESENT		ef66652d-3cc3-4140-b268-a07d1e53441b	-31.3214	150.504	10	1e-09	300	0	NA	NA	2008-01-17	17	1	2008	5580455	5353541	HUMAN_OBSERVATION	NSW Dept of Planning, Industry and Environment	BioNet Atlas of NSW Wildlife	SPJGI3633607				CC_BY_4_0	NSW Dept of Planning and Environment	GILP			2025-05-23T21:38:21.071Z
8988	4089620475	0645ccdb-e001-4ab0-9729-51f1755e007e	e2ca92eb-38f7-4dfd-bf63-35a5d798a6de	Plantae	Tracheophyta	Magnoliopsida	Fabales	Fabaceae	Neptunia	Neptunia gracilis	gracilis	FORM	Neptunia gracilis f. gracilis	Neptunia gracilis f. gracilis		AU	locality withheld	New South Wales	PRESENT		ef66652d-3cc3-4140-b268-a07d1e53441b	-29.0678	149.391	20	1e-09	176	0	NA	NA	2023-02-23	23	2	2023	5580455	5353541	HUMAN_OBSERVATION	NSW Dept of Planning, Industry and Environment	BioNet Atlas of NSW Wildlife	SPJGI7584779				CC_BY_4_0	NSW Dept of Planning and Environment	BINNSD;OKET14101301			2025-05-23T21:39:40.576Z
9021	1072938314	0645ccdb-e001-4ab0-9729-51f1755e007e	3258d801-74e4-41fd-89a0-25cd5140a6e5	Plantae	Tracheophyta	Magnoliopsida	Fabales	Fabaceae	Neptunia	Neptunia gracilis	gracilis	FORM	Neptunia gracilis f. gracilis	Neptunia gracilis f. gracilis		AU	locality withheld	New South Wales	PRESENT		ef66652d-3cc3-4140-b268-a07d1e53441b	-29.3169	149.374	100	1e-09	NA		NA	NA	1999-05-04	4	5	1999	5580455	5353541	HUMAN_OBSERVATION	NSW Dept of Planning, Industry and Environment	BioNet Atlas of NSW Wildlife	SPJGI3107922				CC_BY_4_0	NSW Dept of Planning and Environment	VEG-HUNJ			2025-05-23T21:36:18.423Z
9042	1074237114	0645ccdb-e001-4ab0-9729-51f1755e007e	1b0677fd-6472-4d2f-b060-77640d2080a9	Plantae	Tracheophyta	Magnoliopsida	Fabales	Fabaceae	Neptunia	Neptunia gracilis	gracilis	FORM	Neptunia gracilis f. gracilis	Neptunia gracilis f. gracilis		AU	locality withheld	New South Wales	PRESENT		ef66652d-3cc3-4140-b268-a07d1e53441b	-29.7372	150.166	100	1e-09	315	0	NA	NA	2008-10-09	9	10	2008	5580455	5353541	HUMAN_OBSERVATION	NSW Dept of Planning, Industry and Environment	BioNet Atlas of NSW Wildlife	SPJGI4569593				CC_BY_4_0	NSW Dept of Planning and Environment	VEG-HUNJ			2025-05-23T21:45:54.861Z
9048	4894524178	0645ccdb-e001-4ab0-9729-51f1755e007e	72ff48d1-0a3b-40b2-bb56-1eea5039144d	Plantae	Tracheophyta	Magnoliopsida	Fabales	Fabaceae	Neptunia	Neptunia gracilis	gracilis	FORM	Neptunia gracilis f. gracilis	Neptunia gracilis f. gracilis		AU	locality withheld	New South Wales	PRESENT		ef66652d-3cc3-4140-b268-a07d1e53441b	-29.5055	149.857	50	1e-09	NA		NA	NA	2021-04-28	28	4	2021	5580455	5353541	HUMAN_OBSERVATION	NSW Dept of Planning, Industry and Environment	BioNet Atlas of NSW Wildlife	SLHPI0071332				CC_BY_4_0	NSW National Parks and Wildlife Service	OJJS20083102			2025-05-23T21:36:38.219Z
9070	5051616380	0645ccdb-e001-4ab0-9729-51f1755e007e	9f92d4d3-7163-4568-a919-e6378235c4bf	Plantae	Tracheophyta	Magnoliopsida	Fabales	Fabaceae	Neptunia	Neptunia gracilis	gracilis	FORM	Neptunia gracilis f. gracilis	Neptunia gracilis f. gracilis		AU	locality withheld	New South Wales	PRESENT	100	ef66652d-3cc3-4140-b268-a07d1e53441b	-32.3669	150.742	50	1e-09	NA		NA	NA	2024-02-21	21	2	2024	5580455	5353541	HUMAN_OBSERVATION	NSW Dept of Planning, Industry and Environment	BioNet Atlas of NSW Wildlife	SDFKI0358012				CC_BY_4_0	NSW National Parks and Wildlife Service	ODFK24100902			2025-05-23T21:42:58.813Z
9093	1072937993	0645ccdb-e001-4ab0-9729-51f1755e007e	1510e446-2ca4-426d-9bd1-ae116f7cbb4e	Plantae	Tracheophyta	Magnoliopsida	Fabales	Fabaceae	Neptunia	Neptunia gracilis	gracilis	FORM	Neptunia gracilis f. gracilis	Neptunia gracilis f. gracilis		AU	locality withheld	New South Wales	PRESENT		ef66652d-3cc3-4140-b268-a07d1e53441b	-29.5564	149.234	100	1e-09	NA		NA	NA	1999-05-01	1	5	1999	5580455	5353541	HUMAN_OBSERVATION	NSW Dept of Planning, Industry and Environment	BioNet Atlas of NSW Wildlife	SPJGI3107449				CC_BY_4_0	NSW Dept of Planning and Environment	VEG-HUNJ			2025-05-23T21:42:07.879Z
9097	1452030789	0645ccdb-e001-4ab0-9729-51f1755e007e	4e4db7cc-47b9-4a47-989f-bebe3112eb85	Plantae	Tracheophyta	Magnoliopsida	Fabales	Fabaceae	Neptunia	Neptunia gracilis	gracilis	FORM	Neptunia gracilis f. gracilis	Neptunia gracilis f. gracilis		AU	locality withheld	New South Wales	PRESENT		ef66652d-3cc3-4140-b268-a07d1e53441b	-32.2959	150.732	10	1e-09	NA		NA	NA	2014-04-03	3	4	2014	5580455	5353541	HUMAN_OBSERVATION	NSW Dept of Planning, Industry and Environment	BioNet Atlas of NSW Wildlife	SIXRI0992315				CC_BY_4_0	NSW National Parks and Wildlife Service	OIXR13082600			2025-05-23T21:42:32.309Z
9125	1073291848	0645ccdb-e001-4ab0-9729-51f1755e007e	f15e4f81-fdf6-4cfd-9275-57d0c1a93e63	Plantae	Tracheophyta	Magnoliopsida	Fabales	Fabaceae	Neptunia	Neptunia gracilis	gracilis	FORM	Neptunia gracilis f. gracilis	Neptunia gracilis f. gracilis		AU	locality withheld	New South Wales	PRESENT		ef66652d-3cc3-4140-b268-a07d1e53441b	-29.3732	150.913	10	1e-09	540	0	NA	NA	2007-05-09	9	5	2007	5580455	5353541	HUMAN_OBSERVATION	NSW Dept of Planning, Industry and Environment	BioNet Atlas of NSW Wildlife	SPJGI3494933				CC_BY_4_0	NSW Dept of Planning and Environment	GILP			2025-05-23T21:41:12Z
9136	2805915707	0645ccdb-e001-4ab0-9729-51f1755e007e	84e2e04d-7fa7-4196-b821-757d28d224bc	Plantae	Tracheophyta	Magnoliopsida	Fabales	Fabaceae	Neptunia	Neptunia gracilis	gracilis	FORM	Neptunia gracilis f. gracilis	Neptunia gracilis f. gracilis		AU	locality withheld	New South Wales	PRESENT		ef66652d-3cc3-4140-b268-a07d1e53441b	-32.3727	150.744	3	1e-09	158	0	NA	NA	2014-11-25	25	11	2014	5580455	5353541	HUMAN_OBSERVATION	NSW Dept of Planning, Industry and Environment	BioNet Atlas of NSW Wildlife	SPJGI5126325				CC_BY_4_0	FloraSearch Pty Ltd (Colin Bower)	OSOH05091600			2025-05-23T21:41:06.824Z
9146	1073835584	0645ccdb-e001-4ab0-9729-51f1755e007e	ec5c4744-d282-4b14-ba2e-0fb7008d88aa	Plantae	Tracheophyta	Magnoliopsida	Fabales	Fabaceae	Neptunia	Neptunia gracilis	gracilis	FORM	Neptunia gracilis f. gracilis	Neptunia gracilis f. gracilis		AU	locality withheld	New South Wales	PRESENT		ef66652d-3cc3-4140-b268-a07d1e53441b	-29.5452	150.556	10	1e-09	330	0	NA	NA	2003-11-12	12	11	2003	5580455	5353541	HUMAN_OBSERVATION	NSW Dept of Planning, Industry and Environment	BioNet Atlas of NSW Wildlife	SPJGI4114466				CC_BY_4_0	Inverell Research Centre (Soil Con - DLWC - DECCW)	ODMP0311130X;VEG-MCCOSR			2025-05-23T21:37:46.526Z
9155	1915819293	0645ccdb-e001-4ab0-9729-51f1755e007e	f5f4c843-1764-438e-9307-12bd42da495d	Plantae	Tracheophyta	Magnoliopsida	Fabales	Fabaceae	Neptunia	Neptunia gracilis	gracilis	FORM	Neptunia gracilis f. gracilis	Neptunia gracilis f. gracilis		AU	locality withheld	New South Wales	PRESENT		ef66652d-3cc3-4140-b268-a07d1e53441b	-32.2735	150.691	10	1e-09	NA		NA	NA	2017-10-24/2017-12-13		NA	2017	5580455	5353541	HUMAN_OBSERVATION	NSW Dept of Planning, Industry and Environment	BioNet Atlas of NSW Wildlife	SJJSI0696164				CC_BY_4_0	NSW National Parks and Wildlife Service	OICG13050202;OJJS18070406			2025-05-23T21:45:44.232Z
9156	3748825328	0645ccdb-e001-4ab0-9729-51f1755e007e	05333b14-bb75-436f-bf26-4d48c06356c0	Plantae	Tracheophyta	Magnoliopsida	Fabales	Fabaceae	Neptunia	Neptunia gracilis	gracilis	FORM	Neptunia gracilis f. gracilis	Neptunia gracilis f. gracilis		AU	locality withheld	New South Wales	PRESENT	50	ef66652d-3cc3-4140-b268-a07d1e53441b	-29.038	150.323	10	1e-09	284	0	NA	NA	2016-02-11	11	2	2016	5580455	5353541	HUMAN_OBSERVATION	NSW Dept of Planning, Industry and Environment	BioNet Atlas of NSW Wildlife	SPJGI7030586				CC_BY_4_0	Umwelt (Australia) Pty Limited	OIXR13082600;OIXR15021304			2025-05-23T21:43:55.146Z
9174	1074173579	0645ccdb-e001-4ab0-9729-51f1755e007e	7005fcc0-457a-43b2-b3df-a67a9193fa2f	Plantae	Tracheophyta	Magnoliopsida	Fabales	Fabaceae	Neptunia	Neptunia gracilis	gracilis	FORM	Neptunia gracilis f. gracilis	Neptunia gracilis f. gracilis		AU	locality withheld	New South Wales	PRESENT		ef66652d-3cc3-4140-b268-a07d1e53441b	-29.0406	149.854	100	1e-09	191	0	NA	NA	2005-12-18	18	12	2005	5580455	5353541	HUMAN_OBSERVATION	NSW Dept of Planning, Industry and Environment	BioNet Atlas of NSW Wildlife	SPJGI4505616				CC_BY_4_0	NSW Dept of Planning and Environment	VEG-HUNJ			2025-05-23T21:36:30.640Z
9197	4060775335	0645ccdb-e001-4ab0-9729-51f1755e007e	150a1e0a-3209-427a-86bd-72494522bbb0	Plantae	Tracheophyta	Magnoliopsida	Fabales	Fabaceae	Neptunia	Neptunia gracilis	gracilis	FORM	Neptunia gracilis f. gracilis	Neptunia gracilis f. gracilis		AU	locality withheld	New South Wales	PRESENT		ef66652d-3cc3-4140-b268-a07d1e53441b	-29.808	147.848	20	1e-09	123	0	NA	NA	2023-01-13	13	1	2023	5580455	5353541	HUMAN_OBSERVATION	NSW Dept of Planning, Industry and Environment	BioNet Atlas of NSW Wildlife	SPJGI7543295				CC_BY_4_0	NSW Dept of Planning and Environment	BINNSD;COND			2025-05-23T21:40:15.291Z
9201	5051611985	0645ccdb-e001-4ab0-9729-51f1755e007e	4f82e1c4-a2d5-44ce-8df9-9127d0f2f96a	Plantae	Tracheophyta	Magnoliopsida	Fabales	Fabaceae	Neptunia	Neptunia gracilis	gracilis	FORM	Neptunia gracilis f. gracilis	Neptunia gracilis f. gracilis		AU	locality withheld	New South Wales	PRESENT	250	ef66652d-3cc3-4140-b268-a07d1e53441b	-32.3758	150.728	50	1e-09	NA		NA	NA	2024-02-21	21	2	2024	5580455	5353541	HUMAN_OBSERVATION	NSW Dept of Planning, Industry and Environment	BioNet Atlas of NSW Wildlife	SDFKI0357940				CC_BY_4_0	NSW National Parks and Wildlife Service	ODFK24100902			2025-05-23T21:40:36.740Z
9204	1074206464	0645ccdb-e001-4ab0-9729-51f1755e007e	88d30294-ffcd-4c83-993b-dc4f865658d4	Plantae	Tracheophyta	Magnoliopsida	Fabales	Fabaceae	Neptunia	Neptunia gracilis	gracilis	FORM	Neptunia gracilis f. gracilis	Neptunia gracilis f. gracilis		AU	locality withheld	New South Wales	PRESENT		ef66652d-3cc3-4140-b268-a07d1e53441b	-29.3588	149.781	100	1e-09	190	0	NA	NA	2005-12-11	11	12	2005	5580455	5353541	HUMAN_OBSERVATION	NSW Dept of Planning, Industry and Environment	BioNet Atlas of NSW Wildlife	SPJGI4538718				CC_BY_4_0	NSW Dept of Planning and Environment	VEG-HUNJ			2025-05-23T21:40:56.605Z
9217	2420996657	0645ccdb-e001-4ab0-9729-51f1755e007e	0169a4c4-47f1-443b-832f-c9871e5cc627	Plantae	Tracheophyta	Magnoliopsida	Fabales	Fabaceae	Neptunia	Neptunia gracilis	gracilis	FORM	Neptunia gracilis f. gracilis	Neptunia gracilis f. gracilis		AU	locality withheld	New South Wales	PRESENT		ef66652d-3cc3-4140-b268-a07d1e53441b	-30.5142	150.175	10	1e-09	NA		NA	NA	2017-10-09	9	10	2017	5580455	5353541	HUMAN_OBSERVATION	NSW Dept of Planning, Industry and Environment	BioNet Atlas of NSW Wildlife	SJJSI0869400				CC_BY_4_0	NSW National Parks and Wildlife Service	OKET18082900			2025-05-23T21:41:51.975Z
9221	1073802393	0645ccdb-e001-4ab0-9729-51f1755e007e	a43b9ffd-7fa2-4d40-9b66-87ab4d8e213a	Plantae	Tracheophyta	Magnoliopsida	Fabales	Fabaceae	Neptunia	Neptunia gracilis	gracilis	FORM	Neptunia gracilis f. gracilis	Neptunia gracilis f. gracilis		AU	locality withheld	New South Wales	PRESENT		ef66652d-3cc3-4140-b268-a07d1e53441b	-29.5426	150.272	10	1e-09	277	0	NA	NA	2001-02-12	12	2	2001	5580455	5353541	HUMAN_OBSERVATION	NSW Office of Environment and Heritage	BioNet Atlas of NSW Wildlife	SPJGI4080490				CC_BY_4_0	Inverell Research Centre (Soil Con - DLWC - DECCW)	OKEP-LI			2025-05-23T21:42:36.507Z
9226	1073633363	0645ccdb-e001-4ab0-9729-51f1755e007e	d8d26eaf-8af3-4420-8a17-d0cc6d9c5e14	Plantae	Tracheophyta	Magnoliopsida	Fabales	Fabaceae	Neptunia	Neptunia gracilis	gracilis	FORM	Neptunia gracilis f. gracilis	Neptunia gracilis f. gracilis		AU	locality withheld	New South Wales	PRESENT		ef66652d-3cc3-4140-b268-a07d1e53441b	-29.5512	149.837	100	1e-09	260	0	NA	NA	2001-03-28	28	3	2001	5580455	5353541	HUMAN_OBSERVATION	NSW Dept of Planning, Industry and Environment	BioNet Atlas of NSW Wildlife	SPJGI3876278				CC_BY_4_0	NSW Dept of Planning and Environment	OTMM98062600			2025-05-23T21:42:55.748Z
9251	1073799709	0645ccdb-e001-4ab0-9729-51f1755e007e	bb34ecf9-b1d3-4579-850a-4cecfb215d5c	Plantae	Tracheophyta	Magnoliopsida	Fabales	Fabaceae	Neptunia	Neptunia gracilis	gracilis	FORM	Neptunia gracilis f. gracilis	Neptunia gracilis f. gracilis		AU	locality withheld	New South Wales	PRESENT		ef66652d-3cc3-4140-b268-a07d1e53441b	-29.9825	149.786	10	1e-09	248	0	NA	NA	2001-11-23	23	11	2001	5580455	5353541	HUMAN_OBSERVATION	NSW Office of Environment and Heritage	BioNet Atlas of NSW Wildlife	SPJGI4077803				CC_BY_4_0	Inverell Research Centre (Soil Con - DLWC - DECCW)	OKEP-LI			2025-05-23T21:46:17.299Z
9255	1452033307	0645ccdb-e001-4ab0-9729-51f1755e007e	ea8baab7-4599-43ab-bb5f-91434fdeca6c	Plantae	Tracheophyta	Magnoliopsida	Fabales	Fabaceae	Neptunia	Neptunia gracilis	gracilis	FORM	Neptunia gracilis f. gracilis	Neptunia gracilis f. gracilis		AU	locality withheld	New South Wales	PRESENT		ef66652d-3cc3-4140-b268-a07d1e53441b	-31.317	150.461	3	1e-09	NA		NA	NA	2012-05-03	3	5	2012	5580455	5353541	HUMAN_OBSERVATION	NSW Dept of Planning, Industry and Environment	BioNet Atlas of NSW Wildlife	SIXRI0996305				CC_BY_4_0	NSW Dept of Planning and Environment	ODMP99111100			2025-05-23T21:46:31.493Z
9261	1074391924	0645ccdb-e001-4ab0-9729-51f1755e007e	0ee013fd-db21-4eef-8fb7-a13f4f806957	Plantae	Tracheophyta	Magnoliopsida	Fabales	Fabaceae	Acacia	Acacia cana		SPECIES	Acacia cana Maiden	Acacia cana	Maiden	AU	locality withheld	New South Wales	PRESENT		ef66652d-3cc3-4140-b268-a07d1e53441b	-29.0905	141.869	100	1e-09	NA		NA	NA	1993-03-10	10	3	1993	2980855	2980855	HUMAN_OBSERVATION	NSW Dept of Planning, Industry and Environment	BioNet Atlas of NSW Wildlife	SPJGI4733579				CC_BY_4_0	NSW Dept of Planning and Environment	UNKN			2025-05-23T21:44:11.692Z
9286	3458254732	0645ccdb-e001-4ab0-9729-51f1755e007e	516f3468-c8ba-49e8-b688-9cda5fc787bb	Plantae	Tracheophyta	Magnoliopsida	Fabales	Fabaceae	Neptunia	Neptunia gracilis	gracilis	FORM	Neptunia gracilis f. gracilis	Neptunia gracilis f. gracilis		AU	locality withheld	New South Wales	PRESENT		ef66652d-3cc3-4140-b268-a07d1e53441b	-30.7975	150.193	10	1e-09	NA		NA	NA	2015-11-18	18	11	2015	5580455	5353541	HUMAN_OBSERVATION	NSW Dept of Planning, Industry and Environment	BioNet Atlas of NSW Wildlife	SPJGI6906865				CC_BY_4_0	FloraSearch Pty Ltd (Colin Bower)	OSOH05091600			2025-05-23T21:40:47.648Z
9288	3809178374	0645ccdb-e001-4ab0-9729-51f1755e007e	5c8bef0b-b106-4ba5-9e72-d854c6a5fbcb	Plantae	Tracheophyta	Magnoliopsida	Fabales	Fabaceae	Neptunia	Neptunia gracilis	gracilis	FORM	Neptunia gracilis f. gracilis	Neptunia gracilis f. gracilis		AU	locality withheld	New South Wales	PRESENT		ef66652d-3cc3-4140-b268-a07d1e53441b	-29.2121	149.273	10	1e-09	NA		NA	NA	2008-03-08	8	3	2008	5580455	5353541	HUMAN_OBSERVATION	NSW Dept of Planning, Industry and Environment	BioNet Atlas of NSW Wildlife	SPJGI3976419				CC_BY_4_0	NSW Dept of Planning and Environment	NASSM;VEG-MCCOSR;VEG-SIMS			2025-05-23T21:40:52.399Z
9328	1072935180	0645ccdb-e001-4ab0-9729-51f1755e007e	e4e65608-db7c-4c50-b41f-f81b89b7ee08	Plantae	Tracheophyta	Magnoliopsida	Fabales	Fabaceae	Neptunia	Neptunia gracilis	gracilis	FORM	Neptunia gracilis f. gracilis	Neptunia gracilis f. gracilis		AU	locality withheld	New South Wales	PRESENT		ef66652d-3cc3-4140-b268-a07d1e53441b	-30.1971	148.914	100	1e-09	NA		NA	NA	1999-03-15	15	3	1999	5580455	5353541	HUMAN_OBSERVATION	NSW Dept of Planning, Industry and Environment	BioNet Atlas of NSW Wildlife	SPJGI3104747				CC_BY_4_0	NSW Dept of Planning and Environment	VEG-HUNJ			2025-05-23T21:43:02.723Z
9380	1072936874	0645ccdb-e001-4ab0-9729-51f1755e007e	851003df-94d1-4844-99e0-25be0dcd223f	Plantae	Tracheophyta	Magnoliopsida	Fabales	Fabaceae	Neptunia	Neptunia gracilis	gracilis	FORM	Neptunia gracilis f. gracilis	Neptunia gracilis f. gracilis		AU	locality withheld	New South Wales	PRESENT		ef66652d-3cc3-4140-b268-a07d1e53441b	-28.7102	150.278	100	1e-09	NA		NA	NA	1999-04-14	14	4	1999	5580455	5353541	HUMAN_OBSERVATION	NSW Dept of Planning, Industry and Environment	BioNet Atlas of NSW Wildlife	SPJGI3106369				CC_BY_4_0	NSW Dept of Planning and Environment	VEG-HUNJ			2025-05-23T21:44:56.166Z
9381	3127013453	0645ccdb-e001-4ab0-9729-51f1755e007e	892b8a14-d771-4611-a993-ffd2a20d53d3	Plantae	Tracheophyta	Magnoliopsida	Fabales	Fabaceae	Neptunia	Neptunia gracilis	gracilis	FORM	Neptunia gracilis f. gracilis	Neptunia gracilis f. gracilis		AU	locality withheld	New South Wales	PRESENT		ef66652d-3cc3-4140-b268-a07d1e53441b	-30.5518	150.065	100	1e-09	NA		NA	NA	2020-11-12	12	11	2020	5580455	5353541	HUMAN_OBSERVATION	NSW Dept of Planning, Industry and Environment	BioNet Atlas of NSW Wildlife	SDMPI0815231				CC_BY_4_0	NSW National Parks and Wildlife Service	OIXR15012902			2025-05-23T21:44:58.077Z
9400	4894460988	0645ccdb-e001-4ab0-9729-51f1755e007e	5520c20d-55e2-4aaa-ae91-2588643c3aed	Plantae	Tracheophyta	Magnoliopsida	Fabales	Fabaceae	Neptunia	Neptunia gracilis	gracilis	FORM	Neptunia gracilis f. gracilis	Neptunia gracilis f. gracilis		AU	locality withheld	New South Wales	PRESENT		ef66652d-3cc3-4140-b268-a07d1e53441b	-29.5231	149.858	50	1e-09	NA		NA	NA	2021-04-29	29	4	2021	5580455	5353541	HUMAN_OBSERVATION	NSW Dept of Planning, Industry and Environment	BioNet Atlas of NSW Wildlife	SLHPI0071614				CC_BY_4_0	NSW National Parks and Wildlife Service	OJJS20083102;OLHP23082806			2025-05-23T21:42:41.074Z
9418	1071911462	0645ccdb-e001-4ab0-9729-51f1755e007e	02ef7989-c46e-4820-bd8e-f98ca4d5a3a6	Plantae	Tracheophyta	Magnoliopsida	Fabales	Fabaceae	Neptunia	Neptunia gracilis	gracilis	FORM	Neptunia gracilis f. gracilis	Neptunia gracilis f. gracilis		AU	locality withheld	New South Wales	PRESENT		ef66652d-3cc3-4140-b268-a07d1e53441b	-29.7447	149.853	10	1e-09	230	0	NA	NA	2001-03-28	28	3	2001	5580455	5353541	HUMAN_OBSERVATION	NSW Dept of Planning, Industry and Environment	BioNet Atlas of NSW Wildlife	SMXP02032805				CC_BY_4_0	NSW Dept of Planning and Environment	WHIM			2025-05-23T21:35:51.062Z
9423	1073801148	0645ccdb-e001-4ab0-9729-51f1755e007e	db779edd-2a15-4671-97bf-4435f79364f6	Plantae	Tracheophyta	Magnoliopsida	Fabales	Fabaceae	Neptunia	Neptunia gracilis	gracilis	FORM	Neptunia gracilis f. gracilis	Neptunia gracilis f. gracilis		AU	locality withheld	New South Wales	PRESENT		ef66652d-3cc3-4140-b268-a07d1e53441b	-29.5893	150.348	10	1e-09	283	0	NA	NA	2001-04-26	26	4	2001	5580455	5353541	HUMAN_OBSERVATION	NSW Office of Environment and Heritage	BioNet Atlas of NSW Wildlife	SPJGI4079273				CC_BY_4_0	Inverell Research Centre (Soil Con - DLWC - DECCW)	OKEP-LI			2025-05-23T21:45:31.582Z
9424	2806394106	0645ccdb-e001-4ab0-9729-51f1755e007e	e1512599-1a04-44c5-9e02-5dc3a23e0cdd	Plantae	Tracheophyta	Magnoliopsida	Fabales	Fabaceae	Neptunia	Neptunia gracilis	gracilis	FORM	Neptunia gracilis f. gracilis	Neptunia gracilis f. gracilis		AU	locality withheld	New South Wales	PRESENT		ef66652d-3cc3-4140-b268-a07d1e53441b	-32.3733	150.745	3	1e-09	169	0	NA	NA	2014-11-26	26	11	2014	5580455	5353541	HUMAN_OBSERVATION	NSW Dept of Planning, Industry and Environment	BioNet Atlas of NSW Wildlife	SPJGI5126404				CC_BY_4_0	FloraSearch Pty Ltd (Colin Bower)	OSOH05091600			2025-05-23T21:45:34.022Z
9443	1073803664	0645ccdb-e001-4ab0-9729-51f1755e007e	12c9c16a-71ea-4d94-8c5a-63c0321a92fc	Plantae	Tracheophyta	Magnoliopsida	Fabales	Fabaceae	Neptunia	Neptunia gracilis	gracilis	FORM	Neptunia gracilis f. gracilis	Neptunia gracilis f. gracilis		AU	locality withheld	New South Wales	PRESENT		ef66652d-3cc3-4140-b268-a07d1e53441b	-29.7743	150.12	10	1e-09	332	0	NA	NA	2001-01-24	24	1	2001	5580455	5353541	HUMAN_OBSERVATION	NSW Office of Environment and Heritage	BioNet Atlas of NSW Wildlife	SPJGI4081797				CC_BY_4_0	Inverell Research Centre (Soil Con - DLWC - DECCW)	OKEP-LI			2025-05-23T21:40:20.962Z
9460	1072937517	0645ccdb-e001-4ab0-9729-51f1755e007e	487b40d0-d256-4a9a-83d9-d670a1e4649a	Plantae	Tracheophyta	Magnoliopsida	Fabales	Fabaceae	Neptunia	Neptunia gracilis	gracilis	FORM	Neptunia gracilis f. gracilis	Neptunia gracilis f. gracilis		AU	locality withheld	New South Wales	PRESENT		ef66652d-3cc3-4140-b268-a07d1e53441b	-29.7289	149.45	100	1e-09	NA		NA	NA	1999-04-29	29	4	1999	5580455	5353541	HUMAN_OBSERVATION	NSW Dept of Planning, Industry and Environment	BioNet Atlas of NSW Wildlife	SPJGI3107074				CC_BY_4_0	NSW Dept of Planning and Environment	VEG-HUNJ			2025-05-23T21:44:28.216Z
9477	1304605162	07044577-bd82-4089-9f3a-f4a9d2170b2e	932cd0fa-b360-411e-8db2-8db66604ddaa	Plantae	Tracheophyta	Magnoliopsida	Ericales	Lecythidaceae	Bertholletia	Bertholletia excelsa		SPECIES	Bertholletia excelsa Bonpl.	Bertholletia excelsa		BR	Compania de Plantaes, km 12, estrada do Aleixo.	Amazonas	PRESENT		fee3882f-5360-4f01-a1ca-767c48fa629c	-3.13333	-68.0167	NA		NA		NA	NA	1974-10-28	28	10	1974	3083180	3083180	OCCURRENCE	Bioversity		3095975				CC_BY_4_0		G. T. Prance		native	2025-01-31T19:28:23.054Z
9478	1302676223	07044577-bd82-4089-9f3a-f4a9d2170b2e	9647bd27-77ca-4c03-b14f-7e20564ca4ec	Plantae	Tracheophyta	Magnoliopsida	Ericales	Lecythidaceae	Bertholletia	Bertholletia excelsa		SPECIES	Bertholletia excelsa Bonpl.	Bertholletia excelsa		BR	Brasil.		PRESENT		fee3882f-5360-4f01-a1ca-767c48fa629c		NA	NA		NA		NA	NA			NA	NA	3083180	3083180	OCCURRENCE	Bioversity		2456386	30544			CC_BY_4_0				native	2025-01-31T19:28:30.575Z
9479	1304622770	07044577-bd82-4089-9f3a-f4a9d2170b2e	a6902f7e-56ab-45c2-a628-ce4a7257a55d	Plantae	Tracheophyta	Magnoliopsida	Ericales	Lecythidaceae	Bertholletia	Bertholletia excelsa		SPECIES	Bertholletia excelsa Bonpl.	Bertholletia excelsa		BR	BR 163, km 913; Cuiab-Santarm HIghway, north of Rio Par.	Par	PRESENT		fee3882f-5360-4f01-a1ca-767c48fa629c		NA	NA		NA		NA	NA	1977-11-13	13	11	1977	3083180	3083180	OCCURRENCE	Bioversity		3113957				CC_BY_4_0		G. T. Prance		native	2025-01-31T19:29:11.519Z
9480	1302676165	07044577-bd82-4089-9f3a-f4a9d2170b2e	9fd1bed8-607f-48f0-8eea-1515d66ed6ed	Plantae	Tracheophyta	Magnoliopsida	Ericales	Lecythidaceae	Bertholletia	Bertholletia excelsa		SPECIES	Bertholletia excelsa Bonpl.	Bertholletia excelsa		BR	Brasil.		PRESENT		fee3882f-5360-4f01-a1ca-767c48fa629c		NA	NA		NA		NA	NA			NA	NA	3083180	3083180	OCCURRENCE	Bioversity		2456382	507631			CC_BY_4_0				native	2025-01-31T19:28:55.952Z
9481	1304622707	07044577-bd82-4089-9f3a-f4a9d2170b2e	a7c7e49e-3905-48ed-a491-2d90debefb7c	Plantae	Tracheophyta	Magnoliopsida	Ericales	Lecythidaceae	Bertholletia	Bertholletia excelsa		SPECIES	Bertholletia excelsa Bonpl.	Bertholletia excelsa		BR	BR 163, km 1430, Cuiab-Santarm Highway	Par	PRESENT		fee3882f-5360-4f01-a1ca-767c48fa629c		NA	NA		NA		NA	NA	1977-11-26	26	11	1977	3083180	3083180	OCCURRENCE	Bioversity		3113967				CC_BY_4_0		G. T. Prance		native	2025-01-31T19:29:16.444Z
9482	1305095984	07044577-bd82-4089-9f3a-f4a9d2170b2e	b150844a-43ff-4a4c-95cb-29be1978512e	Plantae	Tracheophyta	Magnoliopsida	Ericales	Lecythidaceae	Bertholletia	Bertholletia excelsa		SPECIES	Bertholletia excelsa Bonpl.	Bertholletia excelsa		BR	Margem esquerda do rio Madeira, rea da pedreira.	Ro	PRESENT		fee3882f-5360-4f01-a1ca-767c48fa629c	-9.25472	-64.6619	NA		NA		NA	NA	2010-08-16	16	8	2010	3083180	3083180	OCCURRENCE	CEN		19467584	77637			CC_BY_4_0		Glocimar Pereira-Silva		native	2025-01-31T19:29:36.920Z
9483	1304588877	07044577-bd82-4089-9f3a-f4a9d2170b2e	c6280fe2-f24d-4ba0-af09-b2387f6055ad	Plantae	Tracheophyta	Magnoliopsida	Ericales	Lecythidaceae	Bertholletia	Bertholletia excelsa		SPECIES	Bertholletia excelsa Bonpl.	Bertholletia excelsa		BR	INPA, Estrada do Aleixo, km 3, Manaus	Amazonas	PRESENT		fee3882f-5360-4f01-a1ca-767c48fa629c	-3.10194	-60.025	NA		NA		NA	NA	1974-02-02	2	2	1974	3083180	3083180	OCCURRENCE	Bioversity		3079325				CC_BY_4_0		J. F. Ramos		native	2025-01-31T19:30:23.911Z
9484	1304584637	07044577-bd82-4089-9f3a-f4a9d2170b2e	bf845528-e318-4b5a-9bee-feeebbc51962	Plantae	Tracheophyta	Magnoliopsida	Ericales	Lecythidaceae	Bertholletia	Bertholletia excelsa		SPECIES	Bertholletia excelsa Bonpl.	Bertholletia excelsa		VE	Camp at Ro Putaco, along river, tributary of Ro Ocamo.	Amazonas	PRESENT		fee3882f-5360-4f01-a1ca-767c48fa629c	2.66667	-64.6167	NA		NA		NA	NA	1972-05-23	23	5	1972	3083180	3083180	OCCURRENCE	Bioversity		3075043				CC_BY_4_0		J. A. Steyermark		native	2025-01-31T19:30:08.113Z
9485	1304606562	07044577-bd82-4089-9f3a-f4a9d2170b2e	c34eb8db-c4dd-4527-9973-818cb12703d2	Plantae	Tracheophyta	Magnoliopsida	Ericales	Lecythidaceae	Bertholletia	Bertholletia excelsa		SPECIES	Bertholletia excelsa Bonpl.	Bertholletia excelsa		BR	Belm.	Par	PRESENT		fee3882f-5360-4f01-a1ca-767c48fa629c	-1.45	-48.4833	NA		NA		NA	NA	1947-04-25	25	4	1947	3083180	3083180	OCCURRENCE	Bioversity		3097415				CC_BY_4_0		J. M. Pires		native	2025-01-31T19:30:17.959Z
9486	1304325576	07044577-bd82-4089-9f3a-f4a9d2170b2e	c3cdd1dd-4624-4b79-bebe-d30a7fe7f4a5	Plantae	Tracheophyta	Magnoliopsida	Ericales	Lecythidaceae	Bertholletia	Bertholletia excelsa		SPECIES	Bertholletia excelsa Bonpl.	Bertholletia excelsa		BR		Amazonas	PRESENT		fee3882f-5360-4f01-a1ca-767c48fa629c		NA	NA		NA		NA	NA	1974-02-02	2	2	1974	3083180	3083180	OCCURRENCE	Bioversity		2799266				CC_BY_4_0		Ramos, J.F.		native	2025-01-31T19:30:18.942Z
9487	1304578062	07044577-bd82-4089-9f3a-f4a9d2170b2e	db9839e4-4d4e-40b0-8d49-d7ab86eab07a	Plantae	Tracheophyta	Magnoliopsida	Ericales	Lecythidaceae	Bertholletia	Bertholletia excelsa		SPECIES	Bertholletia excelsa Bonpl.	Bertholletia excelsa		BR	Estrada Rio Branco a Porto Velho, 45 km de Rio Branco.	Acre	PRESENT		fee3882f-5360-4f01-a1ca-767c48fa629c	-10	-67.8333	NA		NA		NA	NA	1980-10-09	9	10	1980	3083180	3083180	OCCURRENCE	Bioversity		3068428				CC_BY_4_0		B. W. Nelson		native	2025-01-31T19:30:57.204Z
9488	1304622756	07044577-bd82-4089-9f3a-f4a9d2170b2e	f21acc65-718d-477e-974e-367ae67036c9	Plantae	Tracheophyta	Magnoliopsida	Ericales	Lecythidaceae	Bertholletia	Bertholletia excelsa		SPECIES	Bertholletia excelsa Bonpl.	Bertholletia excelsa		BR	BR 163, km 1004; Cuiab-Santarm.	Par	PRESENT		fee3882f-5360-4f01-a1ca-767c48fa629c		NA	NA		NA		NA	NA	1977-11-14	14	11	1977	3083180	3083180	OCCURRENCE	Bioversity		3113959				CC_BY_4_0		G. T. Prance		native	2025-01-31T19:31:26.557Z
9489	1304578242	07044577-bd82-4089-9f3a-f4a9d2170b2e	f847c50c-8c62-42ee-880c-98532427177f	Plantae	Tracheophyta	Magnoliopsida	Ericales	Lecythidaceae	Bertholletia	Bertholletia excelsa		SPECIES	Bertholletia excelsa Bonpl.	Bertholletia excelsa		BO	Along Rio Madre de Dios, 2 km W of Humaita.	Pando	PRESENT		fee3882f-5360-4f01-a1ca-767c48fa629c	-12.0167	-68.2833	NA		NA		NA	NA	1985-08-31	31	8	1985	3083180	3083180	OCCURRENCE	Bioversity		3068571				CC_BY_4_0		M. H. Nee		native	2025-01-31T19:31:37.581Z
9490	1304605161	07044577-bd82-4089-9f3a-f4a9d2170b2e	fe5ecd2a-97c9-4aa9-8ff9-e0d2be8ea4f2	Plantae	Tracheophyta	Magnoliopsida	Ericales	Lecythidaceae	Bertholletia	Bertholletia excelsa		SPECIES	Bertholletia excelsa Bonpl.	Bertholletia excelsa		BR	10 km leste de Manaus.	Amazonas	PRESENT		fee3882f-5360-4f01-a1ca-767c48fa629c	-3.13333	-68.1833	NA		NA		NA	NA	1991-03-04	4	3	1991	3083180	3083180	OCCURRENCE	Bioversity		3095973				CC_BY_4_0		M. A. de Freitas		native	2025-01-31T19:31:46.314Z
9491	1304605111	07044577-bd82-4089-9f3a-f4a9d2170b2e	02940431-b2c2-4a04-ad71-075079280aad	Plantae	Tracheophyta	Magnoliopsida	Ericales	Lecythidaceae	Bertholletia	Bertholletia excelsa		SPECIES	Bertholletia excelsa Bonpl.	Bertholletia excelsa		BR	10 km leste de Manaus.	Amazonas	PRESENT		fee3882f-5360-4f01-a1ca-767c48fa629c	-3.13333	-68.1833	NA		NA		NA	NA	1991-03-04	4	3	1991	3083180	3083180	OCCURRENCE	Bioversity		3095974				CC_BY_4_0		M. A. de Freitas		native	2025-01-31T19:20:38.537Z
9492	1300481919	07044577-bd82-4089-9f3a-f4a9d2170b2e	13c4beab-69a2-4b10-9a6e-0d33d817006b	Plantae	Tracheophyta	Magnoliopsida	Ericales	Lecythidaceae	Bertholletia	Bertholletia excelsa		SPECIES	Bertholletia excelsa Bonpl.	Bertholletia excelsa		BR	INPA. Estrada do Aleixo, km. 3. Manaus	Amazonas	PRESENT		fee3882f-5360-4f01-a1ca-767c48fa629c		NA	NA		NA		NA	NA	1974-02-02	2	2	1974	3083180	3083180	OCCURRENCE	K		163691				CC_BY_4_0		Ramos, J.F.			2025-01-31T19:22:13.036Z
9493	1300481927	07044577-bd82-4089-9f3a-f4a9d2170b2e	1734c368-70d5-41d1-bb3b-a23a9142b599	Plantae	Tracheophyta	Magnoliopsida	Ericales	Lecythidaceae	Bertholletia	Bertholletia excelsa		SPECIES	Bertholletia excelsa Bonpl.	Bertholletia excelsa		BO	Km 50 de Cobija a Pto. Rico.	Pando	PRESENT		fee3882f-5360-4f01-a1ca-767c48fa629c		NA	NA		NA		NA	NA	1977-05-26	26	5	1977	3083180	3083180	OCCURRENCE	K		163694				CC_BY_4_0		Meneces, Elas.			2025-01-31T19:22:25.735Z
9494	1302651423	07044577-bd82-4089-9f3a-f4a9d2170b2e	1cbd66d5-527b-41c9-860b-9887627a8cf9	Plantae	Tracheophyta	Magnoliopsida	Ericales	Lecythidaceae	Bertholletia	Bertholletia excelsa		SPECIES	Bertholletia excelsa Bonpl.	Bertholletia excelsa		BR		Acre	PRESENT		fee3882f-5360-4f01-a1ca-767c48fa629c	-10	-67.8333	NA		NA		NA	NA	1980-01-01	1	1	1980	3083180	3083180	OCCURRENCE	Bioversity		2431060	110095			CC_BY_4_0		Nelson, B.W.		native	2025-01-31T19:22:49.441Z
9495	1304622819	07044577-bd82-4089-9f3a-f4a9d2170b2e	32d313c1-134b-4e75-ba40-ee4ee8f1d98e	Plantae	Tracheophyta	Magnoliopsida	Ericales	Lecythidaceae	Bertholletia	Bertholletia excelsa		SPECIES	Bertholletia excelsa Bonpl.	Bertholletia excelsa		BR	BR 163, km 913; Cuiab-Santarm HIghway, north of Rio Par.	Par	PRESENT		fee3882f-5360-4f01-a1ca-767c48fa629c		NA	NA		NA		NA	NA	1977-11-13	13	11	1977	3083180	3083180	OCCURRENCE	Bioversity		3113977				CC_BY_4_0		G. T. Prance		native	2025-01-31T19:24:07.150Z
9496	1304584444	07044577-bd82-4089-9f3a-f4a9d2170b2e	334ca8cd-dd52-4aff-b877-9d4e396ba0a6	Plantae	Tracheophyta	Magnoliopsida	Ericales	Lecythidaceae	Bertholletia	Bertholletia excelsa		SPECIES	Bertholletia excelsa Bonpl.	Bertholletia excelsa		BR	Seringal Cachoeira, Colocao Fazendinha, Sucam 13.	Acre	PRESENT		fee3882f-5360-4f01-a1ca-767c48fa629c	-10.65	-69.5167	NA		NA		NA	NA	1989-09-28	28	9	1989	3083180	3083180	OCCURRENCE	Bioversity		3074860				CC_BY_4_0		K. Kainer		native	2025-01-31T19:24:11.537Z
9497	1304606780	07044577-bd82-4089-9f3a-f4a9d2170b2e	2d6bcef8-69df-4910-85b9-5445f712bcdf	Plantae	Tracheophyta	Magnoliopsida	Ericales	Lecythidaceae	Bertholletia	Bertholletia excelsa		SPECIES	Bertholletia excelsa Bonpl.	Bertholletia excelsa		BR	BR 163, km 1305, vicinity of Igarap Jos Preto.	Par	PRESENT		fee3882f-5360-4f01-a1ca-767c48fa629c	-5.5	-55.5	NA		NA		NA	NA	1977-11-22	22	11	1977	3083180	3083180	OCCURRENCE	Bioversity		3097615				CC_BY_4_0		G. T. Prance		native	2025-01-31T19:23:52.757Z
9498	1300481906	07044577-bd82-4089-9f3a-f4a9d2170b2e	38080ea9-2a6c-49d3-8674-850d03681634	Plantae	Tracheophyta	Magnoliopsida	Ericales	Lecythidaceae	Bertholletia	Bertholletia excelsa		SPECIES	Bertholletia excelsa Bonpl.	Bertholletia excelsa		BR	Basin of Rio Negro, north of Ro Negro, 2 km above Tapuruquara	Amazonas	PRESENT		fee3882f-5360-4f01-a1ca-767c48fa629c		NA	NA		NA		NA	NA	1971-10-18	18	10	1971	3083180	3083180	OCCURRENCE	K		163684				CC_BY_4_0		Prance, G. T.			2025-01-31T19:24:26.520Z
9499	1302636270	07044577-bd82-4089-9f3a-f4a9d2170b2e	3d94959f-0067-4e0c-b1ef-eb8dc26f2f87	Plantae	Tracheophyta	Magnoliopsida	Ericales	Lecythidaceae	Bertholletia	Bertholletia excelsa		SPECIES	Bertholletia excelsa Bonpl.	Bertholletia excelsa		GY		Upper Takutu-Upper Essequibo	PRESENT		fee3882f-5360-4f01-a1ca-767c48fa629c		NA	NA		NA		NA	NA	1938-01-01		1	1938	3083180	3083180	OCCURRENCE	Bioversity		2415678	1016980			CC_BY_4_0		A. C. Smith		native	2025-01-31T19:24:45.732Z
9500	1302628096	07044577-bd82-4089-9f3a-f4a9d2170b2e	3634c88b-f54f-45e6-977e-f24cb326fb86	Plantae	Tracheophyta	Magnoliopsida	Ericales	Lecythidaceae	Bertholletia	Bertholletia excelsa		SPECIES	Bertholletia excelsa Bonpl.	Bertholletia excelsa		BR		Rj	PRESENT		fee3882f-5360-4f01-a1ca-767c48fa629c		NA	NA		NA		NA	NA	1945		NA	1945	3083180	3083180	OCCURRENCE	Bioversity		2406636	21582			CC_BY_4_0		Otavio		native	2025-01-31T19:24:20.909Z
9501	1305048801	07044577-bd82-4089-9f3a-f4a9d2170b2e	49284ef1-76bc-4b60-8cda-fda9f1c24010	Plantae	Tracheophyta	Magnoliopsida	Ericales	Lecythidaceae	Bertholletia	Bertholletia excelsa		SPECIES	Bertholletia excelsa Bonpl.	Bertholletia excelsa		AF			PRESENT		fee3882f-5360-4f01-a1ca-767c48fa629c		NA	NA		NA		NA	NA			NA	NA	3083180	3083180	OCCURRENCE	USDA_NPGS_GRIN		3571199	MIA 26700			CC_BY_4_0				native	2025-01-31T19:25:20.963Z
9502	1302637286	07044577-bd82-4089-9f3a-f4a9d2170b2e	5015e209-7f72-4087-9d25-550a5b312b42	Plantae	Tracheophyta	Magnoliopsida	Ericales	Lecythidaceae	Bertholletia	Bertholletia excelsa		SPECIES	Bertholletia excelsa Bonpl.	Bertholletia excelsa		BR			PRESENT		fee3882f-5360-4f01-a1ca-767c48fa629c	-10.8339	-52.8731	NA		NA		NA	NA			NA	NA	3083180	3083180	OCCURRENCE	Bioversity		2415672	614570			CC_BY_4_0		B. A. Krukoff		native	2025-01-31T19:25:38.439Z
9503	1302636337	07044577-bd82-4089-9f3a-f4a9d2170b2e	63b7c830-0e23-4b2c-8013-9910539a72f6	Plantae	Tracheophyta	Magnoliopsida	Ericales	Lecythidaceae	Bertholletia	Bertholletia excelsa		SPECIES	Bertholletia excelsa Bonpl.	Bertholletia excelsa		BR		Par	PRESENT		fee3882f-5360-4f01-a1ca-767c48fa629c	-4	-53	NA		NA		NA	NA			NA	NA	3083180	3083180	OCCURRENCE	Bioversity		2415681	11170			CC_BY_4_0				native	2025-01-31T19:26:23.413Z
9504	1304608705	07044577-bd82-4089-9f3a-f4a9d2170b2e	5ab300c7-917d-41f6-b58b-78b07d282ebc	Plantae	Tracheophyta	Magnoliopsida	Ericales	Lecythidaceae	Bertholletia	Bertholletia excelsa		SPECIES	Bertholletia excelsa Bonpl.	Bertholletia excelsa		VE	San Carlos de Ro Negro, tree planted at the churchyard at San Carlos.	Amazonas	PRESENT		fee3882f-5360-4f01-a1ca-767c48fa629c	1.91667	-67.0667	NA		NA		NA	NA			NA	NA	3083180	3083180	OCCURRENCE	Bioversity		3099583				CC_BY_4_0		J. A. Steyermark		native	2025-01-31T19:26:06.592Z
9505	1302651380	07044577-bd82-4089-9f3a-f4a9d2170b2e	6d58c9be-9d2a-4a53-b6b9-cf117918af79	Plantae	Tracheophyta	Magnoliopsida	Ericales	Lecythidaceae	Bertholletia	Bertholletia excelsa		SPECIES	Bertholletia excelsa Bonpl.	Bertholletia excelsa		BR		Amazonas	PRESENT		fee3882f-5360-4f01-a1ca-767c48fa629c	-3	-58	NA		NA		NA	NA	2007-01-01	1	1	2007	3083180	3083180	OCCURRENCE	Bioversity		2431055	219708			CC_BY_4_0		Santos, C.F.		native	2025-01-31T19:26:48.297Z
9506	1304584446	07044577-bd82-4089-9f3a-f4a9d2170b2e	6f1798ad-3014-412d-bd56-47e4df2892f1	Plantae	Tracheophyta	Magnoliopsida	Ericales	Lecythidaceae	Bertholletia	Bertholletia excelsa		SPECIES	Bertholletia excelsa Bonpl.	Bertholletia excelsa		BR	Seringal Cachoeira, Colocao Fazendinha, Sucam 13.	Acre	PRESENT		fee3882f-5360-4f01-a1ca-767c48fa629c	-10.65	-69.5167	NA		NA		NA	NA	1989-09-28	28	9	1989	3083180	3083180	OCCURRENCE	Bioversity		3074859				CC_BY_4_0		K. Kainer		native	2025-01-31T19:26:54.244Z
9507	1304581685	07044577-bd82-4089-9f3a-f4a9d2170b2e	74075637-c3be-42f8-a573-7babf3d9da4e	Plantae	Tracheophyta	Magnoliopsida	Ericales	Lecythidaceae	Bertholletia	Bertholletia excelsa		SPECIES	Bertholletia excelsa Bonpl.	Bertholletia excelsa		BR	Rio Solimes and Rio Javari. Tef, IPEAAO Experimental Station.	Amazonas	PRESENT		fee3882f-5360-4f01-a1ca-767c48fa629c	-3.36667	-64.7	NA		NA		NA	NA	1973-07-11	11	7	1973	3083180	3083180	OCCURRENCE	Bioversity		3072101				CC_BY_4_0		E. Lleras		native	2025-01-31T19:27:09.138Z
9508	1302628146	07044577-bd82-4089-9f3a-f4a9d2170b2e	8ba0cae9-bb3a-434d-9bf5-2b63f479c962	Plantae	Tracheophyta	Magnoliopsida	Ericales	Lecythidaceae	Bertholletia	Bertholletia excelsa		SPECIES	Bertholletia excelsa Bonpl.	Bertholletia excelsa		BR		Am	PRESENT		fee3882f-5360-4f01-a1ca-767c48fa629c		NA	NA		NA		NA	NA			NA	NA	3083180	3083180	OCCURRENCE	Bioversity		2406638	2279			CC_BY_4_0		Lanna Sobr., J.P.		native	2025-01-31T19:28:05.707Z
9509	1302677002	07044577-bd82-4089-9f3a-f4a9d2170b2e	980ebad6-6ebf-4d9a-bca3-afe4e4338bb1	Plantae	Tracheophyta	Magnoliopsida	Ericales	Lecythidaceae	Bertholletia	Bertholletia excelsa		SPECIES	Bertholletia excelsa Bonpl.	Bertholletia excelsa		BR	Brasil. Par. BR-163. Km 1430.	Par	PRESENT		fee3882f-5360-4f01-a1ca-767c48fa629c		NA	NA		NA		NA	NA	1977-11-26	26	11	1977	3083180	3083180	OCCURRENCE	Bioversity		2456379	134731			CC_BY_4_0		Prance, G.T.		native	2025-01-31T19:28:44.891Z
9510	1302651418	07044577-bd82-4089-9f3a-f4a9d2170b2e	9e307c8e-620a-4ac0-908b-c11a6ce0ee98	Plantae	Tracheophyta	Magnoliopsida	Ericales	Lecythidaceae	Bertholletia	Bertholletia excelsa		SPECIES	Bertholletia excelsa Bonpl.	Bertholletia excelsa		BR		Amazonas	PRESENT		fee3882f-5360-4f01-a1ca-767c48fa629c	-2.6275	-60.9528	NA		NA		NA	NA	2008-01-01	1	1	2008	3083180	3083180	OCCURRENCE	Bioversity		2431052	224541			CC_BY_4_0		Mori, S.A.; Huang, Y.-.Y. & Pereira, E. da C.		native	2025-01-31T19:29:00.442Z
9511	1304581823	07044577-bd82-4089-9f3a-f4a9d2170b2e	9fd62cce-f9d7-4089-b6cb-652bed267aef	Plantae	Tracheophyta	Magnoliopsida	Ericales	Lecythidaceae	Bertholletia	Bertholletia excelsa		SPECIES	Bertholletia excelsa Bonpl.	Bertholletia excelsa		BR	Rio Solimes. Paran do Janauac at place called Lagoinho.	Amazonas	PRESENT		fee3882f-5360-4f01-a1ca-767c48fa629c	-3.38333	-60.2667	NA		NA		NA	NA	1992-06-17	17	6	1992	3083180	3083180	OCCURRENCE	Bioversity		3072237				CC_BY_4_0		S. A. Mori		native	2025-01-31T19:29:04.513Z
9512	1302651399	07044577-bd82-4089-9f3a-f4a9d2170b2e	a28d7c82-90f1-4e02-ace4-26ca09739794	Plantae	Tracheophyta	Magnoliopsida	Ericales	Lecythidaceae	Bertholletia	Bertholletia excelsa		SPECIES	Bertholletia excelsa Bonpl.	Bertholletia excelsa		BR		Mato Grosso	PRESENT		fee3882f-5360-4f01-a1ca-767c48fa629c	-9	-55	NA		NA		NA	NA	2006-01-01	1	1	2006	3083180	3083180	OCCURRENCE	Bioversity		2431054	219862			CC_BY_4_0		Sasaki, D.; Vieira, I. & Piva, J.H.		native	2025-01-31T19:29:11.878Z
9513	1304622708	07044577-bd82-4089-9f3a-f4a9d2170b2e	aa89be78-bb21-44ee-8150-a03aa880b2bf	Plantae	Tracheophyta	Magnoliopsida	Ericales	Lecythidaceae	Bertholletia	Bertholletia excelsa		SPECIES	Bertholletia excelsa Bonpl.	Bertholletia excelsa		GY	Basin of Shodikar Creek (Essequibo tributary).		PRESENT		fee3882f-5360-4f01-a1ca-767c48fa629c		NA	NA		NA		NA	NA			NA	NA	3083180	3083180	OCCURRENCE	Bioversity		3113968				CC_BY_4_0		A. C. Smith		native	2025-01-31T19:29:20.527Z
9514	1304607727	07044577-bd82-4089-9f3a-f4a9d2170b2e	bd7cc950-7029-44b7-9819-3b46b3f41d4f	Plantae	Tracheophyta	Magnoliopsida	Ericales	Lecythidaceae	Bertholletia	Bertholletia excelsa		SPECIES	Bertholletia excelsa Bonpl.	Bertholletia excelsa		BR	Basin of Rio Madeira. Trail from Fortaleza, Rio Abun 20 km above mouth to So Sebastiao Mines.	Rondnia	PRESENT		fee3882f-5360-4f01-a1ca-767c48fa629c	-9.7	-65.5333	NA		NA		NA	NA	1968-11-15	15	11	1968	3083180	3083180	OCCURRENCE	Bioversity		3098544				CC_BY_4_0		G. T. Prance		native	2025-01-31T19:30:04.155Z
9515	1302636249	07044577-bd82-4089-9f3a-f4a9d2170b2e	d7940a20-c88e-4a93-8f9f-e7d663db6ba2	Plantae	Tracheophyta	Magnoliopsida	Ericales	Lecythidaceae	Bertholletia	Bertholletia excelsa		SPECIES	Bertholletia excelsa Bonpl.	Bertholletia excelsa		PE		Madre de Dios	PRESENT		fee3882f-5360-4f01-a1ca-767c48fa629c	-12	-70.25	NA		NA		NA	NA	1980-11-01		11	1980	3083180	3083180	OCCURRENCE	Bioversity		2415677	1893486			CC_BY_4_0		R. B. Foster		native	2025-01-31T19:30:52.811Z
9516	1304581147	07044577-bd82-4089-9f3a-f4a9d2170b2e	d363b92e-b1dd-40db-8618-cb34ac079ede	Plantae	Tracheophyta	Magnoliopsida	Ericales	Lecythidaceae	Bertholletia	Bertholletia excelsa		SPECIES	Bertholletia excelsa Bonpl.	Bertholletia excelsa		BR	BR 230, Transamazon highway; 10 km W of Ruropolis Presidente Medici towards Itaituba	Par	PRESENT		fee3882f-5360-4f01-a1ca-767c48fa629c	-11.3167	-61.85	NA		NA		NA	NA	1977-11-29	29	11	1977	3083180	3083180	OCCURRENCE	Bioversity		3071539				CC_BY_4_0		G. T. Prance		native	2025-01-31T19:30:45.329Z
9517	1305048871	07044577-bd82-4089-9f3a-f4a9d2170b2e	dac5c77b-055d-49b3-bb81-0392588279cc	Plantae	Tracheophyta	Magnoliopsida	Ericales	Lecythidaceae	Bertholletia	Bertholletia excelsa		SPECIES	Bertholletia excelsa Bonpl.	Bertholletia excelsa		AF			PRESENT		fee3882f-5360-4f01-a1ca-767c48fa629c		NA	NA		NA		NA	NA			NA	NA	3083180	3083180	OCCURRENCE	USDA_NPGS_GRIN		3571205	TARS 6824			CC_BY_4_0				native	2025-01-31T19:31:04.550Z
9518	1304579926	07044577-bd82-4089-9f3a-f4a9d2170b2e	ee6043fa-ff69-443b-8c52-72d9e300d13b	Plantae	Tracheophyta	Magnoliopsida	Ericales	Lecythidaceae	Bertholletia	Bertholletia excelsa		SPECIES	Bertholletia excelsa Bonpl.	Bertholletia excelsa		BR	Santo Antonio de Abonari, Manaus-Caracara km 220	Amazonas	PRESENT		fee3882f-5360-4f01-a1ca-767c48fa629c	-1.18333	-60.5667	NA		NA		NA	NA	1976-11-24	24	11	1976	3083180	3083180	OCCURRENCE	Bioversity		3070295				CC_BY_4_0		G. T. Prance		native	2025-01-31T19:31:22.043Z
9519	1304578330	07044577-bd82-4089-9f3a-f4a9d2170b2e	f8bcf08d-487b-4bed-97f5-21b446ceabad	Plantae	Tracheophyta	Magnoliopsida	Ericales	Lecythidaceae	Bertholletia	Bertholletia excelsa		SPECIES	Bertholletia excelsa Bonpl.	Bertholletia excelsa		BO	Trail on E side of Puerto Candelaria, 20 km (by air) WSW of Riberalta.	Pando	PRESENT		fee3882f-5360-4f01-a1ca-767c48fa629c	-11.0333	-66.25	NA		NA		NA	NA	1985-08-20	20	8	1985	3083180	3083180	OCCURRENCE	Bioversity		3068675				CC_BY_4_0		M. H. Nee		native	2025-01-31T19:31:38.937Z
9520	1302676856	07044577-bd82-4089-9f3a-f4a9d2170b2e	fa7349df-de33-4b61-9365-8df4c3e6c509	Plantae	Tracheophyta	Magnoliopsida	Ericales	Lecythidaceae	Bertholletia	Bertholletia excelsa		SPECIES	Bertholletia excelsa Bonpl.	Bertholletia excelsa		BR	Brasil. Par. Belm. .	Par	PRESENT		fee3882f-5360-4f01-a1ca-767c48fa629c		NA	NA		NA		NA	NA	1947-04-25	25	4	1947	3083180	3083180	OCCURRENCE	Bioversity		2456373	134874			CC_BY_4_0		Pires x Blach		native	2025-01-31T19:31:40.726Z
9521	1304581020	07044577-bd82-4089-9f3a-f4a9d2170b2e	f411b0c6-20fa-4716-a946-bf54d04496b4	Plantae	Tracheophyta	Magnoliopsida	Ericales	Lecythidaceae	Bertholletia	Bertholletia excelsa		SPECIES	Bertholletia excelsa Bonpl.	Bertholletia excelsa		BR	Municipality of Manacaparu, Solimes River region, Italiano.	Amazonas	PRESENT		fee3882f-5360-4f01-a1ca-767c48fa629c	-3.3	-60.6167	NA		NA		NA	NA			NA	NA	3083180	3083180	OCCURRENCE	Bioversity		3071365				CC_BY_4_0		B. A. Krukoff		native	2025-01-31T19:31:29.264Z
9522	1304579376	07044577-bd82-4089-9f3a-f4a9d2170b2e	ffc58fa6-589c-4d82-8ad2-67d9e2a87797	Plantae	Tracheophyta	Magnoliopsida	Ericales	Lecythidaceae	Bertholletia	Bertholletia excelsa		SPECIES	Bertholletia excelsa Bonpl.	Bertholletia excelsa		BR	Estr. Manaus/Castanho km 18, km 02 da estrada para Lago Puru-puru.	Amazonas	PRESENT		fee3882f-5360-4f01-a1ca-767c48fa629c	-3.13333	-68.2	NA		NA		NA	NA	1985-01-17	17	1	1985	3083180	3083180	OCCURRENCE	Bioversity		3069765				CC_BY_4_0		B. W. Nelson		native	2025-01-31T19:31:48.436Z
9523	1302651342	07044577-bd82-4089-9f3a-f4a9d2170b2e	f85fadc2-deb8-4da5-a227-fde7db25a4bd	Plantae	Tracheophyta	Magnoliopsida	Ericales	Lecythidaceae	Bertholletia	Bertholletia excelsa		SPECIES	Bertholletia excelsa Bonpl.	Bertholletia excelsa		BR		Rond√¥nia	PRESENT		fee3882f-5360-4f01-a1ca-767c48fa629c	-11.2	-63.05	NA		NA		NA	NA	1984-01-01	1	1	1984	3083180	3083180	OCCURRENCE	Bioversity		2431058	121235			CC_BY_4_0		Lima, J.; Oliveira, J.G. de; Co√™lho, J.A.		native	2025-01-31T19:31:44.098Z
9524	1302628073	07044577-bd82-4089-9f3a-f4a9d2170b2e	f68e5b60-46ff-4184-8a8c-fd2f492f1a2e	Plantae	Tracheophyta	Magnoliopsida	Ericales	Lecythidaceae	Bertholletia	Bertholletia excelsa		SPECIES	Bertholletia excelsa Bonpl.	Bertholletia excelsa		BR		Pa	PRESENT		fee3882f-5360-4f01-a1ca-767c48fa629c		NA	NA		NA		NA	NA	1988		NA	1988	3083180	3083180	OCCURRENCE	Bioversity		2406635	44449			CC_BY_4_0		Lins, E.A.M.		native	2025-01-31T19:31:32.894Z
9525	1300481884	07044577-bd82-4089-9f3a-f4a9d2170b2e	1697635f-bf30-4e5a-bbf3-37ccad1c130b	Plantae	Tracheophyta	Magnoliopsida	Ericales	Lecythidaceae	Bertholletia	Bertholletia excelsa		SPECIES	Bertholletia excelsa Bonpl.	Bertholletia excelsa		BR	BR 364, rodovia Cuiab-Porto Velho, 300 km, estrada para Alvorada do Oeste, km 24, linha 110	Rondnia	PRESENT		fee3882f-5360-4f01-a1ca-767c48fa629c	-11.2	-63.05	NA		NA		NA	NA	1984-06-28	28	6	1984	3083180	3083180	OCCURRENCE	K		163682				CC_BY_4_0		Cid Ferreira, C. A.			2025-01-31T19:22:25.598Z
9526	1304604996	07044577-bd82-4089-9f3a-f4a9d2170b2e	17a53630-8544-4a2a-922f-5a6ba5abe845	Plantae	Tracheophyta	Magnoliopsida	Ericales	Lecythidaceae	Bertholletia	Bertholletia excelsa		SPECIES	Bertholletia excelsa Bonpl.	Bertholletia excelsa		BR	Road under construction which will connect Macap and Monte Dourado, 78 km WSW of Macap. Castanhal at Retiro Sao Francisco.	Amap	PRESENT		fee3882f-5360-4f01-a1ca-767c48fa629c	-0.1	-51.7833	NA		NA		NA	NA	1984-12-23	23	12	1984	3083180	3083180	OCCURRENCE	Bioversity		3095807				CC_BY_4_0		S. A. Mori		native	2025-01-31T19:22:27.556Z
9527	1304588991	07044577-bd82-4089-9f3a-f4a9d2170b2e	17ebc3b3-48c1-4ca9-938b-95850e5cc001	Plantae	Tracheophyta	Magnoliopsida	Ericales	Lecythidaceae	Bertholletia	Bertholletia excelsa		SPECIES	Bertholletia excelsa Bonpl.	Bertholletia excelsa		BO	25 km al norte de Puerto America, entrando bosque alto.	Pando	PRESENT		fee3882f-5360-4f01-a1ca-767c48fa629c	-11.6019	-67.9458	NA		NA		NA	NA	1995-10-23	23	10	1995	3083180	3083180	OCCURRENCE	Bioversity		3079441				CC_BY_4_0		A. Jardim		native	2025-01-31T19:22:31.992Z
9528	1304622755	07044577-bd82-4089-9f3a-f4a9d2170b2e	27c76780-ded7-4673-b03d-a479b70631a3	Plantae	Tracheophyta	Magnoliopsida	Ericales	Lecythidaceae	Bertholletia	Bertholletia excelsa		SPECIES	Bertholletia excelsa Bonpl.	Bertholletia excelsa		BR	Altamira - Rio Xingu.	Par	PRESENT		fee3882f-5360-4f01-a1ca-767c48fa629c		NA	NA		NA		NA	NA	1986-12-10	10	12	1986	3083180	3083180	OCCURRENCE	Bioversity		3113974				CC_BY_4_0		R. T. P. Vasconcelos		native	2025-01-31T19:23:27.946Z
9529	1304585023	07044577-bd82-4089-9f3a-f4a9d2170b2e	2f5e8b88-d6a1-4196-aacd-bd1e28c17e35	Plantae	Tracheophyta	Magnoliopsida	Ericales	Lecythidaceae	Bertholletia	Bertholletia excelsa		SPECIES	Bertholletia excelsa Bonpl.	Bertholletia excelsa		BR	Rio Jar, Monte Dourado, Planalto B.	Par	PRESENT		fee3882f-5360-4f01-a1ca-767c48fa629c	-0.716667	-52.5167	NA		NA		NA	NA	1968-10-21	21	10	1968	3083180	3083180	OCCURRENCE	Bioversity		3075478				CC_BY_4_0		N. T. da Silva		native	2025-01-31T19:23:57.115Z
9530	1304608831	07044577-bd82-4089-9f3a-f4a9d2170b2e	37b8333a-e184-4ccc-9332-0c3ebe229fc5	Plantae	Tracheophyta	Magnoliopsida	Ericales	Lecythidaceae	Bertholletia	Bertholletia excelsa		SPECIES	Bertholletia excelsa Bonpl.	Bertholletia excelsa		BR	Arroyos (Arroio)	Par	PRESENT		fee3882f-5360-4f01-a1ca-767c48fa629c	-3.95	-49.4	NA		NA		NA	NA	1828-03-24	24	3	1828	3083180	3083180	OCCURRENCE	Bioversity		3099714				CC_BY_4_0		W. J. Burchell		native	2025-01-31T19:24:23.542Z
9531	1300481908	07044577-bd82-4089-9f3a-f4a9d2170b2e	4ea9ceb4-66d6-4847-9cfc-6b91d19738f4	Plantae	Tracheophyta	Magnoliopsida	Ericales	Lecythidaceae	Bertholletia	Bertholletia excelsa		SPECIES	Bertholletia excelsa Bonpl.	Bertholletia excelsa		BR	BR 163, km 913; Cuiab-Santarm, north of Rio Par.	Par	PRESENT		fee3882f-5360-4f01-a1ca-767c48fa629c		NA	NA		NA		NA	NA	1977-11-13	13	11	1977	3083180	3083180	OCCURRENCE	K		163690				CC_BY_4_0		Prance, G. T.			2025-01-31T19:25:33.314Z
9532	1304606497	07044577-bd82-4089-9f3a-f4a9d2170b2e	4acd3353-40ff-4813-b1f0-63af432a5337	Plantae	Tracheophyta	Magnoliopsida	Ericales	Lecythidaceae	Bertholletia	Bertholletia excelsa		SPECIES	Bertholletia excelsa Bonpl.	Bertholletia excelsa		BR	Reserva km 41 of the World Wildlife Fund/INPA Minimum Critical Size of Ecosystems Project. 80 km N of Manaus	Amazonas	PRESENT		fee3882f-5360-4f01-a1ca-767c48fa629c	-2.41667	-59.7333	NA		NA		NA	NA	1988-02-06	6	2	1988	3083180	3083180	OCCURRENCE	Bioversity		3097310				CC_BY_4_0		M. G. M. Van Roosmalen		native	2025-01-31T19:25:21.641Z
9533	1304584611	07044577-bd82-4089-9f3a-f4a9d2170b2e	528c706a-8e85-4939-8fdb-b6dcebf05845	Plantae	Tracheophyta	Magnoliopsida	Ericales	Lecythidaceae	Bertholletia	Bertholletia excelsa		SPECIES	Bertholletia excelsa Bonpl.	Bertholletia excelsa		VE	Camp at Ro Putaco, along river, tributary of Ro Ocamo.	Amazonas	PRESENT		fee3882f-5360-4f01-a1ca-767c48fa629c	2.66667	-64.6167	NA		NA		NA	NA	1972-05-23	23	5	1972	3083180	3083180	OCCURRENCE	Bioversity		3075041				CC_BY_4_0		J. A. Steyermark		native	2025-01-31T19:25:42.997Z
9534	1304201319	07044577-bd82-4089-9f3a-f4a9d2170b2e	5f25b8c9-4894-4e3a-a2d1-a11841074ca2	Plantae	Tracheophyta	Magnoliopsida	Ericales	Lecythidaceae	Bertholletia	Bertholletia excelsa		SPECIES	Bertholletia excelsa Bonpl.	Bertholletia excelsa					PRESENT		fee3882f-5360-4f01-a1ca-767c48fa629c		NA	NA		NA		NA	NA			NA	NA	3083180	3083180	OCCURRENCE	Bioversity		2647887	438632			CC_BY_4_0					2025-01-31T19:26:18.492Z
9535	1304622797	07044577-bd82-4089-9f3a-f4a9d2170b2e	695344aa-78df-4e1f-a12d-702c803a8dc2	Plantae	Tracheophyta	Magnoliopsida	Ericales	Lecythidaceae	Bertholletia	Bertholletia excelsa		SPECIES	Bertholletia excelsa Bonpl.	Bertholletia excelsa		BR	BR 163, km 1131; vicinity of Igarap Natal.	Par	PRESENT		fee3882f-5360-4f01-a1ca-767c48fa629c		NA	NA		NA		NA	NA	1977-11-15	15	11	1977	3083180	3083180	OCCURRENCE	Bioversity		3113965				CC_BY_4_0		G. T. Prance		native	2025-01-31T19:26:42.673Z
9536	1302676953	07044577-bd82-4089-9f3a-f4a9d2170b2e	6ebfa845-3cee-4422-a87d-df9ae8b71f5f	Plantae	Tracheophyta	Magnoliopsida	Ericales	Lecythidaceae	Bertholletia	Bertholletia excelsa		SPECIES	Bertholletia excelsa Bonpl.	Bertholletia excelsa		BR	Brasil. Par. BR-163, km 1131; vicinity of Igarap Natal.	Par	PRESENT		fee3882f-5360-4f01-a1ca-767c48fa629c		NA	NA		NA		NA	NA	1977-11-15	15	11	1977	3083180	3083180	OCCURRENCE	Bioversity		2456377	134755			CC_BY_4_0		Prance, G.T.		native	2025-01-31T19:26:59.709Z
9537	1304622734	07044577-bd82-4089-9f3a-f4a9d2170b2e	77f728f6-c14d-40fb-b16c-c4fe62694153	Plantae	Tracheophyta	Magnoliopsida	Ericales	Lecythidaceae	Bertholletia	Bertholletia excelsa		SPECIES	Bertholletia excelsa Bonpl.	Bertholletia excelsa		BR	BR 163, km 1131; vicinity of Igarap Natal.	Par	PRESENT		fee3882f-5360-4f01-a1ca-767c48fa629c		NA	NA		NA		NA	NA	1977-11-15	15	11	1977	3083180	3083180	OCCURRENCE	Bioversity		3113964				CC_BY_4_0		G. T. Prance		native	2025-01-31T19:27:18.156Z
9538	1302628123	07044577-bd82-4089-9f3a-f4a9d2170b2e	8e5d3c78-107f-4a90-a2b1-17eae088f3e5	Plantae	Tracheophyta	Magnoliopsida	Ericales	Lecythidaceae	Bertholletia	Bertholletia excelsa		SPECIES	Bertholletia excelsa Bonpl.	Bertholletia excelsa		BR		Am	PRESENT		fee3882f-5360-4f01-a1ca-767c48fa629c		NA	NA		NA		NA	NA			NA	NA	3083180	3083180	OCCURRENCE	Bioversity		2406637	2121			CC_BY_4_0		Lanna Sobr., J.P.		native	2025-01-31T19:28:10.341Z
9539	1304661883	07044577-bd82-4089-9f3a-f4a9d2170b2e	9425480b-07b9-4005-ab7c-d089b8b69ad8	Plantae	Tracheophyta	Magnoliopsida	Ericales	Lecythidaceae	Bertholletia	Bertholletia excelsa		SPECIES	Bertholletia nobilis Miers	Bertholletia nobilis		BO			PRESENT		fee3882f-5360-4f01-a1ca-767c48fa629c		NA	NA		NA		NA	NA			NA	NA	3083181	3083180	OCCURRENCE	USDA_NPGS_GRIN		3153474	PI 55914			CC_BY_4_0					2025-01-31T19:28:34.134Z
9540	1302676980	07044577-bd82-4089-9f3a-f4a9d2170b2e	ab0215e5-ea68-4f18-959f-d6a7aa96a2e3	Plantae	Tracheophyta	Magnoliopsida	Ericales	Lecythidaceae	Bertholletia	Bertholletia excelsa		SPECIES	Bertholletia excelsa Bonpl.	Bertholletia excelsa		BR	Brasil. Par. BR-163, Km 1056; Cuiab-Santarm.	Par	PRESENT		fee3882f-5360-4f01-a1ca-767c48fa629c		NA	NA		NA		NA	NA	1977-11-14	14	11	1977	3083180	3083180	OCCURRENCE	Bioversity		2456378	134718			CC_BY_4_0		Prance, G.T.		native	2025-01-31T19:29:21.531Z
9541	1304585162	07044577-bd82-4089-9f3a-f4a9d2170b2e	ae176106-66d1-4e83-ba3c-f0c82ca6545e	Plantae	Tracheophyta	Magnoliopsida	Ericales	Lecythidaceae	Bertholletia	Bertholletia excelsa		SPECIES	Bertholletia excelsa Bonpl.	Bertholletia excelsa		BO	35 km al norte de Puerto America, entrando bosque alto hasta cerca Alianza -1, pozo antigua de Mobil	Pando	PRESENT		fee3882f-5360-4f01-a1ca-767c48fa629c	-11.7333	-67.9833	NA		NA		NA	NA	1993-05-13	13	5	1993	3083180	3083180	OCCURRENCE	Bioversity		3075595				CC_BY_4_0		A. Jardim		native	2025-01-31T19:29:29.360Z
9542	1304604962	07044577-bd82-4089-9f3a-f4a9d2170b2e	b89418e1-9280-437f-bb62-308b592395a3	Plantae	Tracheophyta	Magnoliopsida	Ericales	Lecythidaceae	Bertholletia	Bertholletia excelsa		SPECIES	Bertholletia excelsa Bonpl.	Bertholletia excelsa		BR	Usina Hidroeletrica Samuel, Area de Proteo Ambiental, end of east dike road, 50 km SE of dam.	Rondnia	PRESENT		fee3882f-5360-4f01-a1ca-767c48fa629c	-9.1	-63.2167	NA		NA		NA	NA			NA	NA	3083180	3083180	OCCURRENCE	Bioversity		3095808				CC_BY_4_0		W. W. Thomas		native	2025-01-31T19:30:03.211Z
9543	1304622736	07044577-bd82-4089-9f3a-f4a9d2170b2e	cabce50c-b46a-4b73-9e56-4aae7c8e1354	Plantae	Tracheophyta	Magnoliopsida	Ericales	Lecythidaceae	Bertholletia	Bertholletia excelsa		SPECIES	Bertholletia excelsa Bonpl.	Bertholletia excelsa		BR	Km 953, BR 163, Cuiab-Santarm.	Par	PRESENT		fee3882f-5360-4f01-a1ca-767c48fa629c		NA	NA		NA		NA	NA	1977-11-14	14	11	1977	3083180	3083180	OCCURRENCE	Bioversity		3113963				CC_BY_4_0		G. T. Prance		native	2025-01-31T19:30:29.729Z
9544	1302636411	07044577-bd82-4089-9f3a-f4a9d2170b2e	c7e5045e-9802-4121-a94b-cd4e51b005c4	Plantae	Tracheophyta	Magnoliopsida	Ericales	Lecythidaceae	Bertholletia	Bertholletia excelsa		SPECIES	Bertholletia excelsa Bonpl.	Bertholletia excelsa		BR		Par	PRESENT		fee3882f-5360-4f01-a1ca-767c48fa629c		NA	NA		NA		NA	NA			NA	NA	3083180	3083180	OCCURRENCE	Bioversity		2415684	614570			CC_BY_4_0		B. A. Krukoff		native	2025-01-31T19:30:25.633Z
9545	1305048859	07044577-bd82-4089-9f3a-f4a9d2170b2e	d7160bf7-5bd6-4305-b908-445d84490c09	Plantae	Tracheophyta	Magnoliopsida	Ericales	Lecythidaceae	Bertholletia	Bertholletia excelsa		SPECIES	Bertholletia excelsa Bonpl.	Bertholletia excelsa		AF			PRESENT		fee3882f-5360-4f01-a1ca-767c48fa629c		NA	NA		NA		NA	NA			NA	NA	3083180	3083180	OCCURRENCE	USDA_NPGS_GRIN		3571206	MIA 25545			CC_BY_4_0				native	2025-01-31T19:30:51.697Z
9546	1304578806	07044577-bd82-4089-9f3a-f4a9d2170b2e	e90dfcb9-49dc-46db-96e5-9ebd446aa150	Plantae	Tracheophyta	Magnoliopsida	Ericales	Lecythidaceae	Bertholletia	Bertholletia excelsa		SPECIES	Bertholletia excelsa Bonpl.	Bertholletia excelsa		BO	3.3 km from the road between Riberalta and Guayaramern on old road to Cachuela Esperanza, ca 18 km E of Riberalta.	Beni	PRESENT		fee3882f-5360-4f01-a1ca-767c48fa629c	-11.0833	-65.8333	NA		NA		NA	NA	1981-09-07	7	9	1981	3083180	3083180	OCCURRENCE	Bioversity		3069239				CC_BY_4_0		J. C. Solomon		native	2025-01-31T19:31:16.297Z
9547	1302677050	07044577-bd82-4089-9f3a-f4a9d2170b2e	ffaf2d77-b764-4885-be99-a550ab0fe280	Plantae	Tracheophyta	Magnoliopsida	Ericales	Lecythidaceae	Bertholletia	Bertholletia excelsa		SPECIES	Bertholletia excelsa Bonpl.	Bertholletia excelsa		BR	Brasil.		PRESENT		fee3882f-5360-4f01-a1ca-767c48fa629c		NA	NA		NA		NA	NA			NA	NA	3083180	3083180	OCCURRENCE	Bioversity		2456381	505407			CC_BY_4_0				native	2025-01-31T19:31:45.876Z
9548	1302801976	07044577-bd82-4089-9f3a-f4a9d2170b2e	054dfc4d-3c21-4ff4-aab5-79d18a72249d	Plantae	Tracheophyta	Magnoliopsida	Ericales	Lecythidaceae	Bertholletia	Bertholletia excelsa		SPECIES	Bertholletia excelsa Bonpl.	Bertholletia excelsa subsp. spicata		MY			PRESENT		fee3882f-5360-4f01-a1ca-767c48fa629c	0	0	NA		NA		NA	NA			NA	NA	3083180	3083180	OCCURRENCE	Bioversity		2613914				CC_BY_4_0		Baya Busu			2025-01-31T19:20:57.874Z
9549	1304583975	07044577-bd82-4089-9f3a-f4a9d2170b2e	07c6e7f6-3a1b-4a35-82fa-4b49837a53b5	Plantae	Tracheophyta	Magnoliopsida	Ericales	Lecythidaceae	Bertholletia	Bertholletia excelsa		SPECIES	Bertholletia excelsa Bonpl.	Bertholletia excelsa		PE	Km 12.5 carretera Maldonado-Quincemil.	Madre de Dios	PRESENT		fee3882f-5360-4f01-a1ca-767c48fa629c	-12.6	-69.1833	NA		NA		NA	NA	1968-12-23	23	12	1968	3083180	3083180	OCCURRENCE	Bioversity		3074392				CC_BY_4_0		A. Acosta M.		native	2025-01-31T19:21:11.397Z
9550	1304578237	07044577-bd82-4089-9f3a-f4a9d2170b2e	03d6c936-3da9-424a-96fb-47120a2f06d5	Plantae	Tracheophyta	Magnoliopsida	Ericales	Lecythidaceae	Bertholletia	Bertholletia excelsa		SPECIES	Bertholletia excelsa Bonpl.	Bertholletia excelsa		BO	Along Rio Madre de Dios, 2 km W of Humaita.	Pando	PRESENT		fee3882f-5360-4f01-a1ca-767c48fa629c	-12.0167	-68.2833	NA		NA		NA	NA	1985-08-31	31	8	1985	3083180	3083180	OCCURRENCE	Bioversity		3068572				CC_BY_4_0		M. H. Nee		native	2025-01-31T19:20:46.706Z
9551	1304622792	07044577-bd82-4089-9f3a-f4a9d2170b2e	0d5844fc-0d42-4211-b9a1-ec33e89b5c43	Plantae	Tracheophyta	Magnoliopsida	Ericales	Lecythidaceae	Bertholletia	Bertholletia excelsa		SPECIES	Bertholletia excelsa Bonpl.	Bertholletia excelsa		CN	Chiayi, in the Agricultural Experimental Station.	Taiwan	PRESENT		fee3882f-5360-4f01-a1ca-767c48fa629c		NA	NA		NA		NA	NA	2002-01-24	24	1	2002	3083180	3083180	OCCURRENCE	Bioversity		3113952				CC_BY_4_0		C.-H. Tsou		native	2025-01-31T19:21:41.702Z
9552	1302636202	07044577-bd82-4089-9f3a-f4a9d2170b2e	0b6ef222-11b1-4b1b-b391-631a6225a7b3	Plantae	Tracheophyta	Magnoliopsida	Ericales	Lecythidaceae	Bertholletia	Bertholletia excelsa		SPECIES	Bertholletia excelsa Bonpl.	Bertholletia excelsa		BR			PRESENT		fee3882f-5360-4f01-a1ca-767c48fa629c	-10.8339	-52.8731	NA		NA		NA	NA	1865-04		4	1865	3083180	3083180	OCCURRENCE	Bioversity		2415675				CC_BY_4_0		A. F. M. Glaziou		native	2025-01-31T19:21:31.225Z
9553	1304754157	07044577-bd82-4089-9f3a-f4a9d2170b2e	0f63d765-7d9e-4b81-b42e-8f2ceca51eb6	Plantae	Tracheophyta	Magnoliopsida	Ericales	Lecythidaceae	Bertholletia	Bertholletia excelsa		SPECIES	Bertholletia nobilis Miers	Bertholletia nobilis		TT			PRESENT		fee3882f-5360-4f01-a1ca-767c48fa629c		NA	NA		NA		NA	NA			NA	NA	3083181	3083180	OCCURRENCE	USDA_NPGS_GRIN		3246171	PI 28075			CC_BY_4_0					2025-01-31T19:21:51.635Z
9554	1304608717	07044577-bd82-4089-9f3a-f4a9d2170b2e	1e2d2c5e-c3b0-4c3b-9556-5099094dd952	Plantae	Tracheophyta	Magnoliopsida	Ericales	Lecythidaceae	Bertholletia	Bertholletia excelsa		SPECIES	Bertholletia excelsa Bonpl.	Bertholletia excelsa		VE	San Carlos de Ro Negro, tree planted at the churchyard at San Carlos.	Amazonas	PRESENT		fee3882f-5360-4f01-a1ca-767c48fa629c	1.91667	-67.0667	NA		NA		NA	NA			NA	NA	3083180	3083180	OCCURRENCE	Bioversity		3099582				CC_BY_4_0		J. A. Steyermark		native	2025-01-31T19:22:53.456Z
9555	1304584626	07044577-bd82-4089-9f3a-f4a9d2170b2e	2ee2716c-6935-49c6-bea2-43b64f256f2d	Plantae	Tracheophyta	Magnoliopsida	Ericales	Lecythidaceae	Bertholletia	Bertholletia excelsa		SPECIES	Bertholletia excelsa Bonpl.	Bertholletia excelsa		VE	Camp at Ro Putaco, along river, tributary of Ro Ocamo.	Amazonas	PRESENT		fee3882f-5360-4f01-a1ca-767c48fa629c	2.66667	-64.6167	NA		NA		NA	NA	1972-05-23	23	5	1972	3083180	3083180	OCCURRENCE	Bioversity		3075040				CC_BY_4_0		J. A. Steyermark		native	2025-01-31T19:23:58.341Z
9556	1304592548	07044577-bd82-4089-9f3a-f4a9d2170b2e	2f958283-1dc5-4cc0-82f6-aae1ff9c8c7d	Plantae	Tracheophyta	Magnoliopsida	Ericales	Lecythidaceae	Bertholletia	Bertholletia excelsa		SPECIES	Bertholletia excelsa Bonpl.	Bertholletia excelsa		BR	Genipapo trail, Basin of Rio Xingu, Gleba Bacaja, lote 88, just below mouth of Rio Bacaja	Par	PRESENT		fee3882f-5360-4f01-a1ca-767c48fa629c	-3.37222	-50.7972	NA		NA		NA	NA	1980-11-25	25	11	1980	3083180	3083180	OCCURRENCE	Bioversity		3083104				CC_BY_4_0		G. T. Prance		native	2025-01-31T19:23:56.678Z
9557	1304622687	07044577-bd82-4089-9f3a-f4a9d2170b2e	30ee2dcc-6054-4ef5-b06b-67abd2013283	Plantae	Tracheophyta	Magnoliopsida	Ericales	Lecythidaceae	Bertholletia	Bertholletia excelsa		SPECIES	Bertholletia excelsa Bonpl.	Bertholletia excelsa		BR	BR 163, km 1004; Cuiab-Santarm.	Par	PRESENT		fee3882f-5360-4f01-a1ca-767c48fa629c		NA	NA		NA		NA	NA	1977-11-14	14	11	1977	3083180	3083180	OCCURRENCE	Bioversity		3113958				CC_BY_4_0		G. T. Prance		native	2025-01-31T19:24:06.818Z
9558	1304608558	07044577-bd82-4089-9f3a-f4a9d2170b2e	3c01c205-e01c-4613-8a18-5090966e97dc	Plantae	Tracheophyta	Magnoliopsida	Ericales	Lecythidaceae	Bertholletia	Bertholletia excelsa		SPECIES	Bertholletia excelsa Bonpl.	Bertholletia excelsa		PE	Loreto: Imahuasi, cerca a Yurimaguas.		PRESENT		fee3882f-5360-4f01-a1ca-767c48fa629c	-5.9	-76.0833	NA		NA		NA	NA	1950-07-15	15	7	1950	3083180	3083180	OCCURRENCE	Bioversity		3099464				CC_BY_4_0		R. A. Ferreyra		native	2025-01-31T19:24:40.862Z
9559	1304846596	07044577-bd82-4089-9f3a-f4a9d2170b2e	4584880d-9400-4475-92b2-d530bfa64d42	Plantae	Tracheophyta	Magnoliopsida	Ericales	Lecythidaceae	Bertholletia	Bertholletia excelsa		SPECIES	Bertholletia excelsa Bonpl.	Bertholletia excelsa		BR			PRESENT		fee3882f-5360-4f01-a1ca-767c48fa629c		NA	NA		NA		NA	NA			NA	NA	3083180	3083180	OCCURRENCE	Bioversity		3340288				CC_BY_4_0				native	2025-01-31T19:25:08.006Z
9560	1300481898	07044577-bd82-4089-9f3a-f4a9d2170b2e	4c2a0dcf-0ab0-44c3-a99a-f11beb6f4643	Plantae	Tracheophyta	Magnoliopsida	Ericales	Lecythidaceae	Bertholletia	Bertholletia excelsa		SPECIES	Bertholletia excelsa Bonpl.	Bertholletia excelsa		BR	BR 163, km 1056; Cuiab-Santarm Highway	Par	PRESENT		fee3882f-5360-4f01-a1ca-767c48fa629c		NA	NA		NA		NA	NA	1977-11-14	14	11	1977	3083180	3083180	OCCURRENCE	K		163678				CC_BY_4_0		Prance, G.T.			2025-01-31T19:25:26.980Z
9561	1304609040	07044577-bd82-4089-9f3a-f4a9d2170b2e	4eda0e85-dbcb-485f-94b4-a8457a3b2c25	Plantae	Tracheophyta	Magnoliopsida	Ericales	Lecythidaceae	Bertholletia	Bertholletia excelsa		SPECIES	Bertholletia excelsa Bonpl.	Bertholletia excelsa		BR	BR 364, rodovia Cuiab-Porto Velho, km 300, estrada para Alvorada do Oeste, km 24, linha 110.	Rondnia	PRESENT		fee3882f-5360-4f01-a1ca-767c48fa629c		NA	NA		NA		NA	NA	1984-06-28	28	6	1984	3083180	3083180	OCCURRENCE	Bioversity		3099914				CC_BY_4_0		C. A. Cid Ferreira		native	2025-01-31T19:25:29.830Z
9562	1304754221	07044577-bd82-4089-9f3a-f4a9d2170b2e	5944a467-fb3f-435b-a69e-b813a4cb51a7	Plantae	Tracheophyta	Magnoliopsida	Ericales	Lecythidaceae	Bertholletia	Bertholletia excelsa		SPECIES	Bertholletia nobilis Miers	Bertholletia nobilis		BR			PRESENT		fee3882f-5360-4f01-a1ca-767c48fa629c		NA	NA		NA		NA	NA			NA	NA	3083181	3083180	OCCURRENCE	USDA_NPGS_GRIN		3246169	PI 43114			CC_BY_4_0					2025-01-31T19:26:01.033Z
9563	1302637257	07044577-bd82-4089-9f3a-f4a9d2170b2e	5a4680ba-b93e-42a9-95c4-42d08c54e507	Plantae	Tracheophyta	Magnoliopsida	Ericales	Lecythidaceae	Bertholletia	Bertholletia excelsa		SPECIES	Bertholletia excelsa Bonpl.	Bertholletia excelsa		BR			PRESENT		fee3882f-5360-4f01-a1ca-767c48fa629c	-10.8339	-52.8731	NA		NA		NA	NA			NA	NA	3083180	3083180	OCCURRENCE	Bioversity		2415671	61219			CC_BY_4_0		B. E. Dahlgren		native	2025-01-31T19:26:04.493Z
9564	1302651470	07044577-bd82-4089-9f3a-f4a9d2170b2e	713de81f-fc02-44b7-8efc-50a556c926c1	Plantae	Tracheophyta	Magnoliopsida	Ericales	Lecythidaceae	Bertholletia	Bertholletia excelsa		SPECIES	Bertholletia excelsa Bonpl.	Bertholletia excelsa		BR		Par√°	PRESENT		fee3882f-5360-4f01-a1ca-767c48fa629c	-5.91667	-55.6667	NA		NA		NA	NA	1983-01-01	1	1	1983	3083180	3083180	OCCURRENCE	Bioversity		2431059	112691			CC_BY_4_0		Silva, M.N. da; Monteiro, O.P.; Lima, J.; Brako, L.; Reese, W.D.		native	2025-01-31T19:27:02.317Z
9565	1304586521	07044577-bd82-4089-9f3a-f4a9d2170b2e	7f34f9af-598b-44ed-8495-4e54de216d3d	Plantae	Tracheophyta	Magnoliopsida	Ericales	Lecythidaceae	Bertholletia	Bertholletia excelsa		SPECIES	Bertholletia excelsa Bonpl.	Bertholletia excelsa		PE	Rio Manu; Cocha Cashu Station. Uplands across river.		PRESENT		fee3882f-5360-4f01-a1ca-767c48fa629c	-11.8667	-71.35	NA		NA		NA	NA	1980-11-23	23	11	1980	3083180	3083180	OCCURRENCE	Bioversity		3076875				CC_BY_4_0		R. B. Foster		native	2025-01-31T19:27:40.413Z
9567	1304607770	07044577-bd82-4089-9f3a-f4a9d2170b2e	1b900065-3c54-4b19-8b18-e38a122d3a0a	Plantae	Tracheophyta	Magnoliopsida	Ericales	Lecythidaceae	Bertholletia	Bertholletia excelsa		SPECIES	Bertholletia excelsa Bonpl.	Bertholletia excelsa		BR	Basin of Rio Madeira. Trail from Fortaleza, Rio Abun 20 km above mouth to So Sebastiao Mines.	Rondnia	PRESENT		fee3882f-5360-4f01-a1ca-767c48fa629c	-9.7	-65.5333	NA		NA		NA	NA	1968-11-15	15	11	1968	3083180	3083180	OCCURRENCE	Bioversity		3098545				CC_BY_4_0		G. T. Prance		native	2025-01-31T19:22:44.969Z
9568	1304608746	07044577-bd82-4089-9f3a-f4a9d2170b2e	11e107f5-2122-42cd-bbd5-2cbebd62a6c9	Plantae	Tracheophyta	Magnoliopsida	Ericales	Lecythidaceae	Bertholletia	Bertholletia excelsa		SPECIES	Bertholletia excelsa Bonpl.	Bertholletia excelsa		BR	Estrada Santarm-Cuiab, BR 163, km 1208, Serra Mazi, sul do Par.	Par	PRESENT		fee3882f-5360-4f01-a1ca-767c48fa629c	-5.91667	-55.6667	NA		NA		NA	NA	1983-05-18	18	5	1983	3083180	3083180	OCCURRENCE	Bioversity		3099585				CC_BY_4_0		I. L. do Amaral		native	2025-01-31T19:22:03.800Z
9569	1304605481	07044577-bd82-4089-9f3a-f4a9d2170b2e	2c97d718-6651-4f9c-a8ef-c8f875e9ebe4	Plantae	Tracheophyta	Magnoliopsida	Ericales	Lecythidaceae	Bertholletia	Bertholletia excelsa		SPECIES	Bertholletia excelsa Bonpl.	Bertholletia excelsa		BR	BR 163 trecho entre Sinop e Itauba. Estr. para o Povoado Cladia a 28 km da BR 163.	Mato Grosso	PRESENT		fee3882f-5360-4f01-a1ca-767c48fa629c	-11.2	-55.9333	NA		NA		NA	NA	1985-09-24	24	9	1985	3083180	3083180	OCCURRENCE	Bioversity		3096311				CC_BY_4_0		C. A. Cid Ferreira		native	2025-01-31T19:23:49.133Z
9570	1304630015	07044577-bd82-4089-9f3a-f4a9d2170b2e	2e15ee35-9484-42bb-80b9-f49cafcd3d42	Plantae	Tracheophyta	Magnoliopsida	Ericales	Lecythidaceae	Bertholletia	Bertholletia excelsa		SPECIES	Bertholletia nobilis Miers	Bertholletia nobilis		BR		Par	PRESENT		fee3882f-5360-4f01-a1ca-767c48fa629c		NA	NA		NA		NA	NA	1828-03-24	24	3	1828	3083181	3083180	OCCURRENCE	Bioversity		3121380				CC_BY_4_0		W. J. Burchell			2025-01-31T19:23:54.440Z
9571	1300481928	07044577-bd82-4089-9f3a-f4a9d2170b2e	387bc235-92cb-4dd7-9f6c-ae05f4b2a9af	Plantae	Tracheophyta	Magnoliopsida	Ericales	Lecythidaceae	Bertholletia	Bertholletia excelsa		SPECIES	Bertholletia excelsa Bonpl.	Bertholletia excelsa		CO	Bocas del Amacayacu. En madrevieja al costado occidental del Ro Amacayacu, 1 km arriba de la boca.	Amazonas	PRESENT		fee3882f-5360-4f01-a1ca-767c48fa629c	3.83333	-70.3333	NA		NA		NA	NA	1993-02-25	25	2	1993	3083180	3083180	OCCURRENCE	K		163693				CC_BY_4_0		Madrin, Santiago.			2025-01-31T19:24:29.228Z
9572	1304584882	07044577-bd82-4089-9f3a-f4a9d2170b2e	3ce120f0-ba89-4aeb-81ab-f64a62561d52	Plantae	Tracheophyta	Magnoliopsida	Ericales	Lecythidaceae	Bertholletia	Bertholletia excelsa		SPECIES	Bertholletia excelsa Bonpl.	Bertholletia excelsa		BO	Rio Abua, 3 km above confluence of Rio Negro, south bank.	Pando	PRESENT		fee3882f-5360-4f01-a1ca-767c48fa629c	-9.68333	-65.3833	NA		NA		NA	NA	1968-11-16	16	11	1968	3083180	3083180	OCCURRENCE	Bioversity		3075262				CC_BY_4_0		G. T. Prance		native	2025-01-31T19:24:42.470Z
9573	1304604513	07044577-bd82-4089-9f3a-f4a9d2170b2e	4c7ce17e-69cb-49cc-850f-68a09a6cad11	Plantae	Tracheophyta	Magnoliopsida	Ericales	Lecythidaceae	Bertholletia	Bertholletia excelsa		SPECIES	Bertholletia excelsa Bonpl.	Bertholletia excelsa		SR			PRESENT		fee3882f-5360-4f01-a1ca-767c48fa629c	4	-57.5	NA		NA		NA	NA	1924-03-11	11	3	1924	3083180	3083180	OCCURRENCE	Bioversity		3095341				CC_BY_4_0		B. W.		native	2025-01-31T19:25:27.692Z
9574	1304578241	07044577-bd82-4089-9f3a-f4a9d2170b2e	4c7ebd5c-7096-4cb9-a9cb-1a4ef7e4a9d3	Plantae	Tracheophyta	Magnoliopsida	Ericales	Lecythidaceae	Bertholletia	Bertholletia excelsa		SPECIES	Bertholletia excelsa Bonpl.	Bertholletia excelsa		BO	Along Rio Madre de Dios, 2 km W of Humaita.	Pando	PRESENT		fee3882f-5360-4f01-a1ca-767c48fa629c	-12.0167	-68.2833	NA		NA		NA	NA	1985-08-31	31	8	1985	3083180	3083180	OCCURRENCE	Bioversity		3068570				CC_BY_4_0		M. H. Nee		native	2025-01-31T19:25:25.928Z
9575	1304606776	07044577-bd82-4089-9f3a-f4a9d2170b2e	576747aa-efab-4fdd-b38a-a1dda06d7048	Plantae	Tracheophyta	Magnoliopsida	Ericales	Lecythidaceae	Bertholletia	Bertholletia excelsa		SPECIES	Bertholletia excelsa Bonpl.	Bertholletia excelsa		BR	BR 163, km 1305, vicinity of Igarap Jos Preto.	Par	PRESENT		fee3882f-5360-4f01-a1ca-767c48fa629c	-5.5	-55.5	NA		NA		NA	NA	1977-11-22	22	11	1977	3083180	3083180	OCCURRENCE	Bioversity		3097613				CC_BY_4_0		G. T. Prance		native	2025-01-31T19:25:55.878Z
9576	1304607124	07044577-bd82-4089-9f3a-f4a9d2170b2e	4ee1e7a9-d6ca-429f-8291-5e708d5a7873	Plantae	Tracheophyta	Magnoliopsida	Ericales	Lecythidaceae	Bertholletia	Bertholletia excelsa		SPECIES	Bertholletia excelsa Bonpl.	Bertholletia excelsa		PE	Los Amigos field station, on the Madre de Dios River near mouth of the Los Amigos River. Plataforma Trail.	Madre de Dios	PRESENT		fee3882f-5360-4f01-a1ca-767c48fa629c	-12.5667	-70.1	NA		NA		NA	NA	2003-08-01	1	8	2003	3083180	3083180	OCCURRENCE	Bioversity		3097990				CC_BY_4_0		S. A. Mori		native	2025-01-31T19:25:35.329Z
9577	1300481917	07044577-bd82-4089-9f3a-f4a9d2170b2e	5a48f51e-69b8-4a15-b21e-c3c2968ba22b	Plantae	Tracheophyta	Magnoliopsida	Ericales	Lecythidaceae	Bertholletia	Bertholletia excelsa		SPECIES	Bertholletia excelsa Bonpl.	Bertholletia excelsa		BR	15 km east of Manaus	Amazonas	PRESENT		fee3882f-5360-4f01-a1ca-767c48fa629c	3.08333	-59.9	NA		NA		NA	NA	1981-06-14	14	6	1981	3083180	3083180	OCCURRENCE	K		163683				CC_BY_4_0		Lowe, J.			2025-01-31T19:25:57.996Z
9578	1302636387	07044577-bd82-4089-9f3a-f4a9d2170b2e	68113103-e0d0-4bfc-8c2d-976835052f34	Plantae	Tracheophyta	Magnoliopsida	Ericales	Lecythidaceae	Bertholletia	Bertholletia excelsa		SPECIES	Bertholletia excelsa Bonpl.	Bertholletia excelsa		BR		Par	PRESENT		fee3882f-5360-4f01-a1ca-767c48fa629c	-4	-53	NA		NA		NA	NA			NA	NA	3083180	3083180	OCCURRENCE	Bioversity		2415683	612396			CC_BY_4_0		B. E. Dahlgren & E. Sella		native	2025-01-31T19:26:34.722Z
9579	1304622733	07044577-bd82-4089-9f3a-f4a9d2170b2e	6432deba-8cc1-44a3-ac26-0cde3aff0282	Plantae	Tracheophyta	Magnoliopsida	Ericales	Lecythidaceae	Bertholletia	Bertholletia excelsa		SPECIES	Bertholletia excelsa Bonpl.	Bertholletia excelsa		CU	Santa Cruz de los Pinos, Retiro	Pinar del Ro	PRESENT		fee3882f-5360-4f01-a1ca-767c48fa629c		NA	NA		NA		NA	NA	1924-03-05	5	3	1924	3083180	3083180	OCCURRENCE	Bioversity		3113951				CC_BY_4_0		E. L. Ekman		native	2025-01-31T19:26:26.111Z
9580	1304622732	07044577-bd82-4089-9f3a-f4a9d2170b2e	81d5427c-65e1-416b-a0f2-e2c838e8a545	Plantae	Tracheophyta	Magnoliopsida	Ericales	Lecythidaceae	Bertholletia	Bertholletia excelsa		SPECIES	Bertholletia excelsa Bonpl.	Bertholletia excelsa		BR	Km 1056, BR 163, Cuiab-Santarm.	Par	PRESENT		fee3882f-5360-4f01-a1ca-767c48fa629c		NA	NA		NA		NA	NA	1977-11-14	14	11	1977	3083180	3083180	OCCURRENCE	Bioversity		3113960				CC_BY_4_0		G. T. Prance		native	2025-01-31T19:27:41.426Z
9581	1300365968	07044577-bd82-4089-9f3a-f4a9d2170b2e	931a0ab4-2afc-4a94-ba02-5742a8f0cbdb	Plantae	Tracheophyta	Magnoliopsida	Ericales	Lecythidaceae	Bertholletia	Bertholletia excelsa		SPECIES	Bertholletia excelsa Bonpl.	Bertholletia excelsa		AU			PRESENT		fee3882f-5360-4f01-a1ca-767c48fa629c		NA	NA		NA		NA	NA			NA	NA	3083180	3083180	OCCURRENCE	AVH		42564				CC_BY_4_0		Martius, C.?			2025-01-31T19:28:31.244Z
9582	1302637311	07044577-bd82-4089-9f3a-f4a9d2170b2e	96c0c1aa-5c22-4033-87ac-5ed5e43c0f2e	Plantae	Tracheophyta	Magnoliopsida	Ericales	Lecythidaceae	Bertholletia	Bertholletia excelsa		SPECIES	Bertholletia excelsa Bonpl.	Bertholletia excelsa		GY			PRESENT		fee3882f-5360-4f01-a1ca-767c48fa629c	5	-59	NA		NA		NA	NA			NA	NA	3083180	3083180	OCCURRENCE	Bioversity		2415673				CC_BY_4_0		A. C. Smith		native	2025-01-31T19:28:32.202Z
9583	1302676930	07044577-bd82-4089-9f3a-f4a9d2170b2e	aaeef39f-74d1-42ac-a081-a07672630a54	Plantae	Tracheophyta	Magnoliopsida	Ericales	Lecythidaceae	Bertholletia	Bertholletia excelsa		SPECIES	Bertholletia excelsa Bonpl.	Bertholletia excelsa		BR	Brasil. Par. BR-163, km 1004, Cuiab-Santarm.	Par	PRESENT		fee3882f-5360-4f01-a1ca-767c48fa629c		NA	NA		NA		NA	NA	1977-11-14	14	11	1977	3083180	3083180	OCCURRENCE	Bioversity		2456376	134768			CC_BY_4_0		Prance, G.T.		native	2025-01-31T19:29:32.172Z
9584	1302676837	07044577-bd82-4089-9f3a-f4a9d2170b2e	bfc9998e-2f3f-48a8-803d-2733e2b7a7a8	Plantae	Tracheophyta	Magnoliopsida	Ericales	Lecythidaceae	Bertholletia	Bertholletia excelsa		SPECIES	Bertholletia excelsa Bonpl.	Bertholletia excelsa		BR	Brasil. Par. Rio Tapajos. Regio das cach. inferiores, Pimental.	Par	PRESENT		fee3882f-5360-4f01-a1ca-767c48fa629c		NA	NA		NA		NA	NA	1919-12-22	22	12	1919	3083180	3083180	OCCURRENCE	Bioversity		2456372	136169			CC_BY_4_0		Ducke, A.		native	2025-01-31T19:30:10.882Z
9585	1304604918	07044577-bd82-4089-9f3a-f4a9d2170b2e	c7d35fb9-7e39-47ba-b382-bef4b4947bba	Plantae	Tracheophyta	Magnoliopsida	Ericales	Lecythidaceae	Bertholletia	Bertholletia excelsa		SPECIES	Bertholletia excelsa Bonpl.	Bertholletia excelsa		BR	Rio Solimes. Vicinity of Coari.	Amazonas	PRESENT		fee3882f-5360-4f01-a1ca-767c48fa629c	-4.08333	-63.15	NA		NA		NA	NA	1977-02-15	15	2	1977	3083180	3083180	OCCURRENCE	Bioversity		3095727				CC_BY_4_0		S. A. Mori		native	2025-01-31T19:30:27.014Z
9586	1302651327	07044577-bd82-4089-9f3a-f4a9d2170b2e	c05bff97-57a9-4a88-b6b6-6309a85c79c1	Plantae	Tracheophyta	Magnoliopsida	Ericales	Lecythidaceae	Bertholletia	Bertholletia excelsa		SPECIES	Bertholletia excelsa Bonpl.	Bertholletia excelsa		BR		Par√°	PRESENT		fee3882f-5360-4f01-a1ca-767c48fa629c	-13.0431	-56.1558	NA		NA		NA	NA	2006-01-01	1	1	2006	3083180	3083180	OCCURRENCE	Bioversity		2431053	224171			CC_BY_4_0		Oliveira, D.R.; Seu Z√© Bacabal		native	2025-01-31T19:30:10.256Z
9587	1304588831	07044577-bd82-4089-9f3a-f4a9d2170b2e	da0fc953-18c6-4210-b0e9-bc686718893e	Plantae	Tracheophyta	Magnoliopsida	Ericales	Lecythidaceae	Bertholletia	Bertholletia excelsa		SPECIES	Bertholletia excelsa Bonpl.	Bertholletia excelsa		BR	Manaus.	Amazonas	PRESENT		fee3882f-5360-4f01-a1ca-767c48fa629c	-3.10194	-60.025	NA		NA		NA	NA			NA	NA	3083180	3083180	OCCURRENCE	Bioversity		3079324				CC_BY_4_0		G. T. Prance		native	2025-01-31T19:30:55.953Z
9588	1304622749	07044577-bd82-4089-9f3a-f4a9d2170b2e	ed9b56b6-115b-41ff-85b9-8ab1cc6f79cf	Plantae	Tracheophyta	Magnoliopsida	Ericales	Lecythidaceae	Bertholletia	Bertholletia excelsa		SPECIES	Bertholletia excelsa Bonpl.	Bertholletia excelsa		GY	Basin of Shodikar Creek (Essequibo tributary).		PRESENT		fee3882f-5360-4f01-a1ca-767c48fa629c		NA	NA		NA		NA	NA			NA	NA	3083180	3083180	OCCURRENCE	Bioversity		3113970				CC_BY_4_0		A. C. Smith		native	2025-01-31T19:31:29.110Z
9589	1304605167	07044577-bd82-4089-9f3a-f4a9d2170b2e	fef6b30a-28ea-44e9-9559-8c5c50290088	Plantae	Tracheophyta	Magnoliopsida	Ericales	Lecythidaceae	Bertholletia	Bertholletia excelsa		SPECIES	Bertholletia excelsa Bonpl.	Bertholletia excelsa		BR	Rosa de Maio, colnea Sto. Antnio.	Amazonas	PRESENT		fee3882f-5360-4f01-a1ca-767c48fa629c	-3.13333	-68.0167	NA		NA		NA	NA	1975-11-25	25	11	1975	3083180	3083180	OCCURRENCE	Bioversity		3095971				CC_BY_4_0		O. P. Monteiro		native	2025-01-31T19:31:44.007Z
9590	1304598115	07044577-bd82-4089-9f3a-f4a9d2170b2e	02b074e8-cb3b-48e0-84ed-eae421bcfc85	Plantae	Tracheophyta	Magnoliopsida	Ericales	Lecythidaceae	Bertholletia	Bertholletia excelsa		SPECIES	Bertholletia excelsa Bonpl.	Bertholletia excelsa		BR	Xingu River. Assurini Indians	Par	PRESENT		fee3882f-5360-4f01-a1ca-767c48fa629c	-1.62694	-48.9017	NA		NA		NA	NA	1986-06-14	14	6	1986	3083180	3083180	OCCURRENCE	Bioversity		3088756				CC_BY_4_0		W. L. Bale		native	2025-01-31T19:20:39.102Z
9591	1304754175	07044577-bd82-4089-9f3a-f4a9d2170b2e	0b38ac68-4696-4a5d-ae57-bc597da2b6d6	Plantae	Tracheophyta	Magnoliopsida	Ericales	Lecythidaceae	Bertholletia	Bertholletia excelsa		SPECIES	Bertholletia nobilis Miers	Bertholletia nobilis		BR			PRESENT		fee3882f-5360-4f01-a1ca-767c48fa629c		NA	NA		NA		NA	NA			NA	NA	3083181	3083180	OCCURRENCE	USDA_NPGS_GRIN		3246161	PI 38191			CC_BY_4_0					2025-01-31T19:21:29.857Z
9592	1304594662	07044577-bd82-4089-9f3a-f4a9d2170b2e	0bfe73e4-b8e0-4b51-810f-7d9f702adf3d	Plantae	Tracheophyta	Magnoliopsida	Ericales	Lecythidaceae	Bertholletia	Bertholletia excelsa		SPECIES	Bertholletia excelsa Bonpl.	Bertholletia excelsa		BR	rea particular de preservao ambiental, delimitada pelo Parque Estadual Cristalino e lepos Rios Teles Pires e Cristalino.	Mato Grosso	PRESENT		fee3882f-5360-4f01-a1ca-767c48fa629c	-9.54056	-55.8856	NA		NA		NA	NA	2006-09-28	28	9	2006	3083180	3083180	OCCURRENCE	Bioversity		3085307				CC_BY_4_0		D. Sasaki		native	2025-01-31T19:21:34.169Z
9593	1304622715	07044577-bd82-4089-9f3a-f4a9d2170b2e	2fc80fff-80f5-4dfa-be94-c7364a32c202	Plantae	Tracheophyta	Magnoliopsida	Ericales	Lecythidaceae	Bertholletia	Bertholletia excelsa		SPECIES	Bertholletia excelsa Bonpl.	Bertholletia excelsa		TT	Trinidad		PRESENT		fee3882f-5360-4f01-a1ca-767c48fa629c		NA	NA		NA		NA	NA			NA	NA	3083180	3083180	OCCURRENCE	Bioversity		3113953				CC_BY_4_0		W. E. Broadway		native	2025-01-31T19:23:57.316Z
9594	1304605165	07044577-bd82-4089-9f3a-f4a9d2170b2e	2fedc969-ee89-48c5-aca8-ccf0eb5a5ccc	Plantae	Tracheophyta	Magnoliopsida	Ericales	Lecythidaceae	Bertholletia	Bertholletia excelsa		SPECIES	Bertholletia excelsa Bonpl.	Bertholletia excelsa		BR	Compania de Plantaes, km 12, estrada do Aleixo.	Amazonas	PRESENT		fee3882f-5360-4f01-a1ca-767c48fa629c	-3.13333	-68.0167	NA		NA		NA	NA	1974-10-28	28	10	1974	3083180	3083180	OCCURRENCE	Bioversity		3095976				CC_BY_4_0		G. T. Prance		native	2025-01-31T19:24:00.447Z
9595	1304201314	07044577-bd82-4089-9f3a-f4a9d2170b2e	30af8b4b-6104-4773-8dca-59f99930bc37	Plantae	Tracheophyta	Magnoliopsida	Ericales	Lecythidaceae	Bertholletia	Bertholletia excelsa		SPECIES	Bertholletia excelsa Bonpl.	Bertholletia excelsa					PRESENT		fee3882f-5360-4f01-a1ca-767c48fa629c		NA	NA		NA		NA	NA			NA	NA	3083180	3083180	OCCURRENCE	Bioversity		2647886	469113			CC_BY_4_0					2025-01-31T19:24:00.239Z
9596	1304585095	07044577-bd82-4089-9f3a-f4a9d2170b2e	3e59413a-d207-44d9-866a-d65ec6b7d15a	Plantae	Tracheophyta	Magnoliopsida	Ericales	Lecythidaceae	Bertholletia	Bertholletia excelsa		SPECIES	Bertholletia excelsa Bonpl.	Bertholletia excelsa		BR	Monte Dourado, Rio Jari.	Par	PRESENT		fee3882f-5360-4f01-a1ca-767c48fa629c	-0.716667	-52.5167	NA		NA		NA	NA			NA	NA	3083180	3083180	OCCURRENCE	Bioversity		3075480				CC_BY_4_0		R. A. Moore		native	2025-01-31T19:24:44.244Z
9597	1304608905	07044577-bd82-4089-9f3a-f4a9d2170b2e	4163ff23-86bd-4f91-bd9e-4610c7bae0af	Plantae	Tracheophyta	Magnoliopsida	Ericales	Lecythidaceae	Bertholletia	Bertholletia excelsa		SPECIES	Bertholletia excelsa Bonpl.	Bertholletia excelsa		BR	Environs de Rio Branco	Acre	PRESENT		fee3882f-5360-4f01-a1ca-767c48fa629c	-9.96667	-67.8	NA		NA		NA	NA			NA	NA	3083180	3083180	OCCURRENCE	Bioversity		3099765				CC_BY_4_0		L. Ak Assi		native	2025-01-31T19:24:56.287Z
9598	1304582436	07044577-bd82-4089-9f3a-f4a9d2170b2e	63ffb504-b575-430b-8c5d-542e68a9c5b5	Plantae	Tracheophyta	Magnoliopsida	Ericales	Lecythidaceae	Bertholletia	Bertholletia excelsa		SPECIES	Bertholletia excelsa Bonpl.	Bertholletia excelsa		BO	Siete Cielos, Rio Manupare.	La Paz	PRESENT		fee3882f-5360-4f01-a1ca-767c48fa629c	-12.45	-67.6167	NA		NA		NA	NA	1987-06-04	4	6	1987	3083180	3083180	OCCURRENCE	Bioversity		3072827				CC_BY_4_0		J. C. Solomon		native	2025-01-31T19:26:30.888Z
[truncated: 309,505+ more rows]
[truncated: 1 more columns]
