# Supplementary material for: An atlas of plant selenium metabolism
Source: New Phytol. 2026 Mar 16;250(4):2041–60. doi: 10.1111/nph.71087 (PMC13103439; doi:10.1111/nph.71087)
Supplement: Supplementary file 11 — Table S10 Source data for Fig. 5, retrieved for the most part from www.ionomicshub.work courtesy of Dr Ivan Baxter and Prof. David Salt. [file NPH-250-2041-s010.xlsx]

## Sheet: About Table S10
	New Phytologist Supporting Information Article title: “An Atlas of plant selenium metabolism” Authors: Jeroen van der Woude, Mark G. M. Aarts, Michela Schiavon & Antony van der Ent Article acceptance date: 14 February 2026
	Table S7. Source data for Fig. 5. A similar data analysis method is applied as with Table S6, but part of the input data for this table was retrieved from the website ionomicshub.work, which was recently brought back from years of inactivity. Much thanks to dr. Ivan Baxter and prof. David Salt for providing this elaborate database of plant ionome data. Ionomics data of Arabidopsis thaliana (Campo…
	Literature sources linked to the data in this datasheet
	Asaro A, Ziegler G, Ziyomo C, Hoekenga OA, Dilkes BP, Baxter I. 2016. The interaction of genotype and environment determines variation in the maize kernel ionome. G3: Genes, Genomes, Genetics 6: 4175–4183.
	Campos ACAL, van Dijk WFA, Ramakrishna P, Giles T, Korte P, Douglas A, Smith P, Salt DE. 2021. 1,135 ionomes reveal the global pattern of leaf and seed mineral nutrient and trace element diversity in Arabidopsis thaliana. Plant Journal 106: 536–554.
	Fikas AA, Dilkes BP, Baxter I. 2019. Multivariate analysis reveals environmental and genetic determinants of element covariation in the maize grain ionome. Plant Direct 3: 1–15.
	Hacisalihoglu G, Settles AM. 2017. Quantification of seed ionome variation in 90 diverse soybean (Glycine max) lines. Journal of Plant Nutrition 40: 2808–2817.
	Smith KE, Zhou M, Flis P, Jones DH, Bishopp A, Yant L. 2024. The evolution of the duckweed ionome mirrors losses in structural complexity. Annals of Botany 133: 997–1006.
	Thomas CL, Alcock TD, Graham NS, Hayden R, Matterson S, Wilson L, Young SD, Dupuy LX, White PJ, Hammond JP, et al. 2016. Root morphology and seed and leaf ionomic traits in a Brassica napus L. diversity panel show wide phenotypic variation and are characteristic of crop habit. BMC Plant Biology 16: 1–18.

## Sheet: Table S10
	source	year	paper	order	family	genus	epithet	species	common_name	location	country	field_lab	Se_plant	publication	note	Se_leaf	entry	plant	cultivation	machine	method	replicates	tissue	ecotype_variety	Mo_leaf	S_leaf	Mo_substrate	Mo_seed	S_seed	Se_seed	year_sample	Ca_plant	Fe_plant	K_plant	Mg_plant	Mn_plant	P_plant	Cu_leaf	Zn_leaf	Zn_seed	P_seed	Ni_leaf	Ni_seed	Al_leaf	B_leaf	Ca_leaf	Cd_leaf	Co_leaf	Fe_leaf
66349	2016_Thomas	2016	Root morphology and seed and leaf ionomic traits in a Brassica napus L. diversity panel show wide phenotypic variation and are characteristic of crop habit	NA	NA	NA	NA	Brassica napus	NA	NA	NA	Greenhouse	NA	NA	NA	0.06726	1	1	Soil	ICP-AES	digestion	NA	leaf	Alesi	0.4813	7019	NA	1.37	5716	NA	NA	NA	NA	NA	NA	NA	NA	2.223	35.89	51.41	8685	NA	NA	9.12	12.09	9353	0.1541	NA	63.46
66350	2016_Thomas	2016	Root morphology and seed and leaf ionomic traits in a Brassica napus L. diversity panel show wide phenotypic variation and are characteristic of crop habit	NA	NA	NA	NA	Brassica napus	NA	NA	NA	Greenhouse	NA	NA	NA	0.05157	2	2	Soil	ICP-AES	digestion	NA	leaf	Remy	0.3054	6569	NA	1.31	4438	NA	NA	NA	NA	NA	NA	NA	NA	2.147	33.55	40.35	8490	NA	NA	8.55	11.46	9979	0.1783	NA	56.51
66351	2016_Thomas	2016	Root morphology and seed and leaf ionomic traits in a Brassica napus L. diversity panel show wide phenotypic variation and are characteristic of crop habit	NA	NA	NA	NA	Brassica napus	NA	NA	NA	Greenhouse	NA	NA	NA	0.01532	3	3	Soil	ICP-AES	digestion	NA	leaf	Robust	0.3884	6730	NA	0.87	6022	NA	NA	NA	NA	NA	NA	NA	NA	2.065	29.3	44.44	8534	NA	NA	12.57	10.64	8866	0.1176	NA	62.89
66352	2016_Thomas	2016	Root morphology and seed and leaf ionomic traits in a Brassica napus L. diversity panel show wide phenotypic variation and are characteristic of crop habit	NA	NA	NA	NA	Brassica napus	NA	NA	NA	Greenhouse	NA	NA	NA	0.04161	4	4	Soil	ICP-AES	digestion	NA	leaf	Alaska	0.3192	5213	NA	1.01	6373	NA	NA	NA	NA	NA	NA	NA	NA	2.32	29.08	39.55	9982	NA	NA	9.9	12.89	9282	0.1333	NA	59.61
66353	2016_Thomas	2016	Root morphology and seed and leaf ionomic traits in a Brassica napus L. diversity panel show wide phenotypic variation and are characteristic of crop habit	NA	NA	NA	NA	Brassica napus	NA	NA	NA	Greenhouse	NA	NA	NA	0.0755	5	5	Soil	ICP-AES	digestion	NA	leaf	Pirola	0.4099	6727	NA	1.22	4289	NA	NA	NA	NA	NA	NA	NA	NA	2.319	36.61	44.27	9230	NA	NA	8.92	14.14	10882	0.1676	NA	68.07
66354	2016_Thomas	2016	Root morphology and seed and leaf ionomic traits in a Brassica napus L. diversity panel show wide phenotypic variation and are characteristic of crop habit	NA	NA	NA	NA	Brassica napus	NA	NA	NA	Greenhouse	NA	NA	NA	0.04931	6	6	Soil	ICP-AES	digestion	NA	leaf	Milena	0.4749	6681	NA	1.21	5267	NA	NA	NA	NA	NA	NA	NA	NA	2.206	36.25	49.7	8974	NA	NA	8.99	12.55	10297	0.1835	NA	62.2
66355	2016_Thomas	2016	Root morphology and seed and leaf ionomic traits in a Brassica napus L. diversity panel show wide phenotypic variation and are characteristic of crop habit	NA	NA	NA	NA	Brassica napus	NA	NA	NA	Greenhouse	NA	NA	NA	0.08926	7	7	Soil	ICP-AES	digestion	NA	leaf	Allure	0.5399	6161	NA	1.66	4266	NA	NA	NA	NA	NA	NA	NA	NA	2.425	31.97	43.09	9794	NA	NA	9.79	14.1	11111	0.178	NA	69.24
66356	2016_Thomas	2016	Root morphology and seed and leaf ionomic traits in a Brassica napus L. diversity panel show wide phenotypic variation and are characteristic of crop habit	NA	NA	NA	NA	Brassica napus	NA	NA	NA	Greenhouse	NA	NA	NA	0.05011	8	8	Soil	ICP-AES	digestion	NA	leaf	Agalon	0.3818	6318	NA	1.09	4968	NA	NA	NA	NA	NA	NA	NA	NA	2.654	32.04	37.58	8520	NA	NA	9.9	15.68	10734	0.1699	NA	67.26
66357	2016_Thomas	2016	Root morphology and seed and leaf ionomic traits in a Brassica napus L. diversity panel show wide phenotypic variation and are characteristic of crop habit	NA	NA	NA	NA	Brassica napus	NA	NA	NA	Greenhouse	NA	NA	NA	0.0465	9	9	Soil	ICP-AES	digestion	NA	leaf	K615	0.5243	6576	NA	1.02	7155	NA	NA	NA	NA	NA	NA	NA	NA	2.414	37.94	30.84	8919	NA	NA	9.4	11.75	10777	0.2246	NA	60.87
66358	2016_Thomas	2016	Root morphology and seed and leaf ionomic traits in a Brassica napus L. diversity panel show wide phenotypic variation and are characteristic of crop habit	NA	NA	NA	NA	Brassica napus	NA	NA	NA	Greenhouse	NA	NA	NA	0.08643	10	10	Soil	ICP-AES	digestion	NA	leaf	Picasso	0.4782	6609	NA	1.11	6128	NA	NA	NA	NA	NA	NA	NA	NA	2.374	31.18	39.07	9647	NA	NA	6.56	12.34	8807	0.1213	NA	54.57
66359	2016_Thomas	2016	Root morphology and seed and leaf ionomic traits in a Brassica napus L. diversity panel show wide phenotypic variation and are characteristic of crop habit	NA	NA	NA	NA	Brassica napus	NA	NA	NA	Greenhouse	NA	NA	NA	0.05612	11	11	Soil	ICP-AES	digestion	NA	leaf	Lord	0.656	7396	NA	1.5	4674	NA	NA	NA	NA	NA	NA	NA	NA	2.387	31.39	34.03	8295	NA	NA	8.33	13.61	9210	0.1084	NA	62.73
66360	2016_Thomas	2016	Root morphology and seed and leaf ionomic traits in a Brassica napus L. diversity panel show wide phenotypic variation and are characteristic of crop habit	NA	NA	NA	NA	Brassica napus	NA	NA	NA	Greenhouse	NA	NA	NA	0.04784	12	12	Soil	ICP-AES	digestion	NA	leaf	KW3077	0.5116	6143	NA	1.68	4940	NA	NA	NA	NA	NA	NA	NA	NA	2.123	28.64	42.22	10783	NA	NA	13.74	10.19	11983	0.1317	NA	66.64
66361	2016_Thomas	2016	Root morphology and seed and leaf ionomic traits in a Brassica napus L. diversity panel show wide phenotypic variation and are characteristic of crop habit	NA	NA	NA	NA	Brassica napus	NA	NA	NA	Greenhouse	NA	NA	NA	0.03302	13	13	Soil	ICP-AES	digestion	NA	leaf	Rodeo	0.3674	6716	NA	1.44	4395	NA	NA	NA	NA	NA	NA	NA	NA	1.935	31.68	43.62	8532	NA	NA	11.76	12.26	9914	0.1694	NA	58.08
66362	2016_Thomas	2016	Root morphology and seed and leaf ionomic traits in a Brassica napus L. diversity panel show wide phenotypic variation and are characteristic of crop habit	NA	NA	NA	NA	Brassica napus	NA	NA	NA	Greenhouse	NA	NA	NA	0.04307	14	14	Soil	ICP-AES	digestion	NA	leaf	Rapid	0.5044	6454	NA	1.42	4588	NA	NA	NA	NA	NA	NA	NA	NA	2.713	32.55	39.05	9556	NA	NA	10.69	12.2	8879	0.1359	NA	67.8
66363	2016_Thomas	2016	Root morphology and seed and leaf ionomic traits in a Brassica napus L. diversity panel show wide phenotypic variation and are characteristic of crop habit	NA	NA	NA	NA	Brassica napus	NA	NA	NA	Greenhouse	NA	NA	NA	0.0481	15	15	Soil	ICP-AES	digestion	NA	leaf	Boston	0.2797	6932	NA	1.18	6784	NA	NA	NA	NA	NA	NA	NA	NA	1.975	31.74	44.71	9783	NA	NA	10.87	9.92	9994	0.1538	NA	59.48
66364	2016_Thomas	2016	Root morphology and seed and leaf ionomic traits in a Brassica napus L. diversity panel show wide phenotypic variation and are characteristic of crop habit	NA	NA	NA	NA	Brassica napus	NA	NA	NA	Greenhouse	NA	NA	NA	0.05043	16	16	Soil	ICP-AES	digestion	NA	leaf	Escort	0.3524	5373	NA	1.45	7245	NA	NA	NA	NA	NA	NA	NA	NA	1.776	27.69	52.05	8649	NA	NA	6.25	9.53	10971	0.1591	NA	57.31
66365	2016_Thomas	2016	Root morphology and seed and leaf ionomic traits in a Brassica napus L. diversity panel show wide phenotypic variation and are characteristic of crop habit	NA	NA	NA	NA	Brassica napus	NA	NA	NA	Greenhouse	NA	NA	NA	0.06478	17	17	Soil	ICP-AES	digestion	NA	leaf	Montego	0.4324	6370	NA	1.06	4167	NA	NA	NA	NA	NA	NA	NA	NA	2.166	33.61	47.59	8899	NA	NA	10.49	16.76	10532	0.1116	NA	56.91
66366	2016_Thomas	2016	Root morphology and seed and leaf ionomic traits in a Brassica napus L. diversity panel show wide phenotypic variation and are characteristic of crop habit	NA	NA	NA	NA	Brassica napus	NA	NA	NA	Greenhouse	NA	NA	NA	-0.02146	18	18	Soil	ICP-AES	digestion	NA	leaf	Pacific	0.2342	6746	NA	1.16	8892	NA	NA	NA	NA	NA	NA	NA	NA	2.564	33.65	54.55	8919	NA	NA	7.51	10.46	6380	0.0953	NA	64.15
66367	2016_Thomas	2016	Root morphology and seed and leaf ionomic traits in a Brassica napus L. diversity panel show wide phenotypic variation and are characteristic of crop habit	NA	NA	NA	NA	Brassica napus	NA	NA	NA	Greenhouse	NA	NA	NA	0.15051	19	19	Soil	ICP-AES	digestion	NA	leaf	Savannah	0.5425	5493	NA	1.78	3182	NA	NA	NA	NA	NA	NA	NA	NA	2.108	26.1	38.8	10077	NA	NA	10	11.4	12098	0.1508	NA	59.89
66368	2016_Thomas	2016	Root morphology and seed and leaf ionomic traits in a Brassica napus L. diversity panel show wide phenotypic variation and are characteristic of crop habit	NA	NA	NA	NA	Brassica napus	NA	NA	NA	Greenhouse	NA	NA	NA	0.04371	20	20	Soil	ICP-AES	digestion	NA	leaf	Missouri	0.6177	7316	NA	1.53	5174	NA	NA	NA	NA	NA	NA	NA	NA	2.098	33.8	49.83	10737	NA	NA	6.73	14.63	12912	0.1633	NA	65.69
66369	2016_Thomas	2016	Root morphology and seed and leaf ionomic traits in a Brassica napus L. diversity panel show wide phenotypic variation and are characteristic of crop habit	NA	NA	NA	NA	Brassica napus	NA	NA	NA	Greenhouse	NA	NA	NA	0.05876	21	21	Soil	ICP-AES	digestion	NA	leaf	Manitoba	0.421	6525	NA	0.97	5477	NA	NA	NA	NA	NA	NA	NA	NA	2.417	36.76	56.58	8532	NA	NA	10.31	13.99	11507	0.1968	NA	60.37
66370	2016_Thomas	2016	Root morphology and seed and leaf ionomic traits in a Brassica napus L. diversity panel show wide phenotypic variation and are characteristic of crop habit	NA	NA	NA	NA	Brassica napus	NA	NA	NA	Greenhouse	NA	NA	NA	0.09409	22	22	Soil	ICP-AES	digestion	NA	leaf	Ladoga	0.5838	6726	NA	1.44	5347	NA	NA	NA	NA	NA	NA	NA	NA	2.395	38.61	45.5	9735	NA	NA	4.77	9.62	10454	0.2131	NA	63.5
66371	2016_Thomas	2016	Root morphology and seed and leaf ionomic traits in a Brassica napus L. diversity panel show wide phenotypic variation and are characteristic of crop habit	NA	NA	NA	NA	Brassica napus	NA	NA	NA	Greenhouse	NA	NA	NA	0.05352	23	23	Soil	ICP-AES	digestion	NA	leaf	Atlantic	0.6733	6371	NA	1.57	4053	NA	NA	NA	NA	NA	NA	NA	NA	2.249	36.64	39.21	9516	NA	NA	8.25	10.16	11691	0.2276	NA	72.05
66372	2016_Thomas	2016	Root morphology and seed and leaf ionomic traits in a Brassica napus L. diversity panel show wide phenotypic variation and are characteristic of crop habit	NA	NA	NA	NA	Brassica napus	NA	NA	NA	Greenhouse	NA	NA	NA	0.08829	24	24	Soil	ICP-AES	digestion	NA	leaf	Cooper	0.3151	5306	NA	1.22	5286	NA	NA	NA	NA	NA	NA	NA	NA	2.599	32.59	49.72	8367	NA	NA	7.31	11.89	9242	0.1542	NA	67.13
66373	2016_Thomas	2016	Root morphology and seed and leaf ionomic traits in a Brassica napus L. diversity panel show wide phenotypic variation and are characteristic of crop habit	NA	NA	NA	NA	Brassica napus	NA	NA	NA	Greenhouse	NA	NA	NA	0.04017	25	25	Soil	ICP-AES	digestion	NA	leaf	Licapo	0.3573	5479	NA	1.18	8378	NA	NA	NA	NA	NA	NA	NA	NA	1.434	26.27	61.12	9278	NA	NA	8.84	10.28	7611	0.1383	NA	47.47
66374	2016_Thomas	2016	Root morphology and seed and leaf ionomic traits in a Brassica napus L. diversity panel show wide phenotypic variation and are characteristic of crop habit	NA	NA	NA	NA	Brassica napus	NA	NA	NA	Greenhouse	NA	NA	NA	0.10365	26	26	Soil	ICP-AES	digestion	NA	leaf	Capitol	0.7914	6707	NA	1.53	4861	NA	NA	NA	NA	NA	NA	NA	NA	2.321	29.35	45.07	9882	NA	NA	11.2	12.08	10776	0.1697	NA	63.9
66375	2016_Thomas	2016	Root morphology and seed and leaf ionomic traits in a Brassica napus L. diversity panel show wide phenotypic variation and are characteristic of crop habit	NA	NA	NA	NA	Brassica napus	NA	NA	NA	Greenhouse	NA	NA	NA	0.0581	27	27	Soil	ICP-AES	digestion	NA	leaf	Idol	0.3117	6761	NA	1.2	4902	NA	NA	NA	NA	NA	NA	NA	NA	2.318	33.14	43.12	8814	NA	NA	9.03	11.4	10011	0.1205	NA	60.66
66376	2016_Thomas	2016	Root morphology and seed and leaf ionomic traits in a Brassica napus L. diversity panel show wide phenotypic variation and are characteristic of crop habit	NA	NA	NA	NA	Brassica napus	NA	NA	NA	Greenhouse	NA	NA	NA	0.0564	28	28	Soil	ICP-AES	digestion	NA	leaf	Vivol	0.9956	6633	NA	1.2	5350	NA	NA	NA	NA	NA	NA	NA	NA	2.841	28.75	40.66	9105	NA	NA	10.81	16.32	13118	0.1827	NA	74.17
66377	2016_Thomas	2016	Root morphology and seed and leaf ionomic traits in a Brassica napus L. diversity panel show wide phenotypic variation and are characteristic of crop habit	NA	NA	NA	NA	Brassica napus	NA	NA	NA	Greenhouse	NA	NA	NA	0.07005	29	29	Soil	ICP-AES	digestion	NA	leaf	BRISTOL	0.2998	6684	NA	1.19	5146	NA	NA	NA	NA	NA	NA	NA	NA	2.092	27.9	38.48	8560	NA	NA	13.68	11.19	9204	0.1249	NA	57.79
66378	2016_Thomas	2016	Root morphology and seed and leaf ionomic traits in a Brassica napus L. diversity panel show wide phenotypic variation and are characteristic of crop habit	NA	NA	NA	NA	Brassica napus	NA	NA	NA	Greenhouse	NA	NA	NA	0.07565	30	30	Soil	ICP-AES	digestion	NA	leaf	Lirajet	0.2899	6045	NA	1.7	3592	NA	NA	NA	NA	NA	NA	NA	NA	1.905	27.88	46.62	8702	NA	NA	13.13	13.44	10054	0.1356	NA	63.38
66379	2016_Thomas	2016	Root morphology and seed and leaf ionomic traits in a Brassica napus L. diversity panel show wide phenotypic variation and are characteristic of crop habit	NA	NA	NA	NA	Brassica napus	NA	NA	NA	Greenhouse	NA	NA	NA	0.04896	31	31	Soil	ICP-AES	digestion	NA	leaf	Lisabeth	0.2673	5630	NA	1	5873	NA	NA	NA	NA	NA	NA	NA	NA	2.044	32.03	54.73	7952	NA	NA	8.83	9.62	10158	0.1811	NA	57.62
66380	2016_Thomas	2016	Root morphology and seed and leaf ionomic traits in a Brassica napus L. diversity panel show wide phenotypic variation and are characteristic of crop habit	NA	NA	NA	NA	Brassica napus	NA	NA	NA	Greenhouse	NA	NA	NA	0.05863	32	32	Soil	ICP-AES	digestion	NA	leaf	Lipid	0.2997	6000	NA	1.86	3886	NA	NA	NA	NA	NA	NA	NA	NA	1.907	27.91	38.64	9570	NA	NA	9.43	17.57	8783	0.1047	NA	61.07
66381	2016_Thomas	2016	Root morphology and seed and leaf ionomic traits in a Brassica napus L. diversity panel show wide phenotypic variation and are characteristic of crop habit	NA	NA	NA	NA	Brassica napus	NA	NA	NA	Greenhouse	NA	NA	NA	0.05116	33	33	Soil	ICP-AES	digestion	NA	leaf	Lipton	0.2997	5792	NA	1.06	7273	NA	NA	NA	NA	NA	NA	NA	NA	2.092	25.59	37.53	8468	NA	NA	10.53	10.85	8554	0.1483	NA	61.25
66382	2016_Thomas	2016	Root morphology and seed and leaf ionomic traits in a Brassica napus L. diversity panel show wide phenotypic variation and are characteristic of crop habit	NA	NA	NA	NA	Brassica napus	NA	NA	NA	Greenhouse	NA	NA	NA	0.04292	34	34	Soil	ICP-AES	digestion	NA	leaf	Lisek	0.322	6076	NA	1.6	4956	NA	NA	NA	NA	NA	NA	NA	NA	2.156	36.47	44.28	9057	NA	NA	10.64	10.56	8652	0.1443	NA	63.3
66383	2016_Thomas	2016	Root morphology and seed and leaf ionomic traits in a Brassica napus L. diversity panel show wide phenotypic variation and are characteristic of crop habit	NA	NA	NA	NA	Brassica napus	NA	NA	NA	Greenhouse	NA	NA	NA	0.06094	35	35	Soil	ICP-AES	digestion	NA	leaf	Contact	0.4815	5991	NA	0.73	13268	NA	NA	NA	NA	NA	NA	NA	NA	2.358	22.63	55.79	8659	NA	NA	7.55	11.43	9212	0.1223	NA	58.77
66384	2016_Thomas	2016	Root morphology and seed and leaf ionomic traits in a Brassica napus L. diversity panel show wide phenotypic variation and are characteristic of crop habit	NA	NA	NA	NA	Brassica napus	NA	NA	NA	Greenhouse	NA	NA	NA	0.05149	36	36	Soil	ICP-AES	digestion	NA	leaf	Lion	0.3245	6384	NA	1.75	4394	NA	NA	NA	NA	NA	NA	NA	NA	2.469	31.7	47.29	9408	NA	NA	8.11	9.18	10149	0.1401	NA	56.18
66385	2016_Thomas	2016	Root morphology and seed and leaf ionomic traits in a Brassica napus L. diversity panel show wide phenotypic variation and are characteristic of crop habit	NA	NA	NA	NA	Brassica napus	NA	NA	NA	Greenhouse	NA	NA	NA	0.0453	37	37	Soil	ICP-AES	digestion	NA	leaf	OASE	0.1648	5994	NA	1.23	4349	NA	NA	NA	NA	NA	NA	NA	NA	1.71	29.78	44.69	8941	NA	NA	7.67	8.7	8697	0.142	NA	57.51
66386	2016_Thomas	2016	Root morphology and seed and leaf ionomic traits in a Brassica napus L. diversity panel show wide phenotypic variation and are characteristic of crop habit	NA	NA	NA	NA	Brassica napus	NA	NA	NA	Greenhouse	NA	NA	NA	0.0475	38	38	Soil	ICP-AES	digestion	NA	leaf	Apex	0.5103	7176	NA	1.35	5669	NA	NA	NA	NA	NA	NA	NA	NA	2.769	36.44	57.96	9435	NA	NA	11.22	11	11607	0.1789	NA	64.12
66387	2016_Thomas	2016	Root morphology and seed and leaf ionomic traits in a Brassica napus L. diversity panel show wide phenotypic variation and are characteristic of crop habit	NA	NA	NA	NA	Brassica napus	NA	NA	NA	Greenhouse	NA	NA	NA	0.0591	39	39	Soil	ICP-AES	digestion	NA	leaf	Magnum	0.5052	7760	NA	2.01	5530	NA	NA	NA	NA	NA	NA	NA	NA	2.678	36.95	60.78	12023	NA	NA	9.56	20	11006	0.1461	NA	55.53
66388	2016_Thomas	2016	Root morphology and seed and leaf ionomic traits in a Brassica napus L. diversity panel show wide phenotypic variation and are characteristic of crop habit	NA	NA	NA	NA	Brassica napus	NA	NA	NA	Greenhouse	NA	NA	NA	0.05175	40	40	Soil	ICP-AES	digestion	NA	leaf	Laser	0.2847	5592	NA	0.93	3972	NA	NA	NA	NA	NA	NA	NA	NA	1.972	28.59	39.85	9541	NA	NA	8.07	11.68	8842	0.1179	NA	59.7
66389	2016_Thomas	2016	Root morphology and seed and leaf ionomic traits in a Brassica napus L. diversity panel show wide phenotypic variation and are characteristic of crop habit	NA	NA	NA	NA	Brassica napus	NA	NA	NA	Greenhouse	NA	NA	NA	0.05189	41	41	Soil	ICP-AES	digestion	NA	leaf	Fortis	0.3704	6298	NA	1.38	4476	NA	NA	NA	NA	NA	NA	NA	NA	2.071	32.08	38.83	8776	NA	NA	10.05	9.32	10511	0.1583	NA	59.03
66390	2016_Thomas	2016	Root morphology and seed and leaf ionomic traits in a Brassica napus L. diversity panel show wide phenotypic variation and are characteristic of crop habit	NA	NA	NA	NA	Brassica napus	NA	NA	NA	Greenhouse	NA	NA	NA	0.06313	42	42	Soil	ICP-AES	digestion	NA	leaf	Smart	0.3211	6429	NA	0.98	5279	NA	NA	NA	NA	NA	NA	NA	NA	2.178	32.44	51.14	9323	NA	NA	11.98	13.27	9398	0.1526	NA	53.45
66391	2016_Thomas	2016	Root morphology and seed and leaf ionomic traits in a Brassica napus L. diversity panel show wide phenotypic variation and are characteristic of crop habit	NA	NA	NA	NA	Brassica napus	NA	NA	NA	Greenhouse	NA	NA	NA	0.05356	43	43	Soil	ICP-AES	digestion	NA	leaf	Roxet	0.2574	6678	NA	0.98	5587	NA	NA	NA	NA	NA	NA	NA	NA	2.008	25.12	38.31	9168	NA	NA	8.12	10.7	10905	0.1436	NA	59.91
66392	2016_Thomas	2016	Root morphology and seed and leaf ionomic traits in a Brassica napus L. diversity panel show wide phenotypic variation and are characteristic of crop habit	NA	NA	NA	NA	Brassica napus	NA	NA	NA	Greenhouse	NA	NA	NA	0.04545	44	44	Soil	ICP-AES	digestion	NA	leaf	NK Bravour	0.4188	6574	NA	1.51	5530	NA	NA	NA	NA	NA	NA	NA	NA	2.105	34.31	47.99	7168	NA	NA	11.19	14.08	9979	0.1284	NA	76.77
66393	2016_Thomas	2016	Root morphology and seed and leaf ionomic traits in a Brassica napus L. diversity panel show wide phenotypic variation and are characteristic of crop habit	NA	NA	NA	NA	Brassica napus	NA	NA	NA	Greenhouse	NA	NA	NA	0.05627	45	45	Soil	ICP-AES	digestion	NA	leaf	NK Fair	0.5105	6645	NA	1.41	5221	NA	NA	NA	NA	NA	NA	NA	NA	2.333	34.07	56.02	8610	NA	NA	7.9	8.42	8889	0.1412	NA	56
66394	2016_Thomas	2016	Root morphology and seed and leaf ionomic traits in a Brassica napus L. diversity panel show wide phenotypic variation and are characteristic of crop habit	NA	NA	NA	NA	Brassica napus	NA	NA	NA	Greenhouse	NA	NA	NA	0.04644	46	46	Soil	ICP-AES	digestion	NA	leaf	Aviso	0.3634	6137	NA	1.23	3905	NA	NA	NA	NA	NA	NA	NA	NA	2.179	31.79	42.33	8758	NA	NA	5.51	7.89	8612	0.1457	NA	53.59
66395	2016_Thomas	2016	Root morphology and seed and leaf ionomic traits in a Brassica napus L. diversity panel show wide phenotypic variation and are characteristic of crop habit	NA	NA	NA	NA	Brassica napus	NA	NA	NA	Greenhouse	NA	NA	NA	0.11559	47	47	Soil	ICP-AES	digestion	NA	leaf	Sansibar	0.587	6521	NA	1.27	3073	NA	NA	NA	NA	NA	NA	NA	NA	2.45	34.9	41	9837	NA	NA	9.99	14.16	9333	0.1514	NA	63.62
66396	2016_Thomas	2016	Root morphology and seed and leaf ionomic traits in a Brassica napus L. diversity panel show wide phenotypic variation and are characteristic of crop habit	NA	NA	NA	NA	Brassica napus	NA	NA	NA	Greenhouse	NA	NA	NA	0.05829	48	48	Soil	ICP-AES	digestion	NA	leaf	SWGospel	0.446	6819	NA	0.95	4541	NA	NA	NA	NA	NA	NA	NA	NA	2.584	29.63	41.71	8333	NA	NA	8.27	8.31	10163	0.1561	NA	64.5
66397	2016_Thomas	2016	Root morphology and seed and leaf ionomic traits in a Brassica napus L. diversity panel show wide phenotypic variation and are characteristic of crop habit	NA	NA	NA	NA	Brassica napus	NA	NA	NA	Greenhouse	NA	NA	NA	0.05417	49	49	Soil	ICP-AES	digestion	NA	leaf	Verona	0.357	5988	NA	1.54	4819	NA	NA	NA	NA	NA	NA	NA	NA	2.165	34.6	52.52	8749	NA	NA	5.17	9.04	9199	0.1445	NA	58.33
66398	2016_Thomas	2016	Root morphology and seed and leaf ionomic traits in a Brassica napus L. diversity panel show wide phenotypic variation and are characteristic of crop habit	NA	NA	NA	NA	Brassica napus	NA	NA	NA	Greenhouse	NA	NA	NA	0.00916	50	50	Soil	ICP-AES	digestion	NA	leaf	Tenor	0.5061	6602	NA	1.07	5147	NA	NA	NA	NA	NA	NA	NA	NA	2.731	34.31	47.5	9232	NA	NA	7.65	12.54	8169	0.1382	NA	58.92
66399	2016_Thomas	2016	Root morphology and seed and leaf ionomic traits in a Brassica napus L. diversity panel show wide phenotypic variation and are characteristic of crop habit	NA	NA	NA	NA	Brassica napus	NA	NA	NA	Greenhouse	NA	NA	NA	0.04849	51	51	Soil	ICP-AES	digestion	NA	leaf	Expert	0.4057	5898	NA	1.12	5095	NA	NA	NA	NA	NA	NA	NA	NA	2.58	32.88	38.17	9827	NA	NA	10.44	14.78	11750	0.159	NA	67.91
66400	2016_Thomas	2016	Root morphology and seed and leaf ionomic traits in a Brassica napus L. diversity panel show wide phenotypic variation and are characteristic of crop habit	NA	NA	NA	NA	Brassica napus	NA	NA	NA	Greenhouse	NA	NA	NA	0.00395	52	52	Soil	ICP-AES	digestion	NA	leaf	Musette	0.4223	6095	NA	1.23	4730	NA	NA	NA	NA	NA	NA	NA	NA	1.967	32.9	37.44	8122	NA	NA	9.48	15.74	9513	0.0994	NA	61.16
66401	2016_Thomas	2016	Root morphology and seed and leaf ionomic traits in a Brassica napus L. diversity panel show wide phenotypic variation and are characteristic of crop habit	NA	NA	NA	NA	Brassica napus	NA	NA	NA	Greenhouse	NA	NA	NA	0.05607	53	53	Soil	ICP-AES	digestion	NA	leaf	Kvintett	0.3709	6194	NA	2.17	4495	NA	NA	NA	NA	NA	NA	NA	NA	2.119	33.49	37.81	8436	NA	NA	6.1	14.29	9394	0.1647	NA	60.87
66402	2016_Thomas	2016	Root morphology and seed and leaf ionomic traits in a Brassica napus L. diversity panel show wide phenotypic variation and are characteristic of crop habit	NA	NA	NA	NA	Brassica napus	NA	NA	NA	Greenhouse	NA	NA	NA	0.05005	54	54	Soil	ICP-AES	digestion	NA	leaf	Falstaff	0.3573	5939	NA	0.72	5275	NA	NA	NA	NA	NA	NA	NA	NA	2.156	30.01	37.25	9049	NA	NA	8.52	14.11	9056	0.1397	NA	59.81
66403	2016_Thomas	2016	Root morphology and seed and leaf ionomic traits in a Brassica napus L. diversity panel show wide phenotypic variation and are characteristic of crop habit	NA	NA	NA	NA	Brassica napus	NA	NA	NA	Greenhouse	NA	NA	NA	0.05262	55	55	Soil	ICP-AES	digestion	NA	leaf	SW Sinatra	0.6002	6712	NA	1.31	3532	NA	NA	NA	NA	NA	NA	NA	NA	2.748	33.79	35.78	8560	NA	NA	11.76	11.15	12403	0.1832	NA	66.5
66404	2016_Thomas	2016	Root morphology and seed and leaf ionomic traits in a Brassica napus L. diversity panel show wide phenotypic variation and are characteristic of crop habit	NA	NA	NA	NA	Brassica napus	NA	NA	NA	Greenhouse	NA	NA	NA	0.06699	56	56	Soil	ICP-AES	digestion	NA	leaf	Viking	0.3583	7459	NA	1.44	4057	NA	NA	NA	NA	NA	NA	NA	NA	1.864	29.34	37.92	8652	NA	NA	10.27	12.4	10344	0.1774	NA	59.3
66405	2016_Thomas	2016	Root morphology and seed and leaf ionomic traits in a Brassica napus L. diversity panel show wide phenotypic variation and are characteristic of crop habit	NA	NA	NA	NA	Brassica napus	NA	NA	NA	Greenhouse	NA	NA	NA	0.0526	57	57	Soil	ICP-AES	digestion	NA	leaf	Aragon	0.4186	5843	NA	1.28	5188	NA	NA	NA	NA	NA	NA	NA	NA	2.644	26.6	29.94	8861	NA	NA	13.49	9.35	8716	0.1555	NA	55.67
66406	2016_Thomas	2016	Root morphology and seed and leaf ionomic traits in a Brassica napus L. diversity panel show wide phenotypic variation and are characteristic of crop habit	NA	NA	NA	NA	Brassica napus	NA	NA	NA	Greenhouse	NA	NA	NA	0.05272	58	58	Soil	ICP-AES	digestion	NA	leaf	Aurum	0.4482	6269	NA	1.42	4009	NA	NA	NA	NA	NA	NA	NA	NA	2.165	34.3	44.86	8199	NA	NA	8.68	9.25	9270	0.1459	NA	52.14
66407	2016_Thomas	2016	Root morphology and seed and leaf ionomic traits in a Brassica napus L. diversity panel show wide phenotypic variation and are characteristic of crop habit	NA	NA	NA	NA	Brassica napus	NA	NA	NA	Greenhouse	NA	NA	NA	0.05784	59	59	Soil	ICP-AES	digestion	NA	leaf	Rasmus	0.3983	6260	NA	1.18	4621	NA	NA	NA	NA	NA	NA	NA	NA	2.408	32.28	45.13	8608	NA	NA	15.67	9.58	10055	0.1746	NA	62.73
66408	2016_Thomas	2016	Root morphology and seed and leaf ionomic traits in a Brassica napus L. diversity panel show wide phenotypic variation and are characteristic of crop habit	NA	NA	NA	NA	Brassica napus	NA	NA	NA	Greenhouse	NA	NA	NA	0.05494	60	60	Soil	ICP-AES	digestion	NA	leaf	Gefion	0.6667	6089	NA	1.44	5463	NA	NA	NA	NA	NA	NA	NA	NA	2.123	29.5	44.06	10090	NA	NA	9.74	8.37	10204	0.1799	NA	64.28
66409	2016_Thomas	2016	Root morphology and seed and leaf ionomic traits in a Brassica napus L. diversity panel show wide phenotypic variation and are characteristic of crop habit	NA	NA	NA	NA	Brassica napus	NA	NA	NA	Greenhouse	NA	NA	NA	0.05591	61	61	Soil	ICP-AES	digestion	NA	leaf	Nugget	0.4239	6739	NA	1.49	3083	NA	NA	NA	NA	NA	NA	NA	NA	2.25	32.42	32.97	8666	NA	NA	12.67	10.99	10085	0.1722	NA	77.02
66410	2016_Thomas	2016	Root morphology and seed and leaf ionomic traits in a Brassica napus L. diversity panel show wide phenotypic variation and are characteristic of crop habit	NA	NA	NA	NA	Brassica napus	NA	NA	NA	Greenhouse	NA	NA	NA	0.05352	62	62	Soil	ICP-AES	digestion	NA	leaf	Zephir	0.7813	7177	NA	1.2	5549	NA	NA	NA	NA	NA	NA	NA	NA	2.309	25.75	39.43	9079	NA	NA	9.61	12.11	9199	0.1351	NA	68.6
66411	2016_Thomas	2016	Root morphology and seed and leaf ionomic traits in a Brassica napus L. diversity panel show wide phenotypic variation and are characteristic of crop habit	NA	NA	NA	NA	Brassica napus	NA	NA	NA	Greenhouse	NA	NA	NA	0.04879	63	63	Soil	ICP-AES	digestion	NA	leaf	SLM 0413	0.2819	6158	NA	1.07	4024	NA	NA	NA	NA	NA	NA	NA	NA	2.204	26.46	40.72	8057	NA	NA	8.33	7.72	9817	0.144	NA	55.54
66412	2016_Thomas	2016	Root morphology and seed and leaf ionomic traits in a Brassica napus L. diversity panel show wide phenotypic variation and are characteristic of crop habit	NA	NA	NA	NA	Brassica napus	NA	NA	NA	Greenhouse	NA	NA	NA	0.05725	64	64	Soil	ICP-AES	digestion	NA	leaf	SLM 0512	0.5751	7337	NA	1.42	3922	NA	NA	NA	NA	NA	NA	NA	NA	2.163	28.49	43.37	9779	NA	NA	15.48	11.55	12755	0.2084	NA	67.48
66413	2016_Thomas	2016	Root morphology and seed and leaf ionomic traits in a Brassica napus L. diversity panel show wide phenotypic variation and are characteristic of crop habit	NA	NA	NA	NA	Brassica napus	NA	NA	NA	Greenhouse	NA	NA	NA	0.04936	65	65	Soil	ICP-AES	digestion	NA	leaf	LSF 0519	0.3157	5731	NA	1.03	4998	NA	NA	NA	NA	NA	NA	NA	NA	2.251	33.37	39.94	9152	NA	NA	9.81	9.9	10393	0.1691	NA	62.22
66414	2016_Thomas	2016	Root morphology and seed and leaf ionomic traits in a Brassica napus L. diversity panel show wide phenotypic variation and are characteristic of crop habit	NA	NA	NA	NA	Brassica napus	NA	NA	NA	Greenhouse	NA	NA	NA	0.05496	66	66	Soil	ICP-AES	digestion	NA	leaf	Beluga	0.2815	6124	NA	1.2	4516	NA	NA	NA	NA	NA	NA	NA	NA	2.583	39.8	52.31	8734	NA	NA	7.15	7.27	10064	0.1828	NA	70.43
66415	2016_Thomas	2016	Root morphology and seed and leaf ionomic traits in a Brassica napus L. diversity panel show wide phenotypic variation and are characteristic of crop habit	NA	NA	NA	NA	Brassica napus	NA	NA	NA	Greenhouse	NA	NA	NA	0.06605	67	67	Soil	ICP-AES	digestion	NA	leaf	Amor	0.4869	6081	NA	1.36	4117	NA	NA	NA	NA	NA	NA	NA	NA	2.693	47.09	36.19	8336	NA	NA	9.36	15.5	11210	0.2001	NA	71.96
66416	2016_Thomas	2016	Root morphology and seed and leaf ionomic traits in a Brassica napus L. diversity panel show wide phenotypic variation and are characteristic of crop habit	NA	NA	NA	NA	Brassica napus	NA	NA	NA	Greenhouse	NA	NA	NA	0.05218	68	68	Soil	ICP-AES	digestion	NA	leaf	Ascona	0.4087	6197	NA	0.72	7516	NA	NA	NA	NA	NA	NA	NA	NA	2.16	30.27	49.52	9503	NA	NA	8.04	12.28	9748	0.1555	NA	58.53
66417	2016_Thomas	2016	Root morphology and seed and leaf ionomic traits in a Brassica napus L. diversity panel show wide phenotypic variation and are characteristic of crop habit	NA	NA	NA	NA	Brassica napus	NA	NA	NA	Greenhouse	NA	NA	NA	0.06327	69	69	Soil	ICP-AES	digestion	NA	leaf	Campari	0.7975	7233	NA	1.56	4500	NA	NA	NA	NA	NA	NA	NA	NA	2.316	33.11	50.56	9966	NA	NA	7.51	14.25	9958	0.1272	NA	66.77
66418	2016_Thomas	2016	Root morphology and seed and leaf ionomic traits in a Brassica napus L. diversity panel show wide phenotypic variation and are characteristic of crop habit	NA	NA	NA	NA	Brassica napus	NA	NA	NA	Greenhouse	NA	NA	NA	0.03985	70	70	Soil	ICP-AES	digestion	NA	leaf	Caramba	0.3645	5652	NA	1.18	4017	NA	NA	NA	NA	NA	NA	NA	NA	2.111	29.27	44.67	8381	NA	NA	11.11	10.85	9140	0.1441	NA	62.35
66419	2016_Thomas	2016	Root morphology and seed and leaf ionomic traits in a Brassica napus L. diversity panel show wide phenotypic variation and are characteristic of crop habit	NA	NA	NA	NA	Brassica napus	NA	NA	NA	Greenhouse	NA	NA	NA	0.12763	71	71	Soil	ICP-AES	digestion	NA	leaf	Duell	0.5869	6613	NA	0.83	4257	NA	NA	NA	NA	NA	NA	NA	NA	2.626	36.82	39.19	8596	NA	NA	8.03	13.27	11072	0.145	NA	69.62
66420	2016_Thomas	2016	Root morphology and seed and leaf ionomic traits in a Brassica napus L. diversity panel show wide phenotypic variation and are characteristic of crop habit	NA	NA	NA	NA	Brassica napus	NA	NA	NA	Greenhouse	NA	NA	NA	0.07743	72	72	Soil	ICP-AES	digestion	NA	leaf	Express 617	0.5092	6483	NA	1.45	4753	NA	NA	NA	NA	NA	NA	NA	NA	2.079	29.07	42.4	8172	NA	NA	11.83	9.3	8240	0.1241	NA	61.18
66421	2016_Thomas	2016	Root morphology and seed and leaf ionomic traits in a Brassica napus L. diversity panel show wide phenotypic variation and are characteristic of crop habit	NA	NA	NA	NA	Brassica napus	NA	NA	NA	Greenhouse	NA	NA	NA	0.05071	73	73	Soil	ICP-AES	digestion	NA	leaf	Jessica	0.416	6948	NA	0.83	4921	NA	NA	NA	NA	NA	NA	NA	NA	2.676	32.25	47.89	8735	NA	NA	11.44	9.1	9619	0.1829	NA	62.41
66422	2016_Thomas	2016	Root morphology and seed and leaf ionomic traits in a Brassica napus L. diversity panel show wide phenotypic variation and are characteristic of crop habit	NA	NA	NA	NA	Brassica napus	NA	NA	NA	Greenhouse	NA	NA	NA	0.05866	74	74	Soil	ICP-AES	digestion	NA	leaf	Orlando	0.5912	7043	NA	1.21	4762	NA	NA	NA	NA	NA	NA	NA	NA	2.26	31.94	36.27	8171	NA	NA	8.34	14.81	10095	0.1349	NA	58.42
66423	2016_Thomas	2016	Root morphology and seed and leaf ionomic traits in a Brassica napus L. diversity panel show wide phenotypic variation and are characteristic of crop habit	NA	NA	NA	NA	Brassica napus	NA	NA	NA	Greenhouse	NA	NA	NA	0.04315	75	75	Soil	ICP-AES	digestion	NA	leaf	Pollen	0.3471	6721	NA	1.04	5213	NA	NA	NA	NA	NA	NA	NA	NA	2.377	37.53	34.53	8802	NA	NA	10.92	15.94	10014	0.1564	NA	72.33
66424	2016_Thomas	2016	Root morphology and seed and leaf ionomic traits in a Brassica napus L. diversity panel show wide phenotypic variation and are characteristic of crop habit	NA	NA	NA	NA	Brassica napus	NA	NA	NA	Greenhouse	NA	NA	NA	0.04393	76	76	Soil	ICP-AES	digestion	NA	leaf	Prince	0.2173	4422	NA	1.22	4557	NA	NA	NA	NA	NA	NA	NA	NA	1.697	19.82	54.2	7603	NA	NA	9.26	8.98	6258	0.0997	NA	50.03
66425	2016_Thomas	2016	Root morphology and seed and leaf ionomic traits in a Brassica napus L. diversity panel show wide phenotypic variation and are characteristic of crop habit	NA	NA	NA	NA	Brassica napus	NA	NA	NA	Greenhouse	NA	NA	NA	0.05341	77	77	Soil	ICP-AES	digestion	NA	leaf	Wotan	0.4295	7075	NA	0.93	3884	NA	NA	NA	NA	NA	NA	NA	NA	2.269	34.26	40	7966	NA	NA	13.08	11.14	8559	0.1248	NA	60.84
66426	2016_Thomas	2016	Root morphology and seed and leaf ionomic traits in a Brassica napus L. diversity panel show wide phenotypic variation and are characteristic of crop habit	NA	NA	NA	NA	Brassica napus	NA	NA	NA	Greenhouse	NA	NA	NA	0.04852	78	78	Soil	ICP-AES	digestion	NA	leaf	NK Nemax	0.2744	6065	NA	1.51	3317	NA	NA	NA	NA	NA	NA	NA	NA	1.629	27.44	48.4	7830	NA	NA	10.1	9.9	8672	0.1473	NA	55.53
66427	2016_Thomas	2016	Root morphology and seed and leaf ionomic traits in a Brassica napus L. diversity panel show wide phenotypic variation and are characteristic of crop habit	NA	NA	NA	NA	Brassica napus	NA	NA	NA	Greenhouse	NA	NA	NA	0.04701	79	79	Soil	ICP-AES	digestion	NA	leaf	NK Passion	0.2079	6231	NA	1.31	3747	NA	NA	NA	NA	NA	NA	NA	NA	2.159	31.73	32.83	8087	NA	NA	8.41	11.01	9826	0.131	NA	68.15
66428	2016_Thomas	2016	Root morphology and seed and leaf ionomic traits in a Brassica napus L. diversity panel show wide phenotypic variation and are characteristic of crop habit	NA	NA	NA	NA	Brassica napus	NA	NA	NA	Greenhouse	NA	NA	NA	0.04858	80	80	Soil	ICP-AES	digestion	NA	leaf	KW1519	0.1713	6311	NA	0.79	8344	NA	NA	NA	NA	NA	NA	NA	NA	1.783	23.83	56.08	8488	NA	NA	11.73	11.72	10313	0.1704	NA	56.21
66429	2016_Thomas	2016	Root morphology and seed and leaf ionomic traits in a Brassica napus L. diversity panel show wide phenotypic variation and are characteristic of crop habit	NA	NA	NA	NA	Brassica napus	NA	NA	NA	Greenhouse	NA	NA	NA	0.05088	81	81	Soil	ICP-AES	digestion	NA	leaf	AMBER X COMMANCHE DH LINE	0.2974	6656	NA	0.72	5380	NA	NA	NA	NA	NA	NA	NA	NA	2.238	30.5	41.54	8734	NA	NA	9.88	13.76	9860	0.1249	NA	59.28
66430	2016_Thomas	2016	Root morphology and seed and leaf ionomic traits in a Brassica napus L. diversity panel show wide phenotypic variation and are characteristic of crop habit	NA	NA	NA	NA	Brassica napus	NA	NA	NA	Greenhouse	NA	NA	NA	0.05139	82	82	Soil	ICP-AES	digestion	NA	leaf	APEX-93_5 X GINYOU_3 DH LINE	0.3469	8495	NA	1.28	6048	NA	NA	NA	NA	NA	NA	NA	NA	1.888	25.51	36.96	9724	NA	NA	10.4	15.05	10172	0.1249	NA	59.45
66431	2016_Thomas	2016	Root morphology and seed and leaf ionomic traits in a Brassica napus L. diversity panel show wide phenotypic variation and are characteristic of crop habit	NA	NA	NA	NA	Brassica napus	NA	NA	NA	Greenhouse	NA	NA	NA	0.04144	83	83	Soil	ICP-AES	digestion	NA	leaf	BIENVENU DH4	1.0244	6993	NA	NA	NA	NA	NA	NA	NA	NA	NA	NA	NA	2.476	30.19	NA	NA	NA	NA	22.18	26.31	13404	0.0955	NA	51.4
66432	2016_Thomas	2016	Root morphology and seed and leaf ionomic traits in a Brassica napus L. diversity panel show wide phenotypic variation and are characteristic of crop habit	NA	NA	NA	NA	Brassica napus	NA	NA	NA	Greenhouse	NA	NA	NA	0.06574	84	84	Soil	ICP-AES	digestion	NA	leaf	CANBERRA x COURAGE DH LINE	0.323	6091	NA	1.11	4138	NA	NA	NA	NA	NA	NA	NA	NA	2.397	34.94	38.62	8473	NA	NA	11.35	13.44	11067	0.1775	NA	72.67
66433	2016_Thomas	2016	Root morphology and seed and leaf ionomic traits in a Brassica napus L. diversity panel show wide phenotypic variation and are characteristic of crop habit	NA	NA	NA	NA	Brassica napus	NA	NA	NA	Greenhouse	NA	NA	NA	0.05256	85	85	Soil	ICP-AES	digestion	NA	leaf	HANSEN X GASPARD DH LINE	0.3526	7985	NA	0.87	8484	NA	NA	NA	NA	NA	NA	NA	NA	2.76	46.1	40.87	8359	NA	NA	14.49	11.23	11016	0.1978	NA	78.48
66434	2016_Thomas	2016	Root morphology and seed and leaf ionomic traits in a Brassica napus L. diversity panel show wide phenotypic variation and are characteristic of crop habit	NA	NA	NA	NA	Brassica napus	NA	NA	NA	Greenhouse	NA	NA	NA	0.12205	86	86	Soil	ICP-AES	digestion	NA	leaf	MADRIGAL x RECITAL DH LINE	0.2505	6988	NA	1.64	3475	NA	NA	NA	NA	NA	NA	NA	NA	2.462	32.58	41.74	8679	NA	NA	6.18	8.31	9810	0.1405	NA	70.29
66435	2016_Thomas	2016	Root morphology and seed and leaf ionomic traits in a Brassica napus L. diversity panel show wide phenotypic variation and are characteristic of crop habit	NA	NA	NA	NA	Brassica napus	NA	NA	NA	Greenhouse	NA	NA	NA	0.04587	87	87	Soil	ICP-AES	digestion	NA	leaf	RAFAL DH1	0.4607	6744	NA	0.93	14116	NA	NA	NA	NA	NA	NA	NA	NA	2.347	34.46	42.92	8745	NA	NA	5.98	14.16	11671	0.1702	NA	59.24
66436	2016_Thomas	2016	Root morphology and seed and leaf ionomic traits in a Brassica napus L. diversity panel show wide phenotypic variation and are characteristic of crop habit	NA	NA	NA	NA	Brassica napus	NA	NA	NA	Greenhouse	NA	NA	NA	0.03437	88	88	Soil	ICP-AES	digestion	NA	leaf	TAPIDOR DH	0.2272	6368	NA	1.37	4741	NA	NA	NA	NA	NA	NA	NA	NA	2.251	33.85	51.68	9444	NA	NA	13.49	16.82	10686	0.1661	NA	60.5
66437	2016_Thomas	2016	Root morphology and seed and leaf ionomic traits in a Brassica napus L. diversity panel show wide phenotypic variation and are characteristic of crop habit	NA	NA	NA	NA	Brassica napus	NA	NA	NA	Greenhouse	NA	NA	NA	0.04892	89	89	Soil	ICP-AES	digestion	NA	leaf	EUROL	0.4276	6849	NA	0.94	11849	NA	NA	NA	NA	NA	NA	NA	NA	1.947	29.22	39.99	8650	NA	NA	8.12	16.2	9263	0.1927	NA	78.28
66438	2016_Thomas	2016	Root morphology and seed and leaf ionomic traits in a Brassica napus L. diversity panel show wide phenotypic variation and are characteristic of crop habit	NA	NA	NA	NA	Brassica napus	NA	NA	NA	Greenhouse	NA	NA	NA	0.03209	90	90	Soil	ICP-AES	digestion	NA	leaf	Lesira	0.2767	6827	NA	0.87	13598	NA	NA	NA	NA	NA	NA	NA	NA	1.944	26.8	44.26	9961	NA	NA	10.82	12.52	10628	0.1158	NA	50.57
66439	2016_Thomas	2016	Root morphology and seed and leaf ionomic traits in a Brassica napus L. diversity panel show wide phenotypic variation and are characteristic of crop habit	NA	NA	NA	NA	Brassica napus	NA	NA	NA	Greenhouse	NA	NA	NA	0.09193	91	91	Soil	ICP-AES	digestion	NA	leaf	LICROWN X EXPRESS DH LINE	0.3223	6836	NA	1.62	5481	NA	NA	NA	NA	NA	NA	NA	NA	2.417	37.72	48.92	9288	NA	NA	8.01	11.57	9418	0.1832	NA	56.76
66440	2016_Thomas	2016	Root morphology and seed and leaf ionomic traits in a Brassica napus L. diversity panel show wide phenotypic variation and are characteristic of crop habit	NA	NA	NA	NA	Brassica napus	NA	NA	NA	Greenhouse	NA	NA	NA	0.05077	92	92	Soil	ICP-AES	digestion	NA	leaf	SHANNON x WINNER DH LINE	0.7156	7059	NA	1.15	6705	NA	NA	NA	NA	NA	NA	NA	NA	2.26	26.52	56.33	10229	NA	NA	9.91	12.89	11388	0.1781	NA	57.52
66441	2016_Thomas	2016	Root morphology and seed and leaf ionomic traits in a Brassica napus L. diversity panel show wide phenotypic variation and are characteristic of crop habit	NA	NA	NA	NA	Brassica napus	NA	NA	NA	Greenhouse	NA	NA	NA	0.041	93	93	Soil	ICP-AES	digestion	NA	leaf	JANETZKIS SCHLESISCHER	0.2753	5746	NA	0.78	9813	NA	NA	NA	NA	NA	NA	NA	NA	1.647	28.08	31.87	8771	NA	NA	6.4	13.74	9033	0.1152	NA	50.41
66442	2016_Thomas	2016	Root morphology and seed and leaf ionomic traits in a Brassica napus L. diversity panel show wide phenotypic variation and are characteristic of crop habit	NA	NA	NA	NA	Brassica napus	NA	NA	NA	Greenhouse	NA	NA	NA	0.05313	94	94	Soil	ICP-AES	digestion	NA	leaf	LEMBKES MALCHOWER _LENORA	0.3619	6533	NA	0.63	12955	NA	NA	NA	NA	NA	NA	NA	NA	1.823	33.1	68.8	8630	NA	NA	9.85	11.54	8905	0.1894	NA	60.62
66443	2016_Thomas	2016	Root morphology and seed and leaf ionomic traits in a Brassica napus L. diversity panel show wide phenotypic variation and are characteristic of crop habit	NA	NA	NA	NA	Brassica napus	NA	NA	NA	Greenhouse	NA	NA	NA	0.05373	95	95	Soil	ICP-AES	digestion	NA	leaf	NORIN	0.3303	6322	NA	0.97	8560	NA	NA	NA	NA	NA	NA	NA	NA	1.974	31.02	48.14	8324	NA	NA	7.1	11.94	9189	0.1202	NA	59.08
66444	2016_Thomas	2016	Root morphology and seed and leaf ionomic traits in a Brassica napus L. diversity panel show wide phenotypic variation and are characteristic of crop habit	NA	NA	NA	NA	Brassica napus	NA	NA	NA	Greenhouse	NA	NA	NA	0.05568	96	96	Soil	ICP-AES	digestion	NA	leaf	OLIMPIADE	0.3957	7113	NA	1.41	13685	NA	NA	NA	NA	NA	NA	NA	NA	2.241	35.53	48.61	8925	NA	NA	9	12.73	13354	0.2078	NA	61.61
66445	2016_Thomas	2016	Root morphology and seed and leaf ionomic traits in a Brassica napus L. diversity panel show wide phenotypic variation and are characteristic of crop habit	NA	NA	NA	NA	Brassica napus	NA	NA	NA	Greenhouse	NA	NA	NA	0.05136	97	97	Soil	ICP-AES	digestion	NA	leaf	Mansholt	0.3588	6426	NA	0.72	9472	NA	NA	NA	NA	NA	NA	NA	NA	2.06	33.07	45.85	8229	NA	NA	6.92	10.13	7166	0.0926	NA	57.32
66446	2016_Thomas	2016	Root morphology and seed and leaf ionomic traits in a Brassica napus L. diversity panel show wide phenotypic variation and are characteristic of crop habit	NA	NA	NA	NA	Brassica napus	NA	NA	NA	Greenhouse	NA	NA	NA	0.05863	98	98	Soil	ICP-AES	digestion	NA	leaf	Samourai	0.362	5157	NA	1.7	4839	NA	NA	NA	NA	NA	NA	NA	NA	2.213	31.66	45.02	10139	NA	NA	13.17	9.62	8881	0.1488	NA	70.93
66447	2016_Thomas	2016	Root morphology and seed and leaf ionomic traits in a Brassica napus L. diversity panel show wide phenotypic variation and are characteristic of crop habit	NA	NA	NA	NA	Brassica napus	NA	NA	NA	Greenhouse	NA	NA	NA	0.06278	99	99	Soil	ICP-AES	digestion	NA	leaf	Sollux	0.4898	6477	NA	0.77	11172	NA	NA	NA	NA	NA	NA	NA	NA	2.176	24.8	52.71	8885	NA	NA	10.93	12.48	10951	0.2037	NA	55.06
66448	2016_Thomas	2016	Root morphology and seed and leaf ionomic traits in a Brassica napus L. diversity panel show wide phenotypic variation and are characteristic of crop habit	NA	NA	NA	NA	Brassica napus	NA	NA	NA	Greenhouse	NA	NA	NA	0.05359	100	100	Soil	ICP-AES	digestion	NA	leaf	Akela	0.2268	5970	NA	1.13	10550	NA	NA	NA	NA	NA	NA	NA	NA	1.823	31.47	48.04	8897	NA	NA	13.34	11.14	8112	0.2161	NA	59.06
66449	2016_Thomas	2016	Root morphology and seed and leaf ionomic traits in a Brassica napus L. diversity panel show wide phenotypic variation and are characteristic of crop habit	NA	NA	NA	NA	Brassica napus	NA	NA	NA	Greenhouse	NA	NA	NA	0.04987	101	101	Soil	ICP-AES	digestion	NA	leaf	Erox	0.5151	6096	NA	1.63	14009	NA	NA	NA	NA	NA	NA	NA	NA	2.21	30.73	54.55	8568	NA	NA	9.15	13.28	10468	0.2058	NA	62.02
66450	2016_Thomas	2016	Root morphology and seed and leaf ionomic traits in a Brassica napus L. diversity panel show wide phenotypic variation and are characteristic of crop habit	NA	NA	NA	NA	Brassica napus	NA	NA	NA	Greenhouse	NA	NA	NA	0.04652	102	102	Soil	ICP-AES	digestion	NA	leaf	Maplus	0.3707	6615	NA	1.49	4087	NA	NA	NA	NA	NA	NA	NA	NA	1.656	22.87	40.86	8970	NA	NA	9.55	12.36	9709	0.1972	NA	63.26
66451	2016_Thomas	2016	Root morphology and seed and leaf ionomic traits in a Brassica napus L. diversity panel show wide phenotypic variation and are characteristic of crop habit	NA	NA	NA	NA	Brassica napus	NA	NA	NA	Greenhouse	NA	NA	NA	0.05843	103	103	Soil	ICP-AES	digestion	NA	leaf	Askari	0.2988	6775	NA	0.79	12455	NA	NA	NA	NA	NA	NA	NA	NA	1.81	33.48	54.23	9893	NA	NA	16.31	12.38	10455	0.1868	NA	59.13
66452	2016_Thomas	2016	Root morphology and seed and leaf ionomic traits in a Brassica napus L. diversity panel show wide phenotypic variation and are characteristic of crop habit	NA	NA	NA	NA	Brassica napus	NA	NA	NA	Greenhouse	NA	NA	NA	0.04224	104	104	Soil	ICP-AES	digestion	NA	leaf	Lirabon	0.4124	6107	NA	0.87	11011	NA	NA	NA	NA	NA	NA	NA	NA	2.074	30.4	42.36	8820	NA	NA	11.25	10.18	9513	0.1505	NA	74.69
66453	2016_Thomas	2016	Root morphology and seed and leaf ionomic traits in a Brassica napus L. diversity panel show wide phenotypic variation and are characteristic of crop habit	NA	NA	NA	NA	Brassica napus	NA	NA	NA	Greenhouse	NA	NA	NA	0.07248	105	105	Soil	ICP-AES	digestion	NA	leaf	JetNeuf	0.2319	6408	NA	0.87	12048	NA	NA	NA	NA	NA	NA	NA	NA	2.061	33.5	57.1	8695	NA	NA	9.83	12.41	10402	0.1554	NA	76.32
66454	2016_Thomas	2016	Root morphology and seed and leaf ionomic traits in a Brassica napus L. diversity panel show wide phenotypic variation and are characteristic of crop habit	NA	NA	NA	NA	Brassica napus	NA	NA	NA	Greenhouse	NA	NA	NA	0.05011	106	106	Soil	ICP-AES	digestion	NA	leaf	Cobra	0.6249	7102	NA	1.02	12243	NA	NA	NA	NA	NA	NA	NA	NA	2.645	30.04	47.63	9108	NA	NA	19.17	15.11	13003	0.2352	NA	73.4
66455	2016_Thomas	2016	Root morphology and seed and leaf ionomic traits in a Brassica napus L. diversity panel show wide phenotypic variation and are characteristic of crop habit	NA	NA	NA	NA	Brassica napus	NA	NA	NA	Greenhouse	NA	NA	NA	0.07911	107	107	Soil	ICP-AES	digestion	NA	leaf	Falcon	0.4177	5910	NA	1.27	5064	NA	NA	NA	NA	NA	NA	NA	NA	2.215	31.59	45.76	9094	NA	NA	6.05	12.58	9558	0.1455	NA	61.3
66456	2016_Thomas	2016	Root morphology and seed and leaf ionomic traits in a Brassica napus L. diversity panel show wide phenotypic variation and are characteristic of crop habit	NA	NA	NA	NA	Brassica napus	NA	NA	NA	Greenhouse	NA	NA	NA	0.04527	108	108	Soil	ICP-AES	digestion	NA	leaf	Mohican	0.4008	6143	NA	1.21	4146	NA	NA	NA	NA	NA	NA	NA	NA	2.363	28.7	41.71	10221	NA	NA	13.97	10.78	10337	0.1453	NA	64.95
66457	2016_Thomas	2016	Root morphology and seed and leaf ionomic traits in a Brassica napus L. diversity panel show wide phenotypic variation and are characteristic of crop habit	NA	NA	NA	NA	Brassica napus	NA	NA	NA	Greenhouse	NA	NA	NA	0.05535	109	109	Soil	ICP-AES	digestion	NA	leaf	Flip	0.317	6206	NA	1.61	4409	NA	NA	NA	NA	NA	NA	NA	NA	2.232	37.49	49.55	9144	NA	NA	7.22	11.04	9211	0.1658	NA	66.96
66458	2016_Thomas	2016	Root morphology and seed and leaf ionomic traits in a Brassica napus L. diversity panel show wide phenotypic variation and are characteristic of crop habit	NA	NA	NA	NA	Brassica napus	NA	NA	NA	Greenhouse	NA	NA	NA	0.06289	110	110	Soil	ICP-AES	digestion	NA	leaf	Zenith	0.5525	6466	NA	1.32	4763	NA	NA	NA	NA	NA	NA	NA	NA	2.675	26.13	39.71	8805	NA	NA	11.56	13.33	9933	0.1602	NA	59.66
66459	2016_Thomas	2016	Root morphology and seed and leaf ionomic traits in a Brassica napus L. diversity panel show wide phenotypic variation and are characteristic of crop habit	NA	NA	NA	NA	Brassica napus	NA	NA	NA	Greenhouse	NA	NA	NA	0.09007	111	111	Soil	ICP-AES	digestion	NA	leaf	Phil	0.2607	5466	NA	0.73	4258	NA	NA	NA	NA	NA	NA	NA	NA	2.183	35.05	43.52	9118	NA	NA	6.71	12.14	9590	0.1704	NA	60.88
66460	2016_Thomas	2016	Root morphology and seed and leaf ionomic traits in a Brassica napus L. diversity panel show wide phenotypic variation and are characteristic of crop habit	NA	NA	NA	NA	Brassica napus	NA	NA	NA	Greenhouse	NA	NA	NA	0.12713	112	112	Soil	ICP-AES	digestion	NA	leaf	Leopard	0.4655	6329	NA	0.98	4740	NA	NA	NA	NA	NA	NA	NA	NA	1.973	28.71	41.96	8751	NA	NA	8.65	10.07	10451	0.1473	NA	59.74
66461	2016_Thomas	2016	Root morphology and seed and leaf ionomic traits in a Brassica napus L. diversity panel show wide phenotypic variation and are characteristic of crop habit	NA	NA	NA	NA	Brassica napus	NA	NA	NA	Greenhouse	NA	NA	NA	0.05844	113	113	Soil	ICP-AES	digestion	NA	leaf	RESYN-H048	1.1432	7521	NA	1.04	11677	NA	NA	NA	NA	NA	NA	NA	NA	2.272	25.96	34.43	9351	NA	NA	12.09	16.21	12664	0.1632	NA	64.44
66462	2016_Thomas	2016	Root morphology and seed and leaf ionomic traits in a Brassica napus L. diversity panel show wide phenotypic variation and are characteristic of crop habit	NA	NA	NA	NA	Brassica napus	NA	NA	NA	Greenhouse	NA	NA	NA	0.05175	114	114	Soil	ICP-AES	digestion	NA	leaf	Resyn-G_ S4	0.258	6585	NA	1.1	12665	NA	NA	NA	NA	NA	NA	NA	NA	1.631	28.58	38.34	7907	NA	NA	17.72	9.74	9125	0.143	NA	50.08
66463	2016_Thomas	2016	Root morphology and seed and leaf ionomic traits in a Brassica napus L. diversity panel show wide phenotypic variation and are characteristic of crop habit	NA	NA	NA	NA	Brassica napus	NA	NA	NA	Greenhouse	NA	NA	NA	0.04762	115	115	Soil	ICP-AES	digestion	NA	leaf	Resyn-G_ H226	0.5108	7867	NA	2.26	9291	NA	NA	NA	NA	NA	NA	NA	NA	2.294	41.49	57.76	9177	NA	NA	12.05	14.87	8658	0.1391	NA	58.2
66464	2016_Thomas	2016	Root morphology and seed and leaf ionomic traits in a Brassica napus L. diversity panel show wide phenotypic variation and are characteristic of crop habit	NA	NA	NA	NA	Brassica napus	NA	NA	NA	Greenhouse	NA	NA	NA	0.04842	116	116	Soil	ICP-AES	digestion	NA	leaf	Anja	0.1821	5308	NA	1.2	5167	NA	NA	NA	NA	NA	NA	NA	NA	2.011	27.97	41.48	8196	NA	NA	9.59	13.9	9708	0.1306	NA	62.34
66465	2016_Thomas	2016	Root morphology and seed and leaf ionomic traits in a Brassica napus L. diversity panel show wide phenotypic variation and are characteristic of crop habit	NA	NA	NA	NA	Brassica napus	NA	NA	NA	Greenhouse	NA	NA	NA	0.00483	117	117	Soil	ICP-AES	digestion	NA	leaf	Baltia	0.3778	7332	NA	1.1	4778	NA	NA	NA	NA	NA	NA	NA	NA	2.359	43.25	42.18	8837	NA	NA	12.1	14.98	10523	0.1826	NA	61.44
66466	2016_Thomas	2016	Root morphology and seed and leaf ionomic traits in a Brassica napus L. diversity panel show wide phenotypic variation and are characteristic of crop habit	NA	NA	NA	NA	Brassica napus	NA	NA	NA	Greenhouse	NA	NA	NA	0.06073	118	118	Soil	ICP-AES	digestion	NA	leaf	Brink	0.8388	6992	NA	1.31	16156	NA	NA	NA	NA	NA	NA	NA	NA	2.068	34.14	41.34	9812	NA	NA	10.4	13.93	9557	0.1108	NA	58.82
66467	2016_Thomas	2016	Root morphology and seed and leaf ionomic traits in a Brassica napus L. diversity panel show wide phenotypic variation and are characteristic of crop habit	NA	NA	NA	NA	Brassica napus	NA	NA	NA	Greenhouse	NA	NA	NA	0.08381	119	119	Soil	ICP-AES	digestion	NA	leaf	Ceres	0.4445	6725	NA	1.59	5835	NA	NA	NA	NA	NA	NA	NA	NA	2.004	37.24	52.03	9356	NA	NA	9.41	12.3	9811	0.1905	NA	61.67
66468	2016_Thomas	2016	Root morphology and seed and leaf ionomic traits in a Brassica napus L. diversity panel show wide phenotypic variation and are characteristic of crop habit	NA	NA	NA	NA	Brassica napus	NA	NA	NA	Greenhouse	NA	NA	NA	0.05132	120	120	Soil	ICP-AES	digestion	NA	leaf	Coriander	0.4914	7280	NA	0.75	14676	NA	NA	NA	NA	NA	NA	NA	NA	2.311	31.82	42.74	9635	NA	NA	10.24	15.19	10085	0.1583	NA	65.64
66469	2016_Thomas	2016	Root morphology and seed and leaf ionomic traits in a Brassica napus L. diversity panel show wide phenotypic variation and are characteristic of crop habit	NA	NA	NA	NA	Brassica napus	NA	NA	NA	Greenhouse	NA	NA	NA	0.06035	121	121	Soil	ICP-AES	digestion	NA	leaf	Diamant	0.6957	6490	NA	0.75	12302	NA	NA	NA	NA	NA	NA	NA	NA	2.176	27.41	54.13	8568	NA	NA	15.9	13.02	10824	0.1722	NA	58.32
66470	2016_Thomas	2016	Root morphology and seed and leaf ionomic traits in a Brassica napus L. diversity panel show wide phenotypic variation and are characteristic of crop habit	NA	NA	NA	NA	Brassica napus	NA	NA	NA	Greenhouse	NA	NA	NA	0.05449	122	122	Soil	ICP-AES	digestion	NA	leaf	Dippes	0.2998	7027	NA	0.83	14915	NA	NA	NA	NA	NA	NA	NA	NA	2.245	31.48	55.21	9713	NA	NA	11.17	11.42	8846	0.1242	NA	56.1
66471	2016_Thomas	2016	Root morphology and seed and leaf ionomic traits in a Brassica napus L. diversity panel show wide phenotypic variation and are characteristic of crop habit	NA	NA	NA	NA	Brassica napus	NA	NA	NA	Greenhouse	NA	NA	NA	0.04966	123	123	Soil	ICP-AES	digestion	NA	leaf	Doral	0.3544	6552	NA	0.67	16829	NA	NA	NA	NA	NA	NA	NA	NA	2.2	33.07	56.75	9356	NA	NA	12.8	11.58	9081	0.1544	NA	57.91
66472	2016_Thomas	2016	Root morphology and seed and leaf ionomic traits in a Brassica napus L. diversity panel show wide phenotypic variation and are characteristic of crop habit	NA	NA	NA	NA	Brassica napus	NA	NA	NA	Greenhouse	NA	NA	NA	0.03893	124	124	Soil	ICP-AES	digestion	NA	leaf	Edita	0.4424	6911	NA	0.59	10449	NA	NA	NA	NA	NA	NA	NA	NA	2.122	30.9	44.79	8813	NA	NA	14.38	13.71	10818	0.1767	NA	64.83
66473	2016_Thomas	2016	Root morphology and seed and leaf ionomic traits in a Brassica napus L. diversity panel show wide phenotypic variation and are characteristic of crop habit	NA	NA	NA	NA	Brassica napus	NA	NA	NA	Greenhouse	NA	NA	NA	0.05229	125	125	Soil	ICP-AES	digestion	NA	leaf	Gross-Luesewitzer	0.5217	6394	NA	0.75	10231	NA	NA	NA	NA	NA	NA	NA	NA	1.76	26.79	52.3	8508	NA	NA	11.69	14.76	8580	0.1329	NA	57.92
66474	2016_Thomas	2016	Root morphology and seed and leaf ionomic traits in a Brassica napus L. diversity panel show wide phenotypic variation and are characteristic of crop habit	NA	NA	NA	NA	Brassica napus	NA	NA	NA	Greenhouse	NA	NA	NA	NA	126	126	Soil	ICP-AES	digestion	NA	leaf	G	NA	NA	NA	NA	NA	NA	NA	NA	NA	NA	NA	NA	NA	NA	NA	NA	NA	NA	NA	NA	NA	NA	NA	NA	NA
66597	2017_ÔªøHacisalihoglu	2017	Quantification of seed ionome variation in 90 diverse soybean (Glycine max) lines	Fabales	Fabaceae	Glycine	max	Glycine max	Soybean	Urbana, IL	NA	Field trial	NA	2017_ÔªøHacisalihoglu_Quantification of seed ionome variation in 90 diverse soybean (Glycine max) lines	NA	NA	NA	NA	Soil	NA	NA	3	NA	A6	NA	NA	NA	0.37	2950	0.47	NA	NA	NA	NA	NA	NA	NA	NA	NA	34.5	5466	NA	7.91	NA	NA	NA	NA	NA	NA
66598	2017_ÔªøHacisalihoglu	2017	Quantification of seed ionome variation in 90 diverse soybean (Glycine max) lines	Fabales	Fabaceae	Glycine	max	Glycine max	Soybean	Urbana, IL	NA	Field trial	NA	2017_ÔªøHacisalihoglu_Quantification of seed ionome variation in 90 diverse soybean (Glycine max) lines	NA	NA	NA	NA	Soil	NA	NA	3	NA	A7	NA	NA	NA	0.87	3324	0.28	NA	NA	NA	NA	NA	NA	NA	NA	NA	36.9	6046	NA	2.56	NA	NA	NA	NA	NA	NA
66599	2017_ÔªøHacisalihoglu	2017	Quantification of seed ionome variation in 90 diverse soybean (Glycine max) lines	Fabales	Fabaceae	Glycine	max	Glycine max	Soybean	Urbana, IL	NA	Field trial	NA	2017_ÔªøHacisalihoglu_Quantification of seed ionome variation in 90 diverse soybean (Glycine max) lines	NA	NA	NA	NA	Soil	NA	NA	3	NA	A2187	NA	NA	NA	0.28	2722	0.3	NA	NA	NA	NA	NA	NA	NA	NA	NA	31.5	5359	NA	2.71	NA	NA	NA	NA	NA	NA
66600	2017_ÔªøHacisalihoglu	2017	Quantification of seed ionome variation in 90 diverse soybean (Glycine max) lines	Fabales	Fabaceae	Glycine	max	Glycine max	Soybean	Urbana, IL	NA	Field trial	NA	2017_ÔªøHacisalihoglu_Quantification of seed ionome variation in 90 diverse soybean (Glycine max) lines	NA	NA	NA	NA	Soil	NA	NA	3	NA	A3127	NA	NA	NA	0.91	3118	0.4	NA	NA	NA	NA	NA	NA	NA	NA	NA	48	5360	NA	3.8	NA	NA	NA	NA	NA	NA
66601	2017_ÔªøHacisalihoglu	2017	Quantification of seed ionome variation in 90 diverse soybean (Glycine max) lines	Fabales	Fabaceae	Glycine	max	Glycine max	Soybean	Urbana, IL	NA	Field trial	NA	2017_ÔªøHacisalihoglu_Quantification of seed ionome variation in 90 diverse soybean (Glycine max) lines	NA	NA	NA	NA	Soil	NA	NA	3	NA	A3205	NA	NA	NA	0.29	2839	0.22	NA	NA	NA	NA	NA	NA	NA	NA	NA	29.5	5126	NA	2.91	NA	NA	NA	NA	NA	NA
66602	2017_ÔªøHacisalihoglu	2017	Quantification of seed ionome variation in 90 diverse soybean (Glycine max) lines	Fabales	Fabaceae	Glycine	max	Glycine max	Soybean	Urbana, IL	NA	Field trial	NA	2017_ÔªøHacisalihoglu_Quantification of seed ionome variation in 90 diverse soybean (Glycine max) lines	NA	NA	NA	NA	Soil	NA	NA	3	NA	Anoka	NA	NA	NA	1.93	3468	0.28	NA	NA	NA	NA	NA	NA	NA	NA	NA	41.1	7675	NA	4.48	NA	NA	NA	NA	NA	NA
66603	2017_ÔªøHacisalihoglu	2017	Quantification of seed ionome variation in 90 diverse soybean (Glycine max) lines	Fabales	Fabaceae	Glycine	max	Glycine max	Soybean	Urbana, IL	NA	Field trial	NA	2017_ÔªøHacisalihoglu_Quantification of seed ionome variation in 90 diverse soybean (Glycine max) lines	NA	NA	NA	NA	Soil	NA	NA	3	NA	Archer	NA	NA	NA	0.71	2932	0.48	NA	NA	NA	NA	NA	NA	NA	NA	NA	32.3	5537	NA	2.33	NA	NA	NA	NA	NA	NA
66604	2017_ÔªøHacisalihoglu	2017	Quantification of seed ionome variation in 90 diverse soybean (Glycine max) lines	Fabales	Fabaceae	Glycine	max	Glycine max	Soybean	Urbana, IL	NA	Field trial	NA	2017_ÔªøHacisalihoglu_Quantification of seed ionome variation in 90 diverse soybean (Glycine max) lines	NA	NA	NA	NA	Soil	NA	NA	3	NA	Barc-4	NA	NA	NA	0.54	2976	0.2	NA	NA	NA	NA	NA	NA	NA	NA	NA	26.4	4652	NA	3.31	NA	NA	NA	NA	NA	NA
66605	2017_ÔªøHacisalihoglu	2017	Quantification of seed ionome variation in 90 diverse soybean (Glycine max) lines	Fabales	Fabaceae	Glycine	max	Glycine max	Soybean	Urbana, IL	NA	Field trial	NA	2017_ÔªøHacisalihoglu_Quantification of seed ionome variation in 90 diverse soybean (Glycine max) lines	NA	NA	NA	NA	Soil	NA	NA	3	NA	Benning	NA	NA	NA	6.28	2895	0.65	NA	NA	NA	NA	NA	NA	NA	NA	NA	37.1	6085	NA	5.05	NA	NA	NA	NA	NA	NA
66606	2017_ÔªøHacisalihoglu	2017	Quantification of seed ionome variation in 90 diverse soybean (Glycine max) lines	Fabales	Fabaceae	Glycine	max	Glycine max	Soybean	Urbana, IL	NA	Field trial	NA	2017_ÔªøHacisalihoglu_Quantification of seed ionome variation in 90 diverse soybean (Glycine max) lines	NA	NA	NA	NA	Soil	NA	NA	3	NA	Biloxi	NA	NA	NA	18.3	3286	0.47	NA	NA	NA	NA	NA	NA	NA	NA	NA	44.5	7548	NA	7.75	NA	NA	NA	NA	NA	NA
66607	2017_ÔªøHacisalihoglu	2017	Quantification of seed ionome variation in 90 diverse soybean (Glycine max) lines	Fabales	Fabaceae	Glycine	max	Glycine max	Soybean	Urbana, IL	NA	Field trial	NA	2017_ÔªøHacisalihoglu_Quantification of seed ionome variation in 90 diverse soybean (Glycine max) lines	NA	NA	NA	NA	Soil	NA	NA	3	NA	Bragg	NA	NA	NA	10.4	2938	0.68	NA	NA	NA	NA	NA	NA	NA	NA	NA	42	6145	NA	8.62	NA	NA	NA	NA	NA	NA
66608	2017_ÔªøHacisalihoglu	2017	Quantification of seed ionome variation in 90 diverse soybean (Glycine max) lines	Fabales	Fabaceae	Glycine	max	Glycine max	Soybean	Urbana, IL	NA	Field trial	NA	2017_ÔªøHacisalihoglu_Quantification of seed ionome variation in 90 diverse soybean (Glycine max) lines	NA	NA	NA	NA	Soil	NA	NA	3	NA	Bsr-101	NA	NA	NA	0.33	2697	0.27	NA	NA	NA	NA	NA	NA	NA	NA	NA	26.2	5008	NA	2.98	NA	NA	NA	NA	NA	NA
66609	2017_ÔªøHacisalihoglu	2017	Quantification of seed ionome variation in 90 diverse soybean (Glycine max) lines	Fabales	Fabaceae	Glycine	max	Glycine max	Soybean	Urbana, IL	NA	Field trial	NA	2017_ÔªøHacisalihoglu_Quantification of seed ionome variation in 90 diverse soybean (Glycine max) lines	NA	NA	NA	NA	Soil	NA	NA	3	NA	Burlison	NA	NA	NA	0.69	2883	0.29	NA	NA	NA	NA	NA	NA	NA	NA	NA	33.6	5178	NA	1.82	NA	NA	NA	NA	NA	NA
66610	2017_ÔªøHacisalihoglu	2017	Quantification of seed ionome variation in 90 diverse soybean (Glycine max) lines	Fabales	Fabaceae	Glycine	max	Glycine max	Soybean	Urbana, IL	NA	Field trial	NA	2017_ÔªøHacisalihoglu_Quantification of seed ionome variation in 90 diverse soybean (Glycine max) lines	NA	NA	NA	NA	Soil	NA	NA	3	NA	Cajaga	NA	NA	NA	0.89	3139	0.34	NA	NA	NA	NA	NA	NA	NA	NA	NA	31.4	5605	NA	3.51	NA	NA	NA	NA	NA	NA
66611	2017_ÔªøHacisalihoglu	2017	Quantification of seed ionome variation in 90 diverse soybean (Glycine max) lines	Fabales	Fabaceae	Glycine	max	Glycine max	Soybean	Urbana, IL	NA	Field trial	NA	2017_ÔªøHacisalihoglu_Quantification of seed ionome variation in 90 diverse soybean (Glycine max) lines	NA	NA	NA	NA	Soil	NA	NA	3	NA	Century	NA	NA	NA	0.53	2829	0.27	NA	NA	NA	NA	NA	NA	NA	NA	NA	43.8	5851	NA	2.53	NA	NA	NA	NA	NA	NA
66612	2017_ÔªøHacisalihoglu	2017	Quantification of seed ionome variation in 90 diverse soybean (Glycine max) lines	Fabales	Fabaceae	Glycine	max	Glycine max	Soybean	Urbana, IL	NA	Field trial	NA	2017_ÔªøHacisalihoglu_Quantification of seed ionome variation in 90 diverse soybean (Glycine max) lines	NA	NA	NA	NA	Soil	NA	NA	3	NA	5601T	NA	NA	NA	3.82	2882	2.57	NA	NA	NA	NA	NA	NA	NA	NA	NA	43.5	5314	NA	5.74	NA	NA	NA	NA	NA	NA
66613	2017_ÔªøHacisalihoglu	2017	Quantification of seed ionome variation in 90 diverse soybean (Glycine max) lines	Fabales	Fabaceae	Glycine	max	Glycine max	Soybean	Urbana, IL	NA	Field trial	NA	2017_ÔªøHacisalihoglu_Quantification of seed ionome variation in 90 diverse soybean (Glycine max) lines	NA	NA	NA	NA	Soil	NA	NA	3	NA	Choska	NA	NA	NA	4.37	2915	0.8	NA	NA	NA	NA	NA	NA	NA	NA	NA	41.5	5898	NA	5.35	NA	NA	NA	NA	NA	NA
66614	2017_ÔªøHacisalihoglu	2017	Quantification of seed ionome variation in 90 diverse soybean (Glycine max) lines	Fabales	Fabaceae	Glycine	max	Glycine max	Soybean	Urbana, IL	NA	Field trial	NA	2017_ÔªøHacisalihoglu_Quantification of seed ionome variation in 90 diverse soybean (Glycine max) lines	NA	NA	NA	NA	Soil	NA	NA	3	NA	Clark	NA	NA	NA	0.35	2992	0.29	NA	NA	NA	NA	NA	NA	NA	NA	NA	38.8	5258	NA	4.27	NA	NA	NA	NA	NA	NA
66615	2017_ÔªøHacisalihoglu	2017	Quantification of seed ionome variation in 90 diverse soybean (Glycine max) lines	Fabales	Fabaceae	Glycine	max	Glycine max	Soybean	Urbana, IL	NA	Field trial	NA	2017_ÔªøHacisalihoglu_Quantification of seed ionome variation in 90 diverse soybean (Glycine max) lines	NA	NA	NA	NA	Soil	NA	NA	3	NA	Chiquita	NA	NA	NA	1.07	3263	0.39	NA	NA	NA	NA	NA	NA	NA	NA	NA	42.8	7762	NA	3.42	NA	NA	NA	NA	NA	NA
66616	2017_ÔªøHacisalihoglu	2017	Quantification of seed ionome variation in 90 diverse soybean (Glycine max) lines	Fabales	Fabaceae	Glycine	max	Glycine max	Soybean	Urbana, IL	NA	Field trial	NA	2017_ÔªøHacisalihoglu_Quantification of seed ionome variation in 90 diverse soybean (Glycine max) lines	NA	NA	NA	NA	Soil	NA	NA	3	NA	Clifford	NA	NA	NA	5.45	2877	1.08	NA	NA	NA	NA	NA	NA	NA	NA	NA	37.3	5076	NA	4.18	NA	NA	NA	NA	NA	NA
66617	2017_ÔªøHacisalihoglu	2017	Quantification of seed ionome variation in 90 diverse soybean (Glycine max) lines	Fabales	Fabaceae	Glycine	max	Glycine max	Soybean	Urbana, IL	NA	Field trial	NA	2017_ÔªøHacisalihoglu_Quantification of seed ionome variation in 90 diverse soybean (Glycine max) lines	NA	NA	NA	NA	Soil	NA	NA	3	NA	Conrad	NA	NA	NA	0.39	2749	0.32	NA	NA	NA	NA	NA	NA	NA	NA	NA	25.8	5093	NA	3.8	NA	NA	NA	NA	NA	NA
66618	2017_ÔªøHacisalihoglu	2017	Quantification of seed ionome variation in 90 diverse soybean (Glycine max) lines	Fabales	Fabaceae	Glycine	max	Glycine max	Soybean	Urbana, IL	NA	Field trial	NA	2017_ÔªøHacisalihoglu_Quantification of seed ionome variation in 90 diverse soybean (Glycine max) lines	NA	NA	NA	NA	Soil	NA	NA	3	NA	Corona	NA	NA	NA	0.59	3038	0.33	NA	NA	NA	NA	NA	NA	NA	NA	NA	31.6	6827	NA	4.29	NA	NA	NA	NA	NA	NA
66619	2017_ÔªøHacisalihoglu	2017	Quantification of seed ionome variation in 90 diverse soybean (Glycine max) lines	Fabales	Fabaceae	Glycine	max	Glycine max	Soybean	Urbana, IL	NA	Field trial	NA	2017_ÔªøHacisalihoglu_Quantification of seed ionome variation in 90 diverse soybean (Glycine max) lines	NA	NA	NA	NA	Soil	NA	NA	3	NA	D76-8070	NA	NA	NA	5.02	3716	1.07	NA	NA	NA	NA	NA	NA	NA	NA	NA	53.1	7460	NA	5.21	NA	NA	NA	NA	NA	NA
66620	2017_ÔªøHacisalihoglu	2017	Quantification of seed ionome variation in 90 diverse soybean (Glycine max) lines	Fabales	Fabaceae	Glycine	max	Glycine max	Soybean	Urbana, IL	NA	Field trial	NA	2017_ÔªøHacisalihoglu_Quantification of seed ionome variation in 90 diverse soybean (Glycine max) lines	NA	NA	NA	NA	Soil	NA	NA	3	NA	Dassel	NA	NA	NA	0.84	2873	0.18	NA	NA	NA	NA	NA	NA	NA	NA	NA	36.9	6281	NA	3.08	NA	NA	NA	NA	NA	NA
66621	2017_ÔªøHacisalihoglu	2017	Quantification of seed ionome variation in 90 diverse soybean (Glycine max) lines	Fabales	Fabaceae	Glycine	max	Glycine max	Soybean	Urbana, IL	NA	Field trial	NA	2017_ÔªøHacisalihoglu_Quantification of seed ionome variation in 90 diverse soybean (Glycine max) lines	NA	NA	NA	NA	Soil	NA	NA	3	NA	Davis	NA	NA	NA	12.8	3297	1.09	NA	NA	NA	NA	NA	NA	NA	NA	NA	38.3	6269	NA	3.99	NA	NA	NA	NA	NA	NA
66622	2017_ÔªøHacisalihoglu	2017	Quantification of seed ionome variation in 90 diverse soybean (Glycine max) lines	Fabales	Fabaceae	Glycine	max	Glycine max	Soybean	Urbana, IL	NA	Field trial	NA	2017_ÔªøHacisalihoglu_Quantification of seed ionome variation in 90 diverse soybean (Glycine max) lines	NA	NA	NA	NA	Soil	NA	NA	3	NA	Derry	NA	NA	NA	4.96	3348	1.63	NA	NA	NA	NA	NA	NA	NA	NA	NA	45.9	7054	NA	3.67	NA	NA	NA	NA	NA	NA
66623	2017_ÔªøHacisalihoglu	2017	Quantification of seed ionome variation in 90 diverse soybean (Glycine max) lines	Fabales	Fabaceae	Glycine	max	Glycine max	Soybean	Urbana, IL	NA	Field trial	NA	2017_ÔªøHacisalihoglu_Quantification of seed ionome variation in 90 diverse soybean (Glycine max) lines	NA	NA	NA	NA	Soil	NA	NA	3	NA	Dowling	NA	NA	NA	8.84	2791	0.77	NA	NA	NA	NA	NA	NA	NA	NA	NA	34.4	6047	NA	5.56	NA	NA	NA	NA	NA	NA
66624	2017_ÔªøHacisalihoglu	2017	Quantification of seed ionome variation in 90 diverse soybean (Glycine max) lines	Fabales	Fabaceae	Glycine	max	Glycine max	Soybean	Urbana, IL	NA	Field trial	NA	2017_ÔªøHacisalihoglu_Quantification of seed ionome variation in 90 diverse soybean (Glycine max) lines	NA	NA	NA	NA	Soil	NA	NA	3	NA	Dt97-4290	NA	NA	NA	9.94	3254	0.76	NA	NA	NA	NA	NA	NA	NA	NA	NA	43.4	6401	NA	3.62	NA	NA	NA	NA	NA	NA
66625	2017_ÔªøHacisalihoglu	2017	Quantification of seed ionome variation in 90 diverse soybean (Glycine max) lines	Fabales	Fabaceae	Glycine	max	Glycine max	Soybean	Urbana, IL	NA	Field trial	NA	2017_ÔªøHacisalihoglu_Quantification of seed ionome variation in 90 diverse soybean (Glycine max) lines	NA	NA	NA	NA	Soil	NA	NA	3	NA	Dunbar	NA	NA	NA	0.24	3259	0.38	NA	NA	NA	NA	NA	NA	NA	NA	NA	34.5	5752	NA	3.67	NA	NA	NA	NA	NA	NA
66626	2017_ÔªøHacisalihoglu	2017	Quantification of seed ionome variation in 90 diverse soybean (Glycine max) lines	Fabales	Fabaceae	Glycine	max	Glycine max	Soybean	Urbana, IL	NA	Field trial	NA	2017_ÔªøHacisalihoglu_Quantification of seed ionome variation in 90 diverse soybean (Glycine max) lines	NA	NA	NA	NA	Soil	NA	NA	3	NA	Dwight	NA	NA	NA	0.64	2736	0.26	NA	NA	NA	NA	NA	NA	NA	NA	NA	31.1	5357	NA	4.67	NA	NA	NA	NA	NA	NA
66627	2017_ÔªøHacisalihoglu	2017	Quantification of seed ionome variation in 90 diverse soybean (Glycine max) lines	Fabales	Fabaceae	Glycine	max	Glycine max	Soybean	Urbana, IL	NA	Field trial	NA	2017_ÔªøHacisalihoglu_Quantification of seed ionome variation in 90 diverse soybean (Glycine max) lines	NA	NA	NA	NA	Soil	NA	NA	3	NA	Er-hej-jan	NA	NA	NA	0.7	3295	0.47	NA	NA	NA	NA	NA	NA	NA	NA	NA	38.3	7239	NA	3.15	NA	NA	NA	NA	NA	NA
66628	2017_ÔªøHacisalihoglu	2017	Quantification of seed ionome variation in 90 diverse soybean (Glycine max) lines	Fabales	Fabaceae	Glycine	max	Glycine max	Soybean	Urbana, IL	NA	Field trial	NA	2017_ÔªøHacisalihoglu_Quantification of seed ionome variation in 90 diverse soybean (Glycine max) lines	NA	NA	NA	NA	Soil	NA	NA	3	NA	Flyer	NA	NA	NA	0.48	3087	0.26	NA	NA	NA	NA	NA	NA	NA	NA	NA	31.3	5056	NA	3.5	NA	NA	NA	NA	NA	NA
66629	2017_ÔªøHacisalihoglu	2017	Quantification of seed ionome variation in 90 diverse soybean (Glycine max) lines	Fabales	Fabaceae	Glycine	max	Glycine max	Soybean	Urbana, IL	NA	Field trial	NA	2017_ÔªøHacisalihoglu_Quantification of seed ionome variation in 90 diverse soybean (Glycine max) lines	NA	NA	NA	NA	Soil	NA	NA	3	NA	Forrest	NA	NA	NA	6.46	3056	1.36	NA	NA	NA	NA	NA	NA	NA	NA	NA	43.6	6535	NA	5.66	NA	NA	NA	NA	NA	NA
66630	2017_ÔªøHacisalihoglu	2017	Quantification of seed ionome variation in 90 diverse soybean (Glycine max) lines	Fabales	Fabaceae	Glycine	max	Glycine max	Soybean	Urbana, IL	NA	Field trial	NA	2017_ÔªøHacisalihoglu_Quantification of seed ionome variation in 90 diverse soybean (Glycine max) lines	NA	NA	NA	NA	Soil	NA	NA	3	NA	Gr8836	NA	NA	NA	0.93	3102	0.56	NA	NA	NA	NA	NA	NA	NA	NA	NA	28	6220	NA	1.92	NA	NA	NA	NA	NA	NA
66631	2017_ÔªøHacisalihoglu	2017	Quantification of seed ionome variation in 90 diverse soybean (Glycine max) lines	Fabales	Fabaceae	Glycine	max	Glycine max	Soybean	Urbana, IL	NA	Field trial	NA	2017_ÔªøHacisalihoglu_Quantification of seed ionome variation in 90 diverse soybean (Glycine max) lines	NA	NA	NA	NA	Soil	NA	NA	3	NA	Hamilton	NA	NA	NA	0.95	3084	0.35	NA	NA	NA	NA	NA	NA	NA	NA	NA	29.2	6104	NA	4.1	NA	NA	NA	NA	NA	NA
66632	2017_ÔªøHacisalihoglu	2017	Quantification of seed ionome variation in 90 diverse soybean (Glycine max) lines	Fabales	Fabaceae	Glycine	max	Glycine max	Soybean	Urbana, IL	NA	Field trial	NA	2017_ÔªøHacisalihoglu_Quantification of seed ionome variation in 90 diverse soybean (Glycine max) lines	NA	NA	NA	NA	Soil	NA	NA	3	NA	Hampton	NA	NA	NA	9	3094	0.82	NA	NA	NA	NA	NA	NA	NA	NA	NA	47.4	6468	NA	8.63	NA	NA	NA	NA	NA	NA
66633	2017_ÔªøHacisalihoglu	2017	Quantification of seed ionome variation in 90 diverse soybean (Glycine max) lines	Fabales	Fabaceae	Glycine	max	Glycine max	Soybean	Urbana, IL	NA	Field trial	NA	2017_ÔªøHacisalihoglu_Quantification of seed ionome variation in 90 diverse soybean (Glycine max) lines	NA	NA	NA	NA	Soil	NA	NA	3	NA	Harbar	NA	NA	NA	6.23	3193	0.99	NA	NA	NA	NA	NA	NA	NA	NA	NA	41.2	5102	NA	3.72	NA	NA	NA	NA	NA	NA
66634	2017_ÔªøHacisalihoglu	2017	Quantification of seed ionome variation in 90 diverse soybean (Glycine max) lines	Fabales	Fabaceae	Glycine	max	Glycine max	Soybean	Urbana, IL	NA	Field trial	NA	2017_ÔªøHacisalihoglu_Quantification of seed ionome variation in 90 diverse soybean (Glycine max) lines	NA	NA	NA	NA	Soil	NA	NA	3	NA	Harper 87	NA	NA	NA	2.32	2819	0.34	NA	NA	NA	NA	NA	NA	NA	NA	NA	26	5066	NA	0.81	NA	NA	NA	NA	NA	NA
66635	2017_ÔªøHacisalihoglu	2017	Quantification of seed ionome variation in 90 diverse soybean (Glycine max) lines	Fabales	Fabaceae	Glycine	max	Glycine max	Soybean	Urbana, IL	NA	Field trial	NA	2017_ÔªøHacisalihoglu_Quantification of seed ionome variation in 90 diverse soybean (Glycine max) lines	NA	NA	NA	NA	Soil	NA	NA	3	NA	Harosoy	NA	NA	NA	0.69	2835	0.35	NA	NA	NA	NA	NA	NA	NA	NA	NA	42.8	5156	NA	5.9	NA	NA	NA	NA	NA	NA
66636	2017_ÔªøHacisalihoglu	2017	Quantification of seed ionome variation in 90 diverse soybean (Glycine max) lines	Fabales	Fabaceae	Glycine	max	Glycine max	Soybean	Urbana, IL	NA	Field trial	NA	2017_ÔªøHacisalihoglu_Quantification of seed ionome variation in 90 diverse soybean (Glycine max) lines	NA	NA	NA	NA	Soil	NA	NA	3	NA	Hawkeye	NA	NA	NA	0.31	2762	0.26	NA	NA	NA	NA	NA	NA	NA	NA	NA	35.7	6189	NA	1.67	NA	NA	NA	NA	NA	NA
66637	2017_ÔªøHacisalihoglu	2017	Quantification of seed ionome variation in 90 diverse soybean (Glycine max) lines	Fabales	Fabaceae	Glycine	max	Glycine max	Soybean	Urbana, IL	NA	Field trial	NA	2017_ÔªøHacisalihoglu_Quantification of seed ionome variation in 90 diverse soybean (Glycine max) lines	NA	NA	NA	NA	Soil	NA	NA	3	NA	Hill	NA	NA	NA	3.04	3111	1.14	NA	NA	NA	NA	NA	NA	NA	NA	NA	41.1	6680	NA	3.46	NA	NA	NA	NA	NA	NA
66638	2017_ÔªøHacisalihoglu	2017	Quantification of seed ionome variation in 90 diverse soybean (Glycine max) lines	Fabales	Fabaceae	Glycine	max	Glycine max	Soybean	Urbana, IL	NA	Field trial	NA	2017_ÔªøHacisalihoglu_Quantification of seed ionome variation in 90 diverse soybean (Glycine max) lines	NA	NA	NA	NA	Soil	NA	NA	3	NA	Houjaku-Kuwazu	NA	NA	NA	6.62	3305	0.94	NA	NA	NA	NA	NA	NA	NA	NA	NA	43.6	5877	NA	5.24	NA	NA	NA	NA	NA	NA
66639	2017_ÔªøHacisalihoglu	2017	Quantification of seed ionome variation in 90 diverse soybean (Glycine max) lines	Fabales	Fabaceae	Glycine	max	Glycine max	Soybean	Urbana, IL	NA	Field trial	NA	2017_ÔªøHacisalihoglu_Quantification of seed ionome variation in 90 diverse soybean (Glycine max) lines	NA	NA	NA	NA	Soil	NA	NA	3	NA	Hutcheson	NA	NA	NA	6.14	2988	0.56	NA	NA	NA	NA	NA	NA	NA	NA	NA	37.1	5571	NA	3.89	NA	NA	NA	NA	NA	NA
66640	2017_ÔªøHacisalihoglu	2017	Quantification of seed ionome variation in 90 diverse soybean (Glycine max) lines	Fabales	Fabaceae	Glycine	max	Glycine max	Soybean	Urbana, IL	NA	Field trial	NA	2017_ÔªøHacisalihoglu_Quantification of seed ionome variation in 90 diverse soybean (Glycine max) lines	NA	NA	NA	NA	Soil	NA	NA	3	NA	Hutton	NA	NA	NA	8.96	3321	0.74	NA	NA	NA	NA	NA	NA	NA	NA	NA	43.4	7532	NA	5.13	NA	NA	NA	NA	NA	NA
66641	2017_ÔªøHacisalihoglu	2017	Quantification of seed ionome variation in 90 diverse soybean (Glycine max) lines	Fabales	Fabaceae	Glycine	max	Glycine max	Soybean	Urbana, IL	NA	Field trial	NA	2017_ÔªøHacisalihoglu_Quantification of seed ionome variation in 90 diverse soybean (Glycine max) lines	NA	NA	NA	NA	Soil	NA	NA	3	NA	Hyuga	NA	NA	NA	5.59	3454	0.91	NA	NA	NA	NA	NA	NA	NA	NA	NA	47.7	6878	NA	7.37	NA	NA	NA	NA	NA	NA
66642	2017_ÔªøHacisalihoglu	2017	Quantification of seed ionome variation in 90 diverse soybean (Glycine max) lines	Fabales	Fabaceae	Glycine	max	Glycine max	Soybean	Urbana, IL	NA	Field trial	NA	2017_ÔªøHacisalihoglu_Quantification of seed ionome variation in 90 diverse soybean (Glycine max) lines	NA	NA	NA	NA	Soil	NA	NA	3	NA	Jin-Dou-33	NA	NA	NA	1.01	3343	0.45	NA	NA	NA	NA	NA	NA	NA	NA	NA	35.4	6826	NA	4.18	NA	NA	NA	NA	NA	NA
66643	2017_ÔªøHacisalihoglu	2017	Quantification of seed ionome variation in 90 diverse soybean (Glycine max) lines	Fabales	Fabaceae	Glycine	max	Glycine max	Soybean	Urbana, IL	NA	Field trial	NA	2017_ÔªøHacisalihoglu_Quantification of seed ionome variation in 90 diverse soybean (Glycine max) lines	NA	NA	NA	NA	Soil	NA	NA	3	NA	K1639-2	NA	NA	NA	5.25	3161	1.01	NA	NA	NA	NA	NA	NA	NA	NA	NA	34.1	6680	NA	4.02	NA	NA	NA	NA	NA	NA
66644	2017_ÔªøHacisalihoglu	2017	Quantification of seed ionome variation in 90 diverse soybean (Glycine max) lines	Fabales	Fabaceae	Glycine	max	Glycine max	Soybean	Urbana, IL	NA	Field trial	NA	2017_ÔªøHacisalihoglu_Quantification of seed ionome variation in 90 diverse soybean (Glycine max) lines	NA	NA	NA	NA	Soil	NA	NA	3	NA	Komata	NA	NA	NA	13.1	3474	0.95	NA	NA	NA	NA	NA	NA	NA	NA	NA	40.6	5820	NA	5.6	NA	NA	NA	NA	NA	NA
66645	2017_ÔªøHacisalihoglu	2017	Quantification of seed ionome variation in 90 diverse soybean (Glycine max) lines	Fabales	Fabaceae	Glycine	max	Glycine max	Soybean	Urbana, IL	NA	Field trial	NA	2017_ÔªøHacisalihoglu_Quantification of seed ionome variation in 90 diverse soybean (Glycine max) lines	NA	NA	NA	NA	Soil	NA	NA	3	NA	L65-1255	NA	NA	NA	1.83	3110	0.31	NA	NA	NA	NA	NA	NA	NA	NA	NA	31.5	6265	NA	2.68	NA	NA	NA	NA	NA	NA
66646	2017_ÔªøHacisalihoglu	2017	Quantification of seed ionome variation in 90 diverse soybean (Glycine max) lines	Fabales	Fabaceae	Glycine	max	Glycine max	Soybean	Urbana, IL	NA	Field trial	NA	2017_ÔªøHacisalihoglu_Quantification of seed ionome variation in 90 diverse soybean (Glycine max) lines	NA	NA	NA	NA	Soil	NA	NA	3	NA	L78-379	NA	NA	NA	1.9	3020	0.23	NA	NA	NA	NA	NA	NA	NA	NA	NA	36.8	6525	NA	3.86	NA	NA	NA	NA	NA	NA
66647	2017_ÔªøHacisalihoglu	2017	Quantification of seed ionome variation in 90 diverse soybean (Glycine max) lines	Fabales	Fabaceae	Glycine	max	Glycine max	Soybean	Urbana, IL	NA	Field trial	NA	2017_ÔªøHacisalihoglu_Quantification of seed ionome variation in 90 diverse soybean (Glycine max) lines	NA	NA	NA	NA	Soil	NA	NA	3	NA	Lee-74	NA	NA	NA	10.4	3172	0.72	NA	NA	NA	NA	NA	NA	NA	NA	NA	47.2	6596	NA	5.79	NA	NA	NA	NA	NA	NA
66648	2017_ÔªøHacisalihoglu	2017	Quantification of seed ionome variation in 90 diverse soybean (Glycine max) lines	Fabales	Fabaceae	Glycine	max	Glycine max	Soybean	Urbana, IL	NA	Field trial	NA	2017_ÔªøHacisalihoglu_Quantification of seed ionome variation in 90 diverse soybean (Glycine max) lines	NA	NA	NA	NA	Soil	NA	NA	3	NA	Lou-gan-huang	NA	NA	NA	2.02	3096	0.33	NA	NA	NA	NA	NA	NA	NA	NA	NA	29.9	6646	NA	2.1	NA	NA	NA	NA	NA	NA
66649	2017_ÔªøHacisalihoglu	2017	Quantification of seed ionome variation in 90 diverse soybean (Glycine max) lines	Fabales	Fabaceae	Glycine	max	Glycine max	Soybean	Urbana, IL	NA	Field trial	NA	2017_ÔªøHacisalihoglu_Quantification of seed ionome variation in 90 diverse soybean (Glycine max) lines	NA	NA	NA	NA	Soil	NA	NA	3	NA	Mandarin-Ottawa	NA	NA	NA	0.7	3027	0.33	NA	NA	NA	NA	NA	NA	NA	NA	NA	33.7	4810	NA	6	NA	NA	NA	NA	NA	NA
66650	2017_ÔªøHacisalihoglu	2017	Quantification of seed ionome variation in 90 diverse soybean (Glycine max) lines	Fabales	Fabaceae	Glycine	max	Glycine max	Soybean	Urbana, IL	NA	Field trial	NA	2017_ÔªøHacisalihoglu_Quantification of seed ionome variation in 90 diverse soybean (Glycine max) lines	NA	NA	NA	NA	Soil	NA	NA	3	NA	Mandarin	NA	NA	NA	0.62	2970	0.31	NA	NA	NA	NA	NA	NA	NA	NA	NA	31.9	6741	NA	3.24	NA	NA	NA	NA	NA	NA
66651	2017_ÔªøHacisalihoglu	2017	Quantification of seed ionome variation in 90 diverse soybean (Glycine max) lines	Fabales	Fabaceae	Glycine	max	Glycine max	Soybean	Urbana, IL	NA	Field trial	NA	2017_ÔªøHacisalihoglu_Quantification of seed ionome variation in 90 diverse soybean (Glycine max) lines	NA	NA	NA	NA	Soil	NA	NA	3	NA	Min-hou-bai	NA	NA	NA	0.23	3155	0.27	NA	NA	NA	NA	NA	NA	NA	NA	NA	44.3	7064	NA	0.24	NA	NA	NA	NA	NA	NA
66652	2017_ÔªøHacisalihoglu	2017	Quantification of seed ionome variation in 90 diverse soybean (Glycine max) lines	Fabales	Fabaceae	Glycine	max	Glycine max	Soybean	Urbana, IL	NA	Field trial	NA	2017_ÔªøHacisalihoglu_Quantification of seed ionome variation in 90 diverse soybean (Glycine max) lines	NA	NA	NA	NA	Soil	NA	NA	3	NA	Minsoy	NA	NA	NA	1.31	2972	0.38	NA	NA	NA	NA	NA	NA	NA	NA	NA	29.2	6241	NA	1.68	NA	NA	NA	NA	NA	NA
66653	2017_ÔªøHacisalihoglu	2017	Quantification of seed ionome variation in 90 diverse soybean (Glycine max) lines	Fabales	Fabaceae	Glycine	max	Glycine max	Soybean	Urbana, IL	NA	Field trial	NA	2017_ÔªøHacisalihoglu_Quantification of seed ionome variation in 90 diverse soybean (Glycine max) lines	NA	NA	NA	NA	Soil	NA	NA	3	NA	N7001	NA	NA	NA	0.34	3134	0.22	NA	NA	NA	NA	NA	NA	NA	NA	NA	32.6	4706	NA	2.13	NA	NA	NA	NA	NA	NA
66654	2017_ÔªøHacisalihoglu	2017	Quantification of seed ionome variation in 90 diverse soybean (Glycine max) lines	Fabales	Fabaceae	Glycine	max	Glycine max	Soybean	Urbana, IL	NA	Field trial	NA	2017_ÔªøHacisalihoglu_Quantification of seed ionome variation in 90 diverse soybean (Glycine max) lines	NA	NA	NA	NA	Soil	NA	NA	3	NA	N7103	NA	NA	NA	0.63	2580	0.53	NA	NA	NA	NA	NA	NA	NA	NA	NA	31.4	6485	NA	1.12	NA	NA	NA	NA	NA	NA
66655	2017_ÔªøHacisalihoglu	2017	Quantification of seed ionome variation in 90 diverse soybean (Glycine max) lines	Fabales	Fabaceae	Glycine	max	Glycine max	Soybean	Urbana, IL	NA	Field trial	NA	2017_ÔªøHacisalihoglu_Quantification of seed ionome variation in 90 diverse soybean (Glycine max) lines	NA	NA	NA	NA	Soil	NA	NA	3	NA	N98-4445A	NA	NA	NA	5.64	2877	0.39	NA	NA	NA	NA	NA	NA	NA	NA	NA	32.7	5088	NA	0.42	NA	NA	NA	NA	NA	NA
66656	2017_ÔªøHacisalihoglu	2017	Quantification of seed ionome variation in 90 diverse soybean (Glycine max) lines	Fabales	Fabaceae	Glycine	max	Glycine max	Soybean	Urbana, IL	NA	Field trial	NA	2017_ÔªøHacisalihoglu_Quantification of seed ionome variation in 90 diverse soybean (Glycine max) lines	NA	NA	NA	NA	Soil	NA	NA	3	NA	Nc-Roy	NA	NA	NA	9.58	3320	0.83	NA	NA	NA	NA	NA	NA	NA	NA	NA	31.8	6065	NA	2.72	NA	NA	NA	NA	NA	NA
66657	2017_ÔªøHacisalihoglu	2017	Quantification of seed ionome variation in 90 diverse soybean (Glycine max) lines	Fabales	Fabaceae	Glycine	max	Glycine max	Soybean	Urbana, IL	NA	Field trial	NA	2017_ÔªøHacisalihoglu_Quantification of seed ionome variation in 90 diverse soybean (Glycine max) lines	NA	NA	NA	NA	Soil	NA	NA	3	NA	Noir-1	NA	NA	NA	2.54	3341	0.5	NA	NA	NA	NA	NA	NA	NA	NA	NA	42	8251	NA	10.46	NA	NA	NA	NA	NA	NA
66658	2017_ÔªøHacisalihoglu	2017	Quantification of seed ionome variation in 90 diverse soybean (Glycine max) lines	Fabales	Fabaceae	Glycine	max	Glycine max	Soybean	Urbana, IL	NA	Field trial	NA	2017_ÔªøHacisalihoglu_Quantification of seed ionome variation in 90 diverse soybean (Glycine max) lines	NA	NA	NA	NA	Soil	NA	NA	3	NA	Pella-86	NA	NA	NA	0.48	2567	0.34	NA	NA	NA	NA	NA	NA	NA	NA	NA	35.9	5396	NA	2.03	NA	NA	NA	NA	NA	NA
66659	2017_ÔªøHacisalihoglu	2017	Quantification of seed ionome variation in 90 diverse soybean (Glycine max) lines	Fabales	Fabaceae	Glycine	max	Glycine max	Soybean	Urbana, IL	NA	Field trial	NA	2017_ÔªøHacisalihoglu_Quantification of seed ionome variation in 90 diverse soybean (Glycine max) lines	NA	NA	NA	NA	Soil	NA	NA	3	NA	PI-153216	NA	NA	NA	0.47	3085	0.37	NA	NA	NA	NA	NA	NA	NA	NA	NA	37.8	7802	NA	3.38	NA	NA	NA	NA	NA	NA
66660	2017_ÔªøHacisalihoglu	2017	Quantification of seed ionome variation in 90 diverse soybean (Glycine max) lines	Fabales	Fabaceae	Glycine	max	Glycine max	Soybean	Urbana, IL	NA	Field trial	NA	2017_ÔªøHacisalihoglu_Quantification of seed ionome variation in 90 diverse soybean (Glycine max) lines	NA	NA	NA	NA	Soil	NA	NA	3	NA	PI-468916	NA	NA	NA	0.3	2784	0.4	NA	NA	NA	NA	NA	NA	NA	NA	NA	31.2	5847	NA	3.59	NA	NA	NA	NA	NA	NA
66661	2017_ÔªøHacisalihoglu	2017	Quantification of seed ionome variation in 90 diverse soybean (Glycine max) lines	Fabales	Fabaceae	Glycine	max	Glycine max	Soybean	Urbana, IL	NA	Field trial	NA	2017_ÔªøHacisalihoglu_Quantification of seed ionome variation in 90 diverse soybean (Glycine max) lines	NA	NA	NA	NA	Soil	NA	NA	3	NA	PI-471938	NA	NA	NA	10.5	2877	0.64	NA	NA	NA	NA	NA	NA	NA	NA	NA	34.9	6231	NA	4.07	NA	NA	NA	NA	NA	NA
66662	2017_ÔªøHacisalihoglu	2017	Quantification of seed ionome variation in 90 diverse soybean (Glycine max) lines	Fabales	Fabaceae	Glycine	max	Glycine max	Soybean	Urbana, IL	NA	Field trial	NA	2017_ÔªøHacisalihoglu_Quantification of seed ionome variation in 90 diverse soybean (Glycine max) lines	NA	NA	NA	NA	Soil	NA	NA	3	NA	PI-475822c	NA	NA	NA	1.51	3102	0.43	NA	NA	NA	NA	NA	NA	NA	NA	NA	31	7759	NA	4.31	NA	NA	NA	NA	NA	NA
66663	2017_ÔªøHacisalihoglu	2017	Quantification of seed ionome variation in 90 diverse soybean (Glycine max) lines	Fabales	Fabaceae	Glycine	max	Glycine max	Soybean	Urbana, IL	NA	Field trial	NA	2017_ÔªøHacisalihoglu_Quantification of seed ionome variation in 90 diverse soybean (Glycine max) lines	NA	NA	NA	NA	Soil	NA	NA	3	NA	PI-522192b	NA	NA	NA	0.66	3413	0.39	NA	NA	NA	NA	NA	NA	NA	NA	NA	43.1	6611	NA	8.8	NA	NA	NA	NA	NA	NA
66664	2017_ÔªøHacisalihoglu	2017	Quantification of seed ionome variation in 90 diverse soybean (Glycine max) lines	Fabales	Fabaceae	Glycine	max	Glycine max	Soybean	Urbana, IL	NA	Field trial	NA	2017_ÔªøHacisalihoglu_Quantification of seed ionome variation in 90 diverse soybean (Glycine max) lines	NA	NA	NA	NA	Soil	NA	NA	3	NA	PI-567102-b	NA	NA	NA	0.72	3555	0.84	NA	NA	NA	NA	NA	NA	NA	NA	NA	47.8	7984	NA	0.65	NA	NA	NA	NA	NA	NA
66665	2017_ÔªøHacisalihoglu	2017	Quantification of seed ionome variation in 90 diverse soybean (Glycine max) lines	Fabales	Fabaceae	Glycine	max	Glycine max	Soybean	Urbana, IL	NA	Field trial	NA	2017_ÔªøHacisalihoglu_Quantification of seed ionome variation in 90 diverse soybean (Glycine max) lines	NA	NA	NA	NA	Soil	NA	NA	3	NA	PI-567104b	NA	NA	NA	0.47	3959	0.87	NA	NA	NA	NA	NA	NA	NA	NA	NA	52.6	8455	NA	0.46	NA	NA	NA	NA	NA	NA
66666	2017_ÔªøHacisalihoglu	2017	Quantification of seed ionome variation in 90 diverse soybean (Glycine max) lines	Fabales	Fabaceae	Glycine	max	Glycine max	Soybean	Urbana, IL	NA	Field trial	NA	2017_ÔªøHacisalihoglu_Quantification of seed ionome variation in 90 diverse soybean (Glycine max) lines	NA	NA	NA	NA	Soil	NA	NA	3	NA	PI-88788	NA	NA	NA	0.43	3180	0.45	NA	NA	NA	NA	NA	NA	NA	NA	NA	35.7	6297	NA	3.78	NA	NA	NA	NA	NA	NA
66667	2017_ÔªøHacisalihoglu	2017	Quantification of seed ionome variation in 90 diverse soybean (Glycine max) lines	Fabales	Fabaceae	Glycine	max	Glycine max	Soybean	Urbana, IL	NA	Field trial	NA	2017_ÔªøHacisalihoglu_Quantification of seed ionome variation in 90 diverse soybean (Glycine max) lines	NA	NA	NA	NA	Soil	NA	NA	3	NA	Ransom	NA	NA	NA	3.69	2835	0.77	NA	NA	NA	NA	NA	NA	NA	NA	NA	41.9	5710	NA	5.66	NA	NA	NA	NA	NA	NA
66668	2017_ÔªøHacisalihoglu	2017	Quantification of seed ionome variation in 90 diverse soybean (Glycine max) lines	Fabales	Fabaceae	Glycine	max	Glycine max	Soybean	Urbana, IL	NA	Field trial	NA	2017_ÔªøHacisalihoglu_Quantification of seed ionome variation in 90 diverse soybean (Glycine max) lines	NA	NA	NA	NA	Soil	NA	NA	3	NA	Sloan	NA	NA	NA	1.07	3292	0.41	NA	NA	NA	NA	NA	NA	NA	NA	NA	39.2	7461	NA	4.87	NA	NA	NA	NA	NA	NA
66669	2017_ÔªøHacisalihoglu	2017	Quantification of seed ionome variation in 90 diverse soybean (Glycine max) lines	Fabales	Fabaceae	Glycine	max	Glycine max	Soybean	Urbana, IL	NA	Field trial	NA	2017_ÔªøHacisalihoglu_Quantification of seed ionome variation in 90 diverse soybean (Glycine max) lines	NA	NA	NA	NA	Soil	NA	NA	3	NA	Stonewall	NA	NA	NA	10.85	3160	0.79	NA	NA	NA	NA	NA	NA	NA	NA	NA	43.5	6450	NA	5.24	NA	NA	NA	NA	NA	NA
66670	2017_ÔªøHacisalihoglu	2017	Quantification of seed ionome variation in 90 diverse soybean (Glycine max) lines	Fabales	Fabaceae	Glycine	max	Glycine max	Soybean	Urbana, IL	NA	Field trial	NA	2017_ÔªøHacisalihoglu_Quantification of seed ionome variation in 90 diverse soybean (Glycine max) lines	NA	NA	NA	NA	Soil	NA	NA	3	NA	Stressland	NA	NA	NA	2.42	3119	0.33	NA	NA	NA	NA	NA	NA	NA	NA	NA	49.6	6091	NA	3.74	NA	NA	NA	NA	NA	NA
66671	2017_ÔªøHacisalihoglu	2017	Quantification of seed ionome variation in 90 diverse soybean (Glycine max) lines	Fabales	Fabaceae	Glycine	max	Glycine max	Soybean	Urbana, IL	NA	Field trial	NA	2017_ÔªøHacisalihoglu_Quantification of seed ionome variation in 90 diverse soybean (Glycine max) lines	NA	NA	NA	NA	Soil	NA	NA	3	NA	T116h	NA	NA	NA	0.29	3950	0.7	NA	NA	NA	NA	NA	NA	NA	NA	NA	55.3	7920	NA	8.42	NA	NA	NA	NA	NA	NA
66672	2017_ÔªøHacisalihoglu	2017	Quantification of seed ionome variation in 90 diverse soybean (Glycine max) lines	Fabales	Fabaceae	Glycine	max	Glycine max	Soybean	Urbana, IL	NA	Field trial	NA	2017_ÔªøHacisalihoglu_Quantification of seed ionome variation in 90 diverse soybean (Glycine max) lines	NA	NA	NA	NA	Soil	NA	NA	3	NA	T309	NA	NA	NA	0.95	3126	0.31	NA	NA	NA	NA	NA	NA	NA	NA	NA	37.4	5883	NA	3.91	NA	NA	NA	NA	NA	NA
66673	2017_ÔªøHacisalihoglu	2017	Quantification of seed ionome variation in 90 diverse soybean (Glycine max) lines	Fabales	Fabaceae	Glycine	max	Glycine max	Soybean	Urbana, IL	NA	Field trial	NA	2017_ÔªøHacisalihoglu_Quantification of seed ionome variation in 90 diverse soybean (Glycine max) lines	NA	NA	NA	NA	Soil	NA	NA	3	NA	Thomas	NA	NA	NA	7.12	3237	0.78	NA	NA	NA	NA	NA	NA	NA	NA	NA	49	7331	NA	9.96	NA	NA	NA	NA	NA	NA
66674	2017_ÔªøHacisalihoglu	2017	Quantification of seed ionome variation in 90 diverse soybean (Glycine max) lines	Fabales	Fabaceae	Glycine	max	Glycine max	Soybean	Urbana, IL	NA	Field trial	NA	2017_ÔªøHacisalihoglu_Quantification of seed ionome variation in 90 diverse soybean (Glycine max) lines	NA	NA	NA	NA	Soil	NA	NA	3	NA	Tie-Feng-3	NA	NA	NA	0.33	2925	0.34	NA	NA	NA	NA	NA	NA	NA	NA	NA	36.8	6800	NA	2.14	NA	NA	NA	NA	NA	NA
66675	2017_ÔªøHacisalihoglu	2017	Quantification of seed ionome variation in 90 diverse soybean (Glycine max) lines	Fabales	Fabaceae	Glycine	max	Glycine max	Soybean	Urbana, IL	NA	Field trial	NA	2017_ÔªøHacisalihoglu_Quantification of seed ionome variation in 90 diverse soybean (Glycine max) lines	NA	NA	NA	NA	Soil	NA	NA	3	NA	Tie-Zhugan	NA	NA	NA	1.41	2968	0.27	NA	NA	NA	NA	NA	NA	NA	NA	NA	35.3	6964	NA	4.23	NA	NA	NA	NA	NA	NA
66676	2017_ÔªøHacisalihoglu	2017	Quantification of seed ionome variation in 90 diverse soybean (Glycine max) lines	Fabales	Fabaceae	Glycine	max	Glycine max	Soybean	Urbana, IL	NA	Field trial	NA	2017_ÔªøHacisalihoglu_Quantification of seed ionome variation in 90 diverse soybean (Glycine max) lines	NA	NA	NA	NA	Soil	NA	NA	3	NA	V94-5152	NA	NA	NA	2.97	3241	0.92	NA	NA	NA	NA	NA	NA	NA	NA	NA	35.5	6615	NA	4.24	NA	NA	NA	NA	NA	NA
66677	2017_ÔªøHacisalihoglu	2017	Quantification of seed ionome variation in 90 diverse soybean (Glycine max) lines	Fabales	Fabaceae	Glycine	max	Glycine max	Soybean	Urbana, IL	NA	Field trial	NA	2017_ÔªøHacisalihoglu_Quantification of seed ionome variation in 90 diverse soybean (Glycine max) lines	NA	NA	NA	NA	Soil	NA	NA	3	NA	Vinton-81	NA	NA	NA	0.63	2737	0.29	NA	NA	NA	NA	NA	NA	NA	NA	NA	25.5	5179	NA	4.06	NA	NA	NA	NA	NA	NA
66678	2017_ÔªøHacisalihoglu	2017	Quantification of seed ionome variation in 90 diverse soybean (Glycine max) lines	Fabales	Fabaceae	Glycine	max	Glycine max	Soybean	Urbana, IL	NA	Field trial	NA	2017_ÔªøHacisalihoglu_Quantification of seed ionome variation in 90 diverse soybean (Glycine max) lines	NA	NA	NA	NA	Soil	NA	NA	3	NA	Will	NA	NA	NA	1.01	2897	0.28	NA	NA	NA	NA	NA	NA	NA	NA	NA	31.7	5240	NA	1.15	NA	NA	NA	NA	NA	NA
66679	2017_ÔªøHacisalihoglu	2017	Quantification of seed ionome variation in 90 diverse soybean (Glycine max) lines	Fabales	Fabaceae	Glycine	max	Glycine max	Soybean	Urbana, IL	NA	Field trial	NA	2017_ÔªøHacisalihoglu_Quantification of seed ionome variation in 90 diverse soybean (Glycine max) lines	NA	NA	NA	NA	Soil	NA	NA	3	NA	Williams	NA	NA	NA	0.47	2837	0.4	NA	NA	NA	NA	NA	NA	NA	NA	NA	36.9	5949	NA	5.16	NA	NA	NA	NA	NA	NA
66680	2017_ÔªøHacisalihoglu	2017	Quantification of seed ionome variation in 90 diverse soybean (Glycine max) lines	Fabales	Fabaceae	Glycine	max	Glycine max	Soybean	Urbana, IL	NA	Field trial	NA	2017_ÔªøHacisalihoglu_Quantification of seed ionome variation in 90 diverse soybean (Glycine max) lines	NA	NA	NA	NA	Soil	NA	NA	3	NA	Williams-82	NA	NA	NA	0.85	2856	0.5	NA	NA	NA	NA	NA	NA	NA	NA	NA	37.9	5412	NA	4.65	NA	NA	NA	NA	NA	NA
66681	2017_ÔªøHacisalihoglu	2017	Quantification of seed ionome variation in 90 diverse soybean (Glycine max) lines	Fabales	Fabaceae	Glycine	max	Glycine max	Soybean	Urbana, IL	NA	Field trial	NA	2017_ÔªøHacisalihoglu_Quantification of seed ionome variation in 90 diverse soybean (Glycine max) lines	NA	NA	NA	NA	Soil	NA	NA	3	NA	Young	NA	NA	NA	4.45	3223	0.88	NA	NA	NA	NA	NA	NA	NA	NA	NA	38.3	5709	NA	3.53	NA	NA	NA	NA	NA	NA
66682	2017_ÔªøHacisalihoglu	2017	Quantification of seed ionome variation in 90 diverse soybean (Glycine max) lines	Fabales	Fabaceae	Glycine	max	Glycine max	Soybean	Urbana, IL	NA	Field trial	NA	2017_ÔªøHacisalihoglu_Quantification of seed ionome variation in 90 diverse soybean (Glycine max) lines	NA	NA	NA	NA	Soil	NA	NA	3	NA	Zi-pi-dou	NA	NA	NA	0.69	3083	0.5	NA	NA	NA	NA	NA	NA	NA	NA	NA	33.6	7249	NA	3.89	NA	NA	NA	NA	NA	NA
66683	2017_ÔªøHacisalihoglu	2017	Quantification of seed ionome variation in 90 diverse soybean (Glycine max) lines	Fabales	Fabaceae	Glycine	max	Glycine max	Soybean	Urbana, IL	NA	Field trial	NA	2017_ÔªøHacisalihoglu_Quantification of seed ionome variation in 90 diverse soybean (Glycine max) lines	NA	NA	NA	NA	Soil	NA	NA	3	NA	LS0090	NA	NA	NA	8.82	2785	0.54	NA	NA	NA	NA	NA	NA	NA	NA	NA	35.5	5381	NA	3.57	NA	NA	NA	NA	NA	NA
66684	2017_ÔªøHacisalihoglu	2017	Quantification of seed ionome variation in 90 diverse soybean (Glycine max) lines	Fabales	Fabaceae	Glycine	max	Glycine max	Soybean	Urbana, IL	NA	Field trial	NA	2017_ÔªøHacisalihoglu_Quantification of seed ionome variation in 90 diverse soybean (Glycine max) lines	NA	NA	NA	NA	Soil	NA	NA	3	NA	LS0688	NA	NA	NA	6.38	2490	0.58	NA	NA	NA	NA	NA	NA	NA	NA	NA	30	4758	NA	2.9	NA	NA	NA	NA	NA	NA
66685	2017_ÔªøHacisalihoglu	2017	Quantification of seed ionome variation in 90 diverse soybean (Glycine max) lines	Fabales	Fabaceae	Glycine	max	Glycine max	Soybean	Urbana, IL	NA	Field trial	NA	2017_ÔªøHacisalihoglu_Quantification of seed ionome variation in 90 diverse soybean (Glycine max) lines	NA	NA	NA	NA	Soil	NA	NA	3	NA	LS2375	NA	NA	NA	1.83	2586	0.62	NA	NA	NA	NA	NA	NA	NA	NA	NA	30.5	5246	NA	4.29	NA	NA	NA	NA	NA	NA
66686	2017_ÔªøHacisalihoglu	2017	Quantification of seed ionome variation in 90 diverse soybean (Glycine max) lines	Fabales	Fabaceae	Glycine	max	Glycine max	Soybean	Urbana, IL	NA	Field trial	NA	2017_ÔªøHacisalihoglu_Quantification of seed ionome variation in 90 diverse soybean (Glycine max) lines	NA	NA	NA	NA	Soil	NA	NA	3	NA	LS2932	NA	NA	NA	1.15	2807	0.54	NA	NA	NA	NA	NA	NA	NA	NA	NA	32.9	5889	NA	4.29	NA	NA	NA	NA	NA	NA
67097	2019_Fikas	2019	_Multivariate analysis reveals environmental and genetic determinants of element covariation in the maize grain ionome	NA	NA	NA	NA	Zea mays	NA	Homestead, Florida	USA	Field_Trial	NA	NA	NA	NA	1	1	Soil	NA	NA	NA	seed	NA	NA	NA	NA	0.144652	1101.96	0.029969	2005	NA	NA	NA	NA	NA	NA	NA	NA	22.2977	3589.1	NA	0.0411894	NA	NA	NA	NA	NA	NA
67098	2019_Fikas	2019	_Multivariate analysis reveals environmental and genetic determinants of element covariation in the maize grain ionome	NA	NA	NA	NA	Zea mays	NA	Homestead, Florida	USA	Field_Trial	NA	NA	NA	NA	2	2	Soil	NA	NA	NA	seed	NA	NA	NA	NA	0.207525	1233.48	0.0259225	2005	NA	NA	NA	NA	NA	NA	NA	NA	28.8715	3873.14	NA	0.0431001	NA	NA	NA	NA	NA	NA
67099	2019_Fikas	2019	_Multivariate analysis reveals environmental and genetic determinants of element covariation in the maize grain ionome	NA	NA	NA	NA	Zea mays	NA	Homestead, Florida	USA	Field_Trial	NA	NA	NA	NA	3	3	Soil	NA	NA	NA	seed	NA	NA	NA	NA	0.0747229	1057.4	0.0301725	2005	NA	NA	NA	NA	NA	NA	NA	NA	20.0812	3286.29	NA	0.0340183	NA	NA	NA	NA	NA	NA
67100	2019_Fikas	2019	_Multivariate analysis reveals environmental and genetic determinants of element covariation in the maize grain ionome	NA	NA	NA	NA	Zea mays	NA	Homestead, Florida	USA	Field_Trial	NA	NA	NA	NA	4	4	Soil	NA	NA	NA	seed	NA	NA	NA	NA	0.108704	1288.05	0.0396791	2005	NA	NA	NA	NA	NA	NA	NA	NA	23.4284	3621.54	NA	0.036212	NA	NA	NA	NA	NA	NA
67101	2019_Fikas	2019	_Multivariate analysis reveals environmental and genetic determinants of element covariation in the maize grain ionome	NA	NA	NA	NA	Zea mays	NA	Homestead, Florida	USA	Field_Trial	NA	NA	NA	NA	5	5	Soil	NA	NA	NA	seed	NA	NA	NA	NA	0.0710482	962.646	0.0235226	2005	NA	NA	NA	NA	NA	NA	NA	NA	18.6681	3210.97	NA	0.0244478	NA	NA	NA	NA	NA	NA
67102	2019_Fikas	2019	_Multivariate analysis reveals environmental and genetic determinants of element covariation in the maize grain ionome	NA	NA	NA	NA	Zea mays	NA	Homestead, Florida	USA	Field_Trial	NA	NA	NA	NA	6	6	Soil	NA	NA	NA	seed	NA	NA	NA	NA	0.192977	NA	NA	2005	NA	NA	NA	NA	NA	NA	NA	NA	NA	4199.37	NA	NA	NA	NA	NA	NA	NA	NA
67103	2019_Fikas	2019	_Multivariate analysis reveals environmental and genetic determinants of element covariation in the maize grain ionome	NA	NA	NA	NA	Zea mays	NA	Homestead, Florida	USA	Field_Trial	NA	NA	NA	NA	7	7	Soil	NA	NA	NA	seed	NA	NA	NA	NA	0.170898	833.084	0.0309408	2005	NA	NA	NA	NA	NA	NA	NA	NA	20.2122	3011.01	NA	0.0426049	NA	NA	NA	NA	NA	NA
67104	2019_Fikas	2019	_Multivariate analysis reveals environmental and genetic determinants of element covariation in the maize grain ionome	NA	NA	NA	NA	Zea mays	NA	Homestead, Florida	USA	Field_Trial	NA	NA	NA	NA	8	8	Soil	NA	NA	NA	seed	NA	NA	NA	NA	0.108954	1129.44	0.0343962	2005	NA	NA	NA	NA	NA	NA	NA	NA	23.0691	3195.28	NA	0.0428806	NA	NA	NA	NA	NA	NA
67105	2019_Fikas	2019	_Multivariate analysis reveals environmental and genetic determinants of element covariation in the maize grain ionome	NA	NA	NA	NA	Zea mays	NA	Homestead, Florida	USA	Field_Trial	NA	NA	NA	NA	9	9	Soil	NA	NA	NA	seed	NA	NA	NA	NA	0.158098	1146.86	0.0361721	2005	NA	NA	NA	NA	NA	NA	NA	NA	27.9797	3468.31	NA	0.0410146	NA	NA	NA	NA	NA	NA
67106	2019_Fikas	2019	_Multivariate analysis reveals environmental and genetic determinants of element covariation in the maize grain ionome	NA	NA	NA	NA	Zea mays	NA	Homestead, Florida	USA	Field_Trial	NA	NA	NA	NA	10	10	Soil	NA	NA	NA	seed	NA	NA	NA	NA	0.14137	1114.24	0.0273922	2005	NA	NA	NA	NA	NA	NA	NA	NA	26.6587	3340.82	NA	0.0289215	NA	NA	NA	NA	NA	NA
67107	2019_Fikas	2019	_Multivariate analysis reveals environmental and genetic determinants of element covariation in the maize grain ionome	NA	NA	NA	NA	Zea mays	NA	Homestead, Florida	USA	Field_Trial	NA	NA	NA	NA	11	11	Soil	NA	NA	NA	seed	NA	NA	NA	NA	0.161135	1168.93	0.0449648	2005	NA	NA	NA	NA	NA	NA	NA	NA	34.4106	4019.45	NA	NA	NA	NA	NA	NA	NA	NA
67108	2019_Fikas	2019	_Multivariate analysis reveals environmental and genetic determinants of element covariation in the maize grain ionome	NA	NA	NA	NA	Zea mays	NA	Homestead, Florida	USA	Field_Trial	NA	NA	NA	NA	12	12	Soil	NA	NA	NA	seed	NA	NA	NA	NA	0.144171	968.244	0.0306834	2005	NA	NA	NA	NA	NA	NA	NA	NA	24.1266	3410.01	NA	0.0303202	NA	NA	NA	NA	NA	NA
67109	2019_Fikas	2019	_Multivariate analysis reveals environmental and genetic determinants of element covariation in the maize grain ionome	NA	NA	NA	NA	Zea mays	NA	Homestead, Florida	USA	Field_Trial	NA	NA	NA	NA	13	13	Soil	NA	NA	NA	seed	NA	NA	NA	NA	0.128233	1197.11	0.0332382	2005	NA	NA	NA	NA	NA	NA	NA	NA	26.0299	3463.67	NA	0.0245122	NA	NA	NA	NA	NA	NA
67110	2019_Fikas	2019	_Multivariate analysis reveals environmental and genetic determinants of element covariation in the maize grain ionome	NA	NA	NA	NA	Zea mays	NA	Homestead, Florida	USA	Field_Trial	NA	NA	NA	NA	14	14	Soil	NA	NA	NA	seed	NA	NA	NA	NA	0.092292	851.689	0.029982	2005	NA	NA	NA	NA	NA	NA	NA	NA	26.9769	3207.4	NA	0.0436887	NA	NA	NA	NA	NA	NA
67111	2019_Fikas	2019	_Multivariate analysis reveals environmental and genetic determinants of element covariation in the maize grain ionome	NA	NA	NA	NA	Zea mays	NA	Homestead, Florida	USA	Field_Trial	NA	NA	NA	NA	15	15	Soil	NA	NA	NA	seed	NA	NA	NA	NA	0.132321	920.376	0.0333713	2005	NA	NA	NA	NA	NA	NA	NA	NA	22.251	3153.19	NA	0.0279215	NA	NA	NA	NA	NA	NA
67112	2019_Fikas	2019	_Multivariate analysis reveals environmental and genetic determinants of element covariation in the maize grain ionome	NA	NA	NA	NA	Zea mays	NA	Homestead, Florida	USA	Field_Trial	NA	NA	NA	NA	16	16	Soil	NA	NA	NA	seed	NA	NA	NA	NA	0.186402	904.209	0.0301264	2005	NA	NA	NA	NA	NA	NA	NA	NA	NA	3577.67	NA	0.0349698	NA	NA	NA	NA	NA	NA
67113	2019_Fikas	2019	_Multivariate analysis reveals environmental and genetic determinants of element covariation in the maize grain ionome	NA	NA	NA	NA	Zea mays	NA	Homestead, Florida	USA	Field_Trial	NA	NA	NA	NA	17	17	Soil	NA	NA	NA	seed	NA	NA	NA	NA	0.175821	900.618	0.0266126	2005	NA	NA	NA	NA	NA	NA	NA	NA	29.7321	3832.33	NA	0.0371814	NA	NA	NA	NA	NA	NA
67114	2019_Fikas	2019	_Multivariate analysis reveals environmental and genetic determinants of element covariation in the maize grain ionome	NA	NA	NA	NA	Zea mays	NA	Homestead, Florida	USA	Field_Trial	NA	NA	NA	NA	18	18	Soil	NA	NA	NA	seed	NA	NA	NA	NA	0.170411	1432.22	NA	2005	NA	NA	NA	NA	NA	NA	NA	NA	26.0284	3583.55	NA	0.0470037	NA	NA	NA	NA	NA	NA
67115	2019_Fikas	2019	_Multivariate analysis reveals environmental and genetic determinants of element covariation in the maize grain ionome	NA	NA	NA	NA	Zea mays	NA	Homestead, Florida	USA	Field_Trial	NA	NA	NA	NA	19	19	Soil	NA	NA	NA	seed	NA	NA	NA	NA	0.154856	968.793	0.028522	2005	NA	NA	NA	NA	NA	NA	NA	NA	21.1872	3429.01	NA	0.0450957	NA	NA	NA	NA	NA	NA
67116	2019_Fikas	2019	_Multivariate analysis reveals environmental and genetic determinants of element covariation in the maize grain ionome	NA	NA	NA	NA	Zea mays	NA	Homestead, Florida	USA	Field_Trial	NA	NA	NA	NA	20	20	Soil	NA	NA	NA	seed	NA	NA	NA	NA	0.051526	1157.66	0.0283154	2005	NA	NA	NA	NA	NA	NA	NA	NA	24.6704	3697.95	NA	0.0437387	NA	NA	NA	NA	NA	NA
67117	2019_Fikas	2019	_Multivariate analysis reveals environmental and genetic determinants of element covariation in the maize grain ionome	NA	NA	NA	NA	Zea mays	NA	Homestead, Florida	USA	Field_Trial	NA	NA	NA	NA	21	21	Soil	NA	NA	NA	seed	NA	NA	NA	NA	0.145503	934.817	0.0297505	2005	NA	NA	NA	NA	NA	NA	NA	NA	23.1159	3064.64	NA	NA	NA	NA	NA	NA	NA	NA
67118	2019_Fikas	2019	_Multivariate analysis reveals environmental and genetic determinants of element covariation in the maize grain ionome	NA	NA	NA	NA	Zea mays	NA	Homestead, Florida	USA	Field_Trial	NA	NA	NA	NA	22	22	Soil	NA	NA	NA	seed	NA	NA	NA	NA	0.175303	960.197	0.0311072	2005	NA	NA	NA	NA	NA	NA	NA	NA	19.1753	3527.38	NA	0.0313151	NA	NA	NA	NA	NA	NA
67119	2019_Fikas	2019	_Multivariate analysis reveals environmental and genetic determinants of element covariation in the maize grain ionome	NA	NA	NA	NA	Zea mays	NA	Homestead, Florida	USA	Field_Trial	NA	NA	NA	NA	23	23	Soil	NA	NA	NA	seed	NA	NA	NA	NA	0.173465	958.963	0.0246485	2005	NA	NA	NA	NA	NA	NA	NA	NA	22.501	3205.54	NA	0.0304514	NA	NA	NA	NA	NA	NA
67120	2019_Fikas	2019	_Multivariate analysis reveals environmental and genetic determinants of element covariation in the maize grain ionome	NA	NA	NA	NA	Zea mays	NA	Homestead, Florida	USA	Field_Trial	NA	NA	NA	NA	24	24	Soil	NA	NA	NA	seed	NA	NA	NA	NA	0.285585	1231.18	0.0313283	2005	NA	NA	NA	NA	NA	NA	NA	NA	28.7188	4242.45	NA	0.0428993	NA	NA	NA	NA	NA	NA
67121	2019_Fikas	2019	_Multivariate analysis reveals environmental and genetic determinants of element covariation in the maize grain ionome	NA	NA	NA	NA	Zea mays	NA	Homestead, Florida	USA	Field_Trial	NA	NA	NA	NA	25	25	Soil	NA	NA	NA	seed	NA	NA	NA	NA	0.178075	885.618	0.0298578	2005	NA	NA	NA	NA	NA	NA	NA	NA	24.3455	2942.25	NA	0.0362125	NA	NA	NA	NA	NA	NA
67122	2019_Fikas	2019	_Multivariate analysis reveals environmental and genetic determinants of element covariation in the maize grain ionome	NA	NA	NA	NA	Zea mays	NA	Homestead, Florida	USA	Field_Trial	NA	NA	NA	NA	26	26	Soil	NA	NA	NA	seed	NA	NA	NA	NA	0.128171	1222.41	0.0388429	2005	NA	NA	NA	NA	NA	NA	NA	NA	28.8951	3388.84	NA	0.0495613	NA	NA	NA	NA	NA	NA
67123	2019_Fikas	2019	_Multivariate analysis reveals environmental and genetic determinants of element covariation in the maize grain ionome	NA	NA	NA	NA	Zea mays	NA	Homestead, Florida	USA	Field_Trial	NA	NA	NA	NA	27	27	Soil	NA	NA	NA	seed	NA	NA	NA	NA	0.103406	926.4	0.0341359	2005	NA	NA	NA	NA	NA	NA	NA	NA	23.0744	2687.35	NA	0.0445576	NA	NA	NA	NA	NA	NA
67124	2019_Fikas	2019	_Multivariate analysis reveals environmental and genetic determinants of element covariation in the maize grain ionome	NA	NA	NA	NA	Zea mays	NA	Homestead, Florida	USA	Field_Trial	NA	NA	NA	NA	28	28	Soil	NA	NA	NA	seed	NA	NA	NA	NA	0.174508	847.364	0.0296982	2005	NA	NA	NA	NA	NA	NA	NA	NA	18.0155	3002.52	NA	0.0351828	NA	NA	NA	NA	NA	NA
67125	2019_Fikas	2019	_Multivariate analysis reveals environmental and genetic determinants of element covariation in the maize grain ionome	NA	NA	NA	NA	Zea mays	NA	Homestead, Florida	USA	Field_Trial	NA	NA	NA	NA	29	29	Soil	NA	NA	NA	seed	NA	NA	NA	NA	0.1071	972.701	0.0325874	2005	NA	NA	NA	NA	NA	NA	NA	NA	22.2814	3162.12	NA	0.0284209	NA	NA	NA	NA	NA	NA
67126	2019_Fikas	2019	_Multivariate analysis reveals environmental and genetic determinants of element covariation in the maize grain ionome	NA	NA	NA	NA	Zea mays	NA	Homestead, Florida	USA	Field_Trial	NA	NA	NA	NA	30	30	Soil	NA	NA	NA	seed	NA	NA	NA	NA	0.213377	1152.12	0.0281567	2005	NA	NA	NA	NA	NA	NA	NA	NA	20.7772	3712.14	NA	0.0446051	NA	NA	NA	NA	NA	NA
67127	2019_Fikas	2019	_Multivariate analysis reveals environmental and genetic determinants of element covariation in the maize grain ionome	NA	NA	NA	NA	Zea mays	NA	Homestead, Florida	USA	Field_Trial	NA	NA	NA	NA	31	31	Soil	NA	NA	NA	seed	NA	NA	NA	NA	0.123831	946.378	0.0257952	2005	NA	NA	NA	NA	NA	NA	NA	NA	22.3083	3352.1	NA	0.0295383	NA	NA	NA	NA	NA	NA
67128	2019_Fikas	2019	_Multivariate analysis reveals environmental and genetic determinants of element covariation in the maize grain ionome	NA	NA	NA	NA	Zea mays	NA	Homestead, Florida	USA	Field_Trial	NA	NA	NA	NA	32	32	Soil	NA	NA	NA	seed	NA	NA	NA	NA	0.208392	1141.52	0.0355374	2005	NA	NA	NA	NA	NA	NA	NA	NA	27.8128	3618.15	NA	0.0411603	NA	NA	NA	NA	NA	NA
67129	2019_Fikas	2019	_Multivariate analysis reveals environmental and genetic determinants of element covariation in the maize grain ionome	NA	NA	NA	NA	Zea mays	NA	Homestead, Florida	USA	Field_Trial	NA	NA	NA	NA	33	33	Soil	NA	NA	NA	seed	NA	NA	NA	NA	0.220314	940.443	0.0362374	2005	NA	NA	NA	NA	NA	NA	NA	NA	24.8122	3666.96	NA	0.0395942	NA	NA	NA	NA	NA	NA
67130	2019_Fikas	2019	_Multivariate analysis reveals environmental and genetic determinants of element covariation in the maize grain ionome	NA	NA	NA	NA	Zea mays	NA	Homestead, Florida	USA	Field_Trial	NA	NA	NA	NA	34	34	Soil	NA	NA	NA	seed	NA	NA	NA	NA	0.121052	1563.45	NA	2005	NA	NA	NA	NA	NA	NA	NA	NA	21.1781	3726.16	NA	0.0454413	NA	NA	NA	NA	NA	NA
67131	2019_Fikas	2019	_Multivariate analysis reveals environmental and genetic determinants of element covariation in the maize grain ionome	NA	NA	NA	NA	Zea mays	NA	Homestead, Florida	USA	Field_Trial	NA	NA	NA	NA	35	35	Soil	NA	NA	NA	seed	NA	NA	NA	NA	0.178251	1123.28	0.0284109	2005	NA	NA	NA	NA	NA	NA	NA	NA	19.7967	3364.94	NA	0.0434164	NA	NA	NA	NA	NA	NA
67132	2019_Fikas	2019	_Multivariate analysis reveals environmental and genetic determinants of element covariation in the maize grain ionome	NA	NA	NA	NA	Zea mays	NA	Homestead, Florida	USA	Field_Trial	NA	NA	NA	NA	36	36	Soil	NA	NA	NA	seed	NA	NA	NA	NA	0.114334	1058.86	0.0429225	2005	NA	NA	NA	NA	NA	NA	NA	NA	27.2813	3832.99	NA	0.0483937	NA	NA	NA	NA	NA	NA
67133	2019_Fikas	2019	_Multivariate analysis reveals environmental and genetic determinants of element covariation in the maize grain ionome	NA	NA	NA	NA	Zea mays	NA	Homestead, Florida	USA	Field_Trial	NA	NA	NA	NA	37	37	Soil	NA	NA	NA	seed	NA	NA	NA	NA	0.146164	1301.26	0.0351653	2005	NA	NA	NA	NA	NA	NA	NA	NA	26.9303	4303.76	NA	0.064817	NA	NA	NA	NA	NA	NA
67134	2019_Fikas	2019	_Multivariate analysis reveals environmental and genetic determinants of element covariation in the maize grain ionome	NA	NA	NA	NA	Zea mays	NA	Homestead, Florida	USA	Field_Trial	NA	NA	NA	NA	38	38	Soil	NA	NA	NA	seed	NA	NA	NA	NA	0.108702	1270.75	0.0288724	2005	NA	NA	NA	NA	NA	NA	NA	NA	25.989	3484.88	NA	0.0487893	NA	NA	NA	NA	NA	NA
67135	2019_Fikas	2019	_Multivariate analysis reveals environmental and genetic determinants of element covariation in the maize grain ionome	NA	NA	NA	NA	Zea mays	NA	Homestead, Florida	USA	Field_Trial	NA	NA	NA	NA	39	39	Soil	NA	NA	NA	seed	NA	NA	NA	NA	0.126327	1107.38	0.03763	2005	NA	NA	NA	NA	NA	NA	NA	NA	25.5331	3390.54	NA	0.0279704	NA	NA	NA	NA	NA	NA
67136	2019_Fikas	2019	_Multivariate analysis reveals environmental and genetic determinants of element covariation in the maize grain ionome	NA	NA	NA	NA	Zea mays	NA	Homestead, Florida	USA	Field_Trial	NA	NA	NA	NA	40	40	Soil	NA	NA	NA	seed	NA	NA	NA	NA	0.100499	986.574	0.0346492	2005	NA	NA	NA	NA	NA	NA	NA	NA	21.2299	3261.92	NA	NA	NA	NA	NA	NA	NA	NA
67137	2019_Fikas	2019	_Multivariate analysis reveals environmental and genetic determinants of element covariation in the maize grain ionome	NA	NA	NA	NA	Zea mays	NA	Homestead, Florida	USA	Field_Trial	NA	NA	NA	NA	41	41	Soil	NA	NA	NA	seed	NA	NA	NA	NA	0.172147	1108.47	0.0285245	2005	NA	NA	NA	NA	NA	NA	NA	NA	25.3851	3663.19	NA	0.0316795	NA	NA	NA	NA	NA	NA
67138	2019_Fikas	2019	_Multivariate analysis reveals environmental and genetic determinants of element covariation in the maize grain ionome	NA	NA	NA	NA	Zea mays	NA	Homestead, Florida	USA	Field_Trial	NA	NA	NA	NA	42	42	Soil	NA	NA	NA	seed	NA	NA	NA	NA	0.158154	997.006	0.0239957	2005	NA	NA	NA	NA	NA	NA	NA	NA	27.1613	3796.45	NA	0.0290753	NA	NA	NA	NA	NA	NA
67139	2019_Fikas	2019	_Multivariate analysis reveals environmental and genetic determinants of element covariation in the maize grain ionome	NA	NA	NA	NA	Zea mays	NA	Homestead, Florida	USA	Field_Trial	NA	NA	NA	NA	43	43	Soil	NA	NA	NA	seed	NA	NA	NA	NA	0.194935	1079.45	0.0432325	2005	NA	NA	NA	NA	NA	NA	NA	NA	22.0102	3438.78	NA	0.0394427	NA	NA	NA	NA	NA	NA
67140	2019_Fikas	2019	_Multivariate analysis reveals environmental and genetic determinants of element covariation in the maize grain ionome	NA	NA	NA	NA	Zea mays	NA	Homestead, Florida	USA	Field_Trial	NA	NA	NA	NA	44	44	Soil	NA	NA	NA	seed	NA	NA	NA	NA	0.136794	1175.69	0.0360101	2005	NA	NA	NA	NA	NA	NA	NA	NA	26.312	3168.14	NA	0.0487453	NA	NA	NA	NA	NA	NA
67141	2019_Fikas	2019	_Multivariate analysis reveals environmental and genetic determinants of element covariation in the maize grain ionome	NA	NA	NA	NA	Zea mays	NA	Homestead, Florida	USA	Field_Trial	NA	NA	NA	NA	45	45	Soil	NA	NA	NA	seed	NA	NA	NA	NA	0.12351	1043.2	0.029408	2005	NA	NA	NA	NA	NA	NA	NA	NA	31.0672	3638.39	NA	0.0524112	NA	NA	NA	NA	NA	NA
67142	2019_Fikas	2019	_Multivariate analysis reveals environmental and genetic determinants of element covariation in the maize grain ionome	NA	NA	NA	NA	Zea mays	NA	Homestead, Florida	USA	Field_Trial	NA	NA	NA	NA	46	46	Soil	NA	NA	NA	seed	NA	NA	NA	NA	0.137116	910.559	0.0251879	2005	NA	NA	NA	NA	NA	NA	NA	NA	26.9871	3487.86	NA	0.0363466	NA	NA	NA	NA	NA	NA
67143	2019_Fikas	2019	_Multivariate analysis reveals environmental and genetic determinants of element covariation in the maize grain ionome	NA	NA	NA	NA	Zea mays	NA	Homestead, Florida	USA	Field_Trial	NA	NA	NA	NA	47	47	Soil	NA	NA	NA	seed	NA	NA	NA	NA	0.199196	837.262	0.0258865	2005	NA	NA	NA	NA	NA	NA	NA	NA	19.3664	3044.13	NA	0.0337899	NA	NA	NA	NA	NA	NA
67144	2019_Fikas	2019	_Multivariate analysis reveals environmental and genetic determinants of element covariation in the maize grain ionome	NA	NA	NA	NA	Zea mays	NA	Homestead, Florida	USA	Field_Trial	NA	NA	NA	NA	48	48	Soil	NA	NA	NA	seed	NA	NA	NA	NA	0.120984	866.467	0.0327416	2005	NA	NA	NA	NA	NA	NA	NA	NA	29.2903	3586.3	NA	0.0449524	NA	NA	NA	NA	NA	NA
67145	2019_Fikas	2019	_Multivariate analysis reveals environmental and genetic determinants of element covariation in the maize grain ionome	NA	NA	NA	NA	Zea mays	NA	Homestead, Florida	USA	Field_Trial	NA	NA	NA	NA	49	49	Soil	NA	NA	NA	seed	NA	NA	NA	NA	0.187071	1116.29	0.0321645	2005	NA	NA	NA	NA	NA	NA	NA	NA	NA	3993.2	NA	0.0411148	NA	NA	NA	NA	NA	NA
67146	2019_Fikas	2019	_Multivariate analysis reveals environmental and genetic determinants of element covariation in the maize grain ionome	NA	NA	NA	NA	Zea mays	NA	Homestead, Florida	USA	Field_Trial	NA	NA	NA	NA	50	50	Soil	NA	NA	NA	seed	NA	NA	NA	NA	0.110667	985.202	0.0324187	2005	NA	NA	NA	NA	NA	NA	NA	NA	21.0787	2913.44	NA	0.0381904	NA	NA	NA	NA	NA	NA
67147	2019_Fikas	2019	_Multivariate analysis reveals environmental and genetic determinants of element covariation in the maize grain ionome	NA	NA	NA	NA	Zea mays	NA	Homestead, Florida	USA	Field_Trial	NA	NA	NA	NA	51	51	Soil	NA	NA	NA	seed	NA	NA	NA	NA	0.174548	973.09	0.0290193	2005	NA	NA	NA	NA	NA	NA	NA	NA	23.5619	3232.31	NA	0.0389366	NA	NA	NA	NA	NA	NA
67148	2019_Fikas	2019	_Multivariate analysis reveals environmental and genetic determinants of element covariation in the maize grain ionome	NA	NA	NA	NA	Zea mays	NA	Homestead, Florida	USA	Field_Trial	NA	NA	NA	NA	52	52	Soil	NA	NA	NA	seed	NA	NA	NA	NA	0.116194	878.313	0.0303099	2005	NA	NA	NA	NA	NA	NA	NA	NA	27.7894	3164.98	NA	0.0380893	NA	NA	NA	NA	NA	NA
67149	2019_Fikas	2019	_Multivariate analysis reveals environmental and genetic determinants of element covariation in the maize grain ionome	NA	NA	NA	NA	Zea mays	NA	Homestead, Florida	USA	Field_Trial	NA	NA	NA	NA	53	53	Soil	NA	NA	NA	seed	NA	NA	NA	NA	0.0798507	1185.52	0.0337505	2005	NA	NA	NA	NA	NA	NA	NA	NA	27.6175	3659.14	NA	NA	NA	NA	NA	NA	NA	NA
67150	2019_Fikas	2019	_Multivariate analysis reveals environmental and genetic determinants of element covariation in the maize grain ionome	NA	NA	NA	NA	Zea mays	NA	Homestead, Florida	USA	Field_Trial	NA	NA	NA	NA	54	54	Soil	NA	NA	NA	seed	NA	NA	NA	NA	0.136981	1106.83	0.0341052	2005	NA	NA	NA	NA	NA	NA	NA	NA	26.9415	3152.16	NA	0.0512869	NA	NA	NA	NA	NA	NA
67151	2019_Fikas	2019	_Multivariate analysis reveals environmental and genetic determinants of element covariation in the maize grain ionome	NA	NA	NA	NA	Zea mays	NA	Homestead, Florida	USA	Field_Trial	NA	NA	NA	NA	55	55	Soil	NA	NA	NA	seed	NA	NA	NA	NA	0.230884	879.215	0.0236282	2005	NA	NA	NA	NA	NA	NA	NA	NA	27.2196	3746.98	NA	0.0341298	NA	NA	NA	NA	NA	NA
67152	2019_Fikas	2019	_Multivariate analysis reveals environmental and genetic determinants of element covariation in the maize grain ionome	NA	NA	NA	NA	Zea mays	NA	Homestead, Florida	USA	Field_Trial	NA	NA	NA	NA	56	56	Soil	NA	NA	NA	seed	NA	NA	NA	NA	0.191928	1246.2	0.0308368	2005	NA	NA	NA	NA	NA	NA	NA	NA	29.7563	3945.89	NA	0.0334727	NA	NA	NA	NA	NA	NA
67153	2019_Fikas	2019	_Multivariate analysis reveals environmental and genetic determinants of element covariation in the maize grain ionome	NA	NA	NA	NA	Zea mays	NA	Homestead, Florida	USA	Field_Trial	NA	NA	NA	NA	57	57	Soil	NA	NA	NA	seed	NA	NA	NA	NA	0.107408	1010.6	0.0264834	2005	NA	NA	NA	NA	NA	NA	NA	NA	18.0278	3590.05	NA	NA	NA	NA	NA	NA	NA	NA
67154	2019_Fikas	2019	_Multivariate analysis reveals environmental and genetic determinants of element covariation in the maize grain ionome	NA	NA	NA	NA	Zea mays	NA	Homestead, Florida	USA	Field_Trial	NA	NA	NA	NA	58	58	Soil	NA	NA	NA	seed	NA	NA	NA	NA	0.204794	906.109	0.0321623	2005	NA	NA	NA	NA	NA	NA	NA	NA	22.8456	3061.74	NA	NA	NA	NA	NA	NA	NA	NA
67155	2019_Fikas	2019	_Multivariate analysis reveals environmental and genetic determinants of element covariation in the maize grain ionome	NA	NA	NA	NA	Zea mays	NA	Homestead, Florida	USA	Field_Trial	NA	NA	NA	NA	59	59	Soil	NA	NA	NA	seed	NA	NA	NA	NA	0.114872	1074.95	0.0304854	2005	NA	NA	NA	NA	NA	NA	NA	NA	22.2231	3109.95	NA	0.0302397	NA	NA	NA	NA	NA	NA
67156	2019_Fikas	2019	_Multivariate analysis reveals environmental and genetic determinants of element covariation in the maize grain ionome	NA	NA	NA	NA	Zea mays	NA	Homestead, Florida	USA	Field_Trial	NA	NA	NA	NA	60	60	Soil	NA	NA	NA	seed	NA	NA	NA	NA	0.172478	1162.9	0.0283298	2005	NA	NA	NA	NA	NA	NA	NA	NA	23.1657	3687.87	NA	0.0339235	NA	NA	NA	NA	NA	NA
67157	2019_Fikas	2019	_Multivariate analysis reveals environmental and genetic determinants of element covariation in the maize grain ionome	NA	NA	NA	NA	Zea mays	NA	Homestead, Florida	USA	Field_Trial	NA	NA	NA	NA	61	61	Soil	NA	NA	NA	seed	NA	NA	NA	NA	0.141307	925.572	0.0299918	2005	NA	NA	NA	NA	NA	NA	NA	NA	25.8135	3579.89	NA	NA	NA	NA	NA	NA	NA	NA
67158	2019_Fikas	2019	_Multivariate analysis reveals environmental and genetic determinants of element covariation in the maize grain ionome	NA	NA	NA	NA	Zea mays	NA	Homestead, Florida	USA	Field_Trial	NA	NA	NA	NA	62	62	Soil	NA	NA	NA	seed	NA	NA	NA	NA	0.130853	944.665	0.0330112	2005	NA	NA	NA	NA	NA	NA	NA	NA	27.3602	3150.71	NA	0.0243755	NA	NA	NA	NA	NA	NA
67159	2019_Fikas	2019	_Multivariate analysis reveals environmental and genetic determinants of element covariation in the maize grain ionome	NA	NA	NA	NA	Zea mays	NA	Homestead, Florida	USA	Field_Trial	NA	NA	NA	NA	63	63	Soil	NA	NA	NA	seed	NA	NA	NA	NA	0.214666	1192.64	NA	2005	NA	NA	NA	NA	NA	NA	NA	NA	24.6992	4244.56	NA	0.0444248	NA	NA	NA	NA	NA	NA
67160	2019_Fikas	2019	_Multivariate analysis reveals environmental and genetic determinants of element covariation in the maize grain ionome	NA	NA	NA	NA	Zea mays	NA	Homestead, Florida	USA	Field_Trial	NA	NA	NA	NA	64	64	Soil	NA	NA	NA	seed	NA	NA	NA	NA	0.134159	841.304	0.0274914	2005	NA	NA	NA	NA	NA	NA	NA	NA	19.8562	2981.31	NA	0.032328	NA	NA	NA	NA	NA	NA
67161	2019_Fikas	2019	_Multivariate analysis reveals environmental and genetic determinants of element covariation in the maize grain ionome	NA	NA	NA	NA	Zea mays	NA	Homestead, Florida	USA	Field_Trial	NA	NA	NA	NA	65	65	Soil	NA	NA	NA	seed	NA	NA	NA	NA	0.0985175	858.843	0.0268061	2005	NA	NA	NA	NA	NA	NA	NA	NA	25.9608	3197.03	NA	0.0438785	NA	NA	NA	NA	NA	NA
67162	2019_Fikas	2019	_Multivariate analysis reveals environmental and genetic determinants of element covariation in the maize grain ionome	NA	NA	NA	NA	Zea mays	NA	Homestead, Florida	USA	Field_Trial	NA	NA	NA	NA	66	66	Soil	NA	NA	NA	seed	NA	NA	NA	NA	0.191868	1093.87	0.0393268	2005	NA	NA	NA	NA	NA	NA	NA	NA	28.2	3160.32	NA	0.0588644	NA	NA	NA	NA	NA	NA
67163	2019_Fikas	2019	_Multivariate analysis reveals environmental and genetic determinants of element covariation in the maize grain ionome	NA	NA	NA	NA	Zea mays	NA	Homestead, Florida	USA	Field_Trial	NA	NA	NA	NA	67	67	Soil	NA	NA	NA	seed	NA	NA	NA	NA	0.190645	862.345	0.0259311	2005	NA	NA	NA	NA	NA	NA	NA	NA	24.2555	2917.78	NA	0.0296341	NA	NA	NA	NA	NA	NA
67164	2019_Fikas	2019	_Multivariate analysis reveals environmental and genetic determinants of element covariation in the maize grain ionome	NA	NA	NA	NA	Zea mays	NA	Homestead, Florida	USA	Field_Trial	NA	NA	NA	NA	68	68	Soil	NA	NA	NA	seed	NA	NA	NA	NA	0.089791	936.326	0.0263725	2005	NA	NA	NA	NA	NA	NA	NA	NA	27.7687	3262.65	NA	0.0371329	NA	NA	NA	NA	NA	NA
67165	2019_Fikas	2019	_Multivariate analysis reveals environmental and genetic determinants of element covariation in the maize grain ionome	NA	NA	NA	NA	Zea mays	NA	Homestead, Florida	USA	Field_Trial	NA	NA	NA	NA	69	69	Soil	NA	NA	NA	seed	NA	NA	NA	NA	0.126305	815.938	0.0333188	2005	NA	NA	NA	NA	NA	NA	NA	NA	20.7015	2966.5	NA	0.0482685	NA	NA	NA	NA	NA	NA
67166	2019_Fikas	2019	_Multivariate analysis reveals environmental and genetic determinants of element covariation in the maize grain ionome	NA	NA	NA	NA	Zea mays	NA	Homestead, Florida	USA	Field_Trial	NA	NA	NA	NA	70	70	Soil	NA	NA	NA	seed	NA	NA	NA	NA	0.113868	877.752	0.0385575	2005	NA	NA	NA	NA	NA	NA	NA	NA	26.8093	2832.13	NA	0.048615	NA	NA	NA	NA	NA	NA
67167	2019_Fikas	2019	_Multivariate analysis reveals environmental and genetic determinants of element covariation in the maize grain ionome	NA	NA	NA	NA	Zea mays	NA	Homestead, Florida	USA	Field_Trial	NA	NA	NA	NA	71	71	Soil	NA	NA	NA	seed	NA	NA	NA	NA	0.178376	889.587	0.027905	2005	NA	NA	NA	NA	NA	NA	NA	NA	18.5909	3099.96	NA	0.0317287	NA	NA	NA	NA	NA	NA
67168	2019_Fikas	2019	_Multivariate analysis reveals environmental and genetic determinants of element covariation in the maize grain ionome	NA	NA	NA	NA	Zea mays	NA	Homestead, Florida	USA	Field_Trial	NA	NA	NA	NA	72	72	Soil	NA	NA	NA	seed	NA	NA	NA	NA	0.101071	866.231	0.0309915	2005	NA	NA	NA	NA	NA	NA	NA	NA	22.077	2885.41	NA	0.0394273	NA	NA	NA	NA	NA	NA
67169	2019_Fikas	2019	_Multivariate analysis reveals environmental and genetic determinants of element covariation in the maize grain ionome	NA	NA	NA	NA	Zea mays	NA	Homestead, Florida	USA	Field_Trial	NA	NA	NA	NA	73	73	Soil	NA	NA	NA	seed	NA	NA	NA	NA	0.114932	1039.72	0.0329139	2005	NA	NA	NA	NA	NA	NA	NA	NA	27.6256	3547.09	NA	0.0303408	NA	NA	NA	NA	NA	NA
67170	2019_Fikas	2019	_Multivariate analysis reveals environmental and genetic determinants of element covariation in the maize grain ionome	NA	NA	NA	NA	Zea mays	NA	Homestead, Florida	USA	Field_Trial	NA	NA	NA	NA	74	74	Soil	NA	NA	NA	seed	NA	NA	NA	NA	0.108926	1031.72	0.0287235	2005	NA	NA	NA	NA	NA	NA	NA	NA	26.289	3311.82	NA	0.0396912	NA	NA	NA	NA	NA	NA
67171	2019_Fikas	2019	_Multivariate analysis reveals environmental and genetic determinants of element covariation in the maize grain ionome	NA	NA	NA	NA	Zea mays	NA	Homestead, Florida	USA	Field_Trial	NA	NA	NA	NA	75	75	Soil	NA	NA	NA	seed	NA	NA	NA	NA	0.173039	1101.53	0.0247454	2005	NA	NA	NA	NA	NA	NA	NA	NA	22.3706	3680.16	NA	0.0398842	NA	NA	NA	NA	NA	NA
67172	2019_Fikas	2019	_Multivariate analysis reveals environmental and genetic determinants of element covariation in the maize grain ionome	NA	NA	NA	NA	Zea mays	NA	Homestead, Florida	USA	Field_Trial	NA	NA	NA	NA	76	76	Soil	NA	NA	NA	seed	NA	NA	NA	NA	0.126239	1033.91	0.0303415	2005	NA	NA	NA	NA	NA	NA	NA	NA	25.9554	3223.84	NA	0.0422754	NA	NA	NA	NA	NA	NA
67173	2019_Fikas	2019	_Multivariate analysis reveals environmental and genetic determinants of element covariation in the maize grain ionome	NA	NA	NA	NA	Zea mays	NA	Homestead, Florida	USA	Field_Trial	NA	NA	NA	NA	77	77	Soil	NA	NA	NA	seed	NA	NA	NA	NA	0.242865	976.545	0.0287927	2005	NA	NA	NA	NA	NA	NA	NA	NA	24.0204	3525.11	NA	0.0355581	NA	NA	NA	NA	NA	NA
67174	2019_Fikas	2019	_Multivariate analysis reveals environmental and genetic determinants of element covariation in the maize grain ionome	NA	NA	NA	NA	Zea mays	NA	Homestead, Florida	USA	Field_Trial	NA	NA	NA	NA	78	78	Soil	NA	NA	NA	seed	NA	NA	NA	NA	0.142596	1177.52	0.0306719	2005	NA	NA	NA	NA	NA	NA	NA	NA	28.2996	3723.5	NA	0.0272212	NA	NA	NA	NA	NA	NA
67175	2019_Fikas	2019	_Multivariate analysis reveals environmental and genetic determinants of element covariation in the maize grain ionome	NA	NA	NA	NA	Zea mays	NA	Homestead, Florida	USA	Field_Trial	NA	NA	NA	NA	79	79	Soil	NA	NA	NA	seed	NA	NA	NA	NA	0.105505	1025.5	0.0226725	2005	NA	NA	NA	NA	NA	NA	NA	NA	28.1031	3882.85	NA	0.0326922	NA	NA	NA	NA	NA	NA
67176	2019_Fikas	2019	_Multivariate analysis reveals environmental and genetic determinants of element covariation in the maize grain ionome	NA	NA	NA	NA	Zea mays	NA	Homestead, Florida	USA	Field_Trial	NA	NA	NA	NA	80	80	Soil	NA	NA	NA	seed	NA	NA	NA	NA	0.14731	901.705	0.0336417	2005	NA	NA	NA	NA	NA	NA	NA	NA	21.4706	3154.16	NA	NA	NA	NA	NA	NA	NA	NA
67177	2019_Fikas	2019	_Multivariate analysis reveals environmental and genetic determinants of element covariation in the maize grain ionome	NA	NA	NA	NA	Zea mays	NA	Homestead, Florida	USA	Field_Trial	NA	NA	NA	NA	81	81	Soil	NA	NA	NA	seed	NA	NA	NA	NA	0.166669	1126.55	0.0319552	2005	NA	NA	NA	NA	NA	NA	NA	NA	25.5354	3809.51	NA	0.0190996	NA	NA	NA	NA	NA	NA
67178	2019_Fikas	2019	_Multivariate analysis reveals environmental and genetic determinants of element covariation in the maize grain ionome	NA	NA	NA	NA	Zea mays	NA	Homestead, Florida	USA	Field_Trial	NA	NA	NA	NA	82	82	Soil	NA	NA	NA	seed	NA	NA	NA	NA	0.12077	1009.19	0.0230121	2005	NA	NA	NA	NA	NA	NA	NA	NA	31.3041	3885.51	NA	0.0365641	NA	NA	NA	NA	NA	NA
67179	2019_Fikas	2019	_Multivariate analysis reveals environmental and genetic determinants of element covariation in the maize grain ionome	NA	NA	NA	NA	Zea mays	NA	Homestead, Florida	USA	Field_Trial	NA	NA	NA	NA	83	83	Soil	NA	NA	NA	seed	NA	NA	NA	NA	0.186791	826.728	0.0339445	2005	NA	NA	NA	NA	NA	NA	NA	NA	22.8115	2912.89	NA	0.0310593	NA	NA	NA	NA	NA	NA
67180	2019_Fikas	2019	_Multivariate analysis reveals environmental and genetic determinants of element covariation in the maize grain ionome	NA	NA	NA	NA	Zea mays	NA	Homestead, Florida	USA	Field_Trial	NA	NA	NA	NA	84	84	Soil	NA	NA	NA	seed	NA	NA	NA	NA	0.152658	1023.13	0.0225735	2005	NA	NA	NA	NA	NA	NA	NA	NA	18.9043	4212.99	NA	0.032441	NA	NA	NA	NA	NA	NA
67181	2019_Fikas	2019	_Multivariate analysis reveals environmental and genetic determinants of element covariation in the maize grain ionome	NA	NA	NA	NA	Zea mays	NA	Homestead, Florida	USA	Field_Trial	NA	NA	NA	NA	85	85	Soil	NA	NA	NA	seed	NA	NA	NA	NA	NA	1456.59	0.0296078	2005	NA	NA	NA	NA	NA	NA	NA	NA	32.514	3741.26	NA	0.0518284	NA	NA	NA	NA	NA	NA
67182	2019_Fikas	2019	_Multivariate analysis reveals environmental and genetic determinants of element covariation in the maize grain ionome	NA	NA	NA	NA	Zea mays	NA	Homestead, Florida	USA	Field_Trial	NA	NA	NA	NA	86	86	Soil	NA	NA	NA	seed	NA	NA	NA	NA	0.266477	1374.77	0.0461232	2005	NA	NA	NA	NA	NA	NA	NA	NA	25.8591	3246.61	NA	0.0291061	NA	NA	NA	NA	NA	NA
67183	2019_Fikas	2019	_Multivariate analysis reveals environmental and genetic determinants of element covariation in the maize grain ionome	NA	NA	NA	NA	Zea mays	NA	Homestead, Florida	USA	Field_Trial	NA	NA	NA	NA	87	87	Soil	NA	NA	NA	seed	NA	NA	NA	NA	0.159109	815.132	0.0318035	2005	NA	NA	NA	NA	NA	NA	NA	NA	17.7203	3279.36	NA	0.0342531	NA	NA	NA	NA	NA	NA
67184	2019_Fikas	2019	_Multivariate analysis reveals environmental and genetic determinants of element covariation in the maize grain ionome	NA	NA	NA	NA	Zea mays	NA	Homestead, Florida	USA	Field_Trial	NA	NA	NA	NA	88	88	Soil	NA	NA	NA	seed	NA	NA	NA	NA	0.122831	1025.64	0.0289889	2005	NA	NA	NA	NA	NA	NA	NA	NA	26.9252	3105.93	NA	0.0263094	NA	NA	NA	NA	NA	NA
67185	2019_Fikas	2019	_Multivariate analysis reveals environmental and genetic determinants of element covariation in the maize grain ionome	NA	NA	NA	NA	Zea mays	NA	Homestead, Florida	USA	Field_Trial	NA	NA	NA	NA	89	89	Soil	NA	NA	NA	seed	NA	NA	NA	NA	0.218369	840.403	0.0285805	2005	NA	NA	NA	NA	NA	NA	NA	NA	22.8126	3624.43	NA	0.0344022	NA	NA	NA	NA	NA	NA
67186	2019_Fikas	2019	_Multivariate analysis reveals environmental and genetic determinants of element covariation in the maize grain ionome	NA	NA	NA	NA	Zea mays	NA	Homestead, Florida	USA	Field_Trial	NA	NA	NA	NA	90	90	Soil	NA	NA	NA	seed	NA	NA	NA	NA	0.125338	887.165	0.0337486	2005	NA	NA	NA	NA	NA	NA	NA	NA	23.3061	2669.76	NA	0.0389047	NA	NA	NA	NA	NA	NA
67187	2019_Fikas	2019	_Multivariate analysis reveals environmental and genetic determinants of element covariation in the maize grain ionome	NA	NA	NA	NA	Zea mays	NA	Homestead, Florida	USA	Field_Trial	NA	NA	NA	NA	91	91	Soil	NA	NA	NA	seed	NA	NA	NA	NA	0.169224	815.471	0.0346343	2005	NA	NA	NA	NA	NA	NA	NA	NA	21.5118	3099.31	NA	0.0304159	NA	NA	NA	NA	NA	NA
67188	2019_Fikas	2019	_Multivariate analysis reveals environmental and genetic determinants of element covariation in the maize grain ionome	NA	NA	NA	NA	Zea mays	NA	Homestead, Florida	USA	Field_Trial	NA	NA	NA	NA	92	92	Soil	NA	NA	NA	seed	NA	NA	NA	NA	0.134328	1113.18	0.0309134	2005	NA	NA	NA	NA	NA	NA	NA	NA	29.2248	3315.45	NA	0.0297345	NA	NA	NA	NA	NA	NA
67189	2019_Fikas	2019	_Multivariate analysis reveals environmental and genetic determinants of element covariation in the maize grain ionome	NA	NA	NA	NA	Zea mays	NA	Homestead, Florida	USA	Field_Trial	NA	NA	NA	NA	93	93	Soil	NA	NA	NA	seed	NA	NA	NA	NA	0.134986	990.534	0.0264931	2005	NA	NA	NA	NA	NA	NA	NA	NA	26.7417	3869.16	NA	0.0397711	NA	NA	NA	NA	NA	NA
67190	2019_Fikas	2019	_Multivariate analysis reveals environmental and genetic determinants of element covariation in the maize grain ionome	NA	NA	NA	NA	Zea mays	NA	Homestead, Florida	USA	Field_Trial	NA	NA	NA	NA	94	94	Soil	NA	NA	NA	seed	NA	NA	NA	NA	0.0950945	1020.25	0.0261041	2005	NA	NA	NA	NA	NA	NA	NA	NA	23.9999	3638.41	NA	0.0352083	NA	NA	NA	NA	NA	NA
67191	2019_Fikas	2019	_Multivariate analysis reveals environmental and genetic determinants of element covariation in the maize grain ionome	NA	NA	NA	NA	Zea mays	NA	Homestead, Florida	USA	Field_Trial	NA	NA	NA	NA	95	95	Soil	NA	NA	NA	seed	NA	NA	NA	NA	0.239015	926.41	0.0262026	2005	NA	NA	NA	NA	NA	NA	NA	NA	25.9639	3864.45	NA	0.0338878	NA	NA	NA	NA	NA	NA
67192	2019_Fikas	2019	_Multivariate analysis reveals environmental and genetic determinants of element covariation in the maize grain ionome	NA	NA	NA	NA	Zea mays	NA	Homestead, Florida	USA	Field_Trial	NA	NA	NA	NA	96	96	Soil	NA	NA	NA	seed	NA	NA	NA	NA	0.153775	1077.48	0.0339305	2005	NA	NA	NA	NA	NA	NA	NA	NA	23.5149	3155.35	NA	0.0347403	NA	NA	NA	NA	NA	NA
67193	2019_Fikas	2019	_Multivariate analysis reveals environmental and genetic determinants of element covariation in the maize grain ionome	NA	NA	NA	NA	Zea mays	NA	Homestead, Florida	USA	Field_Trial	NA	NA	NA	NA	97	97	Soil	NA	NA	NA	seed	NA	NA	NA	NA	0.0810263	1042.81	0.0290623	2005	NA	NA	NA	NA	NA	NA	NA	NA	19.0519	3390.76	NA	0.0370773	NA	NA	NA	NA	NA	NA
67194	2019_Fikas	2019	_Multivariate analysis reveals environmental and genetic determinants of element covariation in the maize grain ionome	NA	NA	NA	NA	Zea mays	NA	Homestead, Florida	USA	Field_Trial	NA	NA	NA	NA	98	98	Soil	NA	NA	NA	seed	NA	NA	NA	NA	0.158144	978.872	0.0262048	2005	NA	NA	NA	NA	NA	NA	NA	NA	21.7951	3673.19	NA	0.0323198	NA	NA	NA	NA	NA	NA
67195	2019_Fikas	2019	_Multivariate analysis reveals environmental and genetic determinants of element covariation in the maize grain ionome	NA	NA	NA	NA	Zea mays	NA	Homestead, Florida	USA	Field_Trial	NA	NA	NA	NA	99	99	Soil	NA	NA	NA	seed	NA	NA	NA	NA	0.148622	999.523	0.0241324	2005	NA	NA	NA	NA	NA	NA	NA	NA	22.4699	3410.86	NA	0.0292577	NA	NA	NA	NA	NA	NA
67196	2019_Fikas	2019	_Multivariate analysis reveals environmental and genetic determinants of element covariation in the maize grain ionome	NA	NA	NA	NA	Zea mays	NA	Homestead, Florida	USA	Field_Trial	NA	NA	NA	NA	100	100	Soil	NA	NA	NA	seed	NA	NA	NA	NA	0.186397	1008.47	0.0346958	2005	NA	NA	NA	NA	NA	NA	NA	NA	24.743	3398.2	NA	0.0356269	NA	NA	NA	NA	NA	NA
67197	2019_Fikas	2019	_Multivariate analysis reveals environmental and genetic determinants of element covariation in the maize grain ionome	NA	NA	NA	NA	Zea mays	NA	Homestead, Florida	USA	Field_Trial	NA	NA	NA	NA	101	101	Soil	NA	NA	NA	seed	NA	NA	NA	NA	0.180189	1295.08	0.0233811	2005	NA	NA	NA	NA	NA	NA	NA	NA	24.8863	3531.45	NA	0.0326363	NA	NA	NA	NA	NA	NA
67198	2019_Fikas	2019	_Multivariate analysis reveals environmental and genetic determinants of element covariation in the maize grain ionome	NA	NA	NA	NA	Zea mays	NA	Homestead, Florida	USA	Field_Trial	NA	NA	NA	NA	102	102	Soil	NA	NA	NA	seed	NA	NA	NA	NA	0.175635	978.666	0.0280366	2005	NA	NA	NA	NA	NA	NA	NA	NA	32.3013	3960.57	NA	0.035907	NA	NA	NA	NA	NA	NA
67199	2019_Fikas	2019	_Multivariate analysis reveals environmental and genetic determinants of element covariation in the maize grain ionome	NA	NA	NA	NA	Zea mays	NA	Homestead, Florida	USA	Field_Trial	NA	NA	NA	NA	103	103	Soil	NA	NA	NA	seed	NA	NA	NA	NA	0.168729	1093.74	0.0297369	2005	NA	NA	NA	NA	NA	NA	NA	NA	24.3569	3763.17	NA	0.0422219	NA	NA	NA	NA	NA	NA
67200	2019_Fikas	2019	_Multivariate analysis reveals environmental and genetic determinants of element covariation in the maize grain ionome	NA	NA	NA	NA	Zea mays	NA	Homestead, Florida	USA	Field_Trial	NA	NA	NA	NA	104	104	Soil	NA	NA	NA	seed	NA	NA	NA	NA	0.241681	1023.51	0.0344288	2005	NA	NA	NA	NA	NA	NA	NA	NA	24.2372	3816.73	NA	0.0595701	NA	NA	NA	NA	NA	NA
67201	2019_Fikas	2019	_Multivariate analysis reveals environmental and genetic determinants of element covariation in the maize grain ionome	NA	NA	NA	NA	Zea mays	NA	Homestead, Florida	USA	Field_Trial	NA	NA	NA	NA	105	105	Soil	NA	NA	NA	seed	NA	NA	NA	NA	0.14175	994.842	0.0350077	2005	NA	NA	NA	NA	NA	NA	NA	NA	21.6861	3325.73	NA	0.0376207	NA	NA	NA	NA	NA	NA
67202	2019_Fikas	2019	_Multivariate analysis reveals environmental and genetic determinants of element covariation in the maize grain ionome	NA	NA	NA	NA	Zea mays	NA	Homestead, Florida	USA	Field_Trial	NA	NA	NA	NA	106	106	Soil	NA	NA	NA	seed	NA	NA	NA	NA	0.11042	969.355	0.0286717	2005	NA	NA	NA	NA	NA	NA	NA	NA	23.4117	3587.7	NA	0.036549	NA	NA	NA	NA	NA	NA
67203	2019_Fikas	2019	_Multivariate analysis reveals environmental and genetic determinants of element covariation in the maize grain ionome	NA	NA	NA	NA	Zea mays	NA	Homestead, Florida	USA	Field_Trial	NA	NA	NA	NA	107	107	Soil	NA	NA	NA	seed	NA	NA	NA	NA	0.179174	837.554	0.0292531	2005	NA	NA	NA	NA	NA	NA	NA	NA	27.5952	3208.05	NA	0.0720621	NA	NA	NA	NA	NA	NA
67204	2019_Fikas	2019	_Multivariate analysis reveals environmental and genetic determinants of element covariation in the maize grain ionome	NA	NA	NA	NA	Zea mays	NA	Homestead, Florida	USA	Field_Trial	NA	NA	NA	NA	108	108	Soil	NA	NA	NA	seed	NA	NA	NA	NA	0.145874	828.152	0.040566	2005	NA	NA	NA	NA	NA	NA	NA	NA	19.5954	3044.84	NA	0.0389866	NA	NA	NA	NA	NA	NA
67205	2019_Fikas	2019	_Multivariate analysis reveals environmental and genetic determinants of element covariation in the maize grain ionome	NA	NA	NA	NA	Zea mays	NA	Homestead, Florida	USA	Field_Trial	NA	NA	NA	NA	109	109	Soil	NA	NA	NA	seed	NA	NA	NA	NA	0.181568	1155.32	0.0388676	2005	NA	NA	NA	NA	NA	NA	NA	NA	29.1194	3620.59	NA	0.0494964	NA	NA	NA	NA	NA	NA
67206	2019_Fikas	2019	_Multivariate analysis reveals environmental and genetic determinants of element covariation in the maize grain ionome	NA	NA	NA	NA	Zea mays	NA	Homestead, Florida	USA	Field_Trial	NA	NA	NA	NA	110	110	Soil	NA	NA	NA	seed	NA	NA	NA	NA	0.155172	866.61	0.0235393	2005	NA	NA	NA	NA	NA	NA	NA	NA	26.8457	3270.33	NA	0.0324003	NA	NA	NA	NA	NA	NA
67207	2019_Fikas	2019	_Multivariate analysis reveals environmental and genetic determinants of element covariation in the maize grain ionome	NA	NA	NA	NA	Zea mays	NA	Homestead, Florida	USA	Field_Trial	NA	NA	NA	NA	111	111	Soil	NA	NA	NA	seed	NA	NA	NA	NA	0.165477	964.323	0.0333736	2005	NA	NA	NA	NA	NA	NA	NA	NA	24.0264	3138.66	NA	0.0213629	NA	NA	NA	NA	NA	NA
67208	2019_Fikas	2019	_Multivariate analysis reveals environmental and genetic determinants of element covariation in the maize grain ionome	NA	NA	NA	NA	Zea mays	NA	Homestead, Florida	USA	Field_Trial	NA	NA	NA	NA	112	112	Soil	NA	NA	NA	seed	NA	NA	NA	NA	0.13859	1249.74	0.0447843	2005	NA	NA	NA	NA	NA	NA	NA	NA	21.3073	3651.5	NA	NA	NA	NA	NA	NA	NA	NA
67209	2019_Fikas	2019	_Multivariate analysis reveals environmental and genetic determinants of element covariation in the maize grain ionome	NA	NA	NA	NA	Zea mays	NA	Homestead, Florida	USA	Field_Trial	NA	NA	NA	NA	113	113	Soil	NA	NA	NA	seed	NA	NA	NA	NA	0.22757	1096.54	0.0292865	2005	NA	NA	NA	NA	NA	NA	NA	NA	32.4642	3707.16	NA	0.0349174	NA	NA	NA	NA	NA	NA
67210	2019_Fikas	2019	_Multivariate analysis reveals environmental and genetic determinants of element covariation in the maize grain ionome	NA	NA	NA	NA	Zea mays	NA	Homestead, Florida	USA	Field_Trial	NA	NA	NA	NA	114	114	Soil	NA	NA	NA	seed	NA	NA	NA	NA	0.235065	1121.85	0.0361341	2005	NA	NA	NA	NA	NA	NA	NA	NA	32.6143	4258.6	NA	0.0336456	NA	NA	NA	NA	NA	NA
67211	2019_Fikas	2019	_Multivariate analysis reveals environmental and genetic determinants of element covariation in the maize grain ionome	NA	NA	NA	NA	Zea mays	NA	Homestead, Florida	USA	Field_Trial	NA	NA	NA	NA	115	115	Soil	NA	NA	NA	seed	NA	NA	NA	NA	0.150469	767.455	0.032176	2005	NA	NA	NA	NA	NA	NA	NA	NA	22.1454	2823.91	NA	0.0299641	NA	NA	NA	NA	NA	NA
67212	2019_Fikas	2019	_Multivariate analysis reveals environmental and genetic determinants of element covariation in the maize grain ionome	NA	NA	NA	NA	Zea mays	NA	Homestead, Florida	USA	Field_Trial	NA	NA	NA	NA	116	116	Soil	NA	NA	NA	seed	NA	NA	NA	NA	0.146196	960.171	0.0363928	2005	NA	NA	NA	NA	NA	NA	NA	NA	23.2833	3008.17	NA	0.0305164	NA	NA	NA	NA	NA	NA
67213	2019_Fikas	2019	_Multivariate analysis reveals environmental and genetic determinants of element covariation in the maize grain ionome	NA	NA	NA	NA	Zea mays	NA	Homestead, Florida	USA	Field_Trial	NA	NA	NA	NA	117	117	Soil	NA	NA	NA	seed	NA	NA	NA	NA	0.14347	870.157	0.0359166	2005	NA	NA	NA	NA	NA	NA	NA	NA	22.3586	3556.31	NA	0.0371033	NA	NA	NA	NA	NA	NA
67214	2019_Fikas	2019	_Multivariate analysis reveals environmental and genetic determinants of element covariation in the maize grain ionome	NA	NA	NA	NA	Zea mays	NA	Homestead, Florida	USA	Field_Trial	NA	NA	NA	NA	118	118	Soil	NA	NA	NA	seed	NA	NA	NA	NA	0.189546	856.516	0.0316619	2005	NA	NA	NA	NA	NA	NA	NA	NA	19.649	3513.96	NA	0.0413138	NA	NA	NA	NA	NA	NA
67215	2019_Fikas	2019	_Multivariate analysis reveals environmental and genetic determinants of element covariation in the maize grain ionome	NA	NA	NA	NA	Zea mays	NA	Homestead, Florida	USA	Field_Trial	NA	NA	NA	NA	119	119	Soil	NA	NA	NA	seed	NA	NA	NA	NA	0.16247	904.266	0.0311575	2005	NA	NA	NA	NA	NA	NA	NA	NA	18.1468	3315.51	NA	0.0354768	NA	NA	NA	NA	NA	NA
67216	2019_Fikas	2019	_Multivariate analysis reveals environmental and genetic determinants of element covariation in the maize grain ionome	NA	NA	NA	NA	Zea mays	NA	Homestead, Florida	USA	Field_Trial	NA	NA	NA	NA	120	120	Soil	NA	NA	NA	seed	NA	NA	NA	NA	0.152186	896.26	0.0292109	2005	NA	NA	NA	NA	NA	NA	NA	NA	20.6565	3700.48	NA	0.0356748	NA	NA	NA	NA	NA	NA
67217	2019_Fikas	2019	_Multivariate analysis reveals environmental and genetic determinants of element covariation in the maize grain ionome	NA	NA	NA	NA	Zea mays	NA	Homestead, Florida	USA	Field_Trial	NA	NA	NA	NA	121	121	Soil	NA	NA	NA	seed	NA	NA	NA	NA	0.0765798	874.647	0.0271661	2005	NA	NA	NA	NA	NA	NA	NA	NA	22.5843	3424.26	NA	0.0375055	NA	NA	NA	NA	NA	NA
67218	2019_Fikas	2019	_Multivariate analysis reveals environmental and genetic determinants of element covariation in the maize grain ionome	NA	NA	NA	NA	Zea mays	NA	Homestead, Florida	USA	Field_Trial	NA	NA	NA	NA	122	122	Soil	NA	NA	NA	seed	NA	NA	NA	NA	0.0926614	1143.82	0.023018	2005	NA	NA	NA	NA	NA	NA	NA	NA	21.5444	3685.6	NA	0.0668729	NA	NA	NA	NA	NA	NA
67219	2019_Fikas	2019	_Multivariate analysis reveals environmental and genetic determinants of element covariation in the maize grain ionome	NA	NA	NA	NA	Zea mays	NA	Homestead, Florida	USA	Field_Trial	NA	NA	NA	NA	123	123	Soil	NA	NA	NA	seed	NA	NA	NA	NA	0.0965924	1268.39	0.0299338	2005	NA	NA	NA	NA	NA	NA	NA	NA	25.7568	3566.05	NA	0.0408435	NA	NA	NA	NA	NA	NA
67220	2019_Fikas	2019	_Multivariate analysis reveals environmental and genetic determinants of element covariation in the maize grain ionome	NA	NA	NA	NA	Zea mays	NA	Homestead, Florida	USA	Field_Trial	NA	NA	NA	NA	124	124	Soil	NA	NA	NA	seed	NA	NA	NA	NA	0.201387	1241.39	0.0320235	2005	NA	NA	NA	NA	NA	NA	NA	NA	27.47	3985.55	NA	NA	NA	NA	NA	NA	NA	NA
67221	2019_Fikas	2019	_Multivariate analysis reveals environmental and genetic determinants of element covariation in the maize grain ionome	NA	NA	NA	NA	Zea mays	NA	Homestead, Florida	USA	Field_Trial	NA	NA	NA	NA	125	125	Soil	NA	NA	NA	seed	NA	NA	NA	NA	0.138429	1018.35	0.0387243	2005	NA	NA	NA	NA	NA	NA	NA	NA	23.5579	3039.23	NA	0.0609809	NA	NA	NA	NA	NA	NA
67222	2019_Fikas	2019	_Multivariate analysis reveals environmental and genetic determinants of element covariation in the maize grain ionome	NA	NA	NA	NA	Zea mays	NA	Homestead, Florida	USA	Field_Trial	NA	NA	NA	NA	126	126	Soil	NA	NA	NA	seed	NA	NA	NA	NA	0.1436	1041.11	0.0292571	2005	NA	NA	NA	NA	NA	NA	NA	NA	35.3459	3686.66	NA	0.0459188	NA	NA	NA	NA	NA	NA
67223	2019_Fikas	2019	_Multivariate analysis reveals environmental and genetic determinants of element covariation in the maize grain ionome	NA	NA	NA	NA	Zea mays	NA	Homestead, Florida	USA	Field_Trial	NA	NA	NA	NA	127	127	Soil	NA	NA	NA	seed	NA	NA	NA	NA	0.13508	948.788	0.0323367	2005	NA	NA	NA	NA	NA	NA	NA	NA	22.1545	2954.79	NA	0.0325877	NA	NA	NA	NA	NA	NA
67224	2019_Fikas	2019	_Multivariate analysis reveals environmental and genetic determinants of element covariation in the maize grain ionome	NA	NA	NA	NA	Zea mays	NA	Homestead, Florida	USA	Field_Trial	NA	NA	NA	NA	128	128	Soil	NA	NA	NA	seed	NA	NA	NA	NA	0.17351	973.817	0.0280821	2005	NA	NA	NA	NA	NA	NA	NA	NA	26.2213	3489.75	NA	0.0462721	NA	NA	NA	NA	NA	NA
67225	2019_Fikas	2019	_Multivariate analysis reveals environmental and genetic determinants of element covariation in the maize grain ionome	NA	NA	NA	NA	Zea mays	NA	Homestead, Florida	USA	Field_Trial	NA	NA	NA	NA	129	129	Soil	NA	NA	NA	seed	NA	NA	NA	NA	0.067528	1169.95	0.0238549	2005	NA	NA	NA	NA	NA	NA	NA	NA	17.2592	3527.84	NA	0.0309705	NA	NA	NA	NA	NA	NA
67226	2019_Fikas	2019	_Multivariate analysis reveals environmental and genetic determinants of element covariation in the maize grain ionome	NA	NA	NA	NA	Zea mays	NA	Homestead, Florida	USA	Field_Trial	NA	NA	NA	NA	130	130	Soil	NA	NA	NA	seed	NA	NA	NA	NA	0.134676	977.821	0.0374836	2005	NA	NA	NA	NA	NA	NA	NA	NA	23.563	3427.85	NA	0.0353253	NA	NA	NA	NA	NA	NA
67227	2019_Fikas	2019	_Multivariate analysis reveals environmental and genetic determinants of element covariation in the maize grain ionome	NA	NA	NA	NA	Zea mays	NA	Homestead, Florida	USA	Field_Trial	NA	NA	NA	NA	131	131	Soil	NA	NA	NA	seed	NA	NA	NA	NA	0.0788937	1001.78	0.0301054	2005	NA	NA	NA	NA	NA	NA	NA	NA	25.8281	3457.91	NA	0.0320474	NA	NA	NA	NA	NA	NA
67228	2019_Fikas	2019	_Multivariate analysis reveals environmental and genetic determinants of element covariation in the maize grain ionome	NA	NA	NA	NA	Zea mays	NA	Homestead, Florida	USA	Field_Trial	NA	NA	NA	NA	132	132	Soil	NA	NA	NA	seed	NA	NA	NA	NA	0.163978	853.254	0.0327181	2005	NA	NA	NA	NA	NA	NA	NA	NA	20.9294	2897.31	NA	0.0425684	NA	NA	NA	NA	NA	NA
67229	2019_Fikas	2019	_Multivariate analysis reveals environmental and genetic determinants of element covariation in the maize grain ionome	NA	NA	NA	NA	Zea mays	NA	Homestead, Florida	USA	Field_Trial	NA	NA	NA	NA	133	133	Soil	NA	NA	NA	seed	NA	NA	NA	NA	0.140302	1000.23	0.0362903	2005	NA	NA	NA	NA	NA	NA	NA	NA	26.7569	3764.58	NA	NA	NA	NA	NA	NA	NA	NA
67230	2019_Fikas	2019	_Multivariate analysis reveals environmental and genetic determinants of element covariation in the maize grain ionome	NA	NA	NA	NA	Zea mays	NA	Homestead, Florida	USA	Field_Trial	NA	NA	NA	NA	134	134	Soil	NA	NA	NA	seed	NA	NA	NA	NA	0.17402	1120.82	0.0293998	2005	NA	NA	NA	NA	NA	NA	NA	NA	24.7655	3464.89	NA	0.0355427	NA	NA	NA	NA	NA	NA
67231	2019_Fikas	2019	_Multivariate analysis reveals environmental and genetic determinants of element covariation in the maize grain ionome	NA	NA	NA	NA	Zea mays	NA	Homestead, Florida	USA	Field_Trial	NA	NA	NA	NA	135	135	Soil	NA	NA	NA	seed	NA	NA	NA	NA	0.152048	951.64	0.0295099	2005	NA	NA	NA	NA	NA	NA	NA	NA	22.785	3320.29	NA	0.0373219	NA	NA	NA	NA	NA	NA
67232	2019_Fikas	2019	_Multivariate analysis reveals environmental and genetic determinants of element covariation in the maize grain ionome	NA	NA	NA	NA	Zea mays	NA	Homestead, Florida	USA	Field_Trial	NA	NA	NA	NA	136	136	Soil	NA	NA	NA	seed	NA	NA	NA	NA	0.145241	1198.09	0.0290979	2005	NA	NA	NA	NA	NA	NA	NA	NA	23.555	3711.21	NA	0.0338452	NA	NA	NA	NA	NA	NA
67233	2019_Fikas	2019	_Multivariate analysis reveals environmental and genetic determinants of element covariation in the maize grain ionome	NA	NA	NA	NA	Zea mays	NA	Homestead, Florida	USA	Field_Trial	NA	NA	NA	NA	137	137	Soil	NA	NA	NA	seed	NA	NA	NA	NA	0.158129	1150.76	0.0299327	2005	NA	NA	NA	NA	NA	NA	NA	NA	31.5697	3919.11	NA	0.0448006	NA	NA	NA	NA	NA	NA
67234	2019_Fikas	2019	_Multivariate analysis reveals environmental and genetic determinants of element covariation in the maize grain ionome	NA	NA	NA	NA	Zea mays	NA	Homestead, Florida	USA	Field_Trial	NA	NA	NA	NA	138	138	Soil	NA	NA	NA	seed	NA	NA	NA	NA	0.222258	912.503	0.0398019	2005	NA	NA	NA	NA	NA	NA	NA	NA	24.8757	3185.8	NA	0.0353316	NA	NA	NA	NA	NA	NA
67235	2019_Fikas	2019	_Multivariate analysis reveals environmental and genetic determinants of element covariation in the maize grain ionome	NA	NA	NA	NA	Zea mays	NA	Homestead, Florida	USA	Field_Trial	NA	NA	NA	NA	139	139	Soil	NA	NA	NA	seed	NA	NA	NA	NA	0.159223	918.743	0.0314854	2005	NA	NA	NA	NA	NA	NA	NA	NA	20.9865	3523.72	NA	0.040386	NA	NA	NA	NA	NA	NA
67236	2019_Fikas	2019	_Multivariate analysis reveals environmental and genetic determinants of element covariation in the maize grain ionome	NA	NA	NA	NA	Zea mays	NA	Homestead, Florida	USA	Field_Trial	NA	NA	NA	NA	140	140	Soil	NA	NA	NA	seed	NA	NA	NA	NA	0.127516	1014.32	0.0407936	2005	NA	NA	NA	NA	NA	NA	NA	NA	31.3107	3366.11	NA	0.0348303	NA	NA	NA	NA	NA	NA
67237	2019_Fikas	2019	_Multivariate analysis reveals environmental and genetic determinants of element covariation in the maize grain ionome	NA	NA	NA	NA	Zea mays	NA	Homestead, Florida	USA	Field_Trial	NA	NA	NA	NA	141	141	Soil	NA	NA	NA	seed	NA	NA	NA	NA	0.139801	1292.01	0.0292715	2005	NA	NA	NA	NA	NA	NA	NA	NA	22.0103	3315.44	NA	0.0415923	NA	NA	NA	NA	NA	NA
67238	2019_Fikas	2019	_Multivariate analysis reveals environmental and genetic determinants of element covariation in the maize grain ionome	NA	NA	NA	NA	Zea mays	NA	Homestead, Florida	USA	Field_Trial	NA	NA	NA	NA	142	142	Soil	NA	NA	NA	seed	NA	NA	NA	NA	0.103924	1237.44	0.0300056	2005	NA	NA	NA	NA	NA	NA	NA	NA	20.977	3606.95	NA	0.0390044	NA	NA	NA	NA	NA	NA
67239	2019_Fikas	2019	_Multivariate analysis reveals environmental and genetic determinants of element covariation in the maize grain ionome	NA	NA	NA	NA	Zea mays	NA	Homestead, Florida	USA	Field_Trial	NA	NA	NA	NA	143	143	Soil	NA	NA	NA	seed	NA	NA	NA	NA	0.0860979	987.322	0.0292294	2005	NA	NA	NA	NA	NA	NA	NA	NA	27.4014	3339.34	NA	0.0416723	NA	NA	NA	NA	NA	NA
67240	2019_Fikas	2019	_Multivariate analysis reveals environmental and genetic determinants of element covariation in the maize grain ionome	NA	NA	NA	NA	Zea mays	NA	Homestead, Florida	USA	Field_Trial	NA	NA	NA	NA	144	144	Soil	NA	NA	NA	seed	NA	NA	NA	NA	0.128425	1346.56	0.0329405	2005	NA	NA	NA	NA	NA	NA	NA	NA	27.3987	3798.68	NA	0.0364887	NA	NA	NA	NA	NA	NA
67241	2019_Fikas	2019	_Multivariate analysis reveals environmental and genetic determinants of element covariation in the maize grain ionome	NA	NA	NA	NA	Zea mays	NA	Homestead, Florida	USA	Field_Trial	NA	NA	NA	NA	145	145	Soil	NA	NA	NA	seed	NA	NA	NA	NA	0.116172	899.415	0.0314554	2005	NA	NA	NA	NA	NA	NA	NA	NA	23.1209	3085.78	NA	0.034827	NA	NA	NA	NA	NA	NA
67242	2019_Fikas	2019	_Multivariate analysis reveals environmental and genetic determinants of element covariation in the maize grain ionome	NA	NA	NA	NA	Zea mays	NA	Homestead, Florida	USA	Field_Trial	NA	NA	NA	NA	146	146	Soil	NA	NA	NA	seed	NA	NA	NA	NA	0.246013	983.766	0.0336111	2005	NA	NA	NA	NA	NA	NA	NA	NA	24.6687	3549.7	NA	0.0404272	NA	NA	NA	NA	NA	NA
67243	2019_Fikas	2019	_Multivariate analysis reveals environmental and genetic determinants of element covariation in the maize grain ionome	NA	NA	NA	NA	Zea mays	NA	Homestead, Florida	USA	Field_Trial	NA	NA	NA	NA	147	147	Soil	NA	NA	NA	seed	NA	NA	NA	NA	0.17213	791.008	0.0295244	2005	NA	NA	NA	NA	NA	NA	NA	NA	19.8422	3769.15	NA	0.0254806	NA	NA	NA	NA	NA	NA
67244	2019_Fikas	2019	_Multivariate analysis reveals environmental and genetic determinants of element covariation in the maize grain ionome	NA	NA	NA	NA	Zea mays	NA	Homestead, Florida	USA	Field_Trial	NA	NA	NA	NA	148	148	Soil	NA	NA	NA	seed	NA	NA	NA	NA	0.0926656	997.998	0.0203478	2005	NA	NA	NA	NA	NA	NA	NA	NA	24.7738	3377.74	NA	0.0318593	NA	NA	NA	NA	NA	NA
67245	2019_Fikas	2019	_Multivariate analysis reveals environmental and genetic determinants of element covariation in the maize grain ionome	NA	NA	NA	NA	Zea mays	NA	Homestead, Florida	USA	Field_Trial	NA	NA	NA	NA	149	149	Soil	NA	NA	NA	seed	NA	NA	NA	NA	0.105939	923.363	0.0453056	2005	NA	NA	NA	NA	NA	NA	NA	NA	25.7613	3030.6	NA	0.0238886	NA	NA	NA	NA	NA	NA
67246	2019_Fikas	2019	_Multivariate analysis reveals environmental and genetic determinants of element covariation in the maize grain ionome	NA	NA	NA	NA	Zea mays	NA	Homestead, Florida	USA	Field_Trial	NA	NA	NA	NA	150	150	Soil	NA	NA	NA	seed	NA	NA	NA	NA	0.205152	1219.5	0.0292732	2005	NA	NA	NA	NA	NA	NA	NA	NA	22.1592	3576.32	NA	0.030325	NA	NA	NA	NA	NA	NA
67247	2019_Fikas	2019	_Multivariate analysis reveals environmental and genetic determinants of element covariation in the maize grain ionome	NA	NA	NA	NA	Zea mays	NA	Homestead, Florida	USA	Field_Trial	NA	NA	NA	NA	151	151	Soil	NA	NA	NA	seed	NA	NA	NA	NA	0.197203	907.795	0.0384836	2005	NA	NA	NA	NA	NA	NA	NA	NA	19.7999	3103.55	NA	0.0222177	NA	NA	NA	NA	NA	NA
67248	2019_Fikas	2019	_Multivariate analysis reveals environmental and genetic determinants of element covariation in the maize grain ionome	NA	NA	NA	NA	Zea mays	NA	Homestead, Florida	USA	Field_Trial	NA	NA	NA	NA	152	152	Soil	NA	NA	NA	seed	NA	NA	NA	NA	0.106664	1160.55	0.0395174	2005	NA	NA	NA	NA	NA	NA	NA	NA	26.066	4015.98	NA	NA	NA	NA	NA	NA	NA	NA
67249	2019_Fikas	2019	_Multivariate analysis reveals environmental and genetic determinants of element covariation in the maize grain ionome	NA	NA	NA	NA	Zea mays	NA	Homestead, Florida	USA	Field_Trial	NA	NA	NA	NA	153	153	Soil	NA	NA	NA	seed	NA	NA	NA	NA	0.10087	1042.59	0.0190713	2005	NA	NA	NA	NA	NA	NA	NA	NA	27.4754	3675.15	NA	0.0352142	NA	NA	NA	NA	NA	NA
67250	2019_Fikas	2019	_Multivariate analysis reveals environmental and genetic determinants of element covariation in the maize grain ionome	NA	NA	NA	NA	Zea mays	NA	Homestead, Florida	USA	Field_Trial	NA	NA	NA	NA	154	154	Soil	NA	NA	NA	seed	NA	NA	NA	NA	0.201528	1098.2	0.0231839	2005	NA	NA	NA	NA	NA	NA	NA	NA	26.5557	3901.13	NA	0.0379392	NA	NA	NA	NA	NA	NA
67251	2019_Fikas	2019	_Multivariate analysis reveals environmental and genetic determinants of element covariation in the maize grain ionome	NA	NA	NA	NA	Zea mays	NA	Homestead, Florida	USA	Field_Trial	NA	NA	NA	NA	155	155	Soil	NA	NA	NA	seed	NA	NA	NA	NA	0.14871	992.841	0.0319558	2005	NA	NA	NA	NA	NA	NA	NA	NA	28.2542	3487.15	NA	0.0237172	NA	NA	NA	NA	NA	NA
67252	2019_Fikas	2019	_Multivariate analysis reveals environmental and genetic determinants of element covariation in the maize grain ionome	NA	NA	NA	NA	Zea mays	NA	Homestead, Florida	USA	Field_Trial	NA	NA	NA	NA	156	156	Soil	NA	NA	NA	seed	NA	NA	NA	NA	0.245799	919.178	0.0289961	2005	NA	NA	NA	NA	NA	NA	NA	NA	24.7718	3634.11	NA	0.0319566	NA	NA	NA	NA	NA	NA
67253	2019_Fikas	2019	_Multivariate analysis reveals environmental and genetic determinants of element covariation in the maize grain ionome	NA	NA	NA	NA	Zea mays	NA	Homestead, Florida	USA	Field_Trial	NA	NA	NA	NA	157	157	Soil	NA	NA	NA	seed	NA	NA	NA	NA	0.207087	864.528	0.0255919	2005	NA	NA	NA	NA	NA	NA	NA	NA	21.4881	3180.43	NA	0.0363167	NA	NA	NA	NA	NA	NA
67254	2019_Fikas	2019	_Multivariate analysis reveals environmental and genetic determinants of element covariation in the maize grain ionome	NA	NA	NA	NA	Zea mays	NA	Homestead, Florida	USA	Field_Trial	NA	NA	NA	NA	158	158	Soil	NA	NA	NA	seed	NA	NA	NA	NA	0.236607	881.832	0.0320519	2005	NA	NA	NA	NA	NA	NA	NA	NA	27.1287	3631.4	NA	NA	NA	NA	NA	NA	NA	NA
67255	2019_Fikas	2019	_Multivariate analysis reveals environmental and genetic determinants of element covariation in the maize grain ionome	NA	NA	NA	NA	Zea mays	NA	Homestead, Florida	USA	Field_Trial	NA	NA	NA	NA	159	159	Soil	NA	NA	NA	seed	NA	NA	NA	NA	0.248869	1076.75	0.0301193	2005	NA	NA	NA	NA	NA	NA	NA	NA	26.6742	3743.65	NA	NA	NA	NA	NA	NA	NA	NA
67256	2019_Fikas	2019	_Multivariate analysis reveals environmental and genetic determinants of element covariation in the maize grain ionome	NA	NA	NA	NA	Zea mays	NA	Homestead, Florida	USA	Field_Trial	NA	NA	NA	NA	160	160	Soil	NA	NA	NA	seed	NA	NA	NA	NA	0.0988786	1354.41	0.039384	2005	NA	NA	NA	NA	NA	NA	NA	NA	31.8002	3104.82	NA	0.0446009	NA	NA	NA	NA	NA	NA
67257	2019_Fikas	2019	_Multivariate analysis reveals environmental and genetic determinants of element covariation in the maize grain ionome	NA	NA	NA	NA	Zea mays	NA	Homestead, Florida	USA	Field_Trial	NA	NA	NA	NA	161	161	Soil	NA	NA	NA	seed	NA	NA	NA	NA	0.108763	919.956	0.0267434	2005	NA	NA	NA	NA	NA	NA	NA	NA	23.7655	3415.34	NA	0.0260444	NA	NA	NA	NA	NA	NA
67258	2019_Fikas	2019	_Multivariate analysis reveals environmental and genetic determinants of element covariation in the maize grain ionome	NA	NA	NA	NA	Zea mays	NA	Homestead, Florida	USA	Field_Trial	NA	NA	NA	NA	162	162	Soil	NA	NA	NA	seed	NA	NA	NA	NA	0.224573	832.061	0.028735	2005	NA	NA	NA	NA	NA	NA	NA	NA	18.415	2867.6	NA	0.0232031	NA	NA	NA	NA	NA	NA
67259	2019_Fikas	2019	_Multivariate analysis reveals environmental and genetic determinants of element covariation in the maize grain ionome	NA	NA	NA	NA	Zea mays	NA	Homestead, Florida	USA	Field_Trial	NA	NA	NA	NA	163	163	Soil	NA	NA	NA	seed	NA	NA	NA	NA	0.135766	1008.83	0.02805	2005	NA	NA	NA	NA	NA	NA	NA	NA	17.4004	3419.11	NA	0.0297087	NA	NA	NA	NA	NA	NA
67260	2019_Fikas	2019	_Multivariate analysis reveals environmental and genetic determinants of element covariation in the maize grain ionome	NA	NA	NA	NA	Zea mays	NA	Homestead, Florida	USA	Field_Trial	NA	NA	NA	NA	164	164	Soil	NA	NA	NA	seed	NA	NA	NA	NA	0.0711837	1009.78	0.0255271	2005	NA	NA	NA	NA	NA	NA	NA	NA	26.6971	3600.83	NA	NA	NA	NA	NA	NA	NA	NA
67261	2019_Fikas	2019	_Multivariate analysis reveals environmental and genetic determinants of element covariation in the maize grain ionome	NA	NA	NA	NA	Zea mays	NA	Homestead, Florida	USA	Field_Trial	NA	NA	NA	NA	165	165	Soil	NA	NA	NA	seed	NA	NA	NA	NA	0.156915	916.173	0.0309729	2005	NA	NA	NA	NA	NA	NA	NA	NA	27.1658	3400.42	NA	0.0347398	NA	NA	NA	NA	NA	NA
67262	2019_Fikas	2019	_Multivariate analysis reveals environmental and genetic determinants of element covariation in the maize grain ionome	NA	NA	NA	NA	Zea mays	NA	Homestead, Florida	USA	Field_Trial	NA	NA	NA	NA	166	166	Soil	NA	NA	NA	seed	NA	NA	NA	NA	0.103997	1352.24	0.0251964	2005	NA	NA	NA	NA	NA	NA	NA	NA	32.2801	3666.09	NA	0.0298223	NA	NA	NA	NA	NA	NA
67263	2019_Fikas	2019	_Multivariate analysis reveals environmental and genetic determinants of element covariation in the maize grain ionome	NA	NA	NA	NA	Zea mays	NA	Homestead, Florida	USA	Field_Trial	NA	NA	NA	NA	167	167	Soil	NA	NA	NA	seed	NA	NA	NA	NA	0.169878	1010.31	0.0276018	2005	NA	NA	NA	NA	NA	NA	NA	NA	23.462	3868.61	NA	0.0721075	NA	NA	NA	NA	NA	NA
67264	2019_Fikas	2019	_Multivariate analysis reveals environmental and genetic determinants of element covariation in the maize grain ionome	NA	NA	NA	NA	Zea mays	NA	Homestead, Florida	USA	Field_Trial	NA	NA	NA	NA	168	168	Soil	NA	NA	NA	seed	NA	NA	NA	NA	0.149174	1223.55	0.0304642	2005	NA	NA	NA	NA	NA	NA	NA	NA	22.6799	3805.23	NA	0.0454232	NA	NA	NA	NA	NA	NA
67265	2019_Fikas	2019	_Multivariate analysis reveals environmental and genetic determinants of element covariation in the maize grain ionome	NA	NA	NA	NA	Zea mays	NA	Homestead, Florida	USA	Field_Trial	NA	NA	NA	NA	169	169	Soil	NA	NA	NA	seed	NA	NA	NA	NA	0.0853617	828.786	0.0241896	2005	NA	NA	NA	NA	NA	NA	NA	NA	22.9038	2969.51	NA	0.0317712	NA	NA	NA	NA	NA	NA
67266	2019_Fikas	2019	_Multivariate analysis reveals environmental and genetic determinants of element covariation in the maize grain ionome	NA	NA	NA	NA	Zea mays	NA	Homestead, Florida	USA	Field_Trial	NA	NA	NA	NA	170	170	Soil	NA	NA	NA	seed	NA	NA	NA	NA	0.133276	787.024	0.0312472	2005	NA	NA	NA	NA	NA	NA	NA	NA	26.0687	2861.85	NA	0.0374726	NA	NA	NA	NA	NA	NA
67267	2019_Fikas	2019	_Multivariate analysis reveals environmental and genetic determinants of element covariation in the maize grain ionome	NA	NA	NA	NA	Zea mays	NA	Homestead, Florida	USA	Field_Trial	NA	NA	NA	NA	171	171	Soil	NA	NA	NA	seed	NA	NA	NA	NA	0.136023	1205.36	0.047608	2005	NA	NA	NA	NA	NA	NA	NA	NA	25.3509	3229.57	NA	0.0428962	NA	NA	NA	NA	NA	NA
67268	2019_Fikas	2019	_Multivariate analysis reveals environmental and genetic determinants of element covariation in the maize grain ionome	NA	NA	NA	NA	Zea mays	NA	Homestead, Florida	USA	Field_Trial	NA	NA	NA	NA	172	172	Soil	NA	NA	NA	seed	NA	NA	NA	NA	0.218535	992.891	0.0328794	2005	NA	NA	NA	NA	NA	NA	NA	NA	24.3751	3614.04	NA	NA	NA	NA	NA	NA	NA	NA
67269	2019_Fikas	2019	_Multivariate analysis reveals environmental and genetic determinants of element covariation in the maize grain ionome	NA	NA	NA	NA	Zea mays	NA	Homestead, Florida	USA	Field_Trial	NA	NA	NA	NA	173	173	Soil	NA	NA	NA	seed	NA	NA	NA	NA	0.131423	1105.96	0.0324186	2005	NA	NA	NA	NA	NA	NA	NA	NA	33.4483	3227.26	NA	0.031567	NA	NA	NA	NA	NA	NA
67270	2019_Fikas	2019	_Multivariate analysis reveals environmental and genetic determinants of element covariation in the maize grain ionome	NA	NA	NA	NA	Zea mays	NA	Homestead, Florida	USA	Field_Trial	NA	NA	NA	NA	174	174	Soil	NA	NA	NA	seed	NA	NA	NA	NA	0.304464	1112.34	0.0331829	2005	NA	NA	NA	NA	NA	NA	NA	NA	24.8283	3596.86	NA	0.0269577	NA	NA	NA	NA	NA	NA
67271	2019_Fikas	2019	_Multivariate analysis reveals environmental and genetic determinants of element covariation in the maize grain ionome	NA	NA	NA	NA	Zea mays	NA	Homestead, Florida	USA	Field_Trial	NA	NA	NA	NA	175	175	Soil	NA	NA	NA	seed	NA	NA	NA	NA	0.187897	1086.34	0.0406587	2005	NA	NA	NA	NA	NA	NA	NA	NA	32.3519	2857.64	NA	0.0490293	NA	NA	NA	NA	NA	NA
67272	2019_Fikas	2019	_Multivariate analysis reveals environmental and genetic determinants of element covariation in the maize grain ionome	NA	NA	NA	NA	Zea mays	NA	Homestead, Florida	USA	Field_Trial	NA	NA	NA	NA	176	176	Soil	NA	NA	NA	seed	NA	NA	NA	NA	0.124285	1093.24	0.033238	2005	NA	NA	NA	NA	NA	NA	NA	NA	29.6011	3559.76	NA	0.044371	NA	NA	NA	NA	NA	NA
67273	2019_Fikas	2019	_Multivariate analysis reveals environmental and genetic determinants of element covariation in the maize grain ionome	NA	NA	NA	NA	Zea mays	NA	Homestead, Florida	USA	Field_Trial	NA	NA	NA	NA	177	177	Soil	NA	NA	NA	seed	NA	NA	NA	NA	0.235392	949.962	0.0358481	2005	NA	NA	NA	NA	NA	NA	NA	NA	28.1639	3639.76	NA	0.0345354	NA	NA	NA	NA	NA	NA
67274	2019_Fikas	2019	_Multivariate analysis reveals environmental and genetic determinants of element covariation in the maize grain ionome	NA	NA	NA	NA	Zea mays	NA	Homestead, Florida	USA	Field_Trial	NA	NA	NA	NA	178	178	Soil	NA	NA	NA	seed	NA	NA	NA	NA	0.209067	945.73	0.0406363	2005	NA	NA	NA	NA	NA	NA	NA	NA	22.4152	3170.33	NA	0.0406234	NA	NA	NA	NA	NA	NA
67275	2019_Fikas	2019	_Multivariate analysis reveals environmental and genetic determinants of element covariation in the maize grain ionome	NA	NA	NA	NA	Zea mays	NA	Homestead, Florida	USA	Field_Trial	NA	NA	NA	NA	179	179	Soil	NA	NA	NA	seed	NA	NA	NA	NA	0.20218	1026.9	0.0327889	2005	NA	NA	NA	NA	NA	NA	NA	NA	23.4829	3249.53	NA	0.0330969	NA	NA	NA	NA	NA	NA
67276	2019_Fikas	2019	_Multivariate analysis reveals environmental and genetic determinants of element covariation in the maize grain ionome	NA	NA	NA	NA	Zea mays	NA	Homestead, Florida	USA	Field_Trial	NA	NA	NA	NA	180	180	Soil	NA	NA	NA	seed	NA	NA	NA	NA	0.17928	1033.97	0.0216682	2005	NA	NA	NA	NA	NA	NA	NA	NA	23.8316	3938.27	NA	0.029937	NA	NA	NA	NA	NA	NA
67277	2019_Fikas	2019	_Multivariate analysis reveals environmental and genetic determinants of element covariation in the maize grain ionome	NA	NA	NA	NA	Zea mays	NA	Homestead, Florida	USA	Field_Trial	NA	NA	NA	NA	181	181	Soil	NA	NA	NA	seed	NA	NA	NA	NA	0.115731	930.214	0.0204483	2005	NA	NA	NA	NA	NA	NA	NA	NA	19.9661	2993.87	NA	0.0201931	NA	NA	NA	NA	NA	NA
67278	2019_Fikas	2019	_Multivariate analysis reveals environmental and genetic determinants of element covariation in the maize grain ionome	NA	NA	NA	NA	Zea mays	NA	Homestead, Florida	USA	Field_Trial	NA	NA	NA	NA	182	182	Soil	NA	NA	NA	seed	NA	NA	NA	NA	0.14405	855.586	0.0224495	2005	NA	NA	NA	NA	NA	NA	NA	NA	28.5538	3922.38	NA	0.0326422	NA	NA	NA	NA	NA	NA
67279	2019_Fikas	2019	_Multivariate analysis reveals environmental and genetic determinants of element covariation in the maize grain ionome	NA	NA	NA	NA	Zea mays	NA	Homestead, Florida	USA	Field_Trial	NA	NA	NA	NA	183	183	Soil	NA	NA	NA	seed	NA	NA	NA	NA	0.229589	982.022	0.0386307	2005	NA	NA	NA	NA	NA	NA	NA	NA	27.7505	3167.01	NA	0.027254	NA	NA	NA	NA	NA	NA
67280	2019_Fikas	2019	_Multivariate analysis reveals environmental and genetic determinants of element covariation in the maize grain ionome	NA	NA	NA	NA	Zea mays	NA	Homestead, Florida	USA	Field_Trial	NA	NA	NA	NA	184	184	Soil	NA	NA	NA	seed	NA	NA	NA	NA	0.158133	1127.25	0.0251047	2005	NA	NA	NA	NA	NA	NA	NA	NA	25.5564	3225.43	NA	0.0281349	NA	NA	NA	NA	NA	NA
67281	2019_Fikas	2019	_Multivariate analysis reveals environmental and genetic determinants of element covariation in the maize grain ionome	NA	NA	NA	NA	Zea mays	NA	Homestead, Florida	USA	Field_Trial	NA	NA	NA	NA	185	185	Soil	NA	NA	NA	seed	NA	NA	NA	NA	0.17626	885.545	0.0301899	2005	NA	NA	NA	NA	NA	NA	NA	NA	23.1078	3124.07	NA	0.0447054	NA	NA	NA	NA	NA	NA
67282	2019_Fikas	2019	_Multivariate analysis reveals environmental and genetic determinants of element covariation in the maize grain ionome	NA	NA	NA	NA	Zea mays	NA	Homestead, Florida	USA	Field_Trial	NA	NA	NA	NA	186	186	Soil	NA	NA	NA	seed	NA	NA	NA	NA	0.1288	932.43	0.0282575	2005	NA	NA	NA	NA	NA	NA	NA	NA	19.5955	3364.83	NA	0.0211506	NA	NA	NA	NA	NA	NA
67283	2019_Fikas	2019	_Multivariate analysis reveals environmental and genetic determinants of element covariation in the maize grain ionome	NA	NA	NA	NA	Zea mays	NA	Homestead, Florida	USA	Field_Trial	NA	NA	NA	NA	187	187	Soil	NA	NA	NA	seed	NA	NA	NA	NA	0.196546	958.441	0.0278741	2005	NA	NA	NA	NA	NA	NA	NA	NA	22.4746	3541.38	NA	0.0253063	NA	NA	NA	NA	NA	NA
67284	2019_Fikas	2019	_Multivariate analysis reveals environmental and genetic determinants of element covariation in the maize grain ionome	NA	NA	NA	NA	Zea mays	NA	Homestead, Florida	USA	Field_Trial	NA	NA	NA	NA	188	188	Soil	NA	NA	NA	seed	NA	NA	NA	NA	0.173201	1096.54	0.0325524	2005	NA	NA	NA	NA	NA	NA	NA	NA	25.0223	3273.13	NA	0.0423563	NA	NA	NA	NA	NA	NA
67285	2019_Fikas	2019	_Multivariate analysis reveals environmental and genetic determinants of element covariation in the maize grain ionome	NA	NA	NA	NA	Zea mays	NA	Homestead, Florida	USA	Field_Trial	NA	NA	NA	NA	189	189	Soil	NA	NA	NA	seed	NA	NA	NA	NA	0.0974932	1036.26	0.0203956	2005	NA	NA	NA	NA	NA	NA	NA	NA	28.6979	3463.42	NA	0.0335043	NA	NA	NA	NA	NA	NA
67286	2019_Fikas	2019	_Multivariate analysis reveals environmental and genetic determinants of element covariation in the maize grain ionome	NA	NA	NA	NA	Zea mays	NA	Homestead, Florida	USA	Field_Trial	NA	NA	NA	NA	190	190	Soil	NA	NA	NA	seed	NA	NA	NA	NA	0.190253	858.51	0.0245952	2005	NA	NA	NA	NA	NA	NA	NA	NA	25.3455	3389.98	NA	0.0310346	NA	NA	NA	NA	NA	NA
67287	2019_Fikas	2019	_Multivariate analysis reveals environmental and genetic determinants of element covariation in the maize grain ionome	NA	NA	NA	NA	Zea mays	NA	Homestead, Florida	USA	Field_Trial	NA	NA	NA	NA	191	191	Soil	NA	NA	NA	seed	NA	NA	NA	NA	0.157469	930.99	0.0300442	2005	NA	NA	NA	NA	NA	NA	NA	NA	26.8385	3406.49	NA	0.0379581	NA	NA	NA	NA	NA	NA
67288	2019_Fikas	2019	_Multivariate analysis reveals environmental and genetic determinants of element covariation in the maize grain ionome	NA	NA	NA	NA	Zea mays	NA	Homestead, Florida	USA	Field_Trial	NA	NA	NA	NA	192	192	Soil	NA	NA	NA	seed	NA	NA	NA	NA	0.0960034	899.487	0.0420632	2005	NA	NA	NA	NA	NA	NA	NA	NA	25.1846	2670.3	NA	0.0386602	NA	NA	NA	NA	NA	NA
67289	2019_Fikas	2019	_Multivariate analysis reveals environmental and genetic determinants of element covariation in the maize grain ionome	NA	NA	NA	NA	Zea mays	NA	Homestead, Florida	USA	Field_Trial	NA	NA	NA	NA	193	193	Soil	NA	NA	NA	seed	NA	NA	NA	NA	0.18067	1036.4	0.0321366	2005	NA	NA	NA	NA	NA	NA	NA	NA	22.8998	3252.28	NA	0.0294478	NA	NA	NA	NA	NA	NA
67290	2019_Fikas	2019	_Multivariate analysis reveals environmental and genetic determinants of element covariation in the maize grain ionome	NA	NA	NA	NA	Zea mays	NA	Homestead, Florida	USA	Field_Trial	NA	NA	NA	NA	194	194	Soil	NA	NA	NA	seed	NA	NA	NA	NA	0.121235	1050.49	0.0268128	2005	NA	NA	NA	NA	NA	NA	NA	NA	27.8421	3759.45	NA	0.0369325	NA	NA	NA	NA	NA	NA
67291	2019_Fikas	2019	_Multivariate analysis reveals environmental and genetic determinants of element covariation in the maize grain ionome	NA	NA	NA	NA	Zea mays	NA	Homestead, Florida	USA	Field_Trial	NA	NA	NA	NA	195	195	Soil	NA	NA	NA	seed	NA	NA	NA	NA	0.18188	880.719	0.0273789	2005	NA	NA	NA	NA	NA	NA	NA	NA	19.5158	3657.73	NA	0.0232036	NA	NA	NA	NA	NA	NA
67292	2019_Fikas	2019	_Multivariate analysis reveals environmental and genetic determinants of element covariation in the maize grain ionome	NA	NA	NA	NA	Zea mays	NA	Homestead, Florida	USA	Field_Trial	NA	NA	NA	NA	196	196	Soil	NA	NA	NA	seed	NA	NA	NA	NA	0.117152	965.755	0.0299434	2005	NA	NA	NA	NA	NA	NA	NA	NA	24.4702	3339.24	NA	0.0412486	NA	NA	NA	NA	NA	NA
67293	2019_Fikas	2019	_Multivariate analysis reveals environmental and genetic determinants of element covariation in the maize grain ionome	NA	NA	NA	NA	Zea mays	NA	Homestead, Florida	USA	Field_Trial	NA	NA	NA	NA	197	197	Soil	NA	NA	NA	seed	NA	NA	NA	NA	0.0917192	1000.59	0.0276333	2005	NA	NA	NA	NA	NA	NA	NA	NA	26.3078	3379.79	NA	0.0379513	NA	NA	NA	NA	NA	NA
67294	2019_Fikas	2019	_Multivariate analysis reveals environmental and genetic determinants of element covariation in the maize grain ionome	NA	NA	NA	NA	Zea mays	NA	Homestead, Florida	USA	Field_Trial	NA	NA	NA	NA	198	198	Soil	NA	NA	NA	seed	NA	NA	NA	NA	0.115428	956.308	0.024956	2005	NA	NA	NA	NA	NA	NA	NA	NA	26.7085	3654.16	NA	0.0387887	NA	NA	NA	NA	NA	NA
67295	2019_Fikas	2019	_Multivariate analysis reveals environmental and genetic determinants of element covariation in the maize grain ionome	NA	NA	NA	NA	Zea mays	NA	Homestead, Florida	USA	Field_Trial	NA	NA	NA	NA	199	199	Soil	NA	NA	NA	seed	NA	NA	NA	NA	0.153461	985.975	0.044559	2005	NA	NA	NA	NA	NA	NA	NA	NA	18.8688	3548.99	NA	0.0298482	NA	NA	NA	NA	NA	NA
67296	2019_Fikas	2019	_Multivariate analysis reveals environmental and genetic determinants of element covariation in the maize grain ionome	NA	NA	NA	NA	Zea mays	NA	Homestead, Florida	USA	Field_Trial	NA	NA	NA	NA	200	200	Soil	NA	NA	NA	seed	NA	NA	NA	NA	0.0680446	1043.2	0.02634	2005	NA	NA	NA	NA	NA	NA	NA	NA	20.1291	3718.33	NA	0.0353392	NA	NA	NA	NA	NA	NA
67297	2019_Fikas	2019	_Multivariate analysis reveals environmental and genetic determinants of element covariation in the maize grain ionome	NA	NA	NA	NA	Zea mays	NA	Homestead, Florida	USA	Field_Trial	NA	NA	NA	NA	201	201	Soil	NA	NA	NA	seed	NA	NA	NA	NA	0.212129	1037.21	0.0258818	2005	NA	NA	NA	NA	NA	NA	NA	NA	33.9398	3955.26	NA	0.0455575	NA	NA	NA	NA	NA	NA
67298	2019_Fikas	2019	_Multivariate analysis reveals environmental and genetic determinants of element covariation in the maize grain ionome	NA	NA	NA	NA	Zea mays	NA	Homestead, Florida	USA	Field_Trial	NA	NA	NA	NA	202	202	Soil	NA	NA	NA	seed	NA	NA	NA	NA	0.227231	1109.87	0.0409332	2005	NA	NA	NA	NA	NA	NA	NA	NA	24.574	3401.31	NA	0.0325539	NA	NA	NA	NA	NA	NA
67299	2019_Fikas	2019	_Multivariate analysis reveals environmental and genetic determinants of element covariation in the maize grain ionome	NA	NA	NA	NA	Zea mays	NA	Homestead, Florida	USA	Field_Trial	NA	NA	NA	NA	203	203	Soil	NA	NA	NA	seed	NA	NA	NA	NA	0.134539	826.856	0.0445256	2005	NA	NA	NA	NA	NA	NA	NA	NA	23.1299	2867.39	NA	0.026064	NA	NA	NA	NA	NA	NA
67300	2019_Fikas	2019	_Multivariate analysis reveals environmental and genetic determinants of element covariation in the maize grain ionome	NA	NA	NA	NA	Zea mays	NA	Homestead, Florida	USA	Field_Trial	NA	NA	NA	NA	204	204	Soil	NA	NA	NA	seed	NA	NA	NA	NA	0.146611	1168.47	0.0484101	2005	NA	NA	NA	NA	NA	NA	NA	NA	27.5182	3552.36	NA	0.0402848	NA	NA	NA	NA	NA	NA
67301	2019_Fikas	2019	_Multivariate analysis reveals environmental and genetic determinants of element covariation in the maize grain ionome	NA	NA	NA	NA	Zea mays	NA	Homestead, Florida	USA	Field_Trial	NA	NA	NA	NA	205	205	Soil	NA	NA	NA	seed	NA	NA	NA	NA	0.100379	889.429	0.0234427	2005	NA	NA	NA	NA	NA	NA	NA	NA	20.8828	3068.5	NA	0.0300301	NA	NA	NA	NA	NA	NA
67302	2019_Fikas	2019	_Multivariate analysis reveals environmental and genetic determinants of element covariation in the maize grain ionome	NA	NA	NA	NA	Zea mays	NA	Homestead, Florida	USA	Field_Trial	NA	NA	NA	NA	206	206	Soil	NA	NA	NA	seed	NA	NA	NA	NA	0.168571	943.866	0.0336402	2005	NA	NA	NA	NA	NA	NA	NA	NA	27.2373	3431.14	NA	0.0382077	NA	NA	NA	NA	NA	NA
67303	2019_Fikas	2019	_Multivariate analysis reveals environmental and genetic determinants of element covariation in the maize grain ionome	NA	NA	NA	NA	Zea mays	NA	Homestead, Florida	USA	Field_Trial	NA	NA	NA	NA	207	207	Soil	NA	NA	NA	seed	NA	NA	NA	NA	0.150261	768.101	0.0292546	2005	NA	NA	NA	NA	NA	NA	NA	NA	26.2818	3204.79	NA	0.0351436	NA	NA	NA	NA	NA	NA
67304	2019_Fikas	2019	_Multivariate analysis reveals environmental and genetic determinants of element covariation in the maize grain ionome	NA	NA	NA	NA	Zea mays	NA	Homestead, Florida	USA	Field_Trial	NA	NA	NA	NA	208	208	Soil	NA	NA	NA	seed	NA	NA	NA	NA	0.199017	1338.81	0.0294193	2005	NA	NA	NA	NA	NA	NA	NA	NA	38.1063	4025.55	NA	0.0441071	NA	NA	NA	NA	NA	NA
67305	2019_Fikas	2019	_Multivariate analysis reveals environmental and genetic determinants of element covariation in the maize grain ionome	NA	NA	NA	NA	Zea mays	NA	Homestead, Florida	USA	Field_Trial	NA	NA	NA	NA	209	209	Soil	NA	NA	NA	seed	NA	NA	NA	NA	0.150498	874.426	0.028598	2005	NA	NA	NA	NA	NA	NA	NA	NA	22.2293	2874.66	NA	0.0364636	NA	NA	NA	NA	NA	NA
67306	2019_Fikas	2019	_Multivariate analysis reveals environmental and genetic determinants of element covariation in the maize grain ionome	NA	NA	NA	NA	Zea mays	NA	Homestead, Florida	USA	Field_Trial	NA	NA	NA	NA	210	210	Soil	NA	NA	NA	seed	NA	NA	NA	NA	0.159836	1018.43	0.028418	2005	NA	NA	NA	NA	NA	NA	NA	NA	23.4042	2944.85	NA	0.0336116	NA	NA	NA	NA	NA	NA
67307	2019_Fikas	2019	_Multivariate analysis reveals environmental and genetic determinants of element covariation in the maize grain ionome	NA	NA	NA	NA	Zea mays	NA	Homestead, Florida	USA	Field_Trial	NA	NA	NA	NA	211	211	Soil	NA	NA	NA	seed	NA	NA	NA	NA	0.179244	984.523	0.0254085	2005	NA	NA	NA	NA	NA	NA	NA	NA	25.2785	3965.12	NA	0.0312383	NA	NA	NA	NA	NA	NA
67308	2019_Fikas	2019	_Multivariate analysis reveals environmental and genetic determinants of element covariation in the maize grain ionome	NA	NA	NA	NA	Zea mays	NA	Homestead, Florida	USA	Field_Trial	NA	NA	NA	NA	212	212	Soil	NA	NA	NA	seed	NA	NA	NA	NA	0.0896789	1075.62	0.0245246	2005	NA	NA	NA	NA	NA	NA	NA	NA	25.7148	4393.76	NA	0.0411358	NA	NA	NA	NA	NA	NA
67309	2019_Fikas	2019	_Multivariate analysis reveals environmental and genetic determinants of element covariation in the maize grain ionome	NA	NA	NA	NA	Zea mays	NA	Homestead, Florida	USA	Field_Trial	NA	NA	NA	NA	213	213	Soil	NA	NA	NA	seed	NA	NA	NA	NA	0.0833804	1122.68	0.0310163	2005	NA	NA	NA	NA	NA	NA	NA	NA	NA	3616.17	NA	0.0527376	NA	NA	NA	NA	NA	NA
67310	2019_Fikas	2019	_Multivariate analysis reveals environmental and genetic determinants of element covariation in the maize grain ionome	NA	NA	NA	NA	Zea mays	NA	Homestead, Florida	USA	Field_Trial	NA	NA	NA	NA	214	214	Soil	NA	NA	NA	seed	NA	NA	NA	NA	0.127089	1088.19	0.031615	2005	NA	NA	NA	NA	NA	NA	NA	NA	23.4512	3876.14	NA	0.0298488	NA	NA	NA	NA	NA	NA
67311	2019_Fikas	2019	_Multivariate analysis reveals environmental and genetic determinants of element covariation in the maize grain ionome	NA	NA	NA	NA	Zea mays	NA	Homestead, Florida	USA	Field_Trial	NA	NA	NA	NA	215	215	Soil	NA	NA	NA	seed	NA	NA	NA	NA	0.114561	978.403	0.0386725	2005	NA	NA	NA	NA	NA	NA	NA	NA	24.7296	3349.95	NA	0.0514678	NA	NA	NA	NA	NA	NA
67312	2019_Fikas	2019	_Multivariate analysis reveals environmental and genetic determinants of element covariation in the maize grain ionome	NA	NA	NA	NA	Zea mays	NA	Homestead, Florida	USA	Field_Trial	NA	NA	NA	NA	216	216	Soil	NA	NA	NA	seed	NA	NA	NA	NA	0.253121	1000.8	0.0295954	2005	NA	NA	NA	NA	NA	NA	NA	NA	26.9556	3756.9	NA	0.0284379	NA	NA	NA	NA	NA	NA
67313	2019_Fikas	2019	_Multivariate analysis reveals environmental and genetic determinants of element covariation in the maize grain ionome	NA	NA	NA	NA	Zea mays	NA	Homestead, Florida	USA	Field_Trial	NA	NA	NA	NA	217	217	Soil	NA	NA	NA	seed	NA	NA	NA	NA	0.201664	1484.08	0.0312456	2005	NA	NA	NA	NA	NA	NA	NA	NA	30.6347	3843.19	NA	0.0444205	NA	NA	NA	NA	NA	NA
67314	2019_Fikas	2019	_Multivariate analysis reveals environmental and genetic determinants of element covariation in the maize grain ionome	NA	NA	NA	NA	Zea mays	NA	Homestead, Florida	USA	Field_Trial	NA	NA	NA	NA	218	218	Soil	NA	NA	NA	seed	NA	NA	NA	NA	0.198561	787.995	0.0335628	2005	NA	NA	NA	NA	NA	NA	NA	NA	21.5497	3078.61	NA	0.030301	NA	NA	NA	NA	NA	NA
67315	2019_Fikas	2019	_Multivariate analysis reveals environmental and genetic determinants of element covariation in the maize grain ionome	NA	NA	NA	NA	Zea mays	NA	Homestead, Florida	USA	Field_Trial	NA	NA	NA	NA	219	219	Soil	NA	NA	NA	seed	NA	NA	NA	NA	0.154078	998.19	0.0317087	2005	NA	NA	NA	NA	NA	NA	NA	NA	25.5946	3497.99	NA	0.040898	NA	NA	NA	NA	NA	NA
67316	2019_Fikas	2019	_Multivariate analysis reveals environmental and genetic determinants of element covariation in the maize grain ionome	NA	NA	NA	NA	Zea mays	NA	Homestead, Florida	USA	Field_Trial	NA	NA	NA	NA	220	220	Soil	NA	NA	NA	seed	NA	NA	NA	NA	0.0736958	1332.33	0.0326778	2005	NA	NA	NA	NA	NA	NA	NA	NA	34.2641	4131.33	NA	NA	NA	NA	NA	NA	NA	NA
67317	2019_Fikas	2019	_Multivariate analysis reveals environmental and genetic determinants of element covariation in the maize grain ionome	NA	NA	NA	NA	Zea mays	NA	Homestead, Florida	USA	Field_Trial	NA	NA	NA	NA	221	221	Soil	NA	NA	NA	seed	NA	NA	NA	NA	0.170181	957.015	0.0326147	2005	NA	NA	NA	NA	NA	NA	NA	NA	24.9656	3568.71	NA	0.0396938	NA	NA	NA	NA	NA	NA
67318	2019_Fikas	2019	_Multivariate analysis reveals environmental and genetic determinants of element covariation in the maize grain ionome	NA	NA	NA	NA	Zea mays	NA	Homestead, Florida	USA	Field_Trial	NA	NA	NA	NA	222	222	Soil	NA	NA	NA	seed	NA	NA	NA	NA	0.128959	990.345	0.0324864	2005	NA	NA	NA	NA	NA	NA	NA	NA	25.713	3920.58	NA	NA	NA	NA	NA	NA	NA	NA
67319	2019_Fikas	2019	_Multivariate analysis reveals environmental and genetic determinants of element covariation in the maize grain ionome	NA	NA	NA	NA	Zea mays	NA	Homestead, Florida	USA	Field_Trial	NA	NA	NA	NA	223	223	Soil	NA	NA	NA	seed	NA	NA	NA	NA	0.0734379	905.28	1.48159	2006	NA	NA	NA	NA	NA	NA	NA	NA	19.8334	2203.03	NA	0.169785	NA	NA	NA	NA	NA	NA
67320	2019_Fikas	2019	_Multivariate analysis reveals environmental and genetic determinants of element covariation in the maize grain ionome	NA	NA	NA	NA	Zea mays	NA	Homestead, Florida	USA	Field_Trial	NA	NA	NA	NA	224	224	Soil	NA	NA	NA	seed	NA	NA	NA	NA	0.0666283	1014.59	1.42713	2006	NA	NA	NA	NA	NA	NA	NA	NA	21.5659	2546.71	NA	0.298442	NA	NA	NA	NA	NA	NA
67321	2019_Fikas	2019	_Multivariate analysis reveals environmental and genetic determinants of element covariation in the maize grain ionome	NA	NA	NA	NA	Zea mays	NA	Homestead, Florida	USA	Field_Trial	NA	NA	NA	NA	225	225	Soil	NA	NA	NA	seed	NA	NA	NA	NA	0.130843	1067.3	1.56175	2006	NA	NA	NA	NA	NA	NA	NA	NA	26.7221	3284.62	NA	0.289342	NA	NA	NA	NA	NA	NA
67322	2019_Fikas	2019	_Multivariate analysis reveals environmental and genetic determinants of element covariation in the maize grain ionome	NA	NA	NA	NA	Zea mays	NA	Homestead, Florida	USA	Field_Trial	NA	NA	NA	NA	226	226	Soil	NA	NA	NA	seed	NA	NA	NA	NA	0.0461348	1159.33	1.67565	2006	NA	NA	NA	NA	NA	NA	NA	NA	33.6381	2981.02	NA	0.21371	NA	NA	NA	NA	NA	NA
67323	2019_Fikas	2019	_Multivariate analysis reveals environmental and genetic determinants of element covariation in the maize grain ionome	NA	NA	NA	NA	Zea mays	NA	Homestead, Florida	USA	Field_Trial	NA	NA	NA	NA	227	227	Soil	NA	NA	NA	seed	NA	NA	NA	NA	0.0670478	1035.57	1.15761	2006	NA	NA	NA	NA	NA	NA	NA	NA	24.7947	3037.88	NA	0.162698	NA	NA	NA	NA	NA	NA
67324	2019_Fikas	2019	_Multivariate analysis reveals environmental and genetic determinants of element covariation in the maize grain ionome	NA	NA	NA	NA	Zea mays	NA	Homestead, Florida	USA	Field_Trial	NA	NA	NA	NA	228	228	Soil	NA	NA	NA	seed	NA	NA	NA	NA	0.116704	918.511	1.4434	2006	NA	NA	NA	NA	NA	NA	NA	NA	25.1607	2733.79	NA	0.306599	NA	NA	NA	NA	NA	NA
67325	2019_Fikas	2019	_Multivariate analysis reveals environmental and genetic determinants of element covariation in the maize grain ionome	NA	NA	NA	NA	Zea mays	NA	Homestead, Florida	USA	Field_Trial	NA	NA	NA	NA	229	229	Soil	NA	NA	NA	seed	NA	NA	NA	NA	0.0420461	1035.56	1.78255	2006	NA	NA	NA	NA	NA	NA	NA	NA	24.7456	2773.28	NA	0.128871	NA	NA	NA	NA	NA	NA
67326	2019_Fikas	2019	_Multivariate analysis reveals environmental and genetic determinants of element covariation in the maize grain ionome	NA	NA	NA	NA	Zea mays	NA	Homestead, Florida	USA	Field_Trial	NA	NA	NA	NA	230	230	Soil	NA	NA	NA	seed	NA	NA	NA	NA	0.0888566	896.541	1.08132	2006	NA	NA	NA	NA	NA	NA	NA	NA	25.924	3001.99	NA	0.172764	NA	NA	NA	NA	NA	NA
67327	2019_Fikas	2019	_Multivariate analysis reveals environmental and genetic determinants of element covariation in the maize grain ionome	NA	NA	NA	NA	Zea mays	NA	Homestead, Florida	USA	Field_Trial	NA	NA	NA	NA	231	231	Soil	NA	NA	NA	seed	NA	NA	NA	NA	0.0896545	1074.34	2.27278	2006	NA	NA	NA	NA	NA	NA	NA	NA	25.2935	2845.18	NA	0.302839	NA	NA	NA	NA	NA	NA
67328	2019_Fikas	2019	_Multivariate analysis reveals environmental and genetic determinants of element covariation in the maize grain ionome	NA	NA	NA	NA	Zea mays	NA	Homestead, Florida	USA	Field_Trial	NA	NA	NA	NA	232	232	Soil	NA	NA	NA	seed	NA	NA	NA	NA	0.0924616	980.869	0.904577	2006	NA	NA	NA	NA	NA	NA	NA	NA	30.4134	3136.32	NA	0.124581	NA	NA	NA	NA	NA	NA
67329	2019_Fikas	2019	_Multivariate analysis reveals environmental and genetic determinants of element covariation in the maize grain ionome	NA	NA	NA	NA	Zea mays	NA	Homestead, Florida	USA	Field_Trial	NA	NA	NA	NA	233	233	Soil	NA	NA	NA	seed	NA	NA	NA	NA	0.0519422	962.617	1.54327	2006	NA	NA	NA	NA	NA	NA	NA	NA	27.7057	3393.7	NA	0.221548	NA	NA	NA	NA	NA	NA
67330	2019_Fikas	2019	_Multivariate analysis reveals environmental and genetic determinants of element covariation in the maize grain ionome	NA	NA	NA	NA	Zea mays	NA	Homestead, Florida	USA	Field_Trial	NA	NA	NA	NA	234	234	Soil	NA	NA	NA	seed	NA	NA	NA	NA	0.117231	1024.28	1.37246	2006	NA	NA	NA	NA	NA	NA	NA	NA	31.1284	2959.6	NA	0.200172	NA	NA	NA	NA	NA	NA
67331	2019_Fikas	2019	_Multivariate analysis reveals environmental and genetic determinants of element covariation in the maize grain ionome	NA	NA	NA	NA	Zea mays	NA	Homestead, Florida	USA	Field_Trial	NA	NA	NA	NA	235	235	Soil	NA	NA	NA	seed	NA	NA	NA	NA	0.0442998	958.054	1.82367	2006	NA	NA	NA	NA	NA	NA	NA	NA	24.0768	2848.78	NA	0.320428	NA	NA	NA	NA	NA	NA
67332	2019_Fikas	2019	_Multivariate analysis reveals environmental and genetic determinants of element covariation in the maize grain ionome	NA	NA	NA	NA	Zea mays	NA	Homestead, Florida	USA	Field_Trial	NA	NA	NA	NA	236	236	Soil	NA	NA	NA	seed	NA	NA	NA	NA	0.0223895	913.053	1.58811	2006	NA	NA	NA	NA	NA	NA	NA	NA	23.7365	2678.58	NA	0.210672	NA	NA	NA	NA	NA	NA
67333	2019_Fikas	2019	_Multivariate analysis reveals environmental and genetic determinants of element covariation in the maize grain ionome	NA	NA	NA	NA	Zea mays	NA	Homestead, Florida	USA	Field_Trial	NA	NA	NA	NA	237	237	Soil	NA	NA	NA	seed	NA	NA	NA	NA	0.073283	863.929	1.77849	2006	NA	NA	NA	NA	NA	NA	NA	NA	30.3272	2616.65	NA	0.165628	NA	NA	NA	NA	NA	NA
67334	2019_Fikas	2019	_Multivariate analysis reveals environmental and genetic determinants of element covariation in the maize grain ionome	NA	NA	NA	NA	Zea mays	NA	Homestead, Florida	USA	Field_Trial	NA	NA	NA	NA	238	238	Soil	NA	NA	NA	seed	NA	NA	NA	NA	0.142721	1156.49	2.23608	2006	NA	NA	NA	NA	NA	NA	NA	NA	31.4114	2278.27	NA	0.324799	NA	NA	NA	NA	NA	NA
67335	2019_Fikas	2019	_Multivariate analysis reveals environmental and genetic determinants of element covariation in the maize grain ionome	NA	NA	NA	NA	Zea mays	NA	Homestead, Florida	USA	Field_Trial	NA	NA	NA	NA	239	239	Soil	NA	NA	NA	seed	NA	NA	NA	NA	0.103196	942.2	1.96241	2006	NA	NA	NA	NA	NA	NA	NA	NA	21.3353	2633.61	NA	0.457138	NA	NA	NA	NA	NA	NA
67336	2019_Fikas	2019	_Multivariate analysis reveals environmental and genetic determinants of element covariation in the maize grain ionome	NA	NA	NA	NA	Zea mays	NA	Homestead, Florida	USA	Field_Trial	NA	NA	NA	NA	240	240	Soil	NA	NA	NA	seed	NA	NA	NA	NA	0.164061	1145.3	2.20989	2006	NA	NA	NA	NA	NA	NA	NA	NA	25.2232	2841.22	NA	0.338903	NA	NA	NA	NA	NA	NA
67337	2019_Fikas	2019	_Multivariate analysis reveals environmental and genetic determinants of element covariation in the maize grain ionome	NA	NA	NA	NA	Zea mays	NA	Homestead, Florida	USA	Field_Trial	NA	NA	NA	NA	241	241	Soil	NA	NA	NA	seed	NA	NA	NA	NA	0.0498331	1138.37	0.925322	2006	NA	NA	NA	NA	NA	NA	NA	NA	30.8181	3040.95	NA	0.131849	NA	NA	NA	NA	NA	NA
67338	2019_Fikas	2019	_Multivariate analysis reveals environmental and genetic determinants of element covariation in the maize grain ionome	NA	NA	NA	NA	Zea mays	NA	Homestead, Florida	USA	Field_Trial	NA	NA	NA	NA	242	242	Soil	NA	NA	NA	seed	NA	NA	NA	NA	0.0697359	1267.58	0.941908	2006	NA	NA	NA	NA	NA	NA	NA	NA	30.5152	3817.61	NA	0.156814	NA	NA	NA	NA	NA	NA
67339	2019_Fikas	2019	_Multivariate analysis reveals environmental and genetic determinants of element covariation in the maize grain ionome	NA	NA	NA	NA	Zea mays	NA	Homestead, Florida	USA	Field_Trial	NA	NA	NA	NA	243	243	Soil	NA	NA	NA	seed	NA	NA	NA	NA	0.0543966	1104.16	1.98735	2006	NA	NA	NA	NA	NA	NA	NA	NA	22.8645	2916.88	NA	0.224511	NA	NA	NA	NA	NA	NA
67340	2019_Fikas	2019	_Multivariate analysis reveals environmental and genetic determinants of element covariation in the maize grain ionome	NA	NA	NA	NA	Zea mays	NA	Homestead, Florida	USA	Field_Trial	NA	NA	NA	NA	244	244	Soil	NA	NA	NA	seed	NA	NA	NA	NA	0.0610984	1184.89	0.733194	2006	NA	NA	NA	NA	NA	NA	NA	NA	24.9865	3329.3	NA	0.134931	NA	NA	NA	NA	NA	NA
67341	2019_Fikas	2019	_Multivariate analysis reveals environmental and genetic determinants of element covariation in the maize grain ionome	NA	NA	NA	NA	Zea mays	NA	Homestead, Florida	USA	Field_Trial	NA	NA	NA	NA	245	245	Soil	NA	NA	NA	seed	NA	NA	NA	NA	0.13483	993.696	1.84771	2006	NA	NA	NA	NA	NA	NA	NA	NA	29.0861	2507.29	NA	0.277875	NA	NA	NA	NA	NA	NA
67342	2019_Fikas	2019	_Multivariate analysis reveals environmental and genetic determinants of element covariation in the maize grain ionome	NA	NA	NA	NA	Zea mays	NA	Homestead, Florida	USA	Field_Trial	NA	NA	NA	NA	246	246	Soil	NA	NA	NA	seed	NA	NA	NA	NA	0.111011	947.709	1.70889	2006	NA	NA	NA	NA	NA	NA	NA	NA	27.4318	3102.28	NA	0.268026	NA	NA	NA	NA	NA	NA
67343	2019_Fikas	2019	_Multivariate analysis reveals environmental and genetic determinants of element covariation in the maize grain ionome	NA	NA	NA	NA	Zea mays	NA	Homestead, Florida	USA	Field_Trial	NA	NA	NA	NA	247	247	Soil	NA	NA	NA	seed	NA	NA	NA	NA	0.0846577	1111.23	1.484	2006	NA	NA	NA	NA	NA	NA	NA	NA	25.9531	2372.91	NA	0.315472	NA	NA	NA	NA	NA	NA
67344	2019_Fikas	2019	_Multivariate analysis reveals environmental and genetic determinants of element covariation in the maize grain ionome	NA	NA	NA	NA	Zea mays	NA	Homestead, Florida	USA	Field_Trial	NA	NA	NA	NA	248	248	Soil	NA	NA	NA	seed	NA	NA	NA	NA	0.059241	1060.03	0.936814	2006	NA	NA	NA	NA	NA	NA	NA	NA	19.7988	2940.41	NA	0.135446	NA	NA	NA	NA	NA	NA
67345	2019_Fikas	2019	_Multivariate analysis reveals environmental and genetic determinants of element covariation in the maize grain ionome	NA	NA	NA	NA	Zea mays	NA	Homestead, Florida	USA	Field_Trial	NA	NA	NA	NA	249	249	Soil	NA	NA	NA	seed	NA	NA	NA	NA	0.0825844	984.99	1.40307	2006	NA	NA	NA	NA	NA	NA	NA	NA	26.1611	3133.61	NA	0.283495	NA	NA	NA	NA	NA	NA
67346	2019_Fikas	2019	_Multivariate analysis reveals environmental and genetic determinants of element covariation in the maize grain ionome	NA	NA	NA	NA	Zea mays	NA	Homestead, Florida	USA	Field_Trial	NA	NA	NA	NA	250	250	Soil	NA	NA	NA	seed	NA	NA	NA	NA	0.0919222	1005.63	1.34098	2006	NA	NA	NA	NA	NA	NA	NA	NA	25.9817	2720.37	NA	0.178895	NA	NA	NA	NA	NA	NA
67347	2019_Fikas	2019	_Multivariate analysis reveals environmental and genetic determinants of element covariation in the maize grain ionome	NA	NA	NA	NA	Zea mays	NA	Homestead, Florida	USA	Field_Trial	NA	NA	NA	NA	251	251	Soil	NA	NA	NA	seed	NA	NA	NA	NA	0.0300666	1102.99	2.53723	2006	NA	NA	NA	NA	NA	NA	NA	NA	28.1326	2757.55	NA	0.210871	NA	NA	NA	NA	NA	NA
67348	2019_Fikas	2019	_Multivariate analysis reveals environmental and genetic determinants of element covariation in the maize grain ionome	NA	NA	NA	NA	Zea mays	NA	Homestead, Florida	USA	Field_Trial	NA	NA	NA	NA	252	252	Soil	NA	NA	NA	seed	NA	NA	NA	NA	0.0632333	989.97	1.19307	2006	NA	NA	NA	NA	NA	NA	NA	NA	26.6493	3282.26	NA	0.176358	NA	NA	NA	NA	NA	NA
67349	2019_Fikas	2019	_Multivariate analysis reveals environmental and genetic determinants of element covariation in the maize grain ionome	NA	NA	NA	NA	Zea mays	NA	Homestead, Florida	USA	Field_Trial	NA	NA	NA	NA	253	253	Soil	NA	NA	NA	seed	NA	NA	NA	NA	0.0703066	977.336	1.64356	2006	NA	NA	NA	NA	NA	NA	NA	NA	25.6098	2850.08	NA	0.167114	NA	NA	NA	NA	NA	NA
67350	2019_Fikas	2019	_Multivariate analysis reveals environmental and genetic determinants of element covariation in the maize grain ionome	NA	NA	NA	NA	Zea mays	NA	Homestead, Florida	USA	Field_Trial	NA	NA	NA	NA	254	254	Soil	NA	NA	NA	seed	NA	NA	NA	NA	0.0579187	778.287	2.33719	2006	NA	NA	NA	NA	NA	NA	NA	NA	6.27923	NA	NA	0.353737	NA	NA	NA	NA	NA	NA
67351	2019_Fikas	2019	_Multivariate analysis reveals environmental and genetic determinants of element covariation in the maize grain ionome	NA	NA	NA	NA	Zea mays	NA	Homestead, Florida	USA	Field_Trial	NA	NA	NA	NA	255	255	Soil	NA	NA	NA	seed	NA	NA	NA	NA	0.139048	1030.14	1.91462	2006	NA	NA	NA	NA	NA	NA	NA	NA	23.2697	2857.7	NA	0.139195	NA	NA	NA	NA	NA	NA
67352	2019_Fikas	2019	_Multivariate analysis reveals environmental and genetic determinants of element covariation in the maize grain ionome	NA	NA	NA	NA	Zea mays	NA	Homestead, Florida	USA	Field_Trial	NA	NA	NA	NA	256	256	Soil	NA	NA	NA	seed	NA	NA	NA	NA	0.0758579	939.957	2.20793	2006	NA	NA	NA	NA	NA	NA	NA	NA	27.7634	2820.75	NA	0.261588	NA	NA	NA	NA	NA	NA
67353	2019_Fikas	2019	_Multivariate analysis reveals environmental and genetic determinants of element covariation in the maize grain ionome	NA	NA	NA	NA	Zea mays	NA	Homestead, Florida	USA	Field_Trial	NA	NA	NA	NA	257	257	Soil	NA	NA	NA	seed	NA	NA	NA	NA	0.134198	941.521	1.52536	2006	NA	NA	NA	NA	NA	NA	NA	NA	28.5213	3041.86	NA	0.204992	NA	NA	NA	NA	NA	NA
67354	2019_Fikas	2019	_Multivariate analysis reveals environmental and genetic determinants of element covariation in the maize grain ionome	NA	NA	NA	NA	Zea mays	NA	Homestead, Florida	USA	Field_Trial	NA	NA	NA	NA	258	258	Soil	NA	NA	NA	seed	NA	NA	NA	NA	0.098461	1063.84	0.983907	2006	NA	NA	NA	NA	NA	NA	NA	NA	24.4862	2818.89	NA	0.308563	NA	NA	NA	NA	NA	NA
67355	2019_Fikas	2019	_Multivariate analysis reveals environmental and genetic determinants of element covariation in the maize grain ionome	NA	NA	NA	NA	Zea mays	NA	Homestead, Florida	USA	Field_Trial	NA	NA	NA	NA	259	259	Soil	NA	NA	NA	seed	NA	NA	NA	NA	0.132786	945.441	1.96295	2006	NA	NA	NA	NA	NA	NA	NA	NA	22.3071	3000.54	NA	0.209798	NA	NA	NA	NA	NA	NA
67356	2019_Fikas	2019	_Multivariate analysis reveals environmental and genetic determinants of element covariation in the maize grain ionome	NA	NA	NA	NA	Zea mays	NA	Homestead, Florida	USA	Field_Trial	NA	NA	NA	NA	260	260	Soil	NA	NA	NA	seed	NA	NA	NA	NA	0.0883582	1370.74	1.22496	2006	NA	NA	NA	NA	NA	NA	NA	NA	38.5856	3833.88	NA	0.37683	NA	NA	NA	NA	NA	NA
67357	2019_Fikas	2019	_Multivariate analysis reveals environmental and genetic determinants of element covariation in the maize grain ionome	NA	NA	NA	NA	Zea mays	NA	Homestead, Florida	USA	Field_Trial	NA	NA	NA	NA	261	261	Soil	NA	NA	NA	seed	NA	NA	NA	NA	0.126519	966.422	2.0307	2006	NA	NA	NA	NA	NA	NA	NA	NA	25.1539	2680.88	NA	0.297808	NA	NA	NA	NA	NA	NA
67358	2019_Fikas	2019	_Multivariate analysis reveals environmental and genetic determinants of element covariation in the maize grain ionome	NA	NA	NA	NA	Zea mays	NA	Homestead, Florida	USA	Field_Trial	NA	NA	NA	NA	262	262	Soil	NA	NA	NA	seed	NA	NA	NA	NA	0.0871491	949.432	1.66514	2006	NA	NA	NA	NA	NA	NA	NA	NA	21.3017	2333.32	NA	0.180055	NA	NA	NA	NA	NA	NA
67359	2019_Fikas	2019	_Multivariate analysis reveals environmental and genetic determinants of element covariation in the maize grain ionome	NA	NA	NA	NA	Zea mays	NA	Homestead, Florida	USA	Field_Trial	NA	NA	NA	NA	263	263	Soil	NA	NA	NA	seed	NA	NA	NA	NA	0.0536347	1100.62	2.20669	2006	NA	NA	NA	NA	NA	NA	NA	NA	37.3592	3025.3	NA	0.444794	NA	NA	NA	NA	NA	NA
67360	2019_Fikas	2019	_Multivariate analysis reveals environmental and genetic determinants of element covariation in the maize grain ionome	NA	NA	NA	NA	Zea mays	NA	Homestead, Florida	USA	Field_Trial	NA	NA	NA	NA	264	264	Soil	NA	NA	NA	seed	NA	NA	NA	NA	0.0563387	1175.26	1.12995	2006	NA	NA	NA	NA	NA	NA	NA	NA	19.3563	3133.01	NA	0.147584	NA	NA	NA	NA	NA	NA
67361	2019_Fikas	2019	_Multivariate analysis reveals environmental and genetic determinants of element covariation in the maize grain ionome	NA	NA	NA	NA	Zea mays	NA	Homestead, Florida	USA	Field_Trial	NA	NA	NA	NA	265	265	Soil	NA	NA	NA	seed	NA	NA	NA	NA	0.133735	NA	1.14911	2006	NA	NA	NA	NA	NA	NA	NA	NA	41.1061	NA	NA	0.133472	NA	NA	NA	NA	NA	NA
67362	2019_Fikas	2019	_Multivariate analysis reveals environmental and genetic determinants of element covariation in the maize grain ionome	NA	NA	NA	NA	Zea mays	NA	Homestead, Florida	USA	Field_Trial	NA	NA	NA	NA	266	266	Soil	NA	NA	NA	seed	NA	NA	NA	NA	0.0682305	972.261	2.37154	2006	NA	NA	NA	NA	NA	NA	NA	NA	30.1262	2460.16	NA	0.230585	NA	NA	NA	NA	NA	NA
67363	2019_Fikas	2019	_Multivariate analysis reveals environmental and genetic determinants of element covariation in the maize grain ionome	NA	NA	NA	NA	Zea mays	NA	Homestead, Florida	USA	Field_Trial	NA	NA	NA	NA	267	267	Soil	NA	NA	NA	seed	NA	NA	NA	NA	0.0789127	1000.4	1.9585	2006	NA	NA	NA	NA	NA	NA	NA	NA	26.0578	2579.27	NA	0.218747	NA	NA	NA	NA	NA	NA
67364	2019_Fikas	2019	_Multivariate analysis reveals environmental and genetic determinants of element covariation in the maize grain ionome	NA	NA	NA	NA	Zea mays	NA	Homestead, Florida	USA	Field_Trial	NA	NA	NA	NA	268	268	Soil	NA	NA	NA	seed	NA	NA	NA	NA	0.147346	918.686	2.5758	2006	NA	NA	NA	NA	NA	NA	NA	NA	22.9401	2431.61	NA	0.362655	NA	NA	NA	NA	NA	NA
67365	2019_Fikas	2019	_Multivariate analysis reveals environmental and genetic determinants of element covariation in the maize grain ionome	NA	NA	NA	NA	Zea mays	NA	Homestead, Florida	USA	Field_Trial	NA	NA	NA	NA	269	269	Soil	NA	NA	NA	seed	NA	NA	NA	NA	0.0881354	1009.42	1.55922	2006	NA	NA	NA	NA	NA	NA	NA	NA	27.4468	3129.62	NA	0.157807	NA	NA	NA	NA	NA	NA
67366	2019_Fikas	2019	_Multivariate analysis reveals environmental and genetic determinants of element covariation in the maize grain ionome	NA	NA	NA	NA	Zea mays	NA	Homestead, Florida	USA	Field_Trial	NA	NA	NA	NA	270	270	Soil	NA	NA	NA	seed	NA	NA	NA	NA	0.10903	1043.5	1.08278	2006	NA	NA	NA	NA	NA	NA	NA	NA	22.0176	3145.47	NA	0.23323	NA	NA	NA	NA	NA	NA
67367	2019_Fikas	2019	_Multivariate analysis reveals environmental and genetic determinants of element covariation in the maize grain ionome	NA	NA	NA	NA	Zea mays	NA	Homestead, Florida	USA	Field_Trial	NA	NA	NA	NA	271	271	Soil	NA	NA	NA	seed	NA	NA	NA	NA	0.129619	1189	1.14732	2006	NA	NA	NA	NA	NA	NA	NA	NA	28.8893	3319.39	NA	0.150278	NA	NA	NA	NA	NA	NA
67368	2019_Fikas	2019	_Multivariate analysis reveals environmental and genetic determinants of element covariation in the maize grain ionome	NA	NA	NA	NA	Zea mays	NA	Homestead, Florida	USA	Field_Trial	NA	NA	NA	NA	272	272	Soil	NA	NA	NA	seed	NA	NA	NA	NA	0.0793401	1249.83	0.859396	2006	NA	NA	NA	NA	NA	NA	NA	NA	23.7911	4141.27	NA	0.0972775	NA	NA	NA	NA	NA	NA
67369	2019_Fikas	2019	_Multivariate analysis reveals environmental and genetic determinants of element covariation in the maize grain ionome	NA	NA	NA	NA	Zea mays	NA	Homestead, Florida	USA	Field_Trial	NA	NA	NA	NA	273	273	Soil	NA	NA	NA	seed	NA	NA	NA	NA	0.0785323	873.466	1.39624	2006	NA	NA	NA	NA	NA	NA	NA	NA	29.5872	3092.45	NA	0.188661	NA	NA	NA	NA	NA	NA
67370	2019_Fikas	2019	_Multivariate analysis reveals environmental and genetic determinants of element covariation in the maize grain ionome	NA	NA	NA	NA	Zea mays	NA	Homestead, Florida	USA	Field_Trial	NA	NA	NA	NA	274	274	Soil	NA	NA	NA	seed	NA	NA	NA	NA	0.0818812	1059.86	2.92622	2006	NA	NA	NA	NA	NA	NA	NA	NA	29.3988	2964.92	NA	0.24318	NA	NA	NA	NA	NA	NA
67371	2019_Fikas	2019	_Multivariate analysis reveals environmental and genetic determinants of element covariation in the maize grain ionome	NA	NA	NA	NA	Zea mays	NA	Homestead, Florida	USA	Field_Trial	NA	NA	NA	NA	275	275	Soil	NA	NA	NA	seed	NA	NA	NA	NA	0.15856	1081.59	2.81524	2006	NA	NA	NA	NA	NA	NA	NA	NA	20.0121	2686.63	NA	0.328459	NA	NA	NA	NA	NA	NA
67372	2019_Fikas	2019	_Multivariate analysis reveals environmental and genetic determinants of element covariation in the maize grain ionome	NA	NA	NA	NA	Zea mays	NA	Homestead, Florida	USA	Field_Trial	NA	NA	NA	NA	276	276	Soil	NA	NA	NA	seed	NA	NA	NA	NA	0.104017	1119.15	1.43845	2006	NA	NA	NA	NA	NA	NA	NA	NA	24.3249	3207.46	NA	0.136908	NA	NA	NA	NA	NA	NA
67373	2019_Fikas	2019	_Multivariate analysis reveals environmental and genetic determinants of element covariation in the maize grain ionome	NA	NA	NA	NA	Zea mays	NA	Homestead, Florida	USA	Field_Trial	NA	NA	NA	NA	277	277	Soil	NA	NA	NA	seed	NA	NA	NA	NA	0.144263	1325.32	2.72131	2006	NA	NA	NA	NA	NA	NA	NA	NA	24.4705	3007.42	NA	0.343919	NA	NA	NA	NA	NA	NA
67374	2019_Fikas	2019	_Multivariate analysis reveals environmental and genetic determinants of element covariation in the maize grain ionome	NA	NA	NA	NA	Zea mays	NA	Homestead, Florida	USA	Field_Trial	NA	NA	NA	NA	278	278	Soil	NA	NA	NA	seed	NA	NA	NA	NA	0.0854345	926.502	0.919154	2006	NA	NA	NA	NA	NA	NA	NA	NA	22.9511	2856.67	NA	0.132858	NA	NA	NA	NA	NA	NA
67375	2019_Fikas	2019	_Multivariate analysis reveals environmental and genetic determinants of element covariation in the maize grain ionome	NA	NA	NA	NA	Zea mays	NA	Homestead, Florida	USA	Field_Trial	NA	NA	NA	NA	279	279	Soil	NA	NA	NA	seed	NA	NA	NA	NA	0.0230576	1099.02	2.47152	2006	NA	NA	NA	NA	NA	NA	NA	NA	43.8108	3137.76	NA	0.293269	NA	NA	NA	NA	NA	NA
67376	2019_Fikas	2019	_Multivariate analysis reveals environmental and genetic determinants of element covariation in the maize grain ionome	NA	NA	NA	NA	Zea mays	NA	Homestead, Florida	USA	Field_Trial	NA	NA	NA	NA	280	280	Soil	NA	NA	NA	seed	NA	NA	NA	NA	0.0971046	1048.86	0.742891	2006	NA	NA	NA	NA	NA	NA	NA	NA	24.2517	3283.14	NA	0.111804	NA	NA	NA	NA	NA	NA
67377	2019_Fikas	2019	_Multivariate analysis reveals environmental and genetic determinants of element covariation in the maize grain ionome	NA	NA	NA	NA	Zea mays	NA	Homestead, Florida	USA	Field_Trial	NA	NA	NA	NA	281	281	Soil	NA	NA	NA	seed	NA	NA	NA	NA	0.10646	1203.98	3.8524	2006	NA	NA	NA	NA	NA	NA	NA	NA	28.7439	3134.2	NA	0.201363	NA	NA	NA	NA	NA	NA
67378	2019_Fikas	2019	_Multivariate analysis reveals environmental and genetic determinants of element covariation in the maize grain ionome	NA	NA	NA	NA	Zea mays	NA	Homestead, Florida	USA	Field_Trial	NA	NA	NA	NA	282	282	Soil	NA	NA	NA	seed	NA	NA	NA	NA	0.0919533	1112.12	2.03874	2006	NA	NA	NA	NA	NA	NA	NA	NA	27.4381	3120.99	NA	0.282662	NA	NA	NA	NA	NA	NA
67379	2019_Fikas	2019	_Multivariate analysis reveals environmental and genetic determinants of element covariation in the maize grain ionome	NA	NA	NA	NA	Zea mays	NA	Homestead, Florida	USA	Field_Trial	NA	NA	NA	NA	283	283	Soil	NA	NA	NA	seed	NA	NA	NA	NA	0.107533	998.577	1.91596	2006	NA	NA	NA	NA	NA	NA	NA	NA	16.8657	2385.66	NA	0.254364	NA	NA	NA	NA	NA	NA
67380	2019_Fikas	2019	_Multivariate analysis reveals environmental and genetic determinants of element covariation in the maize grain ionome	NA	NA	NA	NA	Zea mays	NA	Homestead, Florida	USA	Field_Trial	NA	NA	NA	NA	284	284	Soil	NA	NA	NA	seed	NA	NA	NA	NA	0.109224	964.197	0.724373	2006	NA	NA	NA	NA	NA	NA	NA	NA	23.0592	3251.34	NA	0.127597	NA	NA	NA	NA	NA	NA
67381	2019_Fikas	2019	_Multivariate analysis reveals environmental and genetic determinants of element covariation in the maize grain ionome	NA	NA	NA	NA	Zea mays	NA	Homestead, Florida	USA	Field_Trial	NA	NA	NA	NA	285	285	Soil	NA	NA	NA	seed	NA	NA	NA	NA	0.0286126	1077.99	1.02213	2006	NA	NA	NA	NA	NA	NA	NA	NA	31.6728	3284.12	NA	0.148395	NA	NA	NA	NA	NA	NA
67382	2019_Fikas	2019	_Multivariate analysis reveals environmental and genetic determinants of element covariation in the maize grain ionome	NA	NA	NA	NA	Zea mays	NA	Homestead, Florida	USA	Field_Trial	NA	NA	NA	NA	286	286	Soil	NA	NA	NA	seed	NA	NA	NA	NA	0.0767979	1052.82	1.76169	2006	NA	NA	NA	NA	NA	NA	NA	NA	29.2941	2874.47	NA	0.25407	NA	NA	NA	NA	NA	NA
67383	2019_Fikas	2019	_Multivariate analysis reveals environmental and genetic determinants of element covariation in the maize grain ionome	NA	NA	NA	NA	Zea mays	NA	Homestead, Florida	USA	Field_Trial	NA	NA	NA	NA	287	287	Soil	NA	NA	NA	seed	NA	NA	NA	NA	0.0804849	1136.23	1.16476	2006	NA	NA	NA	NA	NA	NA	NA	NA	26.6468	3808.77	NA	0.183336	NA	NA	NA	NA	NA	NA
67384	2019_Fikas	2019	_Multivariate analysis reveals environmental and genetic determinants of element covariation in the maize grain ionome	NA	NA	NA	NA	Zea mays	NA	Homestead, Florida	USA	Field_Trial	NA	NA	NA	NA	288	288	Soil	NA	NA	NA	seed	NA	NA	NA	NA	0.104356	879.111	1.2025	2006	NA	NA	NA	NA	NA	NA	NA	NA	17.9142	2268.66	NA	0.111906	NA	NA	NA	NA	NA	NA
67385	2019_Fikas	2019	_Multivariate analysis reveals environmental and genetic determinants of element covariation in the maize grain ionome	NA	NA	NA	NA	Zea mays	NA	Homestead, Florida	USA	Field_Trial	NA	NA	NA	NA	289	289	Soil	NA	NA	NA	seed	NA	NA	NA	NA	0.082349	970.053	1.18382	2006	NA	NA	NA	NA	NA	NA	NA	NA	26.1877	2961.1	NA	0.264068	NA	NA	NA	NA	NA	NA
67386	2019_Fikas	2019	_Multivariate analysis reveals environmental and genetic determinants of element covariation in the maize grain ionome	NA	NA	NA	NA	Zea mays	NA	Homestead, Florida	USA	Field_Trial	NA	NA	NA	NA	290	290	Soil	NA	NA	NA	seed	NA	NA	NA	NA	0.108062	1074.37	1.13783	2006	NA	NA	NA	NA	NA	NA	NA	NA	28.0342	3406.46	NA	0.324409	NA	NA	NA	NA	NA	NA
67387	2019_Fikas	2019	_Multivariate analysis reveals environmental and genetic determinants of element covariation in the maize grain ionome	NA	NA	NA	NA	Zea mays	NA	Homestead, Florida	USA	Field_Trial	NA	NA	NA	NA	291	291	Soil	NA	NA	NA	seed	NA	NA	NA	NA	0.0805488	1191.48	0.881105	2006	NA	NA	NA	NA	NA	NA	NA	NA	33.5986	3850.92	NA	0.115003	NA	NA	NA	NA	NA	NA
67388	2019_Fikas	2019	_Multivariate analysis reveals environmental and genetic determinants of element covariation in the maize grain ionome	NA	NA	NA	NA	Zea mays	NA	Homestead, Florida	USA	Field_Trial	NA	NA	NA	NA	292	292	Soil	NA	NA	NA	seed	NA	NA	NA	NA	0.091742	978.461	2.86096	2006	NA	NA	NA	NA	NA	NA	NA	NA	26.6003	2791.54	NA	0.330517	NA	NA	NA	NA	NA	NA
67389	2019_Fikas	2019	_Multivariate analysis reveals environmental and genetic determinants of element covariation in the maize grain ionome	NA	NA	NA	NA	Zea mays	NA	Homestead, Florida	USA	Field_Trial	NA	NA	NA	NA	293	293	Soil	NA	NA	NA	seed	NA	NA	NA	NA	0.114904	1138.7	0.55941	2006	NA	NA	NA	NA	NA	NA	NA	NA	26.7928	3500.03	NA	0.131131	NA	NA	NA	NA	NA	NA
67390	2019_Fikas	2019	_Multivariate analysis reveals environmental and genetic determinants of element covariation in the maize grain ionome	NA	NA	NA	NA	Zea mays	NA	Homestead, Florida	USA	Field_Trial	NA	NA	NA	NA	294	294	Soil	NA	NA	NA	seed	NA	NA	NA	NA	0.101237	1052.73	2.22309	2006	NA	NA	NA	NA	NA	NA	NA	NA	37.1566	3005.38	NA	0.342639	NA	NA	NA	NA	NA	NA
67391	2019_Fikas	2019	_Multivariate analysis reveals environmental and genetic determinants of element covariation in the maize grain ionome	NA	NA	NA	NA	Zea mays	NA	Homestead, Florida	USA	Field_Trial	NA	NA	NA	NA	295	295	Soil	NA	NA	NA	seed	NA	NA	NA	NA	0.121007	1037.23	2.00219	2006	NA	NA	NA	NA	NA	NA	NA	NA	22.2865	3294.28	NA	0.200573	NA	NA	NA	NA	NA	NA
67392	2019_Fikas	2019	_Multivariate analysis reveals environmental and genetic determinants of element covariation in the maize grain ionome	NA	NA	NA	NA	Zea mays	NA	Homestead, Florida	USA	Field_Trial	NA	NA	NA	NA	296	296	Soil	NA	NA	NA	seed	NA	NA	NA	NA	0.0847493	1025.77	1.76026	2006	NA	NA	NA	NA	NA	NA	NA	NA	27.2182	2668.43	NA	0.194823	NA	NA	NA	NA	NA	NA
67393	2019_Fikas	2019	_Multivariate analysis reveals environmental and genetic determinants of element covariation in the maize grain ionome	NA	NA	NA	NA	Zea mays	NA	Homestead, Florida	USA	Field_Trial	NA	NA	NA	NA	297	297	Soil	NA	NA	NA	seed	NA	NA	NA	NA	0.100857	1455.24	1.53647	2006	NA	NA	NA	NA	NA	NA	NA	NA	32.2564	3686.22	NA	0.173904	NA	NA	NA	NA	NA	NA
67394	2019_Fikas	2019	_Multivariate analysis reveals environmental and genetic determinants of element covariation in the maize grain ionome	NA	NA	NA	NA	Zea mays	NA	Homestead, Florida	USA	Field_Trial	NA	NA	NA	NA	298	298	Soil	NA	NA	NA	seed	NA	NA	NA	NA	0.156104	1129.56	2.09706	2006	NA	NA	NA	NA	NA	NA	NA	NA	35.895	2961.25	NA	0.294243	NA	NA	NA	NA	NA	NA
67395	2019_Fikas	2019	_Multivariate analysis reveals environmental and genetic determinants of element covariation in the maize grain ionome	NA	NA	NA	NA	Zea mays	NA	Homestead, Florida	USA	Field_Trial	NA	NA	NA	NA	299	299	Soil	NA	NA	NA	seed	NA	NA	NA	NA	0.0920699	997.335	1.04938	2006	NA	NA	NA	NA	NA	NA	NA	NA	22.14	2642.14	NA	0.174371	NA	NA	NA	NA	NA	NA
67396	2019_Fikas	2019	_Multivariate analysis reveals environmental and genetic determinants of element covariation in the maize grain ionome	NA	NA	NA	NA	Zea mays	NA	Homestead, Florida	USA	Field_Trial	NA	NA	NA	NA	300	300	Soil	NA	NA	NA	seed	NA	NA	NA	NA	0.110085	1050.78	1.00256	2006	NA	NA	NA	NA	NA	NA	NA	NA	27.5216	3328.66	NA	0.132436	NA	NA	NA	NA	NA	NA
67397	2019_Fikas	2019	_Multivariate analysis reveals environmental and genetic determinants of element covariation in the maize grain ionome	NA	NA	NA	NA	Zea mays	NA	Homestead, Florida	USA	Field_Trial	NA	NA	NA	NA	301	301	Soil	NA	NA	NA	seed	NA	NA	NA	NA	0.150462	856.739	1.77067	2006	NA	NA	NA	NA	NA	NA	NA	NA	43.0452	3175.19	NA	0.530586	NA	NA	NA	NA	NA	NA
67398	2019_Fikas	2019	_Multivariate analysis reveals environmental and genetic determinants of element covariation in the maize grain ionome	NA	NA	NA	NA	Zea mays	NA	Homestead, Florida	USA	Field_Trial	NA	NA	NA	NA	302	302	Soil	NA	NA	NA	seed	NA	NA	NA	NA	0.154266	1063.8	2.2165	2006	NA	NA	NA	NA	NA	NA	NA	NA	33.4161	2872.17	NA	0.466492	NA	NA	NA	NA	NA	NA
67399	2019_Fikas	2019	_Multivariate analysis reveals environmental and genetic determinants of element covariation in the maize grain ionome	NA	NA	NA	NA	Zea mays	NA	Homestead, Florida	USA	Field_Trial	NA	NA	NA	NA	303	303	Soil	NA	NA	NA	seed	NA	NA	NA	NA	0.0498571	1000.17	0.740077	2006	NA	NA	NA	NA	NA	NA	NA	NA	29.5244	2956.65	NA	0.221365	NA	NA	NA	NA	NA	NA
67400	2019_Fikas	2019	_Multivariate analysis reveals environmental and genetic determinants of element covariation in the maize grain ionome	NA	NA	NA	NA	Zea mays	NA	Homestead, Florida	USA	Field_Trial	NA	NA	NA	NA	304	304	Soil	NA	NA	NA	seed	NA	NA	NA	NA	0.103512	1024.71	0.893415	2006	NA	NA	NA	NA	NA	NA	NA	NA	22.9129	3099.42	NA	0.13484	NA	NA	NA	NA	NA	NA
67401	2019_Fikas	2019	_Multivariate analysis reveals environmental and genetic determinants of element covariation in the maize grain ionome	NA	NA	NA	NA	Zea mays	NA	Homestead, Florida	USA	Field_Trial	NA	NA	NA	NA	305	305	Soil	NA	NA	NA	seed	NA	NA	NA	NA	0.0660017	1362.31	1.06563	2006	NA	NA	NA	NA	NA	NA	NA	NA	32.5981	3299.02	NA	0.233106	NA	NA	NA	NA	NA	NA
67402	2019_Fikas	2019	_Multivariate analysis reveals environmental and genetic determinants of element covariation in the maize grain ionome	NA	NA	NA	NA	Zea mays	NA	Homestead, Florida	USA	Field_Trial	NA	NA	NA	NA	306	306	Soil	NA	NA	NA	seed	NA	NA	NA	NA	0.135684	923.572	0.81107	2006	NA	NA	NA	NA	NA	NA	NA	NA	32.0549	2660.93	NA	0.113485	NA	NA	NA	NA	NA	NA
67403	2019_Fikas	2019	_Multivariate analysis reveals environmental and genetic determinants of element covariation in the maize grain ionome	NA	NA	NA	NA	Zea mays	NA	Homestead, Florida	USA	Field_Trial	NA	NA	NA	NA	307	307	Soil	NA	NA	NA	seed	NA	NA	NA	NA	0.150819	1057.73	3.25826	2006	NA	NA	NA	NA	NA	NA	NA	NA	21.3227	2859.29	NA	0.235801	NA	NA	NA	NA	NA	NA
67404	2019_Fikas	2019	_Multivariate analysis reveals environmental and genetic determinants of element covariation in the maize grain ionome	NA	NA	NA	NA	Zea mays	NA	Homestead, Florida	USA	Field_Trial	NA	NA	NA	NA	308	308	Soil	NA	NA	NA	seed	NA	NA	NA	NA	0.121598	1008.87	1.11878	2006	NA	NA	NA	NA	NA	NA	NA	NA	22.553	3489	NA	0.161175	NA	NA	NA	NA	NA	NA
67405	2019_Fikas	2019	_Multivariate analysis reveals environmental and genetic determinants of element covariation in the maize grain ionome	NA	NA	NA	NA	Zea mays	NA	Homestead, Florida	USA	Field_Trial	NA	NA	NA	NA	309	309	Soil	NA	NA	NA	seed	NA	NA	NA	NA	0.135614	1085.12	2.20563	2006	NA	NA	NA	NA	NA	NA	NA	NA	24.0845	2989.31	NA	0.156308	NA	NA	NA	NA	NA	NA
67406	2019_Fikas	2019	_Multivariate analysis reveals environmental and genetic determinants of element covariation in the maize grain ionome	NA	NA	NA	NA	Zea mays	NA	Homestead, Florida	USA	Field_Trial	NA	NA	NA	NA	310	310	Soil	NA	NA	NA	seed	NA	NA	NA	NA	0.119452	1250.63	3.14581	2006	NA	NA	NA	NA	NA	NA	NA	NA	35.8109	3001.91	NA	0.478017	NA	NA	NA	NA	NA	NA
67407	2019_Fikas	2019	_Multivariate analysis reveals environmental and genetic determinants of element covariation in the maize grain ionome	NA	NA	NA	NA	Zea mays	NA	Homestead, Florida	USA	Field_Trial	NA	NA	NA	NA	311	311	Soil	NA	NA	NA	seed	NA	NA	NA	NA	0.0964501	931.962	1.07251	2006	NA	NA	NA	NA	NA	NA	NA	NA	40.5057	2653.67	NA	0.151193	NA	NA	NA	NA	NA	NA
67408	2019_Fikas	2019	_Multivariate analysis reveals environmental and genetic determinants of element covariation in the maize grain ionome	NA	NA	NA	NA	Zea mays	NA	Homestead, Florida	USA	Field_Trial	NA	NA	NA	NA	312	312	Soil	NA	NA	NA	seed	NA	NA	NA	NA	0.145217	1208.95	1.69572	2006	NA	NA	NA	NA	NA	NA	NA	NA	31.6801	3481.7	NA	0.254262	NA	NA	NA	NA	NA	NA
67409	2019_Fikas	2019	_Multivariate analysis reveals environmental and genetic determinants of element covariation in the maize grain ionome	NA	NA	NA	NA	Zea mays	NA	Homestead, Florida	USA	Field_Trial	NA	NA	NA	NA	313	313	Soil	NA	NA	NA	seed	NA	NA	NA	NA	0.0749173	976.818	2.08559	2006	NA	NA	NA	NA	NA	NA	NA	NA	29.6886	2412.7	NA	0.518548	NA	NA	NA	NA	NA	NA
67410	2019_Fikas	2019	_Multivariate analysis reveals environmental and genetic determinants of element covariation in the maize grain ionome	NA	NA	NA	NA	Zea mays	NA	Homestead, Florida	USA	Field_Trial	NA	NA	NA	NA	314	314	Soil	NA	NA	NA	seed	NA	NA	NA	NA	0.0487369	1157.47	1.58419	2006	NA	NA	NA	NA	NA	NA	NA	NA	28.9215	3302.29	NA	0.19138	NA	NA	NA	NA	NA	NA
67411	2019_Fikas	2019	_Multivariate analysis reveals environmental and genetic determinants of element covariation in the maize grain ionome	NA	NA	NA	NA	Zea mays	NA	Homestead, Florida	USA	Field_Trial	NA	NA	NA	NA	315	315	Soil	NA	NA	NA	seed	NA	NA	NA	NA	0.12977	995.931	1.38764	2006	NA	NA	NA	NA	NA	NA	NA	NA	30.1411	2859.27	NA	0.161135	NA	NA	NA	NA	NA	NA
67412	2019_Fikas	2019	_Multivariate analysis reveals environmental and genetic determinants of element covariation in the maize grain ionome	NA	NA	NA	NA	Zea mays	NA	Homestead, Florida	USA	Field_Trial	NA	NA	NA	NA	316	316	Soil	NA	NA	NA	seed	NA	NA	NA	NA	0.0682987	863.335	1.44776	2006	NA	NA	NA	NA	NA	NA	NA	NA	26.1042	2825.68	NA	0.177961	NA	NA	NA	NA	NA	NA
67413	2019_Fikas	2019	_Multivariate analysis reveals environmental and genetic determinants of element covariation in the maize grain ionome	NA	NA	NA	NA	Zea mays	NA	Homestead, Florida	USA	Field_Trial	NA	NA	NA	NA	317	317	Soil	NA	NA	NA	seed	NA	NA	NA	NA	0.112029	1217.07	2.53889	2006	NA	NA	NA	NA	NA	NA	NA	NA	27.5695	3387.35	NA	0.399314	NA	NA	NA	NA	NA	NA
67414	2019_Fikas	2019	_Multivariate analysis reveals environmental and genetic determinants of element covariation in the maize grain ionome	NA	NA	NA	NA	Zea mays	NA	Homestead, Florida	USA	Field_Trial	NA	NA	NA	NA	318	318	Soil	NA	NA	NA	seed	NA	NA	NA	NA	0.0923675	1153.89	1.1344	2006	NA	NA	NA	NA	NA	NA	NA	NA	29.8191	2983.02	NA	0.286414	NA	NA	NA	NA	NA	NA
67415	2019_Fikas	2019	_Multivariate analysis reveals environmental and genetic determinants of element covariation in the maize grain ionome	NA	NA	NA	NA	Zea mays	NA	Homestead, Florida	USA	Field_Trial	NA	NA	NA	NA	319	319	Soil	NA	NA	NA	seed	NA	NA	NA	NA	0.0777039	932.405	2.93765	2006	NA	NA	NA	NA	NA	NA	NA	NA	22.6245	2861.34	NA	0.277969	NA	NA	NA	NA	NA	NA
67416	2019_Fikas	2019	_Multivariate analysis reveals environmental and genetic determinants of element covariation in the maize grain ionome	NA	NA	NA	NA	Zea mays	NA	Homestead, Florida	USA	Field_Trial	NA	NA	NA	NA	320	320	Soil	NA	NA	NA	seed	NA	NA	NA	NA	0.0528062	902	2.44488	2006	NA	NA	NA	NA	NA	NA	NA	NA	27.7349	2901.52	NA	0.315587	NA	NA	NA	NA	NA	NA
67417	2019_Fikas	2019	_Multivariate analysis reveals environmental and genetic determinants of element covariation in the maize grain ionome	NA	NA	NA	NA	Zea mays	NA	Homestead, Florida	USA	Field_Trial	NA	NA	NA	NA	321	321	Soil	NA	NA	NA	seed	NA	NA	NA	NA	0.11148	1067.19	2.04221	2006	NA	NA	NA	NA	NA	NA	NA	NA	31.0651	2839.07	NA	0.248734	NA	NA	NA	NA	NA	NA
67418	2019_Fikas	2019	_Multivariate analysis reveals environmental and genetic determinants of element covariation in the maize grain ionome	NA	NA	NA	NA	Zea mays	NA	Homestead, Florida	USA	Field_Trial	NA	NA	NA	NA	322	322	Soil	NA	NA	NA	seed	NA	NA	NA	NA	0.13879	948.052	0.745097	2006	NA	NA	NA	NA	NA	NA	NA	NA	22.1223	2747.45	NA	0.101952	NA	NA	NA	NA	NA	NA
67419	2019_Fikas	2019	_Multivariate analysis reveals environmental and genetic determinants of element covariation in the maize grain ionome	NA	NA	NA	NA	Zea mays	NA	Homestead, Florida	USA	Field_Trial	NA	NA	NA	NA	323	323	Soil	NA	NA	NA	seed	NA	NA	NA	NA	0.0836398	1032.52	2.36931	2006	NA	NA	NA	NA	NA	NA	NA	NA	19.5754	2905.17	NA	0.303579	NA	NA	NA	NA	NA	NA
67420	2019_Fikas	2019	_Multivariate analysis reveals environmental and genetic determinants of element covariation in the maize grain ionome	NA	NA	NA	NA	Zea mays	NA	Homestead, Florida	USA	Field_Trial	NA	NA	NA	NA	324	324	Soil	NA	NA	NA	seed	NA	NA	NA	NA	0.048288	1051.1	1.06109	2006	NA	NA	NA	NA	NA	NA	NA	NA	31.2104	2733.41	NA	0.13218	NA	NA	NA	NA	NA	NA
67421	2019_Fikas	2019	_Multivariate analysis reveals environmental and genetic determinants of element covariation in the maize grain ionome	NA	NA	NA	NA	Zea mays	NA	Homestead, Florida	USA	Field_Trial	NA	NA	NA	NA	325	325	Soil	NA	NA	NA	seed	NA	NA	NA	NA	0.0634127	1328.57	0.283695	2006	NA	NA	NA	NA	NA	NA	NA	NA	32.1509	3358.77	NA	0.079558	NA	NA	NA	NA	NA	NA
67422	2019_Fikas	2019	_Multivariate analysis reveals environmental and genetic determinants of element covariation in the maize grain ionome	NA	NA	NA	NA	Zea mays	NA	Homestead, Florida	USA	Field_Trial	NA	NA	NA	NA	326	326	Soil	NA	NA	NA	seed	NA	NA	NA	NA	0.0701668	1046.69	2.38549	2006	NA	NA	NA	NA	NA	NA	NA	NA	29.3715	2708.22	NA	0.317048	NA	NA	NA	NA	NA	NA
67423	2019_Fikas	2019	_Multivariate analysis reveals environmental and genetic determinants of element covariation in the maize grain ionome	NA	NA	NA	NA	Zea mays	NA	Homestead, Florida	USA	Field_Trial	NA	NA	NA	NA	327	327	Soil	NA	NA	NA	seed	NA	NA	NA	NA	0.0386314	892.209	1.80309	2006	NA	NA	NA	NA	NA	NA	NA	NA	18.3921	2754.89	NA	0.23738	NA	NA	NA	NA	NA	NA
67424	2019_Fikas	2019	_Multivariate analysis reveals environmental and genetic determinants of element covariation in the maize grain ionome	NA	NA	NA	NA	Zea mays	NA	Homestead, Florida	USA	Field_Trial	NA	NA	NA	NA	328	328	Soil	NA	NA	NA	seed	NA	NA	NA	NA	0.0965599	1236.45	1.55537	2006	NA	NA	NA	NA	NA	NA	NA	NA	NA	3161.37	NA	0.198683	NA	NA	NA	NA	NA	NA
67425	2019_Fikas	2019	_Multivariate analysis reveals environmental and genetic determinants of element covariation in the maize grain ionome	NA	NA	NA	NA	Zea mays	NA	Homestead, Florida	USA	Field_Trial	NA	NA	NA	NA	329	329	Soil	NA	NA	NA	seed	NA	NA	NA	NA	0.0412817	1099.82	2.03526	2006	NA	NA	NA	NA	NA	NA	NA	NA	25.1108	3061.72	NA	0.228584	NA	NA	NA	NA	NA	NA
67426	2019_Fikas	2019	_Multivariate analysis reveals environmental and genetic determinants of element covariation in the maize grain ionome	NA	NA	NA	NA	Zea mays	NA	Homestead, Florida	USA	Field_Trial	NA	NA	NA	NA	330	330	Soil	NA	NA	NA	seed	NA	NA	NA	NA	0.0938384	1176.1	3.08087	2006	NA	NA	NA	NA	NA	NA	NA	NA	24.9292	2821.25	NA	0.464836	NA	NA	NA	NA	NA	NA
67427	2019_Fikas	2019	_Multivariate analysis reveals environmental and genetic determinants of element covariation in the maize grain ionome	NA	NA	NA	NA	Zea mays	NA	Homestead, Florida	USA	Field_Trial	NA	NA	NA	NA	331	331	Soil	NA	NA	NA	seed	NA	NA	NA	NA	0.165009	1029.54	2.40308	2006	NA	NA	NA	NA	NA	NA	NA	NA	NA	2674.04	NA	0.254834	NA	NA	NA	NA	NA	NA
67428	2019_Fikas	2019	_Multivariate analysis reveals environmental and genetic determinants of element covariation in the maize grain ionome	NA	NA	NA	NA	Zea mays	NA	Homestead, Florida	USA	Field_Trial	NA	NA	NA	NA	332	332	Soil	NA	NA	NA	seed	NA	NA	NA	NA	0.114806	1266.2	1.65004	2006	NA	NA	NA	NA	NA	NA	NA	NA	25.902	2986.35	NA	0.0822059	NA	NA	NA	NA	NA	NA
67429	2019_Fikas	2019	_Multivariate analysis reveals environmental and genetic determinants of element covariation in the maize grain ionome	NA	NA	NA	NA	Zea mays	NA	Homestead, Florida	USA	Field_Trial	NA	NA	NA	NA	333	333	Soil	NA	NA	NA	seed	NA	NA	NA	NA	0.144709	1106.79	1.71921	2006	NA	NA	NA	NA	NA	NA	NA	NA	31.035	3028.59	NA	0.3931	NA	NA	NA	NA	NA	NA
67430	2019_Fikas	2019	_Multivariate analysis reveals environmental and genetic determinants of element covariation in the maize grain ionome	NA	NA	NA	NA	Zea mays	NA	Homestead, Florida	USA	Field_Trial	NA	NA	NA	NA	334	334	Soil	NA	NA	NA	seed	NA	NA	NA	NA	0.0859949	997.208	2.58073	2006	NA	NA	NA	NA	NA	NA	NA	NA	25.6718	2386.31	NA	0.398669	NA	NA	NA	NA	NA	NA
67431	2019_Fikas	2019	_Multivariate analysis reveals environmental and genetic determinants of element covariation in the maize grain ionome	NA	NA	NA	NA	Zea mays	NA	Homestead, Florida	USA	Field_Trial	NA	NA	NA	NA	335	335	Soil	NA	NA	NA	seed	NA	NA	NA	NA	0.0923469	878.872	1.39214	2006	NA	NA	NA	NA	NA	NA	NA	NA	30.7669	2793.86	NA	0.22095	NA	NA	NA	NA	NA	NA
67432	2019_Fikas	2019	_Multivariate analysis reveals environmental and genetic determinants of element covariation in the maize grain ionome	NA	NA	NA	NA	Zea mays	NA	Homestead, Florida	USA	Field_Trial	NA	NA	NA	NA	336	336	Soil	NA	NA	NA	seed	NA	NA	NA	NA	0.218274	NA	4.05835	2006	NA	NA	NA	NA	NA	NA	NA	NA	NA	NA	NA	0.483374	NA	NA	NA	NA	NA	NA
67433	2019_Fikas	2019	_Multivariate analysis reveals environmental and genetic determinants of element covariation in the maize grain ionome	NA	NA	NA	NA	Zea mays	NA	Homestead, Florida	USA	Field_Trial	NA	NA	NA	NA	337	337	Soil	NA	NA	NA	seed	NA	NA	NA	NA	0.0400863	1116.34	2.00163	2006	NA	NA	NA	NA	NA	NA	NA	NA	24.3632	3098.15	NA	0.190911	NA	NA	NA	NA	NA	NA
67434	2019_Fikas	2019	_Multivariate analysis reveals environmental and genetic determinants of element covariation in the maize grain ionome	NA	NA	NA	NA	Zea mays	NA	Homestead, Florida	USA	Field_Trial	NA	NA	NA	NA	338	338	Soil	NA	NA	NA	seed	NA	NA	NA	NA	0.106245	1064.61	1.91198	2006	NA	NA	NA	NA	NA	NA	NA	NA	33.6611	3232.88	NA	0.280749	NA	NA	NA	NA	NA	NA
67435	2019_Fikas	2019	_Multivariate analysis reveals environmental and genetic determinants of element covariation in the maize grain ionome	NA	NA	NA	NA	Zea mays	NA	Homestead, Florida	USA	Field_Trial	NA	NA	NA	NA	339	339	Soil	NA	NA	NA	seed	NA	NA	NA	NA	0.164043	981.585	3.22587	2006	NA	NA	NA	NA	NA	NA	NA	NA	41.0964	3044.63	NA	0.294917	NA	NA	NA	NA	NA	NA
67436	2019_Fikas	2019	_Multivariate analysis reveals environmental and genetic determinants of element covariation in the maize grain ionome	NA	NA	NA	NA	Zea mays	NA	Homestead, Florida	USA	Field_Trial	NA	NA	NA	NA	340	340	Soil	NA	NA	NA	seed	NA	NA	NA	NA	0.0444457	1048.99	1.22401	2006	NA	NA	NA	NA	NA	NA	NA	NA	31.4051	3024.21	NA	0.222625	NA	NA	NA	NA	NA	NA
67437	2019_Fikas	2019	_Multivariate analysis reveals environmental and genetic determinants of element covariation in the maize grain ionome	NA	NA	NA	NA	Zea mays	NA	Colombia, Missouri	USA	Field_Trial	NA	NA	NA	NA	341	341	Soil	NA	NA	NA	seed	NA	NA	NA	NA	0.158374	1364.19	0.0862864	2006	NA	NA	NA	NA	NA	NA	NA	NA	32.5385	4588.81	NA	0.557532	NA	NA	NA	NA	NA	NA
67438	2019_Fikas	2019	_Multivariate analysis reveals environmental and genetic determinants of element covariation in the maize grain ionome	NA	NA	NA	NA	Zea mays	NA	Colombia, Missouri	USA	Field_Trial	NA	NA	NA	NA	342	342	Soil	NA	NA	NA	seed	NA	NA	NA	NA	0.368878	1723.13	0.404802	2006	NA	NA	NA	NA	NA	NA	NA	NA	29.2104	3881.78	NA	0.367622	NA	NA	NA	NA	NA	NA
67439	2019_Fikas	2019	_Multivariate analysis reveals environmental and genetic determinants of element covariation in the maize grain ionome	NA	NA	NA	NA	Zea mays	NA	Colombia, Missouri	USA	Field_Trial	NA	NA	NA	NA	343	343	Soil	NA	NA	NA	seed	NA	NA	NA	NA	0.152734	1608.85	0.345237	2006	NA	NA	NA	NA	NA	NA	NA	NA	29.0457	4283.08	NA	0.481591	NA	NA	NA	NA	NA	NA
67440	2019_Fikas	2019	_Multivariate analysis reveals environmental and genetic determinants of element covariation in the maize grain ionome	NA	NA	NA	NA	Zea mays	NA	Colombia, Missouri	USA	Field_Trial	NA	NA	NA	NA	344	344	Soil	NA	NA	NA	seed	NA	NA	NA	NA	0.227663	1151.53	0.200266	2006	NA	NA	NA	NA	NA	NA	NA	NA	25.0753	4022.61	NA	0.403827	NA	NA	NA	NA	NA	NA
67441	2019_Fikas	2019	_Multivariate analysis reveals environmental and genetic determinants of element covariation in the maize grain ionome	NA	NA	NA	NA	Zea mays	NA	Colombia, Missouri	USA	Field_Trial	NA	NA	NA	NA	345	345	Soil	NA	NA	NA	seed	NA	NA	NA	NA	0.0579808	1279.21	0.316096	2006	NA	NA	NA	NA	NA	NA	NA	NA	26.7983	3097.88	NA	0.184975	NA	NA	NA	NA	NA	NA
67442	2019_Fikas	2019	_Multivariate analysis reveals environmental and genetic determinants of element covariation in the maize grain ionome	NA	NA	NA	NA	Zea mays	NA	Colombia, Missouri	USA	Field_Trial	NA	NA	NA	NA	346	346	Soil	NA	NA	NA	seed	NA	NA	NA	NA	0.192443	1370.25	0.312787	2006	NA	NA	NA	NA	NA	NA	NA	NA	25.5116	3810.73	NA	0.454279	NA	NA	NA	NA	NA	NA
67443	2019_Fikas	2019	_Multivariate analysis reveals environmental and genetic determinants of element covariation in the maize grain ionome	NA	NA	NA	NA	Zea mays	NA	Colombia, Missouri	USA	Field_Trial	NA	NA	NA	NA	347	347	Soil	NA	NA	NA	seed	NA	NA	NA	NA	0.181121	1408.6	0.336255	2006	NA	NA	NA	NA	NA	NA	NA	NA	29.2118	3843.77	NA	0.228807	NA	NA	NA	NA	NA	NA
67444	2019_Fikas	2019	_Multivariate analysis reveals environmental and genetic determinants of element covariation in the maize grain ionome	NA	NA	NA	NA	Zea mays	NA	Colombia, Missouri	USA	Field_Trial	NA	NA	NA	NA	348	348	Soil	NA	NA	NA	seed	NA	NA	NA	NA	0.149753	1623.85	0.232399	2006	NA	NA	NA	NA	NA	NA	NA	NA	34.2248	4465.22	NA	0.281484	NA	NA	NA	NA	NA	NA
67445	2019_Fikas	2019	_Multivariate analysis reveals environmental and genetic determinants of element covariation in the maize grain ionome	NA	NA	NA	NA	Zea mays	NA	Colombia, Missouri	USA	Field_Trial	NA	NA	NA	NA	349	349	Soil	NA	NA	NA	seed	NA	NA	NA	NA	0.113523	1469.22	0.331971	2006	NA	NA	NA	NA	NA	NA	NA	NA	34.1618	4327.98	NA	0.688207	NA	NA	NA	NA	NA	NA
67446	2019_Fikas	2019	_Multivariate analysis reveals environmental and genetic determinants of element covariation in the maize grain ionome	NA	NA	NA	NA	Zea mays	NA	Colombia, Missouri	USA	Field_Trial	NA	NA	NA	NA	350	350	Soil	NA	NA	NA	seed	NA	NA	NA	NA	0.16258	1498.54	0.281597	2006	NA	NA	NA	NA	NA	NA	NA	NA	26.6756	3874.72	NA	0.187036	NA	NA	NA	NA	NA	NA
67447	2019_Fikas	2019	_Multivariate analysis reveals environmental and genetic determinants of element covariation in the maize grain ionome	NA	NA	NA	NA	Zea mays	NA	Colombia, Missouri	USA	Field_Trial	NA	NA	NA	NA	351	351	Soil	NA	NA	NA	seed	NA	NA	NA	NA	0.190981	1338.37	0.156749	2006	NA	NA	NA	NA	NA	NA	NA	NA	26.0091	4077.06	NA	0.293092	NA	NA	NA	NA	NA	NA
67448	2019_Fikas	2019	_Multivariate analysis reveals environmental and genetic determinants of element covariation in the maize grain ionome	NA	NA	NA	NA	Zea mays	NA	Colombia, Missouri	USA	Field_Trial	NA	NA	NA	NA	352	352	Soil	NA	NA	NA	seed	NA	NA	NA	NA	0.18735	1348.48	0.0820229	2006	NA	NA	NA	NA	NA	NA	NA	NA	32.1023	4449.5	NA	0.458616	NA	NA	NA	NA	NA	NA
67449	2019_Fikas	2019	_Multivariate analysis reveals environmental and genetic determinants of element covariation in the maize grain ionome	NA	NA	NA	NA	Zea mays	NA	Colombia, Missouri	USA	Field_Trial	NA	NA	NA	NA	353	353	Soil	NA	NA	NA	seed	NA	NA	NA	NA	0.316296	1281.93	0.243059	2006	NA	NA	NA	NA	NA	NA	NA	NA	24.6659	3479.28	NA	0.3042	NA	NA	NA	NA	NA	NA
67450	2019_Fikas	2019	_Multivariate analysis reveals environmental and genetic determinants of element covariation in the maize grain ionome	NA	NA	NA	NA	Zea mays	NA	Colombia, Missouri	USA	Field_Trial	NA	NA	NA	NA	354	354	Soil	NA	NA	NA	seed	NA	NA	NA	NA	0.304536	1512.2	0.275818	2006	NA	NA	NA	NA	NA	NA	NA	NA	30.5215	3667.41	NA	0.251019	NA	NA	NA	NA	NA	NA
67451	2019_Fikas	2019	_Multivariate analysis reveals environmental and genetic determinants of element covariation in the maize grain ionome	NA	NA	NA	NA	Zea mays	NA	Colombia, Missouri	USA	Field_Trial	NA	NA	NA	NA	355	355	Soil	NA	NA	NA	seed	NA	NA	NA	NA	0.237443	1559.47	0.248039	2006	NA	NA	NA	NA	NA	NA	NA	NA	48.184	4222.42	NA	0.459986	NA	NA	NA	NA	NA	NA
67452	2019_Fikas	2019	_Multivariate analysis reveals environmental and genetic determinants of element covariation in the maize grain ionome	NA	NA	NA	NA	Zea mays	NA	Colombia, Missouri	USA	Field_Trial	NA	NA	NA	NA	356	356	Soil	NA	NA	NA	seed	NA	NA	NA	NA	0.450611	1367.32	0.303563	2006	NA	NA	NA	NA	NA	NA	NA	NA	22.5087	3802.91	NA	0.231948	NA	NA	NA	NA	NA	NA
67453	2019_Fikas	2019	_Multivariate analysis reveals environmental and genetic determinants of element covariation in the maize grain ionome	NA	NA	NA	NA	Zea mays	NA	Colombia, Missouri	USA	Field_Trial	NA	NA	NA	NA	357	357	Soil	NA	NA	NA	seed	NA	NA	NA	NA	0.254169	1775.43	0.234478	2006	NA	NA	NA	NA	NA	NA	NA	NA	30.1688	4507.44	NA	0.315342	NA	NA	NA	NA	NA	NA
67454	2019_Fikas	2019	_Multivariate analysis reveals environmental and genetic determinants of element covariation in the maize grain ionome	NA	NA	NA	NA	Zea mays	NA	Colombia, Missouri	USA	Field_Trial	NA	NA	NA	NA	358	358	Soil	NA	NA	NA	seed	NA	NA	NA	NA	0.268569	1348.29	0.271577	2006	NA	NA	NA	NA	NA	NA	NA	NA	24.3647	3996.74	NA	0.239391	NA	NA	NA	NA	NA	NA
67455	2019_Fikas	2019	_Multivariate analysis reveals environmental and genetic determinants of element covariation in the maize grain ionome	NA	NA	NA	NA	Zea mays	NA	Colombia, Missouri	USA	Field_Trial	NA	NA	NA	NA	359	359	Soil	NA	NA	NA	seed	NA	NA	NA	NA	0.2921	1557.33	0.286409	2006	NA	NA	NA	NA	NA	NA	NA	NA	24.6732	3539.31	NA	0.383755	NA	NA	NA	NA	NA	NA
67456	2019_Fikas	2019	_Multivariate analysis reveals environmental and genetic determinants of element covariation in the maize grain ionome	NA	NA	NA	NA	Zea mays	NA	Colombia, Missouri	USA	Field_Trial	NA	NA	NA	NA	360	360	Soil	NA	NA	NA	seed	NA	NA	NA	NA	0.193847	1616.74	0.207133	2006	NA	NA	NA	NA	NA	NA	NA	NA	28.37	4185.58	NA	0.139846	NA	NA	NA	NA	NA	NA
67457	2019_Fikas	2019	_Multivariate analysis reveals environmental and genetic determinants of element covariation in the maize grain ionome	NA	NA	NA	NA	Zea mays	NA	Colombia, Missouri	USA	Field_Trial	NA	NA	NA	NA	361	361	Soil	NA	NA	NA	seed	NA	NA	NA	NA	0.26342	1195.65	0.279569	2006	NA	NA	NA	NA	NA	NA	NA	NA	22.2732	3458.8	NA	0.329208	NA	NA	NA	NA	NA	NA
67458	2019_Fikas	2019	_Multivariate analysis reveals environmental and genetic determinants of element covariation in the maize grain ionome	NA	NA	NA	NA	Zea mays	NA	Colombia, Missouri	USA	Field_Trial	NA	NA	NA	NA	362	362	Soil	NA	NA	NA	seed	NA	NA	NA	NA	0.190171	1387.96	0.228921	2006	NA	NA	NA	NA	NA	NA	NA	NA	34.7121	3800.98	NA	0.434528	NA	NA	NA	NA	NA	NA
67459	2019_Fikas	2019	_Multivariate analysis reveals environmental and genetic determinants of element covariation in the maize grain ionome	NA	NA	NA	NA	Zea mays	NA	Colombia, Missouri	USA	Field_Trial	NA	NA	NA	NA	363	363	Soil	NA	NA	NA	seed	NA	NA	NA	NA	0.201054	1318.39	0.292292	2006	NA	NA	NA	NA	NA	NA	NA	NA	29.2215	4109.74	NA	0.315653	NA	NA	NA	NA	NA	NA
67460	2019_Fikas	2019	_Multivariate analysis reveals environmental and genetic determinants of element covariation in the maize grain ionome	NA	NA	NA	NA	Zea mays	NA	Colombia, Missouri	USA	Field_Trial	NA	NA	NA	NA	364	364	Soil	NA	NA	NA	seed	NA	NA	NA	NA	0.256273	1188.45	0.253287	2006	NA	NA	NA	NA	NA	NA	NA	NA	19.6618	2987.12	NA	0.212026	NA	NA	NA	NA	NA	NA
67461	2019_Fikas	2019	_Multivariate analysis reveals environmental and genetic determinants of element covariation in the maize grain ionome	NA	NA	NA	NA	Zea mays	NA	Colombia, Missouri	USA	Field_Trial	NA	NA	NA	NA	365	365	Soil	NA	NA	NA	seed	NA	NA	NA	NA	0.212011	1218.05	0.231955	2006	NA	NA	NA	NA	NA	NA	NA	NA	35.2737	3521.65	NA	0.363361	NA	NA	NA	NA	NA	NA
67462	2019_Fikas	2019	_Multivariate analysis reveals environmental and genetic determinants of element covariation in the maize grain ionome	NA	NA	NA	NA	Zea mays	NA	Colombia, Missouri	USA	Field_Trial	NA	NA	NA	NA	366	366	Soil	NA	NA	NA	seed	NA	NA	NA	NA	0.127235	1468.88	0.373322	2006	NA	NA	NA	NA	NA	NA	NA	NA	36.3014	3781.44	NA	0.633058	NA	NA	NA	NA	NA	NA
67463	2019_Fikas	2019	_Multivariate analysis reveals environmental and genetic determinants of element covariation in the maize grain ionome	NA	NA	NA	NA	Zea mays	NA	Colombia, Missouri	USA	Field_Trial	NA	NA	NA	NA	367	367	Soil	NA	NA	NA	seed	NA	NA	NA	NA	0.0922043	1280.56	0.269152	2006	NA	NA	NA	NA	NA	NA	NA	NA	21.194	3509.09	NA	0.32304	NA	NA	NA	NA	NA	NA
67464	2019_Fikas	2019	_Multivariate analysis reveals environmental and genetic determinants of element covariation in the maize grain ionome	NA	NA	NA	NA	Zea mays	NA	Colombia, Missouri	USA	Field_Trial	NA	NA	NA	NA	368	368	Soil	NA	NA	NA	seed	NA	NA	NA	NA	0.322751	1233.92	0.245332	2006	NA	NA	NA	NA	NA	NA	NA	NA	28.3838	3755.56	NA	0.597194	NA	NA	NA	NA	NA	NA
67465	2019_Fikas	2019	_Multivariate analysis reveals environmental and genetic determinants of element covariation in the maize grain ionome	NA	NA	NA	NA	Zea mays	NA	Colombia, Missouri	USA	Field_Trial	NA	NA	NA	NA	369	369	Soil	NA	NA	NA	seed	NA	NA	NA	NA	0.265879	1498.25	0.272298	2006	NA	NA	NA	NA	NA	NA	NA	NA	34.2446	4312.66	NA	0.44281	NA	NA	NA	NA	NA	NA
67466	2019_Fikas	2019	_Multivariate analysis reveals environmental and genetic determinants of element covariation in the maize grain ionome	NA	NA	NA	NA	Zea mays	NA	Colombia, Missouri	USA	Field_Trial	NA	NA	NA	NA	370	370	Soil	NA	NA	NA	seed	NA	NA	NA	NA	0.18692	1436.84	0.341757	2006	NA	NA	NA	NA	NA	NA	NA	NA	23.3072	3975.53	NA	0.222566	NA	NA	NA	NA	NA	NA
67467	2019_Fikas	2019	_Multivariate analysis reveals environmental and genetic determinants of element covariation in the maize grain ionome	NA	NA	NA	NA	Zea mays	NA	Colombia, Missouri	USA	Field_Trial	NA	NA	NA	NA	371	371	Soil	NA	NA	NA	seed	NA	NA	NA	NA	0.192239	1584.27	0.295572	2006	NA	NA	NA	NA	NA	NA	NA	NA	23.7879	3978.31	NA	0.335755	NA	NA	NA	NA	NA	NA
67468	2019_Fikas	2019	_Multivariate analysis reveals environmental and genetic determinants of element covariation in the maize grain ionome	NA	NA	NA	NA	Zea mays	NA	Colombia, Missouri	USA	Field_Trial	NA	NA	NA	NA	372	372	Soil	NA	NA	NA	seed	NA	NA	NA	NA	0.114598	1077.84	0.246107	2006	NA	NA	NA	NA	NA	NA	NA	NA	21.4757	3289.55	NA	0.267318	NA	NA	NA	NA	NA	NA
67469	2019_Fikas	2019	_Multivariate analysis reveals environmental and genetic determinants of element covariation in the maize grain ionome	NA	NA	NA	NA	Zea mays	NA	Colombia, Missouri	USA	Field_Trial	NA	NA	NA	NA	373	373	Soil	NA	NA	NA	seed	NA	NA	NA	NA	0.300318	1178.01	0.238237	2006	NA	NA	NA	NA	NA	NA	NA	NA	30.3666	3563.39	NA	0.347757	NA	NA	NA	NA	NA	NA
67470	2019_Fikas	2019	_Multivariate analysis reveals environmental and genetic determinants of element covariation in the maize grain ionome	NA	NA	NA	NA	Zea mays	NA	Colombia, Missouri	USA	Field_Trial	NA	NA	NA	NA	374	374	Soil	NA	NA	NA	seed	NA	NA	NA	NA	0.242543	1437.35	0.181796	2006	NA	NA	NA	NA	NA	NA	NA	NA	28.5553	3296.39	NA	0.338208	NA	NA	NA	NA	NA	NA
67471	2019_Fikas	2019	_Multivariate analysis reveals environmental and genetic determinants of element covariation in the maize grain ionome	NA	NA	NA	NA	Zea mays	NA	Colombia, Missouri	USA	Field_Trial	NA	NA	NA	NA	375	375	Soil	NA	NA	NA	seed	NA	NA	NA	NA	0.111955	1301.28	0.269629	2006	NA	NA	NA	NA	NA	NA	NA	NA	23.4091	3151.71	NA	0.124909	NA	NA	NA	NA	NA	NA
67472	2019_Fikas	2019	_Multivariate analysis reveals environmental and genetic determinants of element covariation in the maize grain ionome	NA	NA	NA	NA	Zea mays	NA	Colombia, Missouri	USA	Field_Trial	NA	NA	NA	NA	376	376	Soil	NA	NA	NA	seed	NA	NA	NA	NA	0.215696	1430.24	0.27697	2006	NA	NA	NA	NA	NA	NA	NA	NA	33.3419	4034.7	NA	0.269705	NA	NA	NA	NA	NA	NA
67473	2019_Fikas	2019	_Multivariate analysis reveals environmental and genetic determinants of element covariation in the maize grain ionome	NA	NA	NA	NA	Zea mays	NA	Colombia, Missouri	USA	Field_Trial	NA	NA	NA	NA	377	377	Soil	NA	NA	NA	seed	NA	NA	NA	NA	0.141931	1370.86	0.251522	2006	NA	NA	NA	NA	NA	NA	NA	NA	29.6793	3669.67	NA	0.52734	NA	NA	NA	NA	NA	NA
67474	2019_Fikas	2019	_Multivariate analysis reveals environmental and genetic determinants of element covariation in the maize grain ionome	NA	NA	NA	NA	Zea mays	NA	Colombia, Missouri	USA	Field_Trial	NA	NA	NA	NA	378	378	Soil	NA	NA	NA	seed	NA	NA	NA	NA	0.363165	1926.14	0.202318	2006	NA	NA	NA	NA	NA	NA	NA	NA	35.9924	4521.65	NA	0.382401	NA	NA	NA	NA	NA	NA
67475	2019_Fikas	2019	_Multivariate analysis reveals environmental and genetic determinants of element covariation in the maize grain ionome	NA	NA	NA	NA	Zea mays	NA	Colombia, Missouri	USA	Field_Trial	NA	NA	NA	NA	379	379	Soil	NA	NA	NA	seed	NA	NA	NA	NA	0.310647	1165.71	0.205804	2006	NA	NA	NA	NA	NA	NA	NA	NA	25.9953	3668.64	NA	0.274101	NA	NA	NA	NA	NA	NA
67476	2019_Fikas	2019	_Multivariate analysis reveals environmental and genetic determinants of element covariation in the maize grain ionome	NA	NA	NA	NA	Zea mays	NA	Colombia, Missouri	USA	Field_Trial	NA	NA	NA	NA	380	380	Soil	NA	NA	NA	seed	NA	NA	NA	NA	0.212682	1308.18	0.280212	2006	NA	NA	NA	NA	NA	NA	NA	NA	25.4063	3969.08	NA	0.577465	NA	NA	NA	NA	NA	NA
67477	2019_Fikas	2019	_Multivariate analysis reveals environmental and genetic determinants of element covariation in the maize grain ionome	NA	NA	NA	NA	Zea mays	NA	Colombia, Missouri	USA	Field_Trial	NA	NA	NA	NA	381	381	Soil	NA	NA	NA	seed	NA	NA	NA	NA	0.309149	1307.64	0.220138	2006	NA	NA	NA	NA	NA	NA	NA	NA	24.9672	3751.29	NA	0.258621	NA	NA	NA	NA	NA	NA
67478	2019_Fikas	2019	_Multivariate analysis reveals environmental and genetic determinants of element covariation in the maize grain ionome	NA	NA	NA	NA	Zea mays	NA	Colombia, Missouri	USA	Field_Trial	NA	NA	NA	NA	382	382	Soil	NA	NA	NA	seed	NA	NA	NA	NA	0.405497	1247.34	0.20298	2006	NA	NA	NA	NA	NA	NA	NA	NA	28.3929	3902.12	NA	0.2959	NA	NA	NA	NA	NA	NA
67479	2019_Fikas	2019	_Multivariate analysis reveals environmental and genetic determinants of element covariation in the maize grain ionome	NA	NA	NA	NA	Zea mays	NA	Colombia, Missouri	USA	Field_Trial	NA	NA	NA	NA	383	383	Soil	NA	NA	NA	seed	NA	NA	NA	NA	0.270448	1366.71	0.244237	2006	NA	NA	NA	NA	NA	NA	NA	NA	27.5188	3510.77	NA	0.294805	NA	NA	NA	NA	NA	NA
67480	2019_Fikas	2019	_Multivariate analysis reveals environmental and genetic determinants of element covariation in the maize grain ionome	NA	NA	NA	NA	Zea mays	NA	Colombia, Missouri	USA	Field_Trial	NA	NA	NA	NA	384	384	Soil	NA	NA	NA	seed	NA	NA	NA	NA	0.127019	1355.01	0.326958	2006	NA	NA	NA	NA	NA	NA	NA	NA	30.2722	3877.62	NA	0.451515	NA	NA	NA	NA	NA	NA
67481	2019_Fikas	2019	_Multivariate analysis reveals environmental and genetic determinants of element covariation in the maize grain ionome	NA	NA	NA	NA	Zea mays	NA	Colombia, Missouri	USA	Field_Trial	NA	NA	NA	NA	385	385	Soil	NA	NA	NA	seed	NA	NA	NA	NA	0.32321	1440.25	0.30389	2006	NA	NA	NA	NA	NA	NA	NA	NA	28.4916	3875.37	NA	0.286835	NA	NA	NA	NA	NA	NA
67482	2019_Fikas	2019	_Multivariate analysis reveals environmental and genetic determinants of element covariation in the maize grain ionome	NA	NA	NA	NA	Zea mays	NA	Colombia, Missouri	USA	Field_Trial	NA	NA	NA	NA	386	386	Soil	NA	NA	NA	seed	NA	NA	NA	NA	0.241357	1261.26	0.249622	2006	NA	NA	NA	NA	NA	NA	NA	NA	29.9327	3560.15	NA	0.583598	NA	NA	NA	NA	NA	NA
67483	2019_Fikas	2019	_Multivariate analysis reveals environmental and genetic determinants of element covariation in the maize grain ionome	NA	NA	NA	NA	Zea mays	NA	Colombia, Missouri	USA	Field_Trial	NA	NA	NA	NA	387	387	Soil	NA	NA	NA	seed	NA	NA	NA	NA	0.112438	1399.48	0.170741	2006	NA	NA	NA	NA	NA	NA	NA	NA	23.6266	3654.89	NA	0.199538	NA	NA	NA	NA	NA	NA
67484	2019_Fikas	2019	_Multivariate analysis reveals environmental and genetic determinants of element covariation in the maize grain ionome	NA	NA	NA	NA	Zea mays	NA	Colombia, Missouri	USA	Field_Trial	NA	NA	NA	NA	388	388	Soil	NA	NA	NA	seed	NA	NA	NA	NA	0.139086	1344.36	0.201541	2006	NA	NA	NA	NA	NA	NA	NA	NA	23.6508	4063.37	NA	0.207444	NA	NA	NA	NA	NA	NA
67485	2019_Fikas	2019	_Multivariate analysis reveals environmental and genetic determinants of element covariation in the maize grain ionome	NA	NA	NA	NA	Zea mays	NA	Colombia, Missouri	USA	Field_Trial	NA	NA	NA	NA	389	389	Soil	NA	NA	NA	seed	NA	NA	NA	NA	0.329232	1456.26	0.340914	2006	NA	NA	NA	NA	NA	NA	NA	NA	30.3877	3980	NA	0.258435	NA	NA	NA	NA	NA	NA
67486	2019_Fikas	2019	_Multivariate analysis reveals environmental and genetic determinants of element covariation in the maize grain ionome	NA	NA	NA	NA	Zea mays	NA	Colombia, Missouri	USA	Field_Trial	NA	NA	NA	NA	390	390	Soil	NA	NA	NA	seed	NA	NA	NA	NA	0.211923	1059.77	0.220949	2006	NA	NA	NA	NA	NA	NA	NA	NA	31.6281	3079.34	NA	0.265145	NA	NA	NA	NA	NA	NA
67487	2019_Fikas	2019	_Multivariate analysis reveals environmental and genetic determinants of element covariation in the maize grain ionome	NA	NA	NA	NA	Zea mays	NA	Colombia, Missouri	USA	Field_Trial	NA	NA	NA	NA	391	391	Soil	NA	NA	NA	seed	NA	NA	NA	NA	0.153406	1231.55	0.209274	2006	NA	NA	NA	NA	NA	NA	NA	NA	30.7457	3927.19	NA	0.269118	NA	NA	NA	NA	NA	NA
67488	2019_Fikas	2019	_Multivariate analysis reveals environmental and genetic determinants of element covariation in the maize grain ionome	NA	NA	NA	NA	Zea mays	NA	Colombia, Missouri	USA	Field_Trial	NA	NA	NA	NA	392	392	Soil	NA	NA	NA	seed	NA	NA	NA	NA	0.343381	1248.07	0.309764	2006	NA	NA	NA	NA	NA	NA	NA	NA	26.0586	3882.23	NA	0.239632	NA	NA	NA	NA	NA	NA
67489	2019_Fikas	2019	_Multivariate analysis reveals environmental and genetic determinants of element covariation in the maize grain ionome	NA	NA	NA	NA	Zea mays	NA	Colombia, Missouri	USA	Field_Trial	NA	NA	NA	NA	393	393	Soil	NA	NA	NA	seed	NA	NA	NA	NA	0.182878	1226.62	0.195141	2006	NA	NA	NA	NA	NA	NA	NA	NA	25.8896	3406.25	NA	0.397697	NA	NA	NA	NA	NA	NA
67490	2019_Fikas	2019	_Multivariate analysis reveals environmental and genetic determinants of element covariation in the maize grain ionome	NA	NA	NA	NA	Zea mays	NA	Colombia, Missouri	USA	Field_Trial	NA	NA	NA	NA	394	394	Soil	NA	NA	NA	seed	NA	NA	NA	NA	0.356302	1480.67	0.208662	2006	NA	NA	NA	NA	NA	NA	NA	NA	25.1066	4171.08	NA	0.237547	NA	NA	NA	NA	NA	NA
67491	2019_Fikas	2019	_Multivariate analysis reveals environmental and genetic determinants of element covariation in the maize grain ionome	NA	NA	NA	NA	Zea mays	NA	Colombia, Missouri	USA	Field_Trial	NA	NA	NA	NA	395	395	Soil	NA	NA	NA	seed	NA	NA	NA	NA	0.235854	1478.62	0.236981	2006	NA	NA	NA	NA	NA	NA	NA	NA	25.803	4074.46	NA	0.245958	NA	NA	NA	NA	NA	NA
67492	2019_Fikas	2019	_Multivariate analysis reveals environmental and genetic determinants of element covariation in the maize grain ionome	NA	NA	NA	NA	Zea mays	NA	Colombia, Missouri	USA	Field_Trial	NA	NA	NA	NA	396	396	Soil	NA	NA	NA	seed	NA	NA	NA	NA	0.219964	1547.4	0.191909	2006	NA	NA	NA	NA	NA	NA	NA	NA	27.7585	4127.25	NA	0.43097	NA	NA	NA	NA	NA	NA
67493	2019_Fikas	2019	_Multivariate analysis reveals environmental and genetic determinants of element covariation in the maize grain ionome	NA	NA	NA	NA	Zea mays	NA	Colombia, Missouri	USA	Field_Trial	NA	NA	NA	NA	397	397	Soil	NA	NA	NA	seed	NA	NA	NA	NA	0.255586	1381.27	0.245203	2006	NA	NA	NA	NA	NA	NA	NA	NA	30.6582	3983.19	NA	0.431273	NA	NA	NA	NA	NA	NA
67494	2019_Fikas	2019	_Multivariate analysis reveals environmental and genetic determinants of element covariation in the maize grain ionome	NA	NA	NA	NA	Zea mays	NA	Colombia, Missouri	USA	Field_Trial	NA	NA	NA	NA	398	398	Soil	NA	NA	NA	seed	NA	NA	NA	NA	0.267839	1253.16	0.234409	2006	NA	NA	NA	NA	NA	NA	NA	NA	27.7097	3189.93	NA	0.319236	NA	NA	NA	NA	NA	NA
67495	2019_Fikas	2019	_Multivariate analysis reveals environmental and genetic determinants of element covariation in the maize grain ionome	NA	NA	NA	NA	Zea mays	NA	Colombia, Missouri	USA	Field_Trial	NA	NA	NA	NA	399	399	Soil	NA	NA	NA	seed	NA	NA	NA	NA	0.222627	1483.11	0.300613	2006	NA	NA	NA	NA	NA	NA	NA	NA	31.6065	4253.95	NA	0.33007	NA	NA	NA	NA	NA	NA
67496	2019_Fikas	2019	_Multivariate analysis reveals environmental and genetic determinants of element covariation in the maize grain ionome	NA	NA	NA	NA	Zea mays	NA	Colombia, Missouri	USA	Field_Trial	NA	NA	NA	NA	400	400	Soil	NA	NA	NA	seed	NA	NA	NA	NA	0.357	1414.34	0.246474	2006	NA	NA	NA	NA	NA	NA	NA	NA	31.3027	4759.63	NA	0.124352	NA	NA	NA	NA	NA	NA
67497	2019_Fikas	2019	_Multivariate analysis reveals environmental and genetic determinants of element covariation in the maize grain ionome	NA	NA	NA	NA	Zea mays	NA	Colombia, Missouri	USA	Field_Trial	NA	NA	NA	NA	401	401	Soil	NA	NA	NA	seed	NA	NA	NA	NA	0.209891	1242.64	0.240853	2006	NA	NA	NA	NA	NA	NA	NA	NA	38.3414	4156.98	NA	0.487804	NA	NA	NA	NA	NA	NA
67498	2019_Fikas	2019	_Multivariate analysis reveals environmental and genetic determinants of element covariation in the maize grain ionome	NA	NA	NA	NA	Zea mays	NA	Colombia, Missouri	USA	Field_Trial	NA	NA	NA	NA	402	402	Soil	NA	NA	NA	seed	NA	NA	NA	NA	0.182812	1338.3	0.209722	2006	NA	NA	NA	NA	NA	NA	NA	NA	27.1599	4004.81	NA	0.319709	NA	NA	NA	NA	NA	NA
67499	2019_Fikas	2019	_Multivariate analysis reveals environmental and genetic determinants of element covariation in the maize grain ionome	NA	NA	NA	NA	Zea mays	NA	Colombia, Missouri	USA	Field_Trial	NA	NA	NA	NA	403	403	Soil	NA	NA	NA	seed	NA	NA	NA	NA	0.157617	1198.13	0.236511	2006	NA	NA	NA	NA	NA	NA	NA	NA	29.7279	3610.65	NA	0.356703	NA	NA	NA	NA	NA	NA
67500	2019_Fikas	2019	_Multivariate analysis reveals environmental and genetic determinants of element covariation in the maize grain ionome	NA	NA	NA	NA	Zea mays	NA	Colombia, Missouri	USA	Field_Trial	NA	NA	NA	NA	404	404	Soil	NA	NA	NA	seed	NA	NA	NA	NA	0.230506	1446.8	0.298191	2006	NA	NA	NA	NA	NA	NA	NA	NA	25.6736	3863.98	NA	0.346056	NA	NA	NA	NA	NA	NA
67501	2019_Fikas	2019	_Multivariate analysis reveals environmental and genetic determinants of element covariation in the maize grain ionome	NA	NA	NA	NA	Zea mays	NA	Colombia, Missouri	USA	Field_Trial	NA	NA	NA	NA	405	405	Soil	NA	NA	NA	seed	NA	NA	NA	NA	0.15617	1386.36	0.179944	2006	NA	NA	NA	NA	NA	NA	NA	NA	35.6518	4072.46	NA	0.422505	NA	NA	NA	NA	NA	NA
67502	2019_Fikas	2019	_Multivariate analysis reveals environmental and genetic determinants of element covariation in the maize grain ionome	NA	NA	NA	NA	Zea mays	NA	Colombia, Missouri	USA	Field_Trial	NA	NA	NA	NA	406	406	Soil	NA	NA	NA	seed	NA	NA	NA	NA	0.141339	1277.39	0.323586	2006	NA	NA	NA	NA	NA	NA	NA	NA	35.3203	3280.54	NA	0.461163	NA	NA	NA	NA	NA	NA
67503	2019_Fikas	2019	_Multivariate analysis reveals environmental and genetic determinants of element covariation in the maize grain ionome	NA	NA	NA	NA	Zea mays	NA	Colombia, Missouri	USA	Field_Trial	NA	NA	NA	NA	407	407	Soil	NA	NA	NA	seed	NA	NA	NA	NA	0.314863	1459.59	0.416824	2006	NA	NA	NA	NA	NA	NA	NA	NA	29.3646	3649.13	NA	0.231965	NA	NA	NA	NA	NA	NA
67504	2019_Fikas	2019	_Multivariate analysis reveals environmental and genetic determinants of element covariation in the maize grain ionome	NA	NA	NA	NA	Zea mays	NA	Colombia, Missouri	USA	Field_Trial	NA	NA	NA	NA	408	408	Soil	NA	NA	NA	seed	NA	NA	NA	NA	0.0913126	1262.61	0.242679	2006	NA	NA	NA	NA	NA	NA	NA	NA	25.4986	3628.32	NA	0.398343	NA	NA	NA	NA	NA	NA
67505	2019_Fikas	2019	_Multivariate analysis reveals environmental and genetic determinants of element covariation in the maize grain ionome	NA	NA	NA	NA	Zea mays	NA	Colombia, Missouri	USA	Field_Trial	NA	NA	NA	NA	409	409	Soil	NA	NA	NA	seed	NA	NA	NA	NA	0.169198	1546.94	0.26106	2006	NA	NA	NA	NA	NA	NA	NA	NA	31.0546	4601.22	NA	0.193558	NA	NA	NA	NA	NA	NA
67506	2019_Fikas	2019	_Multivariate analysis reveals environmental and genetic determinants of element covariation in the maize grain ionome	NA	NA	NA	NA	Zea mays	NA	Colombia, Missouri	USA	Field_Trial	NA	NA	NA	NA	410	410	Soil	NA	NA	NA	seed	NA	NA	NA	NA	0.158707	1317.71	0.211557	2006	NA	NA	NA	NA	NA	NA	NA	NA	26.2558	3666.92	NA	0.192449	NA	NA	NA	NA	NA	NA
67507	2019_Fikas	2019	_Multivariate analysis reveals environmental and genetic determinants of element covariation in the maize grain ionome	NA	NA	NA	NA	Zea mays	NA	Colombia, Missouri	USA	Field_Trial	NA	NA	NA	NA	411	411	Soil	NA	NA	NA	seed	NA	NA	NA	NA	0.166416	1534.7	0.263481	2006	NA	NA	NA	NA	NA	NA	NA	NA	31.7305	4125.64	NA	0.253768	NA	NA	NA	NA	NA	NA
67508	2019_Fikas	2019	_Multivariate analysis reveals environmental and genetic determinants of element covariation in the maize grain ionome	NA	NA	NA	NA	Zea mays	NA	Colombia, Missouri	USA	Field_Trial	NA	NA	NA	NA	412	412	Soil	NA	NA	NA	seed	NA	NA	NA	NA	0.333426	1474.22	0.203755	2006	NA	NA	NA	NA	NA	NA	NA	NA	36.1582	4698.88	NA	0.381378	NA	NA	NA	NA	NA	NA
67509	2019_Fikas	2019	_Multivariate analysis reveals environmental and genetic determinants of element covariation in the maize grain ionome	NA	NA	NA	NA	Zea mays	NA	Colombia, Missouri	USA	Field_Trial	NA	NA	NA	NA	413	413	Soil	NA	NA	NA	seed	NA	NA	NA	NA	0.136156	1431.26	0.303878	2006	NA	NA	NA	NA	NA	NA	NA	NA	28.1481	3846.84	NA	0.440374	NA	NA	NA	NA	NA	NA
67510	2019_Fikas	2019	_Multivariate analysis reveals environmental and genetic determinants of element covariation in the maize grain ionome	NA	NA	NA	NA	Zea mays	NA	Colombia, Missouri	USA	Field_Trial	NA	NA	NA	NA	414	414	Soil	NA	NA	NA	seed	NA	NA	NA	NA	0.316733	1315.01	0.287665	2006	NA	NA	NA	NA	NA	NA	NA	NA	28.9576	3689.73	NA	0.240882	NA	NA	NA	NA	NA	NA
67511	2019_Fikas	2019	_Multivariate analysis reveals environmental and genetic determinants of element covariation in the maize grain ionome	NA	NA	NA	NA	Zea mays	NA	Colombia, Missouri	USA	Field_Trial	NA	NA	NA	NA	415	415	Soil	NA	NA	NA	seed	NA	NA	NA	NA	0.287548	1288.37	0.246341	2006	NA	NA	NA	NA	NA	NA	NA	NA	28.9829	3458.73	NA	0.134935	NA	NA	NA	NA	NA	NA
67512	2019_Fikas	2019	_Multivariate analysis reveals environmental and genetic determinants of element covariation in the maize grain ionome	NA	NA	NA	NA	Zea mays	NA	Colombia, Missouri	USA	Field_Trial	NA	NA	NA	NA	416	416	Soil	NA	NA	NA	seed	NA	NA	NA	NA	0.171954	1043.97	0.228516	2006	NA	NA	NA	NA	NA	NA	NA	NA	18.1916	3674.41	NA	0.24911	NA	NA	NA	NA	NA	NA
67513	2019_Fikas	2019	_Multivariate analysis reveals environmental and genetic determinants of element covariation in the maize grain ionome	NA	NA	NA	NA	Zea mays	NA	Colombia, Missouri	USA	Field_Trial	NA	NA	NA	NA	417	417	Soil	NA	NA	NA	seed	NA	NA	NA	NA	0.10011	1264.73	0.166475	2006	NA	NA	NA	NA	NA	NA	NA	NA	31.1719	4183.84	NA	0.307606	NA	NA	NA	NA	NA	NA
67514	2019_Fikas	2019	_Multivariate analysis reveals environmental and genetic determinants of element covariation in the maize grain ionome	NA	NA	NA	NA	Zea mays	NA	Colombia, Missouri	USA	Field_Trial	NA	NA	NA	NA	418	418	Soil	NA	NA	NA	seed	NA	NA	NA	NA	0.231724	1243.32	0.321727	2006	NA	NA	NA	NA	NA	NA	NA	NA	25.1168	3287.48	NA	0.18398	NA	NA	NA	NA	NA	NA
67515	2019_Fikas	2019	_Multivariate analysis reveals environmental and genetic determinants of element covariation in the maize grain ionome	NA	NA	NA	NA	Zea mays	NA	Colombia, Missouri	USA	Field_Trial	NA	NA	NA	NA	419	419	Soil	NA	NA	NA	seed	NA	NA	NA	NA	0.150209	1239.45	0.324229	2006	NA	NA	NA	NA	NA	NA	NA	NA	18.5243	3448.38	NA	0.237005	NA	NA	NA	NA	NA	NA
67516	2019_Fikas	2019	_Multivariate analysis reveals environmental and genetic determinants of element covariation in the maize grain ionome	NA	NA	NA	NA	Zea mays	NA	Colombia, Missouri	USA	Field_Trial	NA	NA	NA	NA	420	420	Soil	NA	NA	NA	seed	NA	NA	NA	NA	0.175451	1433.94	0.18245	2006	NA	NA	NA	NA	NA	NA	NA	NA	31.458	4058.09	NA	0.33944	NA	NA	NA	NA	NA	NA
67517	2019_Fikas	2019	_Multivariate analysis reveals environmental and genetic determinants of element covariation in the maize grain ionome	NA	NA	NA	NA	Zea mays	NA	Colombia, Missouri	USA	Field_Trial	NA	NA	NA	NA	421	421	Soil	NA	NA	NA	seed	NA	NA	NA	NA	0.255616	1686.22	0.384765	2006	NA	NA	NA	NA	NA	NA	NA	NA	37.0682	4634.78	NA	0.919454	NA	NA	NA	NA	NA	NA
67518	2019_Fikas	2019	_Multivariate analysis reveals environmental and genetic determinants of element covariation in the maize grain ionome	NA	NA	NA	NA	Zea mays	NA	Colombia, Missouri	USA	Field_Trial	NA	NA	NA	NA	422	422	Soil	NA	NA	NA	seed	NA	NA	NA	NA	0.297937	1195.75	0.221657	2006	NA	NA	NA	NA	NA	NA	NA	NA	25.5689	3427.42	NA	0.2624	NA	NA	NA	NA	NA	NA
67519	2019_Fikas	2019	_Multivariate analysis reveals environmental and genetic determinants of element covariation in the maize grain ionome	NA	NA	NA	NA	Zea mays	NA	Colombia, Missouri	USA	Field_Trial	NA	NA	NA	NA	423	423	Soil	NA	NA	NA	seed	NA	NA	NA	NA	0.217545	1302.78	0.28326	2006	NA	NA	NA	NA	NA	NA	NA	NA	36.0452	3600.61	NA	0.430488	NA	NA	NA	NA	NA	NA
67520	2019_Fikas	2019	_Multivariate analysis reveals environmental and genetic determinants of element covariation in the maize grain ionome	NA	NA	NA	NA	Zea mays	NA	Colombia, Missouri	USA	Field_Trial	NA	NA	NA	NA	424	424	Soil	NA	NA	NA	seed	NA	NA	NA	NA	0.109532	1180.33	0.344012	2006	NA	NA	NA	NA	NA	NA	NA	NA	22.7412	3420.06	NA	0.239842	NA	NA	NA	NA	NA	NA
67521	2019_Fikas	2019	_Multivariate analysis reveals environmental and genetic determinants of element covariation in the maize grain ionome	NA	NA	NA	NA	Zea mays	NA	Colombia, Missouri	USA	Field_Trial	NA	NA	NA	NA	425	425	Soil	NA	NA	NA	seed	NA	NA	NA	NA	0.323062	1579.4	0.193131	2006	NA	NA	NA	NA	NA	NA	NA	NA	29.5454	4087.85	NA	0.356308	NA	NA	NA	NA	NA	NA
67522	2019_Fikas	2019	_Multivariate analysis reveals environmental and genetic determinants of element covariation in the maize grain ionome	NA	NA	NA	NA	Zea mays	NA	Colombia, Missouri	USA	Field_Trial	NA	NA	NA	NA	426	426	Soil	NA	NA	NA	seed	NA	NA	NA	NA	0.243111	1336.94	0.186317	2006	NA	NA	NA	NA	NA	NA	NA	NA	22.6362	3639.14	NA	0.458377	NA	NA	NA	NA	NA	NA
67523	2019_Fikas	2019	_Multivariate analysis reveals environmental and genetic determinants of element covariation in the maize grain ionome	NA	NA	NA	NA	Zea mays	NA	Colombia, Missouri	USA	Field_Trial	NA	NA	NA	NA	427	427	Soil	NA	NA	NA	seed	NA	NA	NA	NA	0.206254	1418.31	0.228703	2006	NA	NA	NA	NA	NA	NA	NA	NA	18.3463	3164.27	NA	0.185085	NA	NA	NA	NA	NA	NA
67524	2019_Fikas	2019	_Multivariate analysis reveals environmental and genetic determinants of element covariation in the maize grain ionome	NA	NA	NA	NA	Zea mays	NA	Colombia, Missouri	USA	Field_Trial	NA	NA	NA	NA	428	428	Soil	NA	NA	NA	seed	NA	NA	NA	NA	0.151734	1401.16	0.242508	2006	NA	NA	NA	NA	NA	NA	NA	NA	26.0963	3740.39	NA	0.222979	NA	NA	NA	NA	NA	NA
67525	2019_Fikas	2019	_Multivariate analysis reveals environmental and genetic determinants of element covariation in the maize grain ionome	NA	NA	NA	NA	Zea mays	NA	Colombia, Missouri	USA	Field_Trial	NA	NA	NA	NA	429	429	Soil	NA	NA	NA	seed	NA	NA	NA	NA	0.209484	1141.2	0.369084	2006	NA	NA	NA	NA	NA	NA	NA	NA	22.1865	3309.11	NA	0.354096	NA	NA	NA	NA	NA	NA
67526	2019_Fikas	2019	_Multivariate analysis reveals environmental and genetic determinants of element covariation in the maize grain ionome	NA	NA	NA	NA	Zea mays	NA	Colombia, Missouri	USA	Field_Trial	NA	NA	NA	NA	430	430	Soil	NA	NA	NA	seed	NA	NA	NA	NA	0.0984544	1405.11	0.302922	2006	NA	NA	NA	NA	NA	NA	NA	NA	23.7075	4121.77	NA	0.920986	NA	NA	NA	NA	NA	NA
67527	2019_Fikas	2019	_Multivariate analysis reveals environmental and genetic determinants of element covariation in the maize grain ionome	NA	NA	NA	NA	Zea mays	NA	Colombia, Missouri	USA	Field_Trial	NA	NA	NA	NA	431	431	Soil	NA	NA	NA	seed	NA	NA	NA	NA	0.36938	1360.93	0.430428	2006	NA	NA	NA	NA	NA	NA	NA	NA	22.3236	3852.82	NA	0.332922	NA	NA	NA	NA	NA	NA
67528	2019_Fikas	2019	_Multivariate analysis reveals environmental and genetic determinants of element covariation in the maize grain ionome	NA	NA	NA	NA	Zea mays	NA	Colombia, Missouri	USA	Field_Trial	NA	NA	NA	NA	432	432	Soil	NA	NA	NA	seed	NA	NA	NA	NA	0.184076	1538.44	0.228639	2006	NA	NA	NA	NA	NA	NA	NA	NA	33.0563	4239.84	NA	0.292147	NA	NA	NA	NA	NA	NA
67529	2019_Fikas	2019	_Multivariate analysis reveals environmental and genetic determinants of element covariation in the maize grain ionome	NA	NA	NA	NA	Zea mays	NA	Colombia, Missouri	USA	Field_Trial	NA	NA	NA	NA	433	433	Soil	NA	NA	NA	seed	NA	NA	NA	NA	0.257197	1555.7	0.183655	2006	NA	NA	NA	NA	NA	NA	NA	NA	30.705	4133.85	NA	0.373026	NA	NA	NA	NA	NA	NA
67530	2019_Fikas	2019	_Multivariate analysis reveals environmental and genetic determinants of element covariation in the maize grain ionome	NA	NA	NA	NA	Zea mays	NA	Colombia, Missouri	USA	Field_Trial	NA	NA	NA	NA	434	434	Soil	NA	NA	NA	seed	NA	NA	NA	NA	0.169615	1439.75	0.22463	2006	NA	NA	NA	NA	NA	NA	NA	NA	28.6204	3578.36	NA	0.406786	NA	NA	NA	NA	NA	NA
67531	2019_Fikas	2019	_Multivariate analysis reveals environmental and genetic determinants of element covariation in the maize grain ionome	NA	NA	NA	NA	Zea mays	NA	Colombia, Missouri	USA	Field_Trial	NA	NA	NA	NA	435	435	Soil	NA	NA	NA	seed	NA	NA	NA	NA	0.213068	1110.04	0.325064	2006	NA	NA	NA	NA	NA	NA	NA	NA	22.4847	3846.85	NA	0.26528	NA	NA	NA	NA	NA	NA
67532	2019_Fikas	2019	_Multivariate analysis reveals environmental and genetic determinants of element covariation in the maize grain ionome	NA	NA	NA	NA	Zea mays	NA	Colombia, Missouri	USA	Field_Trial	NA	NA	NA	NA	436	436	Soil	NA	NA	NA	seed	NA	NA	NA	NA	0.206283	1425.14	0.18648	2006	NA	NA	NA	NA	NA	NA	NA	NA	34.7309	3511.99	NA	0.47116	NA	NA	NA	NA	NA	NA
67533	2019_Fikas	2019	_Multivariate analysis reveals environmental and genetic determinants of element covariation in the maize grain ionome	NA	NA	NA	NA	Zea mays	NA	Colombia, Missouri	USA	Field_Trial	NA	NA	NA	NA	437	437	Soil	NA	NA	NA	seed	NA	NA	NA	NA	0.117561	1341.71	0.202762	2006	NA	NA	NA	NA	NA	NA	NA	NA	39.5979	3864.36	NA	0.753253	NA	NA	NA	NA	NA	NA
67534	2019_Fikas	2019	_Multivariate analysis reveals environmental and genetic determinants of element covariation in the maize grain ionome	NA	NA	NA	NA	Zea mays	NA	Clayton, North Carolina	USA	Field_Trial	NA	NA	NA	NA	438	438	Soil	NA	NA	NA	seed	NA	NA	NA	NA	0.0904431	1133.93	0.462197	2006	NA	NA	NA	NA	NA	NA	NA	NA	20.7674	2891	NA	0.214534	NA	NA	NA	NA	NA	NA
67535	2019_Fikas	2019	_Multivariate analysis reveals environmental and genetic determinants of element covariation in the maize grain ionome	NA	NA	NA	NA	Zea mays	NA	Clayton, North Carolina	USA	Field_Trial	NA	NA	NA	NA	439	439	Soil	NA	NA	NA	seed	NA	NA	NA	NA	0.0766766	1177.59	1.10232	2006	NA	NA	NA	NA	NA	NA	NA	NA	20.4189	2788.72	NA	0.1403	NA	NA	NA	NA	NA	NA
67536	2019_Fikas	2019	_Multivariate analysis reveals environmental and genetic determinants of element covariation in the maize grain ionome	NA	NA	NA	NA	Zea mays	NA	Clayton, North Carolina	USA	Field_Trial	NA	NA	NA	NA	440	440	Soil	NA	NA	NA	seed	NA	NA	NA	NA	0.112141	1247.8	2.18088	2006	NA	NA	NA	NA	NA	NA	NA	NA	21.1313	2889.57	NA	0.0879267	NA	NA	NA	NA	NA	NA
67537	2019_Fikas	2019	_Multivariate analysis reveals environmental and genetic determinants of element covariation in the maize grain ionome	NA	NA	NA	NA	Zea mays	NA	Clayton, North Carolina	USA	Field_Trial	NA	NA	NA	NA	441	441	Soil	NA	NA	NA	seed	NA	NA	NA	NA	0.0749638	1137.92	2.00192	2006	NA	NA	NA	NA	NA	NA	NA	NA	23.8791	3333.1	NA	0.174239	NA	NA	NA	NA	NA	NA
67538	2019_Fikas	2019	_Multivariate analysis reveals environmental and genetic determinants of element covariation in the maize grain ionome	NA	NA	NA	NA	Zea mays	NA	Clayton, North Carolina	USA	Field_Trial	NA	NA	NA	NA	442	442	Soil	NA	NA	NA	seed	NA	NA	NA	NA	0.0444328	1069.81	1.72698	2006	NA	NA	NA	NA	NA	NA	NA	NA	22.1514	3117.99	NA	0.103026	NA	NA	NA	NA	NA	NA
67539	2019_Fikas	2019	_Multivariate analysis reveals environmental and genetic determinants of element covariation in the maize grain ionome	NA	NA	NA	NA	Zea mays	NA	Clayton, North Carolina	USA	Field_Trial	NA	NA	NA	NA	443	443	Soil	NA	NA	NA	seed	NA	NA	NA	NA	0.0422844	1053.21	1.04557	2006	NA	NA	NA	NA	NA	NA	NA	NA	18.7219	2629.52	NA	0.0303029	NA	NA	NA	NA	NA	NA
67540	2019_Fikas	2019	_Multivariate analysis reveals environmental and genetic determinants of element covariation in the maize grain ionome	NA	NA	NA	NA	Zea mays	NA	Clayton, North Carolina	USA	Field_Trial	NA	NA	NA	NA	444	444	Soil	NA	NA	NA	seed	NA	NA	NA	NA	0.0813089	1037.77	1.53957	2006	NA	NA	NA	NA	NA	NA	NA	NA	20.9415	3168.87	NA	0.118689	NA	NA	NA	NA	NA	NA
67541	2019_Fikas	2019	_Multivariate analysis reveals environmental and genetic determinants of element covariation in the maize grain ionome	NA	NA	NA	NA	Zea mays	NA	Clayton, North Carolina	USA	Field_Trial	NA	NA	NA	NA	445	445	Soil	NA	NA	NA	seed	NA	NA	NA	NA	0.0989511	1100.94	0.886912	2006	NA	NA	NA	NA	NA	NA	NA	NA	19.3468	2854.88	NA	0.157654	NA	NA	NA	NA	NA	NA
67542	2019_Fikas	2019	_Multivariate analysis reveals environmental and genetic determinants of element covariation in the maize grain ionome	NA	NA	NA	NA	Zea mays	NA	Clayton, North Carolina	USA	Field_Trial	NA	NA	NA	NA	446	446	Soil	NA	NA	NA	seed	NA	NA	NA	NA	0.125846	1022.06	1.43878	2006	NA	NA	NA	NA	NA	NA	NA	NA	27.9139	3111.09	NA	0.169475	NA	NA	NA	NA	NA	NA
67543	2019_Fikas	2019	_Multivariate analysis reveals environmental and genetic determinants of element covariation in the maize grain ionome	NA	NA	NA	NA	Zea mays	NA	Clayton, North Carolina	USA	Field_Trial	NA	NA	NA	NA	447	447	Soil	NA	NA	NA	seed	NA	NA	NA	NA	0.0950905	946.419	1.67001	2006	NA	NA	NA	NA	NA	NA	NA	NA	19.7329	2319.25	NA	0.144755	NA	NA	NA	NA	NA	NA
67544	2019_Fikas	2019	_Multivariate analysis reveals environmental and genetic determinants of element covariation in the maize grain ionome	NA	NA	NA	NA	Zea mays	NA	Clayton, North Carolina	USA	Field_Trial	NA	NA	NA	NA	448	448	Soil	NA	NA	NA	seed	NA	NA	NA	NA	0.103186	1086.71	1.20398	2006	NA	NA	NA	NA	NA	NA	NA	NA	17.7074	2945.84	NA	0.0568269	NA	NA	NA	NA	NA	NA
67545	2019_Fikas	2019	_Multivariate analysis reveals environmental and genetic determinants of element covariation in the maize grain ionome	NA	NA	NA	NA	Zea mays	NA	Clayton, North Carolina	USA	Field_Trial	NA	NA	NA	NA	449	449	Soil	NA	NA	NA	seed	NA	NA	NA	NA	0.073698	1188.43	1.82386	2006	NA	NA	NA	NA	NA	NA	NA	NA	26.9072	3033.27	NA	0.0916828	NA	NA	NA	NA	NA	NA
67546	2019_Fikas	2019	_Multivariate analysis reveals environmental and genetic determinants of element covariation in the maize grain ionome	NA	NA	NA	NA	Zea mays	NA	Clayton, North Carolina	USA	Field_Trial	NA	NA	NA	NA	450	450	Soil	NA	NA	NA	seed	NA	NA	NA	NA	0.0921575	1134.45	2.05469	2006	NA	NA	NA	NA	NA	NA	NA	NA	23.6708	2998.55	NA	0.0764936	NA	NA	NA	NA	NA	NA
67547	2019_Fikas	2019	_Multivariate analysis reveals environmental and genetic determinants of element covariation in the maize grain ionome	NA	NA	NA	NA	Zea mays	NA	Clayton, North Carolina	USA	Field_Trial	NA	NA	NA	NA	451	451	Soil	NA	NA	NA	seed	NA	NA	NA	NA	0.05615	1083.64	1.85514	2006	NA	NA	NA	NA	NA	NA	NA	NA	23.9763	2907.75	NA	0.141632	NA	NA	NA	NA	NA	NA
67548	2019_Fikas	2019	_Multivariate analysis reveals environmental and genetic determinants of element covariation in the maize grain ionome	NA	NA	NA	NA	Zea mays	NA	Clayton, North Carolina	USA	Field_Trial	NA	NA	NA	NA	452	452	Soil	NA	NA	NA	seed	NA	NA	NA	NA	0.0698834	1076.28	1.30773	2006	NA	NA	NA	NA	NA	NA	NA	NA	24.3477	3016.28	NA	0.0945932	NA	NA	NA	NA	NA	NA
67549	2019_Fikas	2019	_Multivariate analysis reveals environmental and genetic determinants of element covariation in the maize grain ionome	NA	NA	NA	NA	Zea mays	NA	Clayton, North Carolina	USA	Field_Trial	NA	NA	NA	NA	453	453	Soil	NA	NA	NA	seed	NA	NA	NA	NA	0.204916	1127.39	1.3158	2006	NA	NA	NA	NA	NA	NA	NA	NA	22.1011	2770.08	NA	0.0837554	NA	NA	NA	NA	NA	NA
67550	2019_Fikas	2019	_Multivariate analysis reveals environmental and genetic determinants of element covariation in the maize grain ionome	NA	NA	NA	NA	Zea mays	NA	Clayton, North Carolina	USA	Field_Trial	NA	NA	NA	NA	454	454	Soil	NA	NA	NA	seed	NA	NA	NA	NA	0.08199	1102.02	1.56444	2006	NA	NA	NA	NA	NA	NA	NA	NA	27.5643	3138.32	NA	0.160633	NA	NA	NA	NA	NA	NA
67551	2019_Fikas	2019	_Multivariate analysis reveals environmental and genetic determinants of element covariation in the maize grain ionome	NA	NA	NA	NA	Zea mays	NA	Clayton, North Carolina	USA	Field_Trial	NA	NA	NA	NA	455	455	Soil	NA	NA	NA	seed	NA	NA	NA	NA	0.0620653	1073.63	1.51041	2006	NA	NA	NA	NA	NA	NA	NA	NA	24.7715	2853.28	NA	0.0477766	NA	NA	NA	NA	NA	NA
67552	2019_Fikas	2019	_Multivariate analysis reveals environmental and genetic determinants of element covariation in the maize grain ionome	NA	NA	NA	NA	Zea mays	NA	Clayton, North Carolina	USA	Field_Trial	NA	NA	NA	NA	456	456	Soil	NA	NA	NA	seed	NA	NA	NA	NA	0.0874634	1100.28	1.65095	2006	NA	NA	NA	NA	NA	NA	NA	NA	26.3538	3104.85	NA	0.121362	NA	NA	NA	NA	NA	NA
67553	2019_Fikas	2019	_Multivariate analysis reveals environmental and genetic determinants of element covariation in the maize grain ionome	NA	NA	NA	NA	Zea mays	NA	Clayton, North Carolina	USA	Field_Trial	NA	NA	NA	NA	457	457	Soil	NA	NA	NA	seed	NA	NA	NA	NA	0.0412571	987.227	1.43036	2006	NA	NA	NA	NA	NA	NA	NA	NA	20.2638	2870.28	NA	0.0351148	NA	NA	NA	NA	NA	NA
67554	2019_Fikas	2019	_Multivariate analysis reveals environmental and genetic determinants of element covariation in the maize grain ionome	NA	NA	NA	NA	Zea mays	NA	Clayton, North Carolina	USA	Field_Trial	NA	NA	NA	NA	458	458	Soil	NA	NA	NA	seed	NA	NA	NA	NA	0.187887	1008.61	0.906796	2006	NA	NA	NA	NA	NA	NA	NA	NA	18.6596	2848.02	NA	0.133588	NA	NA	NA	NA	NA	NA
67555	2019_Fikas	2019	_Multivariate analysis reveals environmental and genetic determinants of element covariation in the maize grain ionome	NA	NA	NA	NA	Zea mays	NA	Clayton, North Carolina	USA	Field_Trial	NA	NA	NA	NA	459	459	Soil	NA	NA	NA	seed	NA	NA	NA	NA	0.169008	1005.94	1.26824	2006	NA	NA	NA	NA	NA	NA	NA	NA	17.9453	2654.84	NA	0.0769032	NA	NA	NA	NA	NA	NA
67556	2019_Fikas	2019	_Multivariate analysis reveals environmental and genetic determinants of element covariation in the maize grain ionome	NA	NA	NA	NA	Zea mays	NA	Clayton, North Carolina	USA	Field_Trial	NA	NA	NA	NA	460	460	Soil	NA	NA	NA	seed	NA	NA	NA	NA	0.159193	1160.83	2.23885	2006	NA	NA	NA	NA	NA	NA	NA	NA	31.2716	3063.38	NA	0.191305	NA	NA	NA	NA	NA	NA
67557	2019_Fikas	2019	_Multivariate analysis reveals environmental and genetic determinants of element covariation in the maize grain ionome	NA	NA	NA	NA	Zea mays	NA	Clayton, North Carolina	USA	Field_Trial	NA	NA	NA	NA	461	461	Soil	NA	NA	NA	seed	NA	NA	NA	NA	0.112021	1125.58	1.33226	2006	NA	NA	NA	NA	NA	NA	NA	NA	20.5153	2736.01	NA	0.179898	NA	NA	NA	NA	NA	NA
67558	2019_Fikas	2019	_Multivariate analysis reveals environmental and genetic determinants of element covariation in the maize grain ionome	NA	NA	NA	NA	Zea mays	NA	Clayton, North Carolina	USA	Field_Trial	NA	NA	NA	NA	462	462	Soil	NA	NA	NA	seed	NA	NA	NA	NA	0.106813	937.982	1.88008	2006	NA	NA	NA	NA	NA	NA	NA	NA	19.9568	2711.04	NA	0.114555	NA	NA	NA	NA	NA	NA
67559	2019_Fikas	2019	_Multivariate analysis reveals environmental and genetic determinants of element covariation in the maize grain ionome	NA	NA	NA	NA	Zea mays	NA	Clayton, North Carolina	USA	Field_Trial	NA	NA	NA	NA	463	463	Soil	NA	NA	NA	seed	NA	NA	NA	NA	0.173065	997.664	1.39765	2006	NA	NA	NA	NA	NA	NA	NA	NA	17.6059	2996.85	NA	0.0898157	NA	NA	NA	NA	NA	NA
67560	2019_Fikas	2019	_Multivariate analysis reveals environmental and genetic determinants of element covariation in the maize grain ionome	NA	NA	NA	NA	Zea mays	NA	Clayton, North Carolina	USA	Field_Trial	NA	NA	NA	NA	464	464	Soil	NA	NA	NA	seed	NA	NA	NA	NA	0.0806134	1164.4	1.70564	2006	NA	NA	NA	NA	NA	NA	NA	NA	30.2611	2874.15	NA	0.0898401	NA	NA	NA	NA	NA	NA
67561	2019_Fikas	2019	_Multivariate analysis reveals environmental and genetic determinants of element covariation in the maize grain ionome	NA	NA	NA	NA	Zea mays	NA	Clayton, North Carolina	USA	Field_Trial	NA	NA	NA	NA	465	465	Soil	NA	NA	NA	seed	NA	NA	NA	NA	0.146049	1160.27	1.23591	2006	NA	NA	NA	NA	NA	NA	NA	NA	20.7006	3521.36	NA	0.110383	NA	NA	NA	NA	NA	NA
67562	2019_Fikas	2019	_Multivariate analysis reveals environmental and genetic determinants of element covariation in the maize grain ionome	NA	NA	NA	NA	Zea mays	NA	Clayton, North Carolina	USA	Field_Trial	NA	NA	NA	NA	466	466	Soil	NA	NA	NA	seed	NA	NA	NA	NA	0.079096	1251.81	1.78278	2006	NA	NA	NA	NA	NA	NA	NA	NA	30.9431	3033.87	NA	0.112977	NA	NA	NA	NA	NA	NA
67563	2019_Fikas	2019	_Multivariate analysis reveals environmental and genetic determinants of element covariation in the maize grain ionome	NA	NA	NA	NA	Zea mays	NA	Clayton, North Carolina	USA	Field_Trial	NA	NA	NA	NA	467	467	Soil	NA	NA	NA	seed	NA	NA	NA	NA	0.061203	960.538	1.51972	2006	NA	NA	NA	NA	NA	NA	NA	NA	29.3067	2317.67	NA	NA	NA	NA	NA	NA	NA	NA
67564	2019_Fikas	2019	_Multivariate analysis reveals environmental and genetic determinants of element covariation in the maize grain ionome	NA	NA	NA	NA	Zea mays	NA	Clayton, North Carolina	USA	Field_Trial	NA	NA	NA	NA	468	468	Soil	NA	NA	NA	seed	NA	NA	NA	NA	0.170568	992.149	1.77439	2006	NA	NA	NA	NA	NA	NA	NA	NA	17.1881	2988.51	NA	0.0573748	NA	NA	NA	NA	NA	NA
67565	2019_Fikas	2019	_Multivariate analysis reveals environmental and genetic determinants of element covariation in the maize grain ionome	NA	NA	NA	NA	Zea mays	NA	Clayton, North Carolina	USA	Field_Trial	NA	NA	NA	NA	469	469	Soil	NA	NA	NA	seed	NA	NA	NA	NA	0.0976238	1027.55	2.01816	2006	NA	NA	NA	NA	NA	NA	NA	NA	21.4498	2886.82	NA	0.236065	NA	NA	NA	NA	NA	NA
67566	2019_Fikas	2019	_Multivariate analysis reveals environmental and genetic determinants of element covariation in the maize grain ionome	NA	NA	NA	NA	Zea mays	NA	Clayton, North Carolina	USA	Field_Trial	NA	NA	NA	NA	470	470	Soil	NA	NA	NA	seed	NA	NA	NA	NA	0.135248	1144.62	1.95263	2006	NA	NA	NA	NA	NA	NA	NA	NA	21.5745	2897.33	NA	0.137381	NA	NA	NA	NA	NA	NA
67567	2019_Fikas	2019	_Multivariate analysis reveals environmental and genetic determinants of element covariation in the maize grain ionome	NA	NA	NA	NA	Zea mays	NA	Clayton, North Carolina	USA	Field_Trial	NA	NA	NA	NA	471	471	Soil	NA	NA	NA	seed	NA	NA	NA	NA	0.0681422	1241.98	1.38642	2006	NA	NA	NA	NA	NA	NA	NA	NA	25.2956	3010.8	NA	0.0992985	NA	NA	NA	NA	NA	NA
67568	2019_Fikas	2019	_Multivariate analysis reveals environmental and genetic determinants of element covariation in the maize grain ionome	NA	NA	NA	NA	Zea mays	NA	Clayton, North Carolina	USA	Field_Trial	NA	NA	NA	NA	472	472	Soil	NA	NA	NA	seed	NA	NA	NA	NA	0.0943839	1259.87	1.4697	2006	NA	NA	NA	NA	NA	NA	NA	NA	25.0562	3293.66	NA	0.0887781	NA	NA	NA	NA	NA	NA
67569	2019_Fikas	2019	_Multivariate analysis reveals environmental and genetic determinants of element covariation in the maize grain ionome	NA	NA	NA	NA	Zea mays	NA	Clayton, North Carolina	USA	Field_Trial	NA	NA	NA	NA	473	473	Soil	NA	NA	NA	seed	NA	NA	NA	NA	0.106342	1073.77	1.84348	2006	NA	NA	NA	NA	NA	NA	NA	NA	20.7577	2640.35	NA	0.102161	NA	NA	NA	NA	NA	NA
67570	2019_Fikas	2019	_Multivariate analysis reveals environmental and genetic determinants of element covariation in the maize grain ionome	NA	NA	NA	NA	Zea mays	NA	Clayton, North Carolina	USA	Field_Trial	NA	NA	NA	NA	474	474	Soil	NA	NA	NA	seed	NA	NA	NA	NA	0.105518	1193.09	1.97592	2006	NA	NA	NA	NA	NA	NA	NA	NA	20.0339	2699.41	NA	0.166644	NA	NA	NA	NA	NA	NA
67571	2019_Fikas	2019	_Multivariate analysis reveals environmental and genetic determinants of element covariation in the maize grain ionome	NA	NA	NA	NA	Zea mays	NA	Clayton, North Carolina	USA	Field_Trial	NA	NA	NA	NA	475	475	Soil	NA	NA	NA	seed	NA	NA	NA	NA	0.0753737	1120.47	1.63512	2006	NA	NA	NA	NA	NA	NA	NA	NA	25.1526	3040.06	NA	0.117909	NA	NA	NA	NA	NA	NA
67572	2019_Fikas	2019	_Multivariate analysis reveals environmental and genetic determinants of element covariation in the maize grain ionome	NA	NA	NA	NA	Zea mays	NA	Clayton, North Carolina	USA	Field_Trial	NA	NA	NA	NA	476	476	Soil	NA	NA	NA	seed	NA	NA	NA	NA	0.156897	1121.08	1.79884	2006	NA	NA	NA	NA	NA	NA	NA	NA	23.0744	2962.49	NA	0.104229	NA	NA	NA	NA	NA	NA
67573	2019_Fikas	2019	_Multivariate analysis reveals environmental and genetic determinants of element covariation in the maize grain ionome	NA	NA	NA	NA	Zea mays	NA	Clayton, North Carolina	USA	Field_Trial	NA	NA	NA	NA	477	477	Soil	NA	NA	NA	seed	NA	NA	NA	NA	0.0347643	1318.76	1.36511	2006	NA	NA	NA	NA	NA	NA	NA	NA	27.8448	2881.11	NA	0.11294	NA	NA	NA	NA	NA	NA
67574	2019_Fikas	2019	_Multivariate analysis reveals environmental and genetic determinants of element covariation in the maize grain ionome	NA	NA	NA	NA	Zea mays	NA	Clayton, North Carolina	USA	Field_Trial	NA	NA	NA	NA	478	478	Soil	NA	NA	NA	seed	NA	NA	NA	NA	0.126176	1190.93	1.62316	2006	NA	NA	NA	NA	NA	NA	NA	NA	24.1236	2761.56	NA	0.119477	NA	NA	NA	NA	NA	NA
67575	2019_Fikas	2019	_Multivariate analysis reveals environmental and genetic determinants of element covariation in the maize grain ionome	NA	NA	NA	NA	Zea mays	NA	Clayton, North Carolina	USA	Field_Trial	NA	NA	NA	NA	479	479	Soil	NA	NA	NA	seed	NA	NA	NA	NA	0.0902906	1009.69	1.23683	2006	NA	NA	NA	NA	NA	NA	NA	NA	23.9453	3134.19	NA	0.0689556	NA	NA	NA	NA	NA	NA
67576	2019_Fikas	2019	_Multivariate analysis reveals environmental and genetic determinants of element covariation in the maize grain ionome	NA	NA	NA	NA	Zea mays	NA	Clayton, North Carolina	USA	Field_Trial	NA	NA	NA	NA	480	480	Soil	NA	NA	NA	seed	NA	NA	NA	NA	0.115613	1024.59	2.21485	2006	NA	NA	NA	NA	NA	NA	NA	NA	19.6466	2423.24	NA	0.0830288	NA	NA	NA	NA	NA	NA
67577	2019_Fikas	2019	_Multivariate analysis reveals environmental and genetic determinants of element covariation in the maize grain ionome	NA	NA	NA	NA	Zea mays	NA	Clayton, North Carolina	USA	Field_Trial	NA	NA	NA	NA	481	481	Soil	NA	NA	NA	seed	NA	NA	NA	NA	0.11603	1151.01	1.36623	2006	NA	NA	NA	NA	NA	NA	NA	NA	22.8419	3393.9	NA	0.0678274	NA	NA	NA	NA	NA	NA
67578	2019_Fikas	2019	_Multivariate analysis reveals environmental and genetic determinants of element covariation in the maize grain ionome	NA	NA	NA	NA	Zea mays	NA	Clayton, North Carolina	USA	Field_Trial	NA	NA	NA	NA	482	482	Soil	NA	NA	NA	seed	NA	NA	NA	NA	0.074423	968.472	1.7605	2006	NA	NA	NA	NA	NA	NA	NA	NA	21.2723	2873.59	NA	0.135582	NA	NA	NA	NA	NA	NA
67579	2019_Fikas	2019	_Multivariate analysis reveals environmental and genetic determinants of element covariation in the maize grain ionome	NA	NA	NA	NA	Zea mays	NA	Clayton, North Carolina	USA	Field_Trial	NA	NA	NA	NA	483	483	Soil	NA	NA	NA	seed	NA	NA	NA	NA	0.0866095	1388.04	1.53452	2006	NA	NA	NA	NA	NA	NA	NA	NA	27.5087	3954.25	NA	0.116848	NA	NA	NA	NA	NA	NA
67580	2019_Fikas	2019	_Multivariate analysis reveals environmental and genetic determinants of element covariation in the maize grain ionome	NA	NA	NA	NA	Zea mays	NA	Clayton, North Carolina	USA	Field_Trial	NA	NA	NA	NA	484	484	Soil	NA	NA	NA	seed	NA	NA	NA	NA	0.145463	1194.44	1.61406	2006	NA	NA	NA	NA	NA	NA	NA	NA	23.3463	2852.48	NA	0.123928	NA	NA	NA	NA	NA	NA
67581	2019_Fikas	2019	_Multivariate analysis reveals environmental and genetic determinants of element covariation in the maize grain ionome	NA	NA	NA	NA	Zea mays	NA	Clayton, North Carolina	USA	Field_Trial	NA	NA	NA	NA	485	485	Soil	NA	NA	NA	seed	NA	NA	NA	NA	0.0992506	1113.16	1.30386	2006	NA	NA	NA	NA	NA	NA	NA	NA	29.828	3575.05	NA	0.263671	NA	NA	NA	NA	NA	NA
67582	2019_Fikas	2019	_Multivariate analysis reveals environmental and genetic determinants of element covariation in the maize grain ionome	NA	NA	NA	NA	Zea mays	NA	Clayton, North Carolina	USA	Field_Trial	NA	NA	NA	NA	486	486	Soil	NA	NA	NA	seed	NA	NA	NA	NA	0.188457	1106.03	1.62306	2006	NA	NA	NA	NA	NA	NA	NA	NA	27.4764	3401.65	NA	0.0594094	NA	NA	NA	NA	NA	NA
67583	2019_Fikas	2019	_Multivariate analysis reveals environmental and genetic determinants of element covariation in the maize grain ionome	NA	NA	NA	NA	Zea mays	NA	Clayton, North Carolina	USA	Field_Trial	NA	NA	NA	NA	487	487	Soil	NA	NA	NA	seed	NA	NA	NA	NA	0.0706439	995.595	1.28577	2006	NA	NA	NA	NA	NA	NA	NA	NA	25.8598	2913.57	NA	0.0618774	NA	NA	NA	NA	NA	NA
67584	2019_Fikas	2019	_Multivariate analysis reveals environmental and genetic determinants of element covariation in the maize grain ionome	NA	NA	NA	NA	Zea mays	NA	Clayton, North Carolina	USA	Field_Trial	NA	NA	NA	NA	488	488	Soil	NA	NA	NA	seed	NA	NA	NA	NA	0.120097	924.013	1.43962	2006	NA	NA	NA	NA	NA	NA	NA	NA	24.1614	2561.34	NA	0.111076	NA	NA	NA	NA	NA	NA
67585	2019_Fikas	2019	_Multivariate analysis reveals environmental and genetic determinants of element covariation in the maize grain ionome	NA	NA	NA	NA	Zea mays	NA	Clayton, North Carolina	USA	Field_Trial	NA	NA	NA	NA	489	489	Soil	NA	NA	NA	seed	NA	NA	NA	NA	0.0769397	996.134	1.50878	2006	NA	NA	NA	NA	NA	NA	NA	NA	31.4848	3503.16	NA	0.0976737	NA	NA	NA	NA	NA	NA
67586	2019_Fikas	2019	_Multivariate analysis reveals environmental and genetic determinants of element covariation in the maize grain ionome	NA	NA	NA	NA	Zea mays	NA	Clayton, North Carolina	USA	Field_Trial	NA	NA	NA	NA	490	490	Soil	NA	NA	NA	seed	NA	NA	NA	NA	0.0857731	1199.42	1.17919	2006	NA	NA	NA	NA	NA	NA	NA	NA	19.7748	2984.64	NA	0.148311	NA	NA	NA	NA	NA	NA
67587	2019_Fikas	2019	_Multivariate analysis reveals environmental and genetic determinants of element covariation in the maize grain ionome	NA	NA	NA	NA	Zea mays	NA	Clayton, North Carolina	USA	Field_Trial	NA	NA	NA	NA	491	491	Soil	NA	NA	NA	seed	NA	NA	NA	NA	0.0957639	970.122	2.42711	2006	NA	NA	NA	NA	NA	NA	NA	NA	15.9947	2731.82	NA	0.0506932	NA	NA	NA	NA	NA	NA
67588	2019_Fikas	2019	_Multivariate analysis reveals environmental and genetic determinants of element covariation in the maize grain ionome	NA	NA	NA	NA	Zea mays	NA	Clayton, North Carolina	USA	Field_Trial	NA	NA	NA	NA	492	492	Soil	NA	NA	NA	seed	NA	NA	NA	NA	0.0643065	952.797	1.07187	2006	NA	NA	NA	NA	NA	NA	NA	NA	25.2035	2773.73	NA	0.0709787	NA	NA	NA	NA	NA	NA
67589	2019_Fikas	2019	_Multivariate analysis reveals environmental and genetic determinants of element covariation in the maize grain ionome	NA	NA	NA	NA	Zea mays	NA	Clayton, North Carolina	USA	Field_Trial	NA	NA	NA	NA	493	493	Soil	NA	NA	NA	seed	NA	NA	NA	NA	0.132121	993.347	1.46624	2006	NA	NA	NA	NA	NA	NA	NA	NA	22.4956	3171.55	NA	0.0855435	NA	NA	NA	NA	NA	NA
67590	2019_Fikas	2019	_Multivariate analysis reveals environmental and genetic determinants of element covariation in the maize grain ionome	NA	NA	NA	NA	Zea mays	NA	Clayton, North Carolina	USA	Field_Trial	NA	NA	NA	NA	494	494	Soil	NA	NA	NA	seed	NA	NA	NA	NA	0.103745	1103.5	2.01139	2006	NA	NA	NA	NA	NA	NA	NA	NA	22.8988	2989.88	NA	0.230583	NA	NA	NA	NA	NA	NA
67591	2019_Fikas	2019	_Multivariate analysis reveals environmental and genetic determinants of element covariation in the maize grain ionome	NA	NA	NA	NA	Zea mays	NA	Clayton, North Carolina	USA	Field_Trial	NA	NA	NA	NA	495	495	Soil	NA	NA	NA	seed	NA	NA	NA	NA	0.0628597	1155.05	1.68339	2006	NA	NA	NA	NA	NA	NA	NA	NA	15.6807	2702.47	NA	0.109167	NA	NA	NA	NA	NA	NA
67592	2019_Fikas	2019	_Multivariate analysis reveals environmental and genetic determinants of element covariation in the maize grain ionome	NA	NA	NA	NA	Zea mays	NA	Clayton, North Carolina	USA	Field_Trial	NA	NA	NA	NA	496	496	Soil	NA	NA	NA	seed	NA	NA	NA	NA	0.0954304	1139.98	1.55954	2006	NA	NA	NA	NA	NA	NA	NA	NA	22.5938	2862.16	NA	0.0368691	NA	NA	NA	NA	NA	NA
67593	2019_Fikas	2019	_Multivariate analysis reveals environmental and genetic determinants of element covariation in the maize grain ionome	NA	NA	NA	NA	Zea mays	NA	Clayton, North Carolina	USA	Field_Trial	NA	NA	NA	NA	497	497	Soil	NA	NA	NA	seed	NA	NA	NA	NA	0.155878	971.075	1.24238	2006	NA	NA	NA	NA	NA	NA	NA	NA	18.9908	2610.52	NA	0.170836	NA	NA	NA	NA	NA	NA
67594	2019_Fikas	2019	_Multivariate analysis reveals environmental and genetic determinants of element covariation in the maize grain ionome	NA	NA	NA	NA	Zea mays	NA	Clayton, North Carolina	USA	Field_Trial	NA	NA	NA	NA	498	498	Soil	NA	NA	NA	seed	NA	NA	NA	NA	0.121689	1176.44	1.76431	2006	NA	NA	NA	NA	NA	NA	NA	NA	25.4733	3184.26	NA	0.16181	NA	NA	NA	NA	NA	NA
67595	2019_Fikas	2019	_Multivariate analysis reveals environmental and genetic determinants of element covariation in the maize grain ionome	NA	NA	NA	NA	Zea mays	NA	Clayton, North Carolina	USA	Field_Trial	NA	NA	NA	NA	499	499	Soil	NA	NA	NA	seed	NA	NA	NA	NA	0.0411813	1171.28	1.80959	2006	NA	NA	NA	NA	NA	NA	NA	NA	23.423	3098.92	NA	0.0716785	NA	NA	NA	NA	NA	NA
67596	2019_Fikas	2019	_Multivariate analysis reveals environmental and genetic determinants of element covariation in the maize grain ionome	NA	NA	NA	NA	Zea mays	NA	Clayton, North Carolina	USA	Field_Trial	NA	NA	NA	NA	500	500	Soil	NA	NA	NA	seed	NA	NA	NA	NA	0.166691	1366.84	2.23555	2006	NA	NA	NA	NA	NA	NA	NA	NA	25.0426	3525.58	NA	0.0533729	NA	NA	NA	NA	NA	NA
67597	2019_Fikas	2019	_Multivariate analysis reveals environmental and genetic determinants of element covariation in the maize grain ionome	NA	NA	NA	NA	Zea mays	NA	Clayton, North Carolina	USA	Field_Trial	NA	NA	NA	NA	501	501	Soil	NA	NA	NA	seed	NA	NA	NA	NA	0.121816	1143.44	0.992071	2006	NA	NA	NA	NA	NA	NA	NA	NA	30.2271	3404.18	NA	0.155226	NA	NA	NA	NA	NA	NA
67598	2019_Fikas	2019	_Multivariate analysis reveals environmental and genetic determinants of element covariation in the maize grain ionome	NA	NA	NA	NA	Zea mays	NA	Clayton, North Carolina	USA	Field_Trial	NA	NA	NA	NA	502	502	Soil	NA	NA	NA	seed	NA	NA	NA	NA	0.0999421	1307.51	1.91397	2006	NA	NA	NA	NA	NA	NA	NA	NA	25.7572	3426.51	NA	0.0749236	NA	NA	NA	NA	NA	NA
67599	2019_Fikas	2019	_Multivariate analysis reveals environmental and genetic determinants of element covariation in the maize grain ionome	NA	NA	NA	NA	Zea mays	NA	Clayton, North Carolina	USA	Field_Trial	NA	NA	NA	NA	503	503	Soil	NA	NA	NA	seed	NA	NA	NA	NA	0.0572874	1060.89	2.01045	2006	NA	NA	NA	NA	NA	NA	NA	NA	17.6929	2402.11	NA	0.0928814	NA	NA	NA	NA	NA	NA
67600	2019_Fikas	2019	_Multivariate analysis reveals environmental and genetic determinants of element covariation in the maize grain ionome	NA	NA	NA	NA	Zea mays	NA	Clayton, North Carolina	USA	Field_Trial	NA	NA	NA	NA	504	504	Soil	NA	NA	NA	seed	NA	NA	NA	NA	0.0694774	905.097	0.904464	2006	NA	NA	NA	NA	NA	NA	NA	NA	17.2413	2624.22	NA	0.0808106	NA	NA	NA	NA	NA	NA
67601	2019_Fikas	2019	_Multivariate analysis reveals environmental and genetic determinants of element covariation in the maize grain ionome	NA	NA	NA	NA	Zea mays	NA	Clayton, North Carolina	USA	Field_Trial	NA	NA	NA	NA	505	505	Soil	NA	NA	NA	seed	NA	NA	NA	NA	0.122789	1139.12	1.55538	2006	NA	NA	NA	NA	NA	NA	NA	NA	25.623	3615.53	NA	0.0659663	NA	NA	NA	NA	NA	NA
67602	2019_Fikas	2019	_Multivariate analysis reveals environmental and genetic determinants of element covariation in the maize grain ionome	NA	NA	NA	NA	Zea mays	NA	Clayton, North Carolina	USA	Field_Trial	NA	NA	NA	NA	506	506	Soil	NA	NA	NA	seed	NA	NA	NA	NA	0.0848828	1067.2	1.35781	2006	NA	NA	NA	NA	NA	NA	NA	NA	24.6462	2624.73	NA	0.0692102	NA	NA	NA	NA	NA	NA
67603	2019_Fikas	2019	_Multivariate analysis reveals environmental and genetic determinants of element covariation in the maize grain ionome	NA	NA	NA	NA	Zea mays	NA	Clayton, North Carolina	USA	Field_Trial	NA	NA	NA	NA	507	507	Soil	NA	NA	NA	seed	NA	NA	NA	NA	0.070418	1152.89	1.18299	2006	NA	NA	NA	NA	NA	NA	NA	NA	21.7391	2836.38	NA	0.0590134	NA	NA	NA	NA	NA	NA
67604	2019_Fikas	2019	_Multivariate analysis reveals environmental and genetic determinants of element covariation in the maize grain ionome	NA	NA	NA	NA	Zea mays	NA	Clayton, North Carolina	USA	Field_Trial	NA	NA	NA	NA	508	508	Soil	NA	NA	NA	seed	NA	NA	NA	NA	0.0747676	1149.72	1.20856	2006	NA	NA	NA	NA	NA	NA	NA	NA	25.0452	2934.88	NA	0.0751014	NA	NA	NA	NA	NA	NA
67605	2019_Fikas	2019	_Multivariate analysis reveals environmental and genetic determinants of element covariation in the maize grain ionome	NA	NA	NA	NA	Zea mays	NA	Clayton, North Carolina	USA	Field_Trial	NA	NA	NA	NA	509	509	Soil	NA	NA	NA	seed	NA	NA	NA	NA	0.05392	1201.14	1.3982	2006	NA	NA	NA	NA	NA	NA	NA	NA	29.0824	3129.87	NA	0.113693	NA	NA	NA	NA	NA	NA
67606	2019_Fikas	2019	_Multivariate analysis reveals environmental and genetic determinants of element covariation in the maize grain ionome	NA	NA	NA	NA	Zea mays	NA	Clayton, North Carolina	USA	Field_Trial	NA	NA	NA	NA	510	510	Soil	NA	NA	NA	seed	NA	NA	NA	NA	0.103785	1150.61	1.98414	2006	NA	NA	NA	NA	NA	NA	NA	NA	23.1758	3008.32	NA	0.126452	NA	NA	NA	NA	NA	NA
67607	2019_Fikas	2019	_Multivariate analysis reveals environmental and genetic determinants of element covariation in the maize grain ionome	NA	NA	NA	NA	Zea mays	NA	Clayton, North Carolina	USA	Field_Trial	NA	NA	NA	NA	511	511	Soil	NA	NA	NA	seed	NA	NA	NA	NA	0.0980899	1063.99	1.64968	2006	NA	NA	NA	NA	NA	NA	NA	NA	21.0173	2784.53	NA	0.120149	NA	NA	NA	NA	NA	NA
67608	2019_Fikas	2019	_Multivariate analysis reveals environmental and genetic determinants of element covariation in the maize grain ionome	NA	NA	NA	NA	Zea mays	NA	Clayton, North Carolina	USA	Field_Trial	NA	NA	NA	NA	512	512	Soil	NA	NA	NA	seed	NA	NA	NA	NA	0.129268	1340.84	1.61715	2006	NA	NA	NA	NA	NA	NA	NA	NA	24.8186	3232.52	NA	0.122337	NA	NA	NA	NA	NA	NA
67609	2019_Fikas	2019	_Multivariate analysis reveals environmental and genetic determinants of element covariation in the maize grain ionome	NA	NA	NA	NA	Zea mays	NA	Clayton, North Carolina	USA	Field_Trial	NA	NA	NA	NA	513	513	Soil	NA	NA	NA	seed	NA	NA	NA	NA	0.0729598	1141.28	1.46226	2006	NA	NA	NA	NA	NA	NA	NA	NA	28.2967	3183.44	NA	0.130678	NA	NA	NA	NA	NA	NA
67610	2019_Fikas	2019	_Multivariate analysis reveals environmental and genetic determinants of element covariation in the maize grain ionome	NA	NA	NA	NA	Zea mays	NA	Clayton, North Carolina	USA	Field_Trial	NA	NA	NA	NA	514	514	Soil	NA	NA	NA	seed	NA	NA	NA	NA	0.0924799	1064.81	1.23607	2006	NA	NA	NA	NA	NA	NA	NA	NA	16.3393	2896.69	NA	0.0402314	NA	NA	NA	NA	NA	NA
67611	2019_Fikas	2019	_Multivariate analysis reveals environmental and genetic determinants of element covariation in the maize grain ionome	NA	NA	NA	NA	Zea mays	NA	Clayton, North Carolina	USA	Field_Trial	NA	NA	NA	NA	515	515	Soil	NA	NA	NA	seed	NA	NA	NA	NA	0.1737	1169.49	1.747	2006	NA	NA	NA	NA	NA	NA	NA	NA	17.7882	2775.29	NA	0.113909	NA	NA	NA	NA	NA	NA
67612	2019_Fikas	2019	_Multivariate analysis reveals environmental and genetic determinants of element covariation in the maize grain ionome	NA	NA	NA	NA	Zea mays	NA	Clayton, North Carolina	USA	Field_Trial	NA	NA	NA	NA	516	516	Soil	NA	NA	NA	seed	NA	NA	NA	NA	0.126981	1404.5	1.24695	2006	NA	NA	NA	NA	NA	NA	NA	NA	21.7755	NA	NA	0.108928	NA	NA	NA	NA	NA	NA
67613	2019_Fikas	2019	_Multivariate analysis reveals environmental and genetic determinants of element covariation in the maize grain ionome	NA	NA	NA	NA	Zea mays	NA	Clayton, North Carolina	USA	Field_Trial	NA	NA	NA	NA	517	517	Soil	NA	NA	NA	seed	NA	NA	NA	NA	0.134655	978.966	1.92963	2006	NA	NA	NA	NA	NA	NA	NA	NA	17.5563	2957.36	NA	0.155678	NA	NA	NA	NA	NA	NA
67614	2019_Fikas	2019	_Multivariate analysis reveals environmental and genetic determinants of element covariation in the maize grain ionome	NA	NA	NA	NA	Zea mays	NA	Clayton, North Carolina	USA	Field_Trial	NA	NA	NA	NA	518	518	Soil	NA	NA	NA	seed	NA	NA	NA	NA	0.127421	1061.31	1.57611	2006	NA	NA	NA	NA	NA	NA	NA	NA	25.0218	3109.15	NA	0.134354	NA	NA	NA	NA	NA	NA
67615	2019_Fikas	2019	_Multivariate analysis reveals environmental and genetic determinants of element covariation in the maize grain ionome	NA	NA	NA	NA	Zea mays	NA	Clayton, North Carolina	USA	Field_Trial	NA	NA	NA	NA	519	519	Soil	NA	NA	NA	seed	NA	NA	NA	NA	0.0424717	1103.11	1.28901	2006	NA	NA	NA	NA	NA	NA	NA	NA	19.3193	2932.62	NA	0.218437	NA	NA	NA	NA	NA	NA
67616	2019_Fikas	2019	_Multivariate analysis reveals environmental and genetic determinants of element covariation in the maize grain ionome	NA	NA	NA	NA	Zea mays	NA	Clayton, North Carolina	USA	Field_Trial	NA	NA	NA	NA	520	520	Soil	NA	NA	NA	seed	NA	NA	NA	NA	0.101289	1065.29	1.87201	2006	NA	NA	NA	NA	NA	NA	NA	NA	23.5841	2846.94	NA	0.113762	NA	NA	NA	NA	NA	NA
67617	2019_Fikas	2019	_Multivariate analysis reveals environmental and genetic determinants of element covariation in the maize grain ionome	NA	NA	NA	NA	Zea mays	NA	Clayton, North Carolina	USA	Field_Trial	NA	NA	NA	NA	521	521	Soil	NA	NA	NA	seed	NA	NA	NA	NA	0.130317	1152.25	0.994649	2006	NA	NA	NA	NA	NA	NA	NA	NA	20.8279	2973.54	NA	0.0567873	NA	NA	NA	NA	NA	NA
67618	2019_Fikas	2019	_Multivariate analysis reveals environmental and genetic determinants of element covariation in the maize grain ionome	NA	NA	NA	NA	Zea mays	NA	Clayton, North Carolina	USA	Field_Trial	NA	NA	NA	NA	522	522	Soil	NA	NA	NA	seed	NA	NA	NA	NA	0.0882839	966.117	1.17691	2006	NA	NA	NA	NA	NA	NA	NA	NA	21.7484	2374.94	NA	0.0715233	NA	NA	NA	NA	NA	NA
67619	2019_Fikas	2019	_Multivariate analysis reveals environmental and genetic determinants of element covariation in the maize grain ionome	NA	NA	NA	NA	Zea mays	NA	Clayton, North Carolina	USA	Field_Trial	NA	NA	NA	NA	523	523	Soil	NA	NA	NA	seed	NA	NA	NA	NA	0.124287	1145.95	1.64094	2006	NA	NA	NA	NA	NA	NA	NA	NA	22.0153	2685.18	NA	0.168501	NA	NA	NA	NA	NA	NA
67620	2019_Fikas	2019	_Multivariate analysis reveals environmental and genetic determinants of element covariation in the maize grain ionome	NA	NA	NA	NA	Zea mays	NA	Clayton, North Carolina	USA	Field_Trial	NA	NA	NA	NA	524	524	Soil	NA	NA	NA	seed	NA	NA	NA	NA	0.0917296	1026.87	2.10315	2006	NA	NA	NA	NA	NA	NA	NA	NA	19.5072	3007.27	NA	0.119418	NA	NA	NA	NA	NA	NA
67621	2019_Fikas	2019	_Multivariate analysis reveals environmental and genetic determinants of element covariation in the maize grain ionome	NA	NA	NA	NA	Zea mays	NA	Clayton, North Carolina	USA	Field_Trial	NA	NA	NA	NA	525	525	Soil	NA	NA	NA	seed	NA	NA	NA	NA	0.0920639	1100.18	1.73174	2006	NA	NA	NA	NA	NA	NA	NA	NA	20.9091	2998	NA	0.125956	NA	NA	NA	NA	NA	NA
67622	2019_Fikas	2019	_Multivariate analysis reveals environmental and genetic determinants of element covariation in the maize grain ionome	NA	NA	NA	NA	Zea mays	NA	Clayton, North Carolina	USA	Field_Trial	NA	NA	NA	NA	526	526	Soil	NA	NA	NA	seed	NA	NA	NA	NA	0.0724836	1018.92	1.11318	2006	NA	NA	NA	NA	NA	NA	NA	NA	22.9874	2987.99	NA	0.156378	NA	NA	NA	NA	NA	NA
67623	2019_Fikas	2019	_Multivariate analysis reveals environmental and genetic determinants of element covariation in the maize grain ionome	NA	NA	NA	NA	Zea mays	NA	Clayton, North Carolina	USA	Field_Trial	NA	NA	NA	NA	527	527	Soil	NA	NA	NA	seed	NA	NA	NA	NA	0.0503996	1170.65	2.54932	2006	NA	NA	NA	NA	NA	NA	NA	NA	24.8088	2916.98	NA	0.146964	NA	NA	NA	NA	NA	NA
67624	2019_Fikas	2019	_Multivariate analysis reveals environmental and genetic determinants of element covariation in the maize grain ionome	NA	NA	NA	NA	Zea mays	NA	Clayton, North Carolina	USA	Field_Trial	NA	NA	NA	NA	528	528	Soil	NA	NA	NA	seed	NA	NA	NA	NA	0.127742	957.726	1.07303	2006	NA	NA	NA	NA	NA	NA	NA	NA	18.8223	2591.97	NA	0.113572	NA	NA	NA	NA	NA	NA
67625	2019_Fikas	2019	_Multivariate analysis reveals environmental and genetic determinants of element covariation in the maize grain ionome	NA	NA	NA	NA	Zea mays	NA	Clayton, North Carolina	USA	Field_Trial	NA	NA	NA	NA	529	529	Soil	NA	NA	NA	seed	NA	NA	NA	NA	0.0777419	1326.46	1.58675	2006	NA	NA	NA	NA	NA	NA	NA	NA	32.2769	3107.43	NA	0.109698	NA	NA	NA	NA	NA	NA
67626	2019_Fikas	2019	_Multivariate analysis reveals environmental and genetic determinants of element covariation in the maize grain ionome	NA	NA	NA	NA	Zea mays	NA	Clayton, North Carolina	USA	Field_Trial	NA	NA	NA	NA	530	530	Soil	NA	NA	NA	seed	NA	NA	NA	NA	0.126921	1043.99	1.16303	2006	NA	NA	NA	NA	NA	NA	NA	NA	23.2551	2880.67	NA	0.100048	NA	NA	NA	NA	NA	NA
67627	2019_Fikas	2019	_Multivariate analysis reveals environmental and genetic determinants of element covariation in the maize grain ionome	NA	NA	NA	NA	Zea mays	NA	Clayton, North Carolina	USA	Field_Trial	NA	NA	NA	NA	531	531	Soil	NA	NA	NA	seed	NA	NA	NA	NA	0.101462	1102.65	1.70238	2006	NA	NA	NA	NA	NA	NA	NA	NA	22.0614	2922.17	NA	0.0836577	NA	NA	NA	NA	NA	NA
67628	2019_Fikas	2019	_Multivariate analysis reveals environmental and genetic determinants of element covariation in the maize grain ionome	NA	NA	NA	NA	Zea mays	NA	Clayton, North Carolina	USA	Field_Trial	NA	NA	NA	NA	532	532	Soil	NA	NA	NA	seed	NA	NA	NA	NA	0.121561	1037.67	0.721461	2006	NA	NA	NA	NA	NA	NA	NA	NA	17.7006	3165.99	NA	0.029115	NA	NA	NA	NA	NA	NA
67629	2019_Fikas	2019	_Multivariate analysis reveals environmental and genetic determinants of element covariation in the maize grain ionome	NA	NA	NA	NA	Zea mays	NA	Clayton, North Carolina	USA	Field_Trial	NA	NA	NA	NA	533	533	Soil	NA	NA	NA	seed	NA	NA	NA	NA	0.0434746	1123.92	0.98724	2006	NA	NA	NA	NA	NA	NA	NA	NA	24.3925	3323.33	NA	0.109103	NA	NA	NA	NA	NA	NA
67630	2019_Fikas	2019	_Multivariate analysis reveals environmental and genetic determinants of element covariation in the maize grain ionome	NA	NA	NA	NA	Zea mays	NA	Clayton, North Carolina	USA	Field_Trial	NA	NA	NA	NA	534	534	Soil	NA	NA	NA	seed	NA	NA	NA	NA	0.177061	1126.77	1.28337	2006	NA	NA	NA	NA	NA	NA	NA	NA	20.5885	3311.89	NA	0.140988	NA	NA	NA	NA	NA	NA
67631	2019_Fikas	2019	_Multivariate analysis reveals environmental and genetic determinants of element covariation in the maize grain ionome	NA	NA	NA	NA	Zea mays	NA	Clayton, North Carolina	USA	Field_Trial	NA	NA	NA	NA	535	535	Soil	NA	NA	NA	seed	NA	NA	NA	NA	0.143631	1128.1	1.81727	2006	NA	NA	NA	NA	NA	NA	NA	NA	21.8079	3056.98	NA	0.121978	NA	NA	NA	NA	NA	NA
67632	2019_Fikas	2019	_Multivariate analysis reveals environmental and genetic determinants of element covariation in the maize grain ionome	NA	NA	NA	NA	Zea mays	NA	Clayton, North Carolina	USA	Field_Trial	NA	NA	NA	NA	536	536	Soil	NA	NA	NA	seed	NA	NA	NA	NA	0.0407521	1087.11	0.6852	2006	NA	NA	NA	NA	NA	NA	NA	NA	14.4004	NA	NA	0.044719	NA	NA	NA	NA	NA	NA
67633	2019_Fikas	2019	_Multivariate analysis reveals environmental and genetic determinants of element covariation in the maize grain ionome	NA	NA	NA	NA	Zea mays	NA	Clayton, North Carolina	USA	Field_Trial	NA	NA	NA	NA	537	537	Soil	NA	NA	NA	seed	NA	NA	NA	NA	0.0864802	1108.66	1.54579	2006	NA	NA	NA	NA	NA	NA	NA	NA	24.3127	3044.7	NA	0.0633883	NA	NA	NA	NA	NA	NA
67634	2019_Fikas	2019	_Multivariate analysis reveals environmental and genetic determinants of element covariation in the maize grain ionome	NA	NA	NA	NA	Zea mays	NA	Clayton, North Carolina	USA	Field_Trial	NA	NA	NA	NA	538	538	Soil	NA	NA	NA	seed	NA	NA	NA	NA	0.0907728	1226.51	1.68626	2006	NA	NA	NA	NA	NA	NA	NA	NA	23.4148	3037.36	NA	0.0858239	NA	NA	NA	NA	NA	NA
67635	2019_Fikas	2019	_Multivariate analysis reveals environmental and genetic determinants of element covariation in the maize grain ionome	NA	NA	NA	NA	Zea mays	NA	Clayton, North Carolina	USA	Field_Trial	NA	NA	NA	NA	539	539	Soil	NA	NA	NA	seed	NA	NA	NA	NA	0.0792891	1099.27	1.63956	2006	NA	NA	NA	NA	NA	NA	NA	NA	18.3871	2274.17	NA	0.10371	NA	NA	NA	NA	NA	NA
67636	2019_Fikas	2019	_Multivariate analysis reveals environmental and genetic determinants of element covariation in the maize grain ionome	NA	NA	NA	NA	Zea mays	NA	Clayton, North Carolina	USA	Field_Trial	NA	NA	NA	NA	540	540	Soil	NA	NA	NA	seed	NA	NA	NA	NA	0.0863147	1077.49	0.898739	2006	NA	NA	NA	NA	NA	NA	NA	NA	21.5609	3039.91	NA	0.0575338	NA	NA	NA	NA	NA	NA
67637	2019_Fikas	2019	_Multivariate analysis reveals environmental and genetic determinants of element covariation in the maize grain ionome	NA	NA	NA	NA	Zea mays	NA	Clayton, North Carolina	USA	Field_Trial	NA	NA	NA	NA	541	541	Soil	NA	NA	NA	seed	NA	NA	NA	NA	0.139746	1054.15	1.43936	2006	NA	NA	NA	NA	NA	NA	NA	NA	21.8125	3003.19	NA	0.0611628	NA	NA	NA	NA	NA	NA
67638	2019_Fikas	2019	_Multivariate analysis reveals environmental and genetic determinants of element covariation in the maize grain ionome	NA	NA	NA	NA	Zea mays	NA	Clayton, North Carolina	USA	Field_Trial	NA	NA	NA	NA	542	542	Soil	NA	NA	NA	seed	NA	NA	NA	NA	0.114125	1210.9	1.79414	2006	NA	NA	NA	NA	NA	NA	NA	NA	28.5886	3000.57	NA	0.166792	NA	NA	NA	NA	NA	NA
67639	2019_Fikas	2019	_Multivariate analysis reveals environmental and genetic determinants of element covariation in the maize grain ionome	NA	NA	NA	NA	Zea mays	NA	Clayton, North Carolina	USA	Field_Trial	NA	NA	NA	NA	543	543	Soil	NA	NA	NA	seed	NA	NA	NA	NA	0.114694	1013.8	1.61134	2006	NA	NA	NA	NA	NA	NA	NA	NA	31.8239	2970.95	NA	0.103039	NA	NA	NA	NA	NA	NA
67640	2019_Fikas	2019	_Multivariate analysis reveals environmental and genetic determinants of element covariation in the maize grain ionome	NA	NA	NA	NA	Zea mays	NA	Clayton, North Carolina	USA	Field_Trial	NA	NA	NA	NA	544	544	Soil	NA	NA	NA	seed	NA	NA	NA	NA	0.115822	1229.21	2.3584	2006	NA	NA	NA	NA	NA	NA	NA	NA	NA	3133.47	NA	0.0588561	NA	NA	NA	NA	NA	NA
67641	2019_Fikas	2019	_Multivariate analysis reveals environmental and genetic determinants of element covariation in the maize grain ionome	NA	NA	NA	NA	Zea mays	NA	Clayton, North Carolina	USA	Field_Trial	NA	NA	NA	NA	545	545	Soil	NA	NA	NA	seed	NA	NA	NA	NA	0.0881983	1050.69	1.3282	2006	NA	NA	NA	NA	NA	NA	NA	NA	24.3868	2968.46	NA	0.143452	NA	NA	NA	NA	NA	NA
67642	2019_Fikas	2019	_Multivariate analysis reveals environmental and genetic determinants of element covariation in the maize grain ionome	NA	NA	NA	NA	Zea mays	NA	Clayton, North Carolina	USA	Field_Trial	NA	NA	NA	NA	546	546	Soil	NA	NA	NA	seed	NA	NA	NA	NA	0.155495	1141.37	1.51138	2006	NA	NA	NA	NA	NA	NA	NA	NA	20.3158	2911.91	NA	0.0792324	NA	NA	NA	NA	NA	NA
67643	2019_Fikas	2019	_Multivariate analysis reveals environmental and genetic determinants of element covariation in the maize grain ionome	NA	NA	NA	NA	Zea mays	NA	Clayton, North Carolina	USA	Field_Trial	NA	NA	NA	NA	547	547	Soil	NA	NA	NA	seed	NA	NA	NA	NA	0.101813	1031.68	1.57144	2006	NA	NA	NA	NA	NA	NA	NA	NA	21.2699	2746.52	NA	0.138683	NA	NA	NA	NA	NA	NA
67644	2019_Fikas	2019	_Multivariate analysis reveals environmental and genetic determinants of element covariation in the maize grain ionome	NA	NA	NA	NA	Zea mays	NA	Clayton, North Carolina	USA	Field_Trial	NA	NA	NA	NA	548	548	Soil	NA	NA	NA	seed	NA	NA	NA	NA	0.0886814	1105.8	2.05078	2006	NA	NA	NA	NA	NA	NA	NA	NA	23.7219	2892.66	NA	0.0479453	NA	NA	NA	NA	NA	NA
67645	2019_Fikas	2019	_Multivariate analysis reveals environmental and genetic determinants of element covariation in the maize grain ionome	NA	NA	NA	NA	Zea mays	NA	Clayton, North Carolina	USA	Field_Trial	NA	NA	NA	NA	549	549	Soil	NA	NA	NA	seed	NA	NA	NA	NA	0.0558487	1233.18	2.64198	2006	NA	NA	NA	NA	NA	NA	NA	NA	21.883	3139.26	NA	0.0648731	NA	NA	NA	NA	NA	NA
67646	2019_Fikas	2019	_Multivariate analysis reveals environmental and genetic determinants of element covariation in the maize grain ionome	NA	NA	NA	NA	Zea mays	NA	Clayton, North Carolina	USA	Field_Trial	NA	NA	NA	NA	550	550	Soil	NA	NA	NA	seed	NA	NA	NA	NA	0.082877	1051.57	1.27902	2006	NA	NA	NA	NA	NA	NA	NA	NA	24.5531	3276.3	NA	0.167397	NA	NA	NA	NA	NA	NA
67647	2019_Fikas	2019	_Multivariate analysis reveals environmental and genetic determinants of element covariation in the maize grain ionome	NA	NA	NA	NA	Zea mays	NA	Clayton, North Carolina	USA	Field_Trial	NA	NA	NA	NA	551	551	Soil	NA	NA	NA	seed	NA	NA	NA	NA	0.151225	1055.67	2.05049	2006	NA	NA	NA	NA	NA	NA	NA	NA	19.9348	3039.89	NA	0.0621423	NA	NA	NA	NA	NA	NA
67648	2019_Fikas	2019	_Multivariate analysis reveals environmental and genetic determinants of element covariation in the maize grain ionome	NA	NA	NA	NA	Zea mays	NA	Clayton, North Carolina	USA	Field_Trial	NA	NA	NA	NA	552	552	Soil	NA	NA	NA	seed	NA	NA	NA	NA	0.177631	969.995	1.12684	2006	NA	NA	NA	NA	NA	NA	NA	NA	17.7924	3166.07	NA	0.0559272	NA	NA	NA	NA	NA	NA
67649	2019_Fikas	2019	_Multivariate analysis reveals environmental and genetic determinants of element covariation in the maize grain ionome	NA	NA	NA	NA	Zea mays	NA	Clayton, North Carolina	USA	Field_Trial	NA	NA	NA	NA	553	553	Soil	NA	NA	NA	seed	NA	NA	NA	NA	0.106348	1112.3	1.24354	2006	NA	NA	NA	NA	NA	NA	NA	NA	24.35	2926.98	NA	0.13696	NA	NA	NA	NA	NA	NA
67650	2019_Fikas	2019	_Multivariate analysis reveals environmental and genetic determinants of element covariation in the maize grain ionome	NA	NA	NA	NA	Zea mays	NA	Clayton, North Carolina	USA	Field_Trial	NA	NA	NA	NA	554	554	Soil	NA	NA	NA	seed	NA	NA	NA	NA	0.0427192	1051.75	1.0626	2006	NA	NA	NA	NA	NA	NA	NA	NA	25.7907	2981.23	NA	0.167504	NA	NA	NA	NA	NA	NA
67651	2019_Fikas	2019	_Multivariate analysis reveals environmental and genetic determinants of element covariation in the maize grain ionome	NA	NA	NA	NA	Zea mays	NA	Clayton, North Carolina	USA	Field_Trial	NA	NA	NA	NA	555	555	Soil	NA	NA	NA	seed	NA	NA	NA	NA	0.179186	1205.57	1.68763	2006	NA	NA	NA	NA	NA	NA	NA	NA	18.9713	3290.64	NA	0.121031	NA	NA	NA	NA	NA	NA
67652	2019_Fikas	2019	_Multivariate analysis reveals environmental and genetic determinants of element covariation in the maize grain ionome	NA	NA	NA	NA	Zea mays	NA	Clayton, North Carolina	USA	Field_Trial	NA	NA	NA	NA	556	556	Soil	NA	NA	NA	seed	NA	NA	NA	NA	0.127653	1194.93	1.09498	2006	NA	NA	NA	NA	NA	NA	NA	NA	18.3397	2969.82	NA	0.08617	NA	NA	NA	NA	NA	NA
67653	2019_Fikas	2019	_Multivariate analysis reveals environmental and genetic determinants of element covariation in the maize grain ionome	NA	NA	NA	NA	Zea mays	NA	Clayton, North Carolina	USA	Field_Trial	NA	NA	NA	NA	557	557	Soil	NA	NA	NA	seed	NA	NA	NA	NA	0.174532	1374.03	1.59388	2006	NA	NA	NA	NA	NA	NA	NA	NA	29.821	3696.22	NA	0.0430921	NA	NA	NA	NA	NA	NA
67654	2019_Fikas	2019	_Multivariate analysis reveals environmental and genetic determinants of element covariation in the maize grain ionome	NA	NA	NA	NA	Zea mays	NA	Clayton, North Carolina	USA	Field_Trial	NA	NA	NA	NA	558	558	Soil	NA	NA	NA	seed	NA	NA	NA	NA	0.0905077	993.707	1.34171	2006	NA	NA	NA	NA	NA	NA	NA	NA	22.4107	2949.56	NA	0.0606637	NA	NA	NA	NA	NA	NA
67655	2019_Fikas	2019	_Multivariate analysis reveals environmental and genetic determinants of element covariation in the maize grain ionome	NA	NA	NA	NA	Zea mays	NA	Clayton, North Carolina	USA	Field_Trial	NA	NA	NA	NA	559	559	Soil	NA	NA	NA	seed	NA	NA	NA	NA	0.0822684	1341.95	1.83782	2006	NA	NA	NA	NA	NA	NA	NA	NA	23.9739	3471.44	NA	0.0572438	NA	NA	NA	NA	NA	NA
67656	2019_Fikas	2019	_Multivariate analysis reveals environmental and genetic determinants of element covariation in the maize grain ionome	NA	NA	NA	NA	Zea mays	NA	Clayton, North Carolina	USA	Field_Trial	NA	NA	NA	NA	560	560	Soil	NA	NA	NA	seed	NA	NA	NA	NA	0.0814675	1187.56	1.4274	2006	NA	NA	NA	NA	NA	NA	NA	NA	21.973	3145.67	NA	0.18887	NA	NA	NA	NA	NA	NA
67657	2019_Fikas	2019	_Multivariate analysis reveals environmental and genetic determinants of element covariation in the maize grain ionome	NA	NA	NA	NA	Zea mays	NA	Clayton, North Carolina	USA	Field_Trial	NA	NA	NA	NA	561	561	Soil	NA	NA	NA	seed	NA	NA	NA	NA	0.166329	1041.77	1.43849	2006	NA	NA	NA	NA	NA	NA	NA	NA	20.6453	3048.77	NA	0.147504	NA	NA	NA	NA	NA	NA
67658	2019_Fikas	2019	_Multivariate analysis reveals environmental and genetic determinants of element covariation in the maize grain ionome	NA	NA	NA	NA	Zea mays	NA	Clayton, North Carolina	USA	Field_Trial	NA	NA	NA	NA	562	562	Soil	NA	NA	NA	seed	NA	NA	NA	NA	0.117321	1265.63	1.15879	2006	NA	NA	NA	NA	NA	NA	NA	NA	24.1452	3293.77	NA	0.129693	NA	NA	NA	NA	NA	NA
67659	2019_Fikas	2019	_Multivariate analysis reveals environmental and genetic determinants of element covariation in the maize grain ionome	NA	NA	NA	NA	Zea mays	NA	Clayton, North Carolina	USA	Field_Trial	NA	NA	NA	NA	563	563	Soil	NA	NA	NA	seed	NA	NA	NA	NA	0.0606932	1193.24	1.85654	2006	NA	NA	NA	NA	NA	NA	NA	NA	26.1507	3097.77	NA	0.0916886	NA	NA	NA	NA	NA	NA
67660	2019_Fikas	2019	_Multivariate analysis reveals environmental and genetic determinants of element covariation in the maize grain ionome	NA	NA	NA	NA	Zea mays	NA	Clayton, North Carolina	USA	Field_Trial	NA	NA	NA	NA	564	564	Soil	NA	NA	NA	seed	NA	NA	NA	NA	0.209751	1399.24	1.57422	2006	NA	NA	NA	NA	NA	NA	NA	NA	22.6913	2337.29	NA	0.167839	NA	NA	NA	NA	NA	NA
67661	2019_Fikas	2019	_Multivariate analysis reveals environmental and genetic determinants of element covariation in the maize grain ionome	NA	NA	NA	NA	Zea mays	NA	Clayton, North Carolina	USA	Field_Trial	NA	NA	NA	NA	565	565	Soil	NA	NA	NA	seed	NA	NA	NA	NA	0.153419	1173.22	1.86482	2006	NA	NA	NA	NA	NA	NA	NA	NA	29.867	3425.43	NA	0.0914528	NA	NA	NA	NA	NA	NA
67662	2019_Fikas	2019	_Multivariate analysis reveals environmental and genetic determinants of element covariation in the maize grain ionome	NA	NA	NA	NA	Zea mays	NA	Clayton, North Carolina	USA	Field_Trial	NA	NA	NA	NA	566	566	Soil	NA	NA	NA	seed	NA	NA	NA	NA	0.134614	1372.98	1.79141	2006	NA	NA	NA	NA	NA	NA	NA	NA	25.2957	3778.03	NA	0.079553	NA	NA	NA	NA	NA	NA
67663	2019_Fikas	2019	_Multivariate analysis reveals environmental and genetic determinants of element covariation in the maize grain ionome	NA	NA	NA	NA	Zea mays	NA	Clayton, North Carolina	USA	Field_Trial	NA	NA	NA	NA	567	567	Soil	NA	NA	NA	seed	NA	NA	NA	NA	0.0385182	1218.59	1.74529	2006	NA	NA	NA	NA	NA	NA	NA	NA	23.1914	2933.9	NA	0.170372	NA	NA	NA	NA	NA	NA
67664	2019_Fikas	2019	_Multivariate analysis reveals environmental and genetic determinants of element covariation in the maize grain ionome	NA	NA	NA	NA	Zea mays	NA	Clayton, North Carolina	USA	Field_Trial	NA	NA	NA	NA	568	568	Soil	NA	NA	NA	seed	NA	NA	NA	NA	0.0611327	979.446	1.53212	2006	NA	NA	NA	NA	NA	NA	NA	NA	28.5845	3025.16	NA	0.173062	NA	NA	NA	NA	NA	NA
67665	2019_Fikas	2019	_Multivariate analysis reveals environmental and genetic determinants of element covariation in the maize grain ionome	NA	NA	NA	NA	Zea mays	NA	Clayton, North Carolina	USA	Field_Trial	NA	NA	NA	NA	569	569	Soil	NA	NA	NA	seed	NA	NA	NA	NA	0.085204	945.969	1.18457	2006	NA	NA	NA	NA	NA	NA	NA	NA	18.3143	3125.67	NA	0.0935059	NA	NA	NA	NA	NA	NA
67666	2019_Fikas	2019	_Multivariate analysis reveals environmental and genetic determinants of element covariation in the maize grain ionome	NA	NA	NA	NA	Zea mays	NA	Clayton, North Carolina	USA	Field_Trial	NA	NA	NA	NA	570	570	Soil	NA	NA	NA	seed	NA	NA	NA	NA	0.0888032	944.9	1.96822	2006	NA	NA	NA	NA	NA	NA	NA	NA	26.7029	3439.83	NA	0.183012	NA	NA	NA	NA	NA	NA
67667	2019_Fikas	2019	_Multivariate analysis reveals environmental and genetic determinants of element covariation in the maize grain ionome	NA	NA	NA	NA	Zea mays	NA	Clayton, North Carolina	USA	Field_Trial	NA	NA	NA	NA	571	571	Soil	NA	NA	NA	seed	NA	NA	NA	NA	0.0698375	1289.32	2.18645	2006	NA	NA	NA	NA	NA	NA	NA	NA	24.7791	2961.81	NA	0.105407	NA	NA	NA	NA	NA	NA
67668	2019_Fikas	2019	_Multivariate analysis reveals environmental and genetic determinants of element covariation in the maize grain ionome	NA	NA	NA	NA	Zea mays	NA	Clayton, North Carolina	USA	Field_Trial	NA	NA	NA	NA	572	572	Soil	NA	NA	NA	seed	NA	NA	NA	NA	0.102945	1089.99	1.30961	2006	NA	NA	NA	NA	NA	NA	NA	NA	19.9513	3172.25	NA	0.0699003	NA	NA	NA	NA	NA	NA
67669	2019_Fikas	2019	_Multivariate analysis reveals environmental and genetic determinants of element covariation in the maize grain ionome	NA	NA	NA	NA	Zea mays	NA	Clayton, North Carolina	USA	Field_Trial	NA	NA	NA	NA	573	573	Soil	NA	NA	NA	seed	NA	NA	NA	NA	0.0880934	1053.9	1.83842	2006	NA	NA	NA	NA	NA	NA	NA	NA	23.2207	2827.32	NA	0.156392	NA	NA	NA	NA	NA	NA
67670	2019_Fikas	2019	_Multivariate analysis reveals environmental and genetic determinants of element covariation in the maize grain ionome	NA	NA	NA	NA	Zea mays	NA	Clayton, North Carolina	USA	Field_Trial	NA	NA	NA	NA	574	574	Soil	NA	NA	NA	seed	NA	NA	NA	NA	0.0614986	1107.49	0.804573	2006	NA	NA	NA	NA	NA	NA	NA	NA	18.2849	3354.29	NA	0.051151	NA	NA	NA	NA	NA	NA
67671	2019_Fikas	2019	_Multivariate analysis reveals environmental and genetic determinants of element covariation in the maize grain ionome	NA	NA	NA	NA	Zea mays	NA	Clayton, North Carolina	USA	Field_Trial	NA	NA	NA	NA	575	575	Soil	NA	NA	NA	seed	NA	NA	NA	NA	0.0764532	1104.41	1.66035	2006	NA	NA	NA	NA	NA	NA	NA	NA	23.7683	3104.27	NA	0.186851	NA	NA	NA	NA	NA	NA
67672	2019_Fikas	2019	_Multivariate analysis reveals environmental and genetic determinants of element covariation in the maize grain ionome	NA	NA	NA	NA	Zea mays	NA	Clayton, North Carolina	USA	Field_Trial	NA	NA	NA	NA	576	576	Soil	NA	NA	NA	seed	NA	NA	NA	NA	0.0882285	1195.01	1.77331	2006	NA	NA	NA	NA	NA	NA	NA	NA	20.8226	3006.25	NA	0.0998307	NA	NA	NA	NA	NA	NA
67673	2019_Fikas	2019	_Multivariate analysis reveals environmental and genetic determinants of element covariation in the maize grain ionome	NA	NA	NA	NA	Zea mays	NA	Clayton, North Carolina	USA	Field_Trial	NA	NA	NA	NA	577	577	Soil	NA	NA	NA	seed	NA	NA	NA	NA	0.0485926	1131.44	1.69428	2006	NA	NA	NA	NA	NA	NA	NA	NA	21.9385	3092.37	NA	0.150455	NA	NA	NA	NA	NA	NA
67674	2019_Fikas	2019	_Multivariate analysis reveals environmental and genetic determinants of element covariation in the maize grain ionome	NA	NA	NA	NA	Zea mays	NA	Clayton, North Carolina	USA	Field_Trial	NA	NA	NA	NA	578	578	Soil	NA	NA	NA	seed	NA	NA	NA	NA	0.0442417	1231.02	1.97218	2006	NA	NA	NA	NA	NA	NA	NA	NA	27.6674	3183.3	NA	0.147889	NA	NA	NA	NA	NA	NA
67675	2019_Fikas	2019	_Multivariate analysis reveals environmental and genetic determinants of element covariation in the maize grain ionome	NA	NA	NA	NA	Zea mays	NA	Clayton, North Carolina	USA	Field_Trial	NA	NA	NA	NA	579	579	Soil	NA	NA	NA	seed	NA	NA	NA	NA	0.075427	1330.22	1.81477	2006	NA	NA	NA	NA	NA	NA	NA	NA	24.6008	3247.55	NA	0.0828096	NA	NA	NA	NA	NA	NA
67676	2019_Fikas	2019	_Multivariate analysis reveals environmental and genetic determinants of element covariation in the maize grain ionome	NA	NA	NA	NA	Zea mays	NA	Clayton, North Carolina	USA	Field_Trial	NA	NA	NA	NA	580	580	Soil	NA	NA	NA	seed	NA	NA	NA	NA	0.0521077	1113.81	1.36147	2006	NA	NA	NA	NA	NA	NA	NA	NA	21.7444	3014.55	NA	0.0479299	NA	NA	NA	NA	NA	NA
67677	2019_Fikas	2019	_Multivariate analysis reveals environmental and genetic determinants of element covariation in the maize grain ionome	NA	NA	NA	NA	Zea mays	NA	Clayton, North Carolina	USA	Field_Trial	NA	NA	NA	NA	581	581	Soil	NA	NA	NA	seed	NA	NA	NA	NA	0.132788	1150.24	1.66281	2006	NA	NA	NA	NA	NA	NA	NA	NA	22.4016	2962.29	NA	0.097115	NA	NA	NA	NA	NA	NA
67678	2019_Fikas	2019	_Multivariate analysis reveals environmental and genetic determinants of element covariation in the maize grain ionome	NA	NA	NA	NA	Zea mays	NA	Clayton, North Carolina	USA	Field_Trial	NA	NA	NA	NA	582	582	Soil	NA	NA	NA	seed	NA	NA	NA	NA	0.0734013	1161.99	1.78722	2006	NA	NA	NA	NA	NA	NA	NA	NA	25.3739	2784.79	NA	0.136535	NA	NA	NA	NA	NA	NA
67679	2019_Fikas	2019	_Multivariate analysis reveals environmental and genetic determinants of element covariation in the maize grain ionome	NA	NA	NA	NA	Zea mays	NA	Clayton, North Carolina	USA	Field_Trial	NA	NA	NA	NA	583	583	Soil	NA	NA	NA	seed	NA	NA	NA	NA	0.0564919	988.833	1.10656	2006	NA	NA	NA	NA	NA	NA	NA	NA	22.2657	2743.03	NA	0.129038	NA	NA	NA	NA	NA	NA
67680	2019_Fikas	2019	_Multivariate analysis reveals environmental and genetic determinants of element covariation in the maize grain ionome	NA	NA	NA	NA	Zea mays	NA	Clayton, North Carolina	USA	Field_Trial	NA	NA	NA	NA	584	584	Soil	NA	NA	NA	seed	NA	NA	NA	NA	0.0776348	1133.49	0.930001	2006	NA	NA	NA	NA	NA	NA	NA	NA	31.3346	2974.32	NA	0.217571	NA	NA	NA	NA	NA	NA
67681	2019_Fikas	2019	_Multivariate analysis reveals environmental and genetic determinants of element covariation in the maize grain ionome	NA	NA	NA	NA	Zea mays	NA	Clayton, North Carolina	USA	Field_Trial	NA	NA	NA	NA	585	585	Soil	NA	NA	NA	seed	NA	NA	NA	NA	0.126156	1260.94	1.52831	2006	NA	NA	NA	NA	NA	NA	NA	NA	24.7788	3839.28	NA	0.0532604	NA	NA	NA	NA	NA	NA
67682	2019_Fikas	2019	_Multivariate analysis reveals environmental and genetic determinants of element covariation in the maize grain ionome	NA	NA	NA	NA	Zea mays	NA	Clayton, North Carolina	USA	Field_Trial	NA	NA	NA	NA	586	586	Soil	NA	NA	NA	seed	NA	NA	NA	NA	0.211076	1325.43	1.30523	2006	NA	NA	NA	NA	NA	NA	NA	NA	24.2121	3541.8	NA	0.184179	NA	NA	NA	NA	NA	NA
67683	2019_Fikas	2019	_Multivariate analysis reveals environmental and genetic determinants of element covariation in the maize grain ionome	NA	NA	NA	NA	Zea mays	NA	Clayton, North Carolina	USA	Field_Trial	NA	NA	NA	NA	587	587	Soil	NA	NA	NA	seed	NA	NA	NA	NA	0.0731104	1060.6	1.63792	2006	NA	NA	NA	NA	NA	NA	NA	NA	24.6941	2845.99	NA	0.197196	NA	NA	NA	NA	NA	NA
67684	2019_Fikas	2019	_Multivariate analysis reveals environmental and genetic determinants of element covariation in the maize grain ionome	NA	NA	NA	NA	Zea mays	NA	Clayton, North Carolina	USA	Field_Trial	NA	NA	NA	NA	588	588	Soil	NA	NA	NA	seed	NA	NA	NA	NA	0.0587367	1243.79	2.13227	2006	NA	NA	NA	NA	NA	NA	NA	NA	27.4676	3251.89	NA	0.112918	NA	NA	NA	NA	NA	NA
67685	2019_Fikas	2019	_Multivariate analysis reveals environmental and genetic determinants of element covariation in the maize grain ionome	NA	NA	NA	NA	Zea mays	NA	Clayton, North Carolina	USA	Field_Trial	NA	NA	NA	NA	589	589	Soil	NA	NA	NA	seed	NA	NA	NA	NA	0.139679	1318.6	1.89829	2006	NA	NA	NA	NA	NA	NA	NA	NA	27.9591	3617.4	NA	0.0630109	NA	NA	NA	NA	NA	NA
67686	2019_Fikas	2019	_Multivariate analysis reveals environmental and genetic determinants of element covariation in the maize grain ionome	NA	NA	NA	NA	Zea mays	NA	Clayton, North Carolina	USA	Field_Trial	NA	NA	NA	NA	590	590	Soil	NA	NA	NA	seed	NA	NA	NA	NA	0.136733	1091.91	1.77495	2006	NA	NA	NA	NA	NA	NA	NA	NA	19.3665	3328.1	NA	0.0838062	NA	NA	NA	NA	NA	NA
67687	2019_Fikas	2019	_Multivariate analysis reveals environmental and genetic determinants of element covariation in the maize grain ionome	NA	NA	NA	NA	Zea mays	NA	Clayton, North Carolina	USA	Field_Trial	NA	NA	NA	NA	591	591	Soil	NA	NA	NA	seed	NA	NA	NA	NA	0.111698	1252.64	2.55994	2006	NA	NA	NA	NA	NA	NA	NA	NA	21.6936	3146.82	NA	0.114604	NA	NA	NA	NA	NA	NA
67688	2019_Fikas	2019	_Multivariate analysis reveals environmental and genetic determinants of element covariation in the maize grain ionome	NA	NA	NA	NA	Zea mays	NA	Clayton, North Carolina	USA	Field_Trial	NA	NA	NA	NA	592	592	Soil	NA	NA	NA	seed	NA	NA	NA	NA	0.14289	1170.43	2.22771	2006	NA	NA	NA	NA	NA	NA	NA	NA	18.4007	2805.82	NA	0.0704857	NA	NA	NA	NA	NA	NA
67689	2019_Fikas	2019	_Multivariate analysis reveals environmental and genetic determinants of element covariation in the maize grain ionome	NA	NA	NA	NA	Zea mays	NA	Clayton, North Carolina	USA	Field_Trial	NA	NA	NA	NA	593	593	Soil	NA	NA	NA	seed	NA	NA	NA	NA	0.118439	1111.13	1.49599	2006	NA	NA	NA	NA	NA	NA	NA	NA	19.6598	2687.35	NA	0.0620526	NA	NA	NA	NA	NA	NA
67690	2019_Fikas	2019	_Multivariate analysis reveals environmental and genetic determinants of element covariation in the maize grain ionome	NA	NA	NA	NA	Zea mays	NA	Clayton, North Carolina	USA	Field_Trial	NA	NA	NA	NA	594	594	Soil	NA	NA	NA	seed	NA	NA	NA	NA	0.165654	1321.2	1.28607	2006	NA	NA	NA	NA	NA	NA	NA	NA	21.9718	3028.28	NA	0.2008	NA	NA	NA	NA	NA	NA
67691	2019_Fikas	2019	_Multivariate analysis reveals environmental and genetic determinants of element covariation in the maize grain ionome	NA	NA	NA	NA	Zea mays	NA	Clayton, North Carolina	USA	Field_Trial	NA	NA	NA	NA	595	595	Soil	NA	NA	NA	seed	NA	NA	NA	NA	0.0838848	907.018	1.12119	2006	NA	NA	NA	NA	NA	NA	NA	NA	18.9685	3158.8	NA	0.155674	NA	NA	NA	NA	NA	NA
67692	2019_Fikas	2019	_Multivariate analysis reveals environmental and genetic determinants of element covariation in the maize grain ionome	NA	NA	NA	NA	Zea mays	NA	Clayton, North Carolina	USA	Field_Trial	NA	NA	NA	NA	596	596	Soil	NA	NA	NA	seed	NA	NA	NA	NA	0.0570735	1004.81	1.47248	2006	NA	NA	NA	NA	NA	NA	NA	NA	23.6268	3141.31	NA	0.0681154	NA	NA	NA	NA	NA	NA
67693	2019_Fikas	2019	_Multivariate analysis reveals environmental and genetic determinants of element covariation in the maize grain ionome	NA	NA	NA	NA	Zea mays	NA	Clayton, North Carolina	USA	Field_Trial	NA	NA	NA	NA	597	597	Soil	NA	NA	NA	seed	NA	NA	NA	NA	0.148811	1223.2	2.14011	2006	NA	NA	NA	NA	NA	NA	NA	NA	28.3685	3194.96	NA	0.0575881	NA	NA	NA	NA	NA	NA
67694	2019_Fikas	2019	_Multivariate analysis reveals environmental and genetic determinants of element covariation in the maize grain ionome	NA	NA	NA	NA	Zea mays	NA	Clayton, North Carolina	USA	Field_Trial	NA	NA	NA	NA	598	598	Soil	NA	NA	NA	seed	NA	NA	NA	NA	0.148855	1055.29	1.38494	2006	NA	NA	NA	NA	NA	NA	NA	NA	18.8835	2882.3	NA	0.0670995	NA	NA	NA	NA	NA	NA
67695	2019_Fikas	2019	_Multivariate analysis reveals environmental and genetic determinants of element covariation in the maize grain ionome	NA	NA	NA	NA	Zea mays	NA	Clayton, North Carolina	USA	Field_Trial	NA	NA	NA	NA	599	599	Soil	NA	NA	NA	seed	NA	NA	NA	NA	0.105798	1130.04	1.25768	2006	NA	NA	NA	NA	NA	NA	NA	NA	17.7861	2809.32	NA	0.0527229	NA	NA	NA	NA	NA	NA
67696	2019_Fikas	2019	_Multivariate analysis reveals environmental and genetic determinants of element covariation in the maize grain ionome	NA	NA	NA	NA	Zea mays	NA	Clayton, North Carolina	USA	Field_Trial	NA	NA	NA	NA	600	600	Soil	NA	NA	NA	seed	NA	NA	NA	NA	0.0490359	1177.7	1.41681	2006	NA	NA	NA	NA	NA	NA	NA	NA	21.0937	2984.11	NA	0.0663955	NA	NA	NA	NA	NA	NA
67697	2019_Fikas	2019	_Multivariate analysis reveals environmental and genetic determinants of element covariation in the maize grain ionome	NA	NA	NA	NA	Zea mays	NA	Clayton, North Carolina	USA	Field_Trial	NA	NA	NA	NA	601	601	Soil	NA	NA	NA	seed	NA	NA	NA	NA	0.144486	1109.74	1.89209	2006	NA	NA	NA	NA	NA	NA	NA	NA	23.5551	2900.33	NA	0.130032	NA	NA	NA	NA	NA	NA
67698	2019_Fikas	2019	_Multivariate analysis reveals environmental and genetic determinants of element covariation in the maize grain ionome	NA	NA	NA	NA	Zea mays	NA	Clayton, North Carolina	USA	Field_Trial	NA	NA	NA	NA	602	602	Soil	NA	NA	NA	seed	NA	NA	NA	NA	0.0304926	1144.78	1.58984	2006	NA	NA	NA	NA	NA	NA	NA	NA	23.3073	2848.99	NA	0.142151	NA	NA	NA	NA	NA	NA
67699	2019_Fikas	2019	_Multivariate analysis reveals environmental and genetic determinants of element covariation in the maize grain ionome	NA	NA	NA	NA	Zea mays	NA	Clayton, North Carolina	USA	Field_Trial	NA	NA	NA	NA	603	603	Soil	NA	NA	NA	seed	NA	NA	NA	NA	0.143939	1029.49	1.72021	2006	NA	NA	NA	NA	NA	NA	NA	NA	22.1284	2986.01	NA	0.0708638	NA	NA	NA	NA	NA	NA
67700	2019_Fikas	2019	_Multivariate analysis reveals environmental and genetic determinants of element covariation in the maize grain ionome	NA	NA	NA	NA	Zea mays	NA	Clayton, North Carolina	USA	Field_Trial	NA	NA	NA	NA	604	604	Soil	NA	NA	NA	seed	NA	NA	NA	NA	0.0654961	1011.37	1.80613	2006	NA	NA	NA	NA	NA	NA	NA	NA	22.0769	2610.72	NA	0.142824	NA	NA	NA	NA	NA	NA
67701	2019_Fikas	2019	_Multivariate analysis reveals environmental and genetic determinants of element covariation in the maize grain ionome	NA	NA	NA	NA	Zea mays	NA	Clayton, North Carolina	USA	Field_Trial	NA	NA	NA	NA	605	605	Soil	NA	NA	NA	seed	NA	NA	NA	NA	0.0759432	981.577	1.28342	2006	NA	NA	NA	NA	NA	NA	NA	NA	18.5654	2686.96	NA	0.0715063	NA	NA	NA	NA	NA	NA
67702	2019_Fikas	2019	_Multivariate analysis reveals environmental and genetic determinants of element covariation in the maize grain ionome	NA	NA	NA	NA	Zea mays	NA	Clayton, North Carolina	USA	Field_Trial	NA	NA	NA	NA	606	606	Soil	NA	NA	NA	seed	NA	NA	NA	NA	0.143155	1296.08	1.32078	2006	NA	NA	NA	NA	NA	NA	NA	NA	15.9234	2570.55	NA	0.0432085	NA	NA	NA	NA	NA	NA
67703	2019_Fikas	2019	_Multivariate analysis reveals environmental and genetic determinants of element covariation in the maize grain ionome	NA	NA	NA	NA	Zea mays	NA	Clayton, North Carolina	USA	Field_Trial	NA	NA	NA	NA	607	607	Soil	NA	NA	NA	seed	NA	NA	NA	NA	0.174974	1107.05	1.52604	2006	NA	NA	NA	NA	NA	NA	NA	NA	23.6528	2979.67	NA	0.0787755	NA	NA	NA	NA	NA	NA
67704	2019_Fikas	2019	_Multivariate analysis reveals environmental and genetic determinants of element covariation in the maize grain ionome	NA	NA	NA	NA	Zea mays	NA	Clayton, North Carolina	USA	Field_Trial	NA	NA	NA	NA	608	608	Soil	NA	NA	NA	seed	NA	NA	NA	NA	0.0937506	1064.16	1.68235	2006	NA	NA	NA	NA	NA	NA	NA	NA	20.5172	2719.89	NA	0.157164	NA	NA	NA	NA	NA	NA
67705	2019_Fikas	2019	_Multivariate analysis reveals environmental and genetic determinants of element covariation in the maize grain ionome	NA	NA	NA	NA	Zea mays	NA	Clayton, North Carolina	USA	Field_Trial	NA	NA	NA	NA	609	609	Soil	NA	NA	NA	seed	NA	NA	NA	NA	0.0521927	1071.62	1.55913	2006	NA	NA	NA	NA	NA	NA	NA	NA	20.4191	3189.07	NA	0.0797978	NA	NA	NA	NA	NA	NA
67706	2019_Fikas	2019	_Multivariate analysis reveals environmental and genetic determinants of element covariation in the maize grain ionome	NA	NA	NA	NA	Zea mays	NA	Clayton, North Carolina	USA	Field_Trial	NA	NA	NA	NA	610	610	Soil	NA	NA	NA	seed	NA	NA	NA	NA	0.158732	940.076	1.44519	2006	NA	NA	NA	NA	NA	NA	NA	NA	22.1836	3062.47	NA	0.0468296	NA	NA	NA	NA	NA	NA
67707	2019_Fikas	2019	_Multivariate analysis reveals environmental and genetic determinants of element covariation in the maize grain ionome	NA	NA	NA	NA	Zea mays	NA	Clayton, North Carolina	USA	Field_Trial	NA	NA	NA	NA	611	611	Soil	NA	NA	NA	seed	NA	NA	NA	NA	0.0609374	1210.51	1.39345	2006	NA	NA	NA	NA	NA	NA	NA	NA	15.7856	2888.95	NA	0.112394	NA	NA	NA	NA	NA	NA
67708	2019_Fikas	2019	_Multivariate analysis reveals environmental and genetic determinants of element covariation in the maize grain ionome	NA	NA	NA	NA	Zea mays	NA	Clayton, North Carolina	USA	Field_Trial	NA	NA	NA	NA	612	612	Soil	NA	NA	NA	seed	NA	NA	NA	NA	0.0712233	1128.36	1.74698	2006	NA	NA	NA	NA	NA	NA	NA	NA	20.21	3343.45	NA	0.0612923	NA	NA	NA	NA	NA	NA
67709	2019_Fikas	2019	_Multivariate analysis reveals environmental and genetic determinants of element covariation in the maize grain ionome	NA	NA	NA	NA	Zea mays	NA	Clayton, North Carolina	USA	Field_Trial	NA	NA	NA	NA	613	613	Soil	NA	NA	NA	seed	NA	NA	NA	NA	0.0767032	1069.38	1.34965	2006	NA	NA	NA	NA	NA	NA	NA	NA	19.8422	3042.62	NA	0.127612	NA	NA	NA	NA	NA	NA
67710	2019_Fikas	2019	_Multivariate analysis reveals environmental and genetic determinants of element covariation in the maize grain ionome	NA	NA	NA	NA	Zea mays	NA	Clayton, North Carolina	USA	Field_Trial	NA	NA	NA	NA	614	614	Soil	NA	NA	NA	seed	NA	NA	NA	NA	0.104571	1068.31	2.12048	2006	NA	NA	NA	NA	NA	NA	NA	NA	17.3885	2909.48	NA	0.167284	NA	NA	NA	NA	NA	NA
67711	2019_Fikas	2019	_Multivariate analysis reveals environmental and genetic determinants of element covariation in the maize grain ionome	NA	NA	NA	NA	Zea mays	NA	Clayton, North Carolina	USA	Field_Trial	NA	NA	NA	NA	615	615	Soil	NA	NA	NA	seed	NA	NA	NA	NA	0.0356711	1035.4	1.93382	2006	NA	NA	NA	NA	NA	NA	NA	NA	22.3193	3160.26	NA	0.262049	NA	NA	NA	NA	NA	NA
67712	2019_Fikas	2019	_Multivariate analysis reveals environmental and genetic determinants of element covariation in the maize grain ionome	NA	NA	NA	NA	Zea mays	NA	Clayton, North Carolina	USA	Field_Trial	NA	NA	NA	NA	616	616	Soil	NA	NA	NA	seed	NA	NA	NA	NA	0.0915995	1137.29	1.61853	2006	NA	NA	NA	NA	NA	NA	NA	NA	25.3398	3275.06	NA	0.0730899	NA	NA	NA	NA	NA	NA
67713	2019_Fikas	2019	_Multivariate analysis reveals environmental and genetic determinants of element covariation in the maize grain ionome	NA	NA	NA	NA	Zea mays	NA	Clayton, North Carolina	USA	Field_Trial	NA	NA	NA	NA	617	617	Soil	NA	NA	NA	seed	NA	NA	NA	NA	0.114488	1153.21	1.29229	2006	NA	NA	NA	NA	NA	NA	NA	NA	20.105	2856.18	NA	0.0908344	NA	NA	NA	NA	NA	NA
67714	2019_Fikas	2019	_Multivariate analysis reveals environmental and genetic determinants of element covariation in the maize grain ionome	NA	NA	NA	NA	Zea mays	NA	Clayton, North Carolina	USA	Field_Trial	NA	NA	NA	NA	618	618	Soil	NA	NA	NA	seed	NA	NA	NA	NA	0.104108	1049.96	2.20284	2006	NA	NA	NA	NA	NA	NA	NA	NA	24.5905	3235.7	NA	0.0902106	NA	NA	NA	NA	NA	NA
67715	2019_Fikas	2019	_Multivariate analysis reveals environmental and genetic determinants of element covariation in the maize grain ionome	NA	NA	NA	NA	Zea mays	NA	Clayton, North Carolina	USA	Field_Trial	NA	NA	NA	NA	619	619	Soil	NA	NA	NA	seed	NA	NA	NA	NA	0.116936	1084.01	1.30047	2006	NA	NA	NA	NA	NA	NA	NA	NA	20.7071	2836.59	NA	0.0995866	NA	NA	NA	NA	NA	NA
67716	2019_Fikas	2019	_Multivariate analysis reveals environmental and genetic determinants of element covariation in the maize grain ionome	NA	NA	NA	NA	Zea mays	NA	Clayton, North Carolina	USA	Field_Trial	NA	NA	NA	NA	620	620	Soil	NA	NA	NA	seed	NA	NA	NA	NA	0.0737995	888.567	1.25525	2006	NA	NA	NA	NA	NA	NA	NA	NA	20.1509	2324.13	NA	0.0809917	NA	NA	NA	NA	NA	NA
67717	2019_Fikas	2019	_Multivariate analysis reveals environmental and genetic determinants of element covariation in the maize grain ionome	NA	NA	NA	NA	Zea mays	NA	Clayton, North Carolina	USA	Field_Trial	NA	NA	NA	NA	621	621	Soil	NA	NA	NA	seed	NA	NA	NA	NA	0.112471	1017.02	1.36588	2006	NA	NA	NA	NA	NA	NA	NA	NA	24.4614	2948.74	NA	0.072621	NA	NA	NA	NA	NA	NA
67718	2019_Fikas	2019	_Multivariate analysis reveals environmental and genetic determinants of element covariation in the maize grain ionome	NA	NA	NA	NA	Zea mays	NA	Clayton, North Carolina	USA	Field_Trial	NA	NA	NA	NA	622	622	Soil	NA	NA	NA	seed	NA	NA	NA	NA	0.0517915	1018.22	1.12548	2006	NA	NA	NA	NA	NA	NA	NA	NA	19.9544	2957.94	NA	0.0496766	NA	NA	NA	NA	NA	NA
67719	2019_Fikas	2019	_Multivariate analysis reveals environmental and genetic determinants of element covariation in the maize grain ionome	NA	NA	NA	NA	Zea mays	NA	Clayton, North Carolina	USA	Field_Trial	NA	NA	NA	NA	623	623	Soil	NA	NA	NA	seed	NA	NA	NA	NA	0.13939	1231.63	1.9351	2006	NA	NA	NA	NA	NA	NA	NA	NA	22.6835	3606.21	NA	0.0902587	NA	NA	NA	NA	NA	NA
67720	2019_Fikas	2019	_Multivariate analysis reveals environmental and genetic determinants of element covariation in the maize grain ionome	NA	NA	NA	NA	Zea mays	NA	Clayton, North Carolina	USA	Field_Trial	NA	NA	NA	NA	624	624	Soil	NA	NA	NA	seed	NA	NA	NA	NA	0.0679319	1326.05	2.13827	2006	NA	NA	NA	NA	NA	NA	NA	NA	27.7941	3264.62	NA	0.116783	NA	NA	NA	NA	NA	NA
67721	2019_Fikas	2019	_Multivariate analysis reveals environmental and genetic determinants of element covariation in the maize grain ionome	NA	NA	NA	NA	Zea mays	NA	Clayton, North Carolina	USA	Field_Trial	NA	NA	NA	NA	625	625	Soil	NA	NA	NA	seed	NA	NA	NA	NA	0.121184	1138.92	1.91553	2006	NA	NA	NA	NA	NA	NA	NA	NA	20.5109	2569.03	NA	0.071201	NA	NA	NA	NA	NA	NA
67722	2019_Fikas	2019	_Multivariate analysis reveals environmental and genetic determinants of element covariation in the maize grain ionome	NA	NA	NA	NA	Zea mays	NA	Clayton, North Carolina	USA	Field_Trial	NA	NA	NA	NA	626	626	Soil	NA	NA	NA	seed	NA	NA	NA	NA	0.0784932	1080.89	1.62079	2006	NA	NA	NA	NA	NA	NA	NA	NA	21.4264	2722.35	NA	0.116398	NA	NA	NA	NA	NA	NA
67723	2019_Fikas	2019	_Multivariate analysis reveals environmental and genetic determinants of element covariation in the maize grain ionome	NA	NA	NA	NA	Zea mays	NA	Clayton, North Carolina	USA	Field_Trial	NA	NA	NA	NA	627	627	Soil	NA	NA	NA	seed	NA	NA	NA	NA	0.0601768	1158.22	1.39348	2006	NA	NA	NA	NA	NA	NA	NA	NA	25.4257	3431.41	NA	0.129389	NA	NA	NA	NA	NA	NA
67724	2019_Fikas	2019	_Multivariate analysis reveals environmental and genetic determinants of element covariation in the maize grain ionome	NA	NA	NA	NA	Zea mays	NA	Clayton, North Carolina	USA	Field_Trial	NA	NA	NA	NA	628	628	Soil	NA	NA	NA	seed	NA	NA	NA	NA	0.11662	883.233	1.4386	2006	NA	NA	NA	NA	NA	NA	NA	NA	22.1426	3435.5	NA	0.167109	NA	NA	NA	NA	NA	NA
67725	2019_Fikas	2019	_Multivariate analysis reveals environmental and genetic determinants of element covariation in the maize grain ionome	NA	NA	NA	NA	Zea mays	NA	Clayton, North Carolina	USA	Field_Trial	NA	NA	NA	NA	629	629	Soil	NA	NA	NA	seed	NA	NA	NA	NA	0.085889	1092.23	1.8703	2006	NA	NA	NA	NA	NA	NA	NA	NA	23.8651	2874.2	NA	0.159161	NA	NA	NA	NA	NA	NA
67726	2019_Fikas	2019	_Multivariate analysis reveals environmental and genetic determinants of element covariation in the maize grain ionome	NA	NA	NA	NA	Zea mays	NA	Clayton, North Carolina	USA	Field_Trial	NA	NA	NA	NA	630	630	Soil	NA	NA	NA	seed	NA	NA	NA	NA	0.137311	1059.29	1.70542	2006	NA	NA	NA	NA	NA	NA	NA	NA	21.7265	3134.66	NA	0.0215269	NA	NA	NA	NA	NA	NA
67727	2019_Fikas	2019	_Multivariate analysis reveals environmental and genetic determinants of element covariation in the maize grain ionome	NA	NA	NA	NA	Zea mays	NA	Clayton, North Carolina	USA	Field_Trial	NA	NA	NA	NA	631	631	Soil	NA	NA	NA	seed	NA	NA	NA	NA	0.215068	1519.61	1.99758	2006	NA	NA	NA	NA	NA	NA	NA	NA	27.7385	3452.45	NA	0.189688	NA	NA	NA	NA	NA	NA
67728	2019_Fikas	2019	_Multivariate analysis reveals environmental and genetic determinants of element covariation in the maize grain ionome	NA	NA	NA	NA	Zea mays	NA	Clayton, North Carolina	USA	Field_Trial	NA	NA	NA	NA	632	632	Soil	NA	NA	NA	seed	NA	NA	NA	NA	0.182644	1089.19	1.56919	2006	NA	NA	NA	NA	NA	NA	NA	NA	21.5383	3160.97	NA	0.0676847	NA	NA	NA	NA	NA	NA
67729	2019_Fikas	2019	_Multivariate analysis reveals environmental and genetic determinants of element covariation in the maize grain ionome	NA	NA	NA	NA	Zea mays	NA	Clayton, North Carolina	USA	Field_Trial	NA	NA	NA	NA	633	633	Soil	NA	NA	NA	seed	NA	NA	NA	NA	0.0932989	1155.39	1.38981	2006	NA	NA	NA	NA	NA	NA	NA	NA	30.2235	3181.63	NA	0.172172	NA	NA	NA	NA	NA	NA
67730	2019_Fikas	2019	_Multivariate analysis reveals environmental and genetic determinants of element covariation in the maize grain ionome	NA	NA	NA	NA	Zea mays	NA	Clayton, North Carolina	USA	Field_Trial	NA	NA	NA	NA	634	634	Soil	NA	NA	NA	seed	NA	NA	NA	NA	0.0728187	1084.8	1.2386	2006	NA	NA	NA	NA	NA	NA	NA	NA	28.0996	2963.62	NA	0.109775	NA	NA	NA	NA	NA	NA
67731	2019_Fikas	2019	_Multivariate analysis reveals environmental and genetic determinants of element covariation in the maize grain ionome	NA	NA	NA	NA	Zea mays	NA	Poplar Ridge, New York	USA	Field_Trial	NA	NA	NA	NA	635	635	Soil	NA	NA	NA	seed	NA	NA	NA	NA	0.101737	1000.4	0.0505532	2005	NA	NA	NA	NA	NA	NA	NA	NA	17.4182	2956.91	NA	0.122336	NA	NA	NA	NA	NA	NA
67732	2019_Fikas	2019	_Multivariate analysis reveals environmental and genetic determinants of element covariation in the maize grain ionome	NA	NA	NA	NA	Zea mays	NA	Poplar Ridge, New York	USA	Field_Trial	NA	NA	NA	NA	636	636	Soil	NA	NA	NA	seed	NA	NA	NA	NA	0.173443	1080.86	0.0491126	2005	NA	NA	NA	NA	NA	NA	NA	NA	18.0922	3126.22	NA	0.0730593	NA	NA	NA	NA	NA	NA
67733	2019_Fikas	2019	_Multivariate analysis reveals environmental and genetic determinants of element covariation in the maize grain ionome	NA	NA	NA	NA	Zea mays	NA	Poplar Ridge, New York	USA	Field_Trial	NA	NA	NA	NA	637	637	Soil	NA	NA	NA	seed	NA	NA	NA	NA	0.0828189	1081.29	0.0547752	2005	NA	NA	NA	NA	NA	NA	NA	NA	19.4449	2973.36	NA	0.0393472	NA	NA	NA	NA	NA	NA
67734	2019_Fikas	2019	_Multivariate analysis reveals environmental and genetic determinants of element covariation in the maize grain ionome	NA	NA	NA	NA	Zea mays	NA	Poplar Ridge, New York	USA	Field_Trial	NA	NA	NA	NA	638	638	Soil	NA	NA	NA	seed	NA	NA	NA	NA	0.212393	872.254	0.047684	2005	NA	NA	NA	NA	NA	NA	NA	NA	14.9873	2961.41	NA	0.103609	NA	NA	NA	NA	NA	NA
67735	2019_Fikas	2019	_Multivariate analysis reveals environmental and genetic determinants of element covariation in the maize grain ionome	NA	NA	NA	NA	Zea mays	NA	Poplar Ridge, New York	USA	Field_Trial	NA	NA	NA	NA	639	639	Soil	NA	NA	NA	seed	NA	NA	NA	NA	0.057314	899.904	0.0478676	2005	NA	NA	NA	NA	NA	NA	NA	NA	17.154	3064.21	NA	0.0304893	NA	NA	NA	NA	NA	NA
67736	2019_Fikas	2019	_Multivariate analysis reveals environmental and genetic determinants of element covariation in the maize grain ionome	NA	NA	NA	NA	Zea mays	NA	Poplar Ridge, New York	USA	Field_Trial	NA	NA	NA	NA	640	640	Soil	NA	NA	NA	seed	NA	NA	NA	NA	0.0467762	900.579	0.0529908	2005	NA	NA	NA	NA	NA	NA	NA	NA	12.8156	2718.97	NA	0.0238798	NA	NA	NA	NA	NA	NA
67737	2019_Fikas	2019	_Multivariate analysis reveals environmental and genetic determinants of element covariation in the maize grain ionome	NA	NA	NA	NA	Zea mays	NA	Poplar Ridge, New York	USA	Field_Trial	NA	NA	NA	NA	641	641	Soil	NA	NA	NA	seed	NA	NA	NA	NA	0.0828611	896.256	0.0462938	2005	NA	NA	NA	NA	NA	NA	NA	NA	21.3857	3200.4	NA	0.139131	NA	NA	NA	NA	NA	NA
67738	2019_Fikas	2019	_Multivariate analysis reveals environmental and genetic determinants of element covariation in the maize grain ionome	NA	NA	NA	NA	Zea mays	NA	Poplar Ridge, New York	USA	Field_Trial	NA	NA	NA	NA	642	642	Soil	NA	NA	NA	seed	NA	NA	NA	NA	0.217467	909.336	0.0506592	2005	NA	NA	NA	NA	NA	NA	NA	NA	16.716	2650.91	NA	0.121384	NA	NA	NA	NA	NA	NA
67739	2019_Fikas	2019	_Multivariate analysis reveals environmental and genetic determinants of element covariation in the maize grain ionome	NA	NA	NA	NA	Zea mays	NA	Poplar Ridge, New York	USA	Field_Trial	NA	NA	NA	NA	643	643	Soil	NA	NA	NA	seed	NA	NA	NA	NA	0.0985314	982.127	0.0519166	2005	NA	NA	NA	NA	NA	NA	NA	NA	17.7705	3115.98	NA	0.0607417	NA	NA	NA	NA	NA	NA
67740	2019_Fikas	2019	_Multivariate analysis reveals environmental and genetic determinants of element covariation in the maize grain ionome	NA	NA	NA	NA	Zea mays	NA	Poplar Ridge, New York	USA	Field_Trial	NA	NA	NA	NA	644	644	Soil	NA	NA	NA	seed	NA	NA	NA	NA	0.0998685	884.109	0.0469187	2005	NA	NA	NA	NA	NA	NA	NA	NA	17.7228	3026.59	NA	0.106563	NA	NA	NA	NA	NA	NA
67741	2019_Fikas	2019	_Multivariate analysis reveals environmental and genetic determinants of element covariation in the maize grain ionome	NA	NA	NA	NA	Zea mays	NA	Poplar Ridge, New York	USA	Field_Trial	NA	NA	NA	NA	645	645	Soil	NA	NA	NA	seed	NA	NA	NA	NA	0.120203	880.69	0.039502	2005	NA	NA	NA	NA	NA	NA	NA	NA	11.6102	2677.52	NA	0.0378819	NA	NA	NA	NA	NA	NA
67742	2019_Fikas	2019	_Multivariate analysis reveals environmental and genetic determinants of element covariation in the maize grain ionome	NA	NA	NA	NA	Zea mays	NA	Poplar Ridge, New York	USA	Field_Trial	NA	NA	NA	NA	646	646	Soil	NA	NA	NA	seed	NA	NA	NA	NA	0.146269	928.933	0.0518101	2005	NA	NA	NA	NA	NA	NA	NA	NA	17.62	3532.08	NA	0.0848725	NA	NA	NA	NA	NA	NA
67743	2019_Fikas	2019	_Multivariate analysis reveals environmental and genetic determinants of element covariation in the maize grain ionome	NA	NA	NA	NA	Zea mays	NA	Poplar Ridge, New York	USA	Field_Trial	NA	NA	NA	NA	647	647	Soil	NA	NA	NA	seed	NA	NA	NA	NA	0.0690502	1033.8	0.061714	2005	NA	NA	NA	NA	NA	NA	NA	NA	18.3913	3058.62	NA	0.0371094	NA	NA	NA	NA	NA	NA
67744	2019_Fikas	2019	_Multivariate analysis reveals environmental and genetic determinants of element covariation in the maize grain ionome	NA	NA	NA	NA	Zea mays	NA	Poplar Ridge, New York	USA	Field_Trial	NA	NA	NA	NA	648	648	Soil	NA	NA	NA	seed	NA	NA	NA	NA	0.0989607	1130.89	0.0564387	2005	NA	NA	NA	NA	NA	NA	NA	NA	20.0284	3361.33	NA	0.0438634	NA	NA	NA	NA	NA	NA
67745	2019_Fikas	2019	_Multivariate analysis reveals environmental and genetic determinants of element covariation in the maize grain ionome	NA	NA	NA	NA	Zea mays	NA	Poplar Ridge, New York	USA	Field_Trial	NA	NA	NA	NA	649	649	Soil	NA	NA	NA	seed	NA	NA	NA	NA	0.099315	898.644	0.0616567	2005	NA	NA	NA	NA	NA	NA	NA	NA	16.6467	2961.26	NA	0.103786	NA	NA	NA	NA	NA	NA
67746	2019_Fikas	2019	_Multivariate analysis reveals environmental and genetic determinants of element covariation in the maize grain ionome	NA	NA	NA	NA	Zea mays	NA	Poplar Ridge, New York	USA	Field_Trial	NA	NA	NA	NA	650	650	Soil	NA	NA	NA	seed	NA	NA	NA	NA	0.116858	895.838	0.0521716	2005	NA	NA	NA	NA	NA	NA	NA	NA	14.2528	2751.22	NA	0.040454	NA	NA	NA	NA	NA	NA
67747	2019_Fikas	2019	_Multivariate analysis reveals environmental and genetic determinants of element covariation in the maize grain ionome	NA	NA	NA	NA	Zea mays	NA	Poplar Ridge, New York	USA	Field_Trial	NA	NA	NA	NA	651	651	Soil	NA	NA	NA	seed	NA	NA	NA	NA	0.217054	882.317	0.0478331	2005	NA	NA	NA	NA	NA	NA	NA	NA	15.9722	2982.32	NA	0.0518102	NA	NA	NA	NA	NA	NA
67748	2019_Fikas	2019	_Multivariate analysis reveals environmental and genetic determinants of element covariation in the maize grain ionome	NA	NA	NA	NA	Zea mays	NA	Poplar Ridge, New York	USA	Field_Trial	NA	NA	NA	NA	652	652	Soil	NA	NA	NA	seed	NA	NA	NA	NA	0.120232	920.268	0.0523009	2005	NA	NA	NA	NA	NA	NA	NA	NA	18.7646	3118.07	NA	0.0300264	NA	NA	NA	NA	NA	NA
67749	2019_Fikas	2019	_Multivariate analysis reveals environmental and genetic determinants of element covariation in the maize grain ionome	NA	NA	NA	NA	Zea mays	NA	Poplar Ridge, New York	USA	Field_Trial	NA	NA	NA	NA	653	653	Soil	NA	NA	NA	seed	NA	NA	NA	NA	0.126679	1008.29	0.0473165	2005	NA	NA	NA	NA	NA	NA	NA	NA	19.0405	3224.65	NA	0.0243683	NA	NA	NA	NA	NA	NA
67750	2019_Fikas	2019	_Multivariate analysis reveals environmental and genetic determinants of element covariation in the maize grain ionome	NA	NA	NA	NA	Zea mays	NA	Poplar Ridge, New York	USA	Field_Trial	NA	NA	NA	NA	654	654	Soil	NA	NA	NA	seed	NA	NA	NA	NA	0.0843253	984.675	0.0505646	2005	NA	NA	NA	NA	NA	NA	NA	NA	19.9247	3033	NA	0.0695209	NA	NA	NA	NA	NA	NA
67751	2019_Fikas	2019	_Multivariate analysis reveals environmental and genetic determinants of element covariation in the maize grain ionome	NA	NA	NA	NA	Zea mays	NA	Poplar Ridge, New York	USA	Field_Trial	NA	NA	NA	NA	655	655	Soil	NA	NA	NA	seed	NA	NA	NA	NA	0.206348	900.376	0.0436738	2005	NA	NA	NA	NA	NA	NA	NA	NA	13.0916	2840.17	NA	0.062697	NA	NA	NA	NA	NA	NA
67752	2019_Fikas	2019	_Multivariate analysis reveals environmental and genetic determinants of element covariation in the maize grain ionome	NA	NA	NA	NA	Zea mays	NA	Poplar Ridge, New York	USA	Field_Trial	NA	NA	NA	NA	656	656	Soil	NA	NA	NA	seed	NA	NA	NA	NA	0.0739879	967.169	0.0513358	2005	NA	NA	NA	NA	NA	NA	NA	NA	16.8116	2965.95	NA	0.0825895	NA	NA	NA	NA	NA	NA
67753	2019_Fikas	2019	_Multivariate analysis reveals environmental and genetic determinants of element covariation in the maize grain ionome	NA	NA	NA	NA	Zea mays	NA	Poplar Ridge, New York	USA	Field_Trial	NA	NA	NA	NA	657	657	Soil	NA	NA	NA	seed	NA	NA	NA	NA	0.0695018	987.192	0.0582075	2005	NA	NA	NA	NA	NA	NA	NA	NA	15.9374	3072.55	NA	0.0367111	NA	NA	NA	NA	NA	NA
67754	2019_Fikas	2019	_Multivariate analysis reveals environmental and genetic determinants of element covariation in the maize grain ionome	NA	NA	NA	NA	Zea mays	NA	Poplar Ridge, New York	USA	Field_Trial	NA	NA	NA	NA	658	658	Soil	NA	NA	NA	seed	NA	NA	NA	NA	0.174849	954.043	0.0525496	2005	NA	NA	NA	NA	NA	NA	NA	NA	15.1285	3019.17	NA	0.0288773	NA	NA	NA	NA	NA	NA
67755	2019_Fikas	2019	_Multivariate analysis reveals environmental and genetic determinants of element covariation in the maize grain ionome	NA	NA	NA	NA	Zea mays	NA	Poplar Ridge, New York	USA	Field_Trial	NA	NA	NA	NA	659	659	Soil	NA	NA	NA	seed	NA	NA	NA	NA	0.245747	1045.16	0.0565706	2005	NA	NA	NA	NA	NA	NA	NA	NA	20.9214	3303.66	NA	0.0944835	NA	NA	NA	NA	NA	NA
67756	2019_Fikas	2019	_Multivariate analysis reveals environmental and genetic determinants of element covariation in the maize grain ionome	NA	NA	NA	NA	Zea mays	NA	Poplar Ridge, New York	USA	Field_Trial	NA	NA	NA	NA	660	660	Soil	NA	NA	NA	seed	NA	NA	NA	NA	0.215856	1032.86	0.0489885	2005	NA	NA	NA	NA	NA	NA	NA	NA	16.7686	3157.16	NA	0.0446869	NA	NA	NA	NA	NA	NA
67757	2019_Fikas	2019	_Multivariate analysis reveals environmental and genetic determinants of element covariation in the maize grain ionome	NA	NA	NA	NA	Zea mays	NA	Poplar Ridge, New York	USA	Field_Trial	NA	NA	NA	NA	661	661	Soil	NA	NA	NA	seed	NA	NA	NA	NA	0.201499	779.638	0.0500407	2005	NA	NA	NA	NA	NA	NA	NA	NA	13.8553	2887.8	NA	0.071037	NA	NA	NA	NA	NA	NA
67758	2019_Fikas	2019	_Multivariate analysis reveals environmental and genetic determinants of element covariation in the maize grain ionome	NA	NA	NA	NA	Zea mays	NA	Poplar Ridge, New York	USA	Field_Trial	NA	NA	NA	NA	662	662	Soil	NA	NA	NA	seed	NA	NA	NA	NA	0.252345	837.871	0.0511362	2005	NA	NA	NA	NA	NA	NA	NA	NA	14.4122	2902.3	NA	0.0532913	NA	NA	NA	NA	NA	NA
67759	2019_Fikas	2019	_Multivariate analysis reveals environmental and genetic determinants of element covariation in the maize grain ionome	NA	NA	NA	NA	Zea mays	NA	Poplar Ridge, New York	USA	Field_Trial	NA	NA	NA	NA	663	663	Soil	NA	NA	NA	seed	NA	NA	NA	NA	0.261658	1095.95	0.0518872	2005	NA	NA	NA	NA	NA	NA	NA	NA	14.5307	3233.24	NA	0.097021	NA	NA	NA	NA	NA	NA
67760	2019_Fikas	2019	_Multivariate analysis reveals environmental and genetic determinants of element covariation in the maize grain ionome	NA	NA	NA	NA	Zea mays	NA	Poplar Ridge, New York	USA	Field_Trial	NA	NA	NA	NA	664	664	Soil	NA	NA	NA	seed	NA	NA	NA	NA	0.200815	918.284	0.0518238	2005	NA	NA	NA	NA	NA	NA	NA	NA	15.8652	2829.27	NA	0.0380066	NA	NA	NA	NA	NA	NA
67761	2019_Fikas	2019	_Multivariate analysis reveals environmental and genetic determinants of element covariation in the maize grain ionome	NA	NA	NA	NA	Zea mays	NA	Poplar Ridge, New York	USA	Field_Trial	NA	NA	NA	NA	665	665	Soil	NA	NA	NA	seed	NA	NA	NA	NA	0.0961831	979.298	0.0571001	2005	NA	NA	NA	NA	NA	NA	NA	NA	18.141	2853.39	NA	0.0394275	NA	NA	NA	NA	NA	NA
67762	2019_Fikas	2019	_Multivariate analysis reveals environmental and genetic determinants of element covariation in the maize grain ionome	NA	NA	NA	NA	Zea mays	NA	Poplar Ridge, New York	USA	Field_Trial	NA	NA	NA	NA	666	666	Soil	NA	NA	NA	seed	NA	NA	NA	NA	0.0783358	927.397	0.0494177	2005	NA	NA	NA	NA	NA	NA	NA	NA	19.4451	2623.54	NA	0.173923	NA	NA	NA	NA	NA	NA
67763	2019_Fikas	2019	_Multivariate analysis reveals environmental and genetic determinants of element covariation in the maize grain ionome	NA	NA	NA	NA	Zea mays	NA	Poplar Ridge, New York	USA	Field_Trial	NA	NA	NA	NA	667	667	Soil	NA	NA	NA	seed	NA	NA	NA	NA	0.195076	838.787	0.0517164	2005	NA	NA	NA	NA	NA	NA	NA	NA	14.8395	2857.11	NA	0.0434126	NA	NA	NA	NA	NA	NA
67764	2019_Fikas	2019	_Multivariate analysis reveals environmental and genetic determinants of element covariation in the maize grain ionome	NA	NA	NA	NA	Zea mays	NA	Poplar Ridge, New York	USA	Field_Trial	NA	NA	NA	NA	668	668	Soil	NA	NA	NA	seed	NA	NA	NA	NA	0.120702	1016.18	0.0454396	2005	NA	NA	NA	NA	NA	NA	NA	NA	15.2062	3208.65	NA	0.0575331	NA	NA	NA	NA	NA	NA
67765	2019_Fikas	2019	_Multivariate analysis reveals environmental and genetic determinants of element covariation in the maize grain ionome	NA	NA	NA	NA	Zea mays	NA	Poplar Ridge, New York	USA	Field_Trial	NA	NA	NA	NA	669	669	Soil	NA	NA	NA	seed	NA	NA	NA	NA	0.265293	1050.14	0.0464509	2005	NA	NA	NA	NA	NA	NA	NA	NA	14.3788	3110.74	NA	0.0683487	NA	NA	NA	NA	NA	NA
67766	2019_Fikas	2019	_Multivariate analysis reveals environmental and genetic determinants of element covariation in the maize grain ionome	NA	NA	NA	NA	Zea mays	NA	Poplar Ridge, New York	USA	Field_Trial	NA	NA	NA	NA	670	670	Soil	NA	NA	NA	seed	NA	NA	NA	NA	0.0741623	1146	0.0552835	2005	NA	NA	NA	NA	NA	NA	NA	NA	20.4927	3127.64	NA	0.107479	NA	NA	NA	NA	NA	NA
67767	2019_Fikas	2019	_Multivariate analysis reveals environmental and genetic determinants of element covariation in the maize grain ionome	NA	NA	NA	NA	Zea mays	NA	Poplar Ridge, New York	USA	Field_Trial	NA	NA	NA	NA	671	671	Soil	NA	NA	NA	seed	NA	NA	NA	NA	0.23077	995.797	0.0510711	2005	NA	NA	NA	NA	NA	NA	NA	NA	16.9029	3424.38	NA	0.0408128	NA	NA	NA	NA	NA	NA
67768	2019_Fikas	2019	_Multivariate analysis reveals environmental and genetic determinants of element covariation in the maize grain ionome	NA	NA	NA	NA	Zea mays	NA	Poplar Ridge, New York	USA	Field_Trial	NA	NA	NA	NA	672	672	Soil	NA	NA	NA	seed	NA	NA	NA	NA	0.177843	883.621	0.0498453	2005	NA	NA	NA	NA	NA	NA	NA	NA	15.7893	3159.14	NA	0.0426599	NA	NA	NA	NA	NA	NA
67769	2019_Fikas	2019	_Multivariate analysis reveals environmental and genetic determinants of element covariation in the maize grain ionome	NA	NA	NA	NA	Zea mays	NA	Poplar Ridge, New York	USA	Field_Trial	NA	NA	NA	NA	673	673	Soil	NA	NA	NA	seed	NA	NA	NA	NA	0.19727	890.101	0.0516329	2005	NA	NA	NA	NA	NA	NA	NA	NA	16.7009	2773.25	NA	0.0314814	NA	NA	NA	NA	NA	NA
67770	2019_Fikas	2019	_Multivariate analysis reveals environmental and genetic determinants of element covariation in the maize grain ionome	NA	NA	NA	NA	Zea mays	NA	Poplar Ridge, New York	USA	Field_Trial	NA	NA	NA	NA	674	674	Soil	NA	NA	NA	seed	NA	NA	NA	NA	0.240963	1040.79	0.0512729	2005	NA	NA	NA	NA	NA	NA	NA	NA	13.4272	2823.42	NA	0.126697	NA	NA	NA	NA	NA	NA
67771	2019_Fikas	2019	_Multivariate analysis reveals environmental and genetic determinants of element covariation in the maize grain ionome	NA	NA	NA	NA	Zea mays	NA	Poplar Ridge, New York	USA	Field_Trial	NA	NA	NA	NA	675	675	Soil	NA	NA	NA	seed	NA	NA	NA	NA	0.0787242	958.629	0.0490122	2005	NA	NA	NA	NA	NA	NA	NA	NA	16.2404	3376.51	NA	0.0708835	NA	NA	NA	NA	NA	NA
67772	2019_Fikas	2019	_Multivariate analysis reveals environmental and genetic determinants of element covariation in the maize grain ionome	NA	NA	NA	NA	Zea mays	NA	Poplar Ridge, New York	USA	Field_Trial	NA	NA	NA	NA	676	676	Soil	NA	NA	NA	seed	NA	NA	NA	NA	0.264226	987.347	0.0513306	2005	NA	NA	NA	NA	NA	NA	NA	NA	19.9559	2860.59	NA	0.061001	NA	NA	NA	NA	NA	NA
67773	2019_Fikas	2019	_Multivariate analysis reveals environmental and genetic determinants of element covariation in the maize grain ionome	NA	NA	NA	NA	Zea mays	NA	Poplar Ridge, New York	USA	Field_Trial	NA	NA	NA	NA	677	677	Soil	NA	NA	NA	seed	NA	NA	NA	NA	0.148762	947.25	0.0502043	2005	NA	NA	NA	NA	NA	NA	NA	NA	15.1541	3452.53	NA	0.0354972	NA	NA	NA	NA	NA	NA
67774	2019_Fikas	2019	_Multivariate analysis reveals environmental and genetic determinants of element covariation in the maize grain ionome	NA	NA	NA	NA	Zea mays	NA	Poplar Ridge, New York	USA	Field_Trial	NA	NA	NA	NA	678	678	Soil	NA	NA	NA	seed	NA	NA	NA	NA	0.0828277	1174.54	0.0524905	2005	NA	NA	NA	NA	NA	NA	NA	NA	22.1668	2946.59	NA	0.0818889	NA	NA	NA	NA	NA	NA
67775	2019_Fikas	2019	_Multivariate analysis reveals environmental and genetic determinants of element covariation in the maize grain ionome	NA	NA	NA	NA	Zea mays	NA	Poplar Ridge, New York	USA	Field_Trial	NA	NA	NA	NA	679	679	Soil	NA	NA	NA	seed	NA	NA	NA	NA	0.104722	1008.93	0.0506565	2005	NA	NA	NA	NA	NA	NA	NA	NA	16.301	2778.38	NA	0.0678914	NA	NA	NA	NA	NA	NA
67776	2019_Fikas	2019	_Multivariate analysis reveals environmental and genetic determinants of element covariation in the maize grain ionome	NA	NA	NA	NA	Zea mays	NA	Poplar Ridge, New York	USA	Field_Trial	NA	NA	NA	NA	680	680	Soil	NA	NA	NA	seed	NA	NA	NA	NA	0.110704	1085.23	0.0451741	2005	NA	NA	NA	NA	NA	NA	NA	NA	20.5948	2955.59	NA	0.0421581	NA	NA	NA	NA	NA	NA
67777	2019_Fikas	2019	_Multivariate analysis reveals environmental and genetic determinants of element covariation in the maize grain ionome	NA	NA	NA	NA	Zea mays	NA	Poplar Ridge, New York	USA	Field_Trial	NA	NA	NA	NA	681	681	Soil	NA	NA	NA	seed	NA	NA	NA	NA	0.183314	913.573	0.0486985	2005	NA	NA	NA	NA	NA	NA	NA	NA	15.2553	3140.45	NA	0.0474962	NA	NA	NA	NA	NA	NA
67778	2019_Fikas	2019	_Multivariate analysis reveals environmental and genetic determinants of element covariation in the maize grain ionome	NA	NA	NA	NA	Zea mays	NA	Poplar Ridge, New York	USA	Field_Trial	NA	NA	NA	NA	682	682	Soil	NA	NA	NA	seed	NA	NA	NA	NA	0.186356	929.673	0.0475426	2005	NA	NA	NA	NA	NA	NA	NA	NA	15.4612	3088.5	NA	0.0900467	NA	NA	NA	NA	NA	NA
67779	2019_Fikas	2019	_Multivariate analysis reveals environmental and genetic determinants of element covariation in the maize grain ionome	NA	NA	NA	NA	Zea mays	NA	Poplar Ridge, New York	USA	Field_Trial	NA	NA	NA	NA	683	683	Soil	NA	NA	NA	seed	NA	NA	NA	NA	0.251586	967.556	0.0574929	2005	NA	NA	NA	NA	NA	NA	NA	NA	17.1175	3065.49	NA	0.025852	NA	NA	NA	NA	NA	NA
67780	2019_Fikas	2019	_Multivariate analysis reveals environmental and genetic determinants of element covariation in the maize grain ionome	NA	NA	NA	NA	Zea mays	NA	Poplar Ridge, New York	USA	Field_Trial	NA	NA	NA	NA	684	684	Soil	NA	NA	NA	seed	NA	NA	NA	NA	0.166181	976.076	0.0578612	2005	NA	NA	NA	NA	NA	NA	NA	NA	16.5814	2885.24	NA	0.107426	NA	NA	NA	NA	NA	NA
67781	2019_Fikas	2019	_Multivariate analysis reveals environmental and genetic determinants of element covariation in the maize grain ionome	NA	NA	NA	NA	Zea mays	NA	Poplar Ridge, New York	USA	Field_Trial	NA	NA	NA	NA	685	685	Soil	NA	NA	NA	seed	NA	NA	NA	NA	0.178537	1007.56	0.0431674	2005	NA	NA	NA	NA	NA	NA	NA	NA	17.3515	2989.1	NA	0.0647403	NA	NA	NA	NA	NA	NA
67782	2019_Fikas	2019	_Multivariate analysis reveals environmental and genetic determinants of element covariation in the maize grain ionome	NA	NA	NA	NA	Zea mays	NA	Poplar Ridge, New York	USA	Field_Trial	NA	NA	NA	NA	686	686	Soil	NA	NA	NA	seed	NA	NA	NA	NA	0.116998	1020.6	0.0525757	2005	NA	NA	NA	NA	NA	NA	NA	NA	16.8363	2972.48	NA	0.103388	NA	NA	NA	NA	NA	NA
67783	2019_Fikas	2019	_Multivariate analysis reveals environmental and genetic determinants of element covariation in the maize grain ionome	NA	NA	NA	NA	Zea mays	NA	Poplar Ridge, New York	USA	Field_Trial	NA	NA	NA	NA	687	687	Soil	NA	NA	NA	seed	NA	NA	NA	NA	0.213182	950.553	0.0559649	2005	NA	NA	NA	NA	NA	NA	NA	NA	20.8959	3335.2	NA	0.0515033	NA	NA	NA	NA	NA	NA
67784	2019_Fikas	2019	_Multivariate analysis reveals environmental and genetic determinants of element covariation in the maize grain ionome	NA	NA	NA	NA	Zea mays	NA	Poplar Ridge, New York	USA	Field_Trial	NA	NA	NA	NA	688	688	Soil	NA	NA	NA	seed	NA	NA	NA	NA	0.118314	1084.02	0.0522961	2005	NA	NA	NA	NA	NA	NA	NA	NA	20.7114	3222.58	NA	0.0354028	NA	NA	NA	NA	NA	NA
67785	2019_Fikas	2019	_Multivariate analysis reveals environmental and genetic determinants of element covariation in the maize grain ionome	NA	NA	NA	NA	Zea mays	NA	Poplar Ridge, New York	USA	Field_Trial	NA	NA	NA	NA	689	689	Soil	NA	NA	NA	seed	NA	NA	NA	NA	0.30279	932.302	0.0513965	2005	NA	NA	NA	NA	NA	NA	NA	NA	19.9544	3089.15	NA	0.0767958	NA	NA	NA	NA	NA	NA
67786	2019_Fikas	2019	_Multivariate analysis reveals environmental and genetic determinants of element covariation in the maize grain ionome	NA	NA	NA	NA	Zea mays	NA	Poplar Ridge, New York	USA	Field_Trial	NA	NA	NA	NA	690	690	Soil	NA	NA	NA	seed	NA	NA	NA	NA	0.0888289	859.975	0.0530388	2005	NA	NA	NA	NA	NA	NA	NA	NA	19.0012	3116.4	NA	0.0739069	NA	NA	NA	NA	NA	NA
67787	2019_Fikas	2019	_Multivariate analysis reveals environmental and genetic determinants of element covariation in the maize grain ionome	NA	NA	NA	NA	Zea mays	NA	Poplar Ridge, New York	USA	Field_Trial	NA	NA	NA	NA	691	691	Soil	NA	NA	NA	seed	NA	NA	NA	NA	0.172554	971.243	0.0489351	2005	NA	NA	NA	NA	NA	NA	NA	NA	17.2973	3128.17	NA	0.0631089	NA	NA	NA	NA	NA	NA
67788	2019_Fikas	2019	_Multivariate analysis reveals environmental and genetic determinants of element covariation in the maize grain ionome	NA	NA	NA	NA	Zea mays	NA	Poplar Ridge, New York	USA	Field_Trial	NA	NA	NA	NA	692	692	Soil	NA	NA	NA	seed	NA	NA	NA	NA	0.167012	993.932	0.0472983	2005	NA	NA	NA	NA	NA	NA	NA	NA	14.2765	3060	NA	0.0745257	NA	NA	NA	NA	NA	NA
67789	2019_Fikas	2019	_Multivariate analysis reveals environmental and genetic determinants of element covariation in the maize grain ionome	NA	NA	NA	NA	Zea mays	NA	Poplar Ridge, New York	USA	Field_Trial	NA	NA	NA	NA	693	693	Soil	NA	NA	NA	seed	NA	NA	NA	NA	0.216016	953.005	0.0549322	2005	NA	NA	NA	NA	NA	NA	NA	NA	17.0405	2749.38	NA	0.0630668	NA	NA	NA	NA	NA	NA
67790	2019_Fikas	2019	_Multivariate analysis reveals environmental and genetic determinants of element covariation in the maize grain ionome	NA	NA	NA	NA	Zea mays	NA	Poplar Ridge, New York	USA	Field_Trial	NA	NA	NA	NA	694	694	Soil	NA	NA	NA	seed	NA	NA	NA	NA	0.124448	939.748	0.0565384	2005	NA	NA	NA	NA	NA	NA	NA	NA	17.0516	2762.35	NA	0.0346187	NA	NA	NA	NA	NA	NA
67791	2019_Fikas	2019	_Multivariate analysis reveals environmental and genetic determinants of element covariation in the maize grain ionome	NA	NA	NA	NA	Zea mays	NA	Poplar Ridge, New York	USA	Field_Trial	NA	NA	NA	NA	695	695	Soil	NA	NA	NA	seed	NA	NA	NA	NA	0.0882147	1167.84	0.0504862	2005	NA	NA	NA	NA	NA	NA	NA	NA	21.866	3451.43	NA	0.0859648	NA	NA	NA	NA	NA	NA
67792	2019_Fikas	2019	_Multivariate analysis reveals environmental and genetic determinants of element covariation in the maize grain ionome	NA	NA	NA	NA	Zea mays	NA	Poplar Ridge, New York	USA	Field_Trial	NA	NA	NA	NA	696	696	Soil	NA	NA	NA	seed	NA	NA	NA	NA	0.120541	1007	0.0497129	2005	NA	NA	NA	NA	NA	NA	NA	NA	20.6105	2991.3	NA	0.104395	NA	NA	NA	NA	NA	NA
67793	2019_Fikas	2019	_Multivariate analysis reveals environmental and genetic determinants of element covariation in the maize grain ionome	NA	NA	NA	NA	Zea mays	NA	Poplar Ridge, New York	USA	Field_Trial	NA	NA	NA	NA	697	697	Soil	NA	NA	NA	seed	NA	NA	NA	NA	0.226476	936.091	0.0521825	2005	NA	NA	NA	NA	NA	NA	NA	NA	15.6523	3004.89	NA	0.038279	NA	NA	NA	NA	NA	NA
67794	2019_Fikas	2019	_Multivariate analysis reveals environmental and genetic determinants of element covariation in the maize grain ionome	NA	NA	NA	NA	Zea mays	NA	Poplar Ridge, New York	USA	Field_Trial	NA	NA	NA	NA	698	698	Soil	NA	NA	NA	seed	NA	NA	NA	NA	0.0561475	1002.35	0.0495119	2005	NA	NA	NA	NA	NA	NA	NA	NA	15.3673	2997.33	NA	0.07386	NA	NA	NA	NA	NA	NA
67795	2019_Fikas	2019	_Multivariate analysis reveals environmental and genetic determinants of element covariation in the maize grain ionome	NA	NA	NA	NA	Zea mays	NA	Poplar Ridge, New York	USA	Field_Trial	NA	NA	NA	NA	699	699	Soil	NA	NA	NA	seed	NA	NA	NA	NA	0.214753	1063.7	0.0590791	2005	NA	NA	NA	NA	NA	NA	NA	NA	18.9251	3607.59	NA	0.0417591	NA	NA	NA	NA	NA	NA
67796	2019_Fikas	2019	_Multivariate analysis reveals environmental and genetic determinants of element covariation in the maize grain ionome	NA	NA	NA	NA	Zea mays	NA	Poplar Ridge, New York	USA	Field_Trial	NA	NA	NA	NA	700	700	Soil	NA	NA	NA	seed	NA	NA	NA	NA	0.120945	1034.37	0.0435525	2005	NA	NA	NA	NA	NA	NA	NA	NA	18.3459	3072.17	NA	0.0346534	NA	NA	NA	NA	NA	NA
67797	2019_Fikas	2019	_Multivariate analysis reveals environmental and genetic determinants of element covariation in the maize grain ionome	NA	NA	NA	NA	Zea mays	NA	Poplar Ridge, New York	USA	Field_Trial	NA	NA	NA	NA	701	701	Soil	NA	NA	NA	seed	NA	NA	NA	NA	0.211126	874.652	0.0471447	2005	NA	NA	NA	NA	NA	NA	NA	NA	16.2615	2865.72	NA	0.143773	NA	NA	NA	NA	NA	NA
67798	2019_Fikas	2019	_Multivariate analysis reveals environmental and genetic determinants of element covariation in the maize grain ionome	NA	NA	NA	NA	Zea mays	NA	Poplar Ridge, New York	USA	Field_Trial	NA	NA	NA	NA	702	702	Soil	NA	NA	NA	seed	NA	NA	NA	NA	0.069939	983.678	0.0572428	2005	NA	NA	NA	NA	NA	NA	NA	NA	15.8496	2998.3	NA	0.0396582	NA	NA	NA	NA	NA	NA
67799	2019_Fikas	2019	_Multivariate analysis reveals environmental and genetic determinants of element covariation in the maize grain ionome	NA	NA	NA	NA	Zea mays	NA	Poplar Ridge, New York	USA	Field_Trial	NA	NA	NA	NA	703	703	Soil	NA	NA	NA	seed	NA	NA	NA	NA	0.0942161	1116.13	0.0477199	2005	NA	NA	NA	NA	NA	NA	NA	NA	19.6729	3297.33	NA	0.129485	NA	NA	NA	NA	NA	NA
67800	2019_Fikas	2019	_Multivariate analysis reveals environmental and genetic determinants of element covariation in the maize grain ionome	NA	NA	NA	NA	Zea mays	NA	Poplar Ridge, New York	USA	Field_Trial	NA	NA	NA	NA	704	704	Soil	NA	NA	NA	seed	NA	NA	NA	NA	0.102763	1011.04	0.0506193	2005	NA	NA	NA	NA	NA	NA	NA	NA	13.4692	2931.56	NA	0.0810409	NA	NA	NA	NA	NA	NA
67801	2019_Fikas	2019	_Multivariate analysis reveals environmental and genetic determinants of element covariation in the maize grain ionome	NA	NA	NA	NA	Zea mays	NA	Poplar Ridge, New York	USA	Field_Trial	NA	NA	NA	NA	705	705	Soil	NA	NA	NA	seed	NA	NA	NA	NA	0.231421	1148.38	0.0572816	2005	NA	NA	NA	NA	NA	NA	NA	NA	18.4874	3386.49	NA	0.0427004	NA	NA	NA	NA	NA	NA
67802	2019_Fikas	2019	_Multivariate analysis reveals environmental and genetic determinants of element covariation in the maize grain ionome	NA	NA	NA	NA	Zea mays	NA	Poplar Ridge, New York	USA	Field_Trial	NA	NA	NA	NA	706	706	Soil	NA	NA	NA	seed	NA	NA	NA	NA	0.229721	958.161	0.0570536	2005	NA	NA	NA	NA	NA	NA	NA	NA	20.0953	3506.02	NA	0.107418	NA	NA	NA	NA	NA	NA
67803	2019_Fikas	2019	_Multivariate analysis reveals environmental and genetic determinants of element covariation in the maize grain ionome	NA	NA	NA	NA	Zea mays	NA	Poplar Ridge, New York	USA	Field_Trial	NA	NA	NA	NA	707	707	Soil	NA	NA	NA	seed	NA	NA	NA	NA	0.0867152	980.273	0.051536	2005	NA	NA	NA	NA	NA	NA	NA	NA	18.3699	2904.81	NA	0.0233993	NA	NA	NA	NA	NA	NA
67804	2019_Fikas	2019	_Multivariate analysis reveals environmental and genetic determinants of element covariation in the maize grain ionome	NA	NA	NA	NA	Zea mays	NA	Poplar Ridge, New York	USA	Field_Trial	NA	NA	NA	NA	708	708	Soil	NA	NA	NA	seed	NA	NA	NA	NA	0.082496	942.597	0.0527678	2005	NA	NA	NA	NA	NA	NA	NA	NA	19.2501	3279.37	NA	0.0420004	NA	NA	NA	NA	NA	NA
67805	2019_Fikas	2019	_Multivariate analysis reveals environmental and genetic determinants of element covariation in the maize grain ionome	NA	NA	NA	NA	Zea mays	NA	Poplar Ridge, New York	USA	Field_Trial	NA	NA	NA	NA	709	709	Soil	NA	NA	NA	seed	NA	NA	NA	NA	0.189438	1018.91	0.0549611	2005	NA	NA	NA	NA	NA	NA	NA	NA	15.5803	3192.42	NA	0.0518231	NA	NA	NA	NA	NA	NA
67806	2019_Fikas	2019	_Multivariate analysis reveals environmental and genetic determinants of element covariation in the maize grain ionome	NA	NA	NA	NA	Zea mays	NA	Poplar Ridge, New York	USA	Field_Trial	NA	NA	NA	NA	710	710	Soil	NA	NA	NA	seed	NA	NA	NA	NA	0.0805387	763.609	0.0471055	2005	NA	NA	NA	NA	NA	NA	NA	NA	11.8028	2685.51	NA	0.0488696	NA	NA	NA	NA	NA	NA
67807	2019_Fikas	2019	_Multivariate analysis reveals environmental and genetic determinants of element covariation in the maize grain ionome	NA	NA	NA	NA	Zea mays	NA	Poplar Ridge, New York	USA	Field_Trial	NA	NA	NA	NA	711	711	Soil	NA	NA	NA	seed	NA	NA	NA	NA	0.202914	1073	0.0484014	2005	NA	NA	NA	NA	NA	NA	NA	NA	19.8823	3043.99	NA	0.0427529	NA	NA	NA	NA	NA	NA
67808	2019_Fikas	2019	_Multivariate analysis reveals environmental and genetic determinants of element covariation in the maize grain ionome	NA	NA	NA	NA	Zea mays	NA	Poplar Ridge, New York	USA	Field_Trial	NA	NA	NA	NA	712	712	Soil	NA	NA	NA	seed	NA	NA	NA	NA	0.0852385	955.763	0.0529025	2005	NA	NA	NA	NA	NA	NA	NA	NA	19.0596	2855.38	NA	0.0683226	NA	NA	NA	NA	NA	NA
67809	2019_Fikas	2019	_Multivariate analysis reveals environmental and genetic determinants of element covariation in the maize grain ionome	NA	NA	NA	NA	Zea mays	NA	Poplar Ridge, New York	USA	Field_Trial	NA	NA	NA	NA	713	713	Soil	NA	NA	NA	seed	NA	NA	NA	NA	0.0809137	852.381	0.0541518	2005	NA	NA	NA	NA	NA	NA	NA	NA	15.1029	2796.77	NA	0.0587169	NA	NA	NA	NA	NA	NA
67810	2019_Fikas	2019	_Multivariate analysis reveals environmental and genetic determinants of element covariation in the maize grain ionome	NA	NA	NA	NA	Zea mays	NA	Poplar Ridge, New York	USA	Field_Trial	NA	NA	NA	NA	714	714	Soil	NA	NA	NA	seed	NA	NA	NA	NA	0.180182	949.088	0.0484262	2005	NA	NA	NA	NA	NA	NA	NA	NA	16.4432	3151.46	NA	0.0757158	NA	NA	NA	NA	NA	NA
67811	2019_Fikas	2019	_Multivariate analysis reveals environmental and genetic determinants of element covariation in the maize grain ionome	NA	NA	NA	NA	Zea mays	NA	Poplar Ridge, New York	USA	Field_Trial	NA	NA	NA	NA	715	715	Soil	NA	NA	NA	seed	NA	NA	NA	NA	0.0738022	960.037	0.0546378	2005	NA	NA	NA	NA	NA	NA	NA	NA	14.1787	2593.55	NA	0.0430588	NA	NA	NA	NA	NA	NA
67812	2019_Fikas	2019	_Multivariate analysis reveals environmental and genetic determinants of element covariation in the maize grain ionome	NA	NA	NA	NA	Zea mays	NA	Poplar Ridge, New York	USA	Field_Trial	NA	NA	NA	NA	716	716	Soil	NA	NA	NA	seed	NA	NA	NA	NA	0.251026	1077.4	0.0638664	2005	NA	NA	NA	NA	NA	NA	NA	NA	22.309	3127.91	NA	0.0526579	NA	NA	NA	NA	NA	NA
67813	2019_Fikas	2019	_Multivariate analysis reveals environmental and genetic determinants of element covariation in the maize grain ionome	NA	NA	NA	NA	Zea mays	NA	Poplar Ridge, New York	USA	Field_Trial	NA	NA	NA	NA	717	717	Soil	NA	NA	NA	seed	NA	NA	NA	NA	0.093198	1097.15	0.0567504	2005	NA	NA	NA	NA	NA	NA	NA	NA	20.7309	2997.22	NA	0.104744	NA	NA	NA	NA	NA	NA
67814	2019_Fikas	2019	_Multivariate analysis reveals environmental and genetic determinants of element covariation in the maize grain ionome	NA	NA	NA	NA	Zea mays	NA	Poplar Ridge, New York	USA	Field_Trial	NA	NA	NA	NA	718	718	Soil	NA	NA	NA	seed	NA	NA	NA	NA	0.157748	989.898	0.0431374	2005	NA	NA	NA	NA	NA	NA	NA	NA	13.9593	3038.87	NA	0.066635	NA	NA	NA	NA	NA	NA
67815	2019_Fikas	2019	_Multivariate analysis reveals environmental and genetic determinants of element covariation in the maize grain ionome	NA	NA	NA	NA	Zea mays	NA	Poplar Ridge, New York	USA	Field_Trial	NA	NA	NA	NA	719	719	Soil	NA	NA	NA	seed	NA	NA	NA	NA	0.102775	943.376	0.0492875	2005	NA	NA	NA	NA	NA	NA	NA	NA	16.9809	3000.49	NA	0.0366303	NA	NA	NA	NA	NA	NA
67816	2019_Fikas	2019	_Multivariate analysis reveals environmental and genetic determinants of element covariation in the maize grain ionome	NA	NA	NA	NA	Zea mays	NA	Poplar Ridge, New York	USA	Field_Trial	NA	NA	NA	NA	720	720	Soil	NA	NA	NA	seed	NA	NA	NA	NA	0.186707	1061.49	0.0540604	2005	NA	NA	NA	NA	NA	NA	NA	NA	16.068	2942.14	NA	0.0522516	NA	NA	NA	NA	NA	NA
67817	2019_Fikas	2019	_Multivariate analysis reveals environmental and genetic determinants of element covariation in the maize grain ionome	NA	NA	NA	NA	Zea mays	NA	Poplar Ridge, New York	USA	Field_Trial	NA	NA	NA	NA	721	721	Soil	NA	NA	NA	seed	NA	NA	NA	NA	0.181471	1056.24	0.0496207	2005	NA	NA	NA	NA	NA	NA	NA	NA	17.8574	3023.16	NA	0.0691104	NA	NA	NA	NA	NA	NA
67818	2019_Fikas	2019	_Multivariate analysis reveals environmental and genetic determinants of element covariation in the maize grain ionome	NA	NA	NA	NA	Zea mays	NA	Poplar Ridge, New York	USA	Field_Trial	NA	NA	NA	NA	722	722	Soil	NA	NA	NA	seed	NA	NA	NA	NA	0.0823262	994.007	0.0459596	2005	NA	NA	NA	NA	NA	NA	NA	NA	18.3566	3187.46	NA	0.0371463	NA	NA	NA	NA	NA	NA
67819	2019_Fikas	2019	_Multivariate analysis reveals environmental and genetic determinants of element covariation in the maize grain ionome	NA	NA	NA	NA	Zea mays	NA	Poplar Ridge, New York	USA	Field_Trial	NA	NA	NA	NA	723	723	Soil	NA	NA	NA	seed	NA	NA	NA	NA	0.0875992	854.717	0.0483232	2005	NA	NA	NA	NA	NA	NA	NA	NA	15.8965	3062.84	NA	0.0264439	NA	NA	NA	NA	NA	NA
67820	2019_Fikas	2019	_Multivariate analysis reveals environmental and genetic determinants of element covariation in the maize grain ionome	NA	NA	NA	NA	Zea mays	NA	Poplar Ridge, New York	USA	Field_Trial	NA	NA	NA	NA	724	724	Soil	NA	NA	NA	seed	NA	NA	NA	NA	0.256654	904.353	0.0547538	2005	NA	NA	NA	NA	NA	NA	NA	NA	18.0999	3344.7	NA	0.023057	NA	NA	NA	NA	NA	NA
67821	2019_Fikas	2019	_Multivariate analysis reveals environmental and genetic determinants of element covariation in the maize grain ionome	NA	NA	NA	NA	Zea mays	NA	Poplar Ridge, New York	USA	Field_Trial	NA	NA	NA	NA	725	725	Soil	NA	NA	NA	seed	NA	NA	NA	NA	0.168892	832.866	0.0553114	2005	NA	NA	NA	NA	NA	NA	NA	NA	12.7861	2683.31	NA	0.0934245	NA	NA	NA	NA	NA	NA
67822	2019_Fikas	2019	_Multivariate analysis reveals environmental and genetic determinants of element covariation in the maize grain ionome	NA	NA	NA	NA	Zea mays	NA	Poplar Ridge, New York	USA	Field_Trial	NA	NA	NA	NA	726	726	Soil	NA	NA	NA	seed	NA	NA	NA	NA	0.172208	1043.78	0.0480245	2005	NA	NA	NA	NA	NA	NA	NA	NA	17.5319	3392.69	NA	0.0320579	NA	NA	NA	NA	NA	NA
67823	2019_Fikas	2019	_Multivariate analysis reveals environmental and genetic determinants of element covariation in the maize grain ionome	NA	NA	NA	NA	Zea mays	NA	Poplar Ridge, New York	USA	Field_Trial	NA	NA	NA	NA	727	727	Soil	NA	NA	NA	seed	NA	NA	NA	NA	0.124921	968.638	0.0531739	2005	NA	NA	NA	NA	NA	NA	NA	NA	16.8406	2945.18	NA	0.10343	NA	NA	NA	NA	NA	NA
67824	2019_Fikas	2019	_Multivariate analysis reveals environmental and genetic determinants of element covariation in the maize grain ionome	NA	NA	NA	NA	Zea mays	NA	Poplar Ridge, New York	USA	Field_Trial	NA	NA	NA	NA	728	728	Soil	NA	NA	NA	seed	NA	NA	NA	NA	0.206942	901.31	0.0554832	2005	NA	NA	NA	NA	NA	NA	NA	NA	15.1269	2899.74	NA	0.0519306	NA	NA	NA	NA	NA	NA
67825	2019_Fikas	2019	_Multivariate analysis reveals environmental and genetic determinants of element covariation in the maize grain ionome	NA	NA	NA	NA	Zea mays	NA	Poplar Ridge, New York	USA	Field_Trial	NA	NA	NA	NA	729	729	Soil	NA	NA	NA	seed	NA	NA	NA	NA	0.163467	1014.75	0.0538401	2005	NA	NA	NA	NA	NA	NA	NA	NA	14.8852	3319.29	NA	0.0792547	NA	NA	NA	NA	NA	NA
67826	2019_Fikas	2019	_Multivariate analysis reveals environmental and genetic determinants of element covariation in the maize grain ionome	NA	NA	NA	NA	Zea mays	NA	Poplar Ridge, New York	USA	Field_Trial	NA	NA	NA	NA	730	730	Soil	NA	NA	NA	seed	NA	NA	NA	NA	0.23244	1011.87	0.0526193	2005	NA	NA	NA	NA	NA	NA	NA	NA	15.9796	2964.35	NA	0.0858711	NA	NA	NA	NA	NA	NA
67827	2019_Fikas	2019	_Multivariate analysis reveals environmental and genetic determinants of element covariation in the maize grain ionome	NA	NA	NA	NA	Zea mays	NA	Poplar Ridge, New York	USA	Field_Trial	NA	NA	NA	NA	731	731	Soil	NA	NA	NA	seed	NA	NA	NA	NA	0.174929	812.414	0.0568816	2005	NA	NA	NA	NA	NA	NA	NA	NA	14.2472	2676.19	NA	0.0622929	NA	NA	NA	NA	NA	NA
67828	2019_Fikas	2019	_Multivariate analysis reveals environmental and genetic determinants of element covariation in the maize grain ionome	NA	NA	NA	NA	Zea mays	NA	Poplar Ridge, New York	USA	Field_Trial	NA	NA	NA	NA	732	732	Soil	NA	NA	NA	seed	NA	NA	NA	NA	0.0646827	971.376	0.0591857	2005	NA	NA	NA	NA	NA	NA	NA	NA	15.994	2570.72	NA	0.0278683	NA	NA	NA	NA	NA	NA
67829	2019_Fikas	2019	_Multivariate analysis reveals environmental and genetic determinants of element covariation in the maize grain ionome	NA	NA	NA	NA	Zea mays	NA	Poplar Ridge, New York	USA	Field_Trial	NA	NA	NA	NA	733	733	Soil	NA	NA	NA	seed	NA	NA	NA	NA	0.187249	906.222	0.0519785	2005	NA	NA	NA	NA	NA	NA	NA	NA	14.8789	3043.81	NA	0.11032	NA	NA	NA	NA	NA	NA
67830	2019_Fikas	2019	_Multivariate analysis reveals environmental and genetic determinants of element covariation in the maize grain ionome	NA	NA	NA	NA	Zea mays	NA	Poplar Ridge, New York	USA	Field_Trial	NA	NA	NA	NA	734	734	Soil	NA	NA	NA	seed	NA	NA	NA	NA	0.214924	882.429	0.0504733	2005	NA	NA	NA	NA	NA	NA	NA	NA	15.5361	2954.62	NA	0.0625768	NA	NA	NA	NA	NA	NA
67831	2019_Fikas	2019	_Multivariate analysis reveals environmental and genetic determinants of element covariation in the maize grain ionome	NA	NA	NA	NA	Zea mays	NA	Poplar Ridge, New York	USA	Field_Trial	NA	NA	NA	NA	735	735	Soil	NA	NA	NA	seed	NA	NA	NA	NA	0.199922	887.492	0.049714	2005	NA	NA	NA	NA	NA	NA	NA	NA	15.1856	2807.18	NA	0.025629	NA	NA	NA	NA	NA	NA
67832	2019_Fikas	2019	_Multivariate analysis reveals environmental and genetic determinants of element covariation in the maize grain ionome	NA	NA	NA	NA	Zea mays	NA	Poplar Ridge, New York	USA	Field_Trial	NA	NA	NA	NA	736	736	Soil	NA	NA	NA	seed	NA	NA	NA	NA	0.077445	1111.78	0.0638553	2005	NA	NA	NA	NA	NA	NA	NA	NA	18.7701	2959.62	NA	0.0654239	NA	NA	NA	NA	NA	NA
67833	2019_Fikas	2019	_Multivariate analysis reveals environmental and genetic determinants of element covariation in the maize grain ionome	NA	NA	NA	NA	Zea mays	NA	Poplar Ridge, New York	USA	Field_Trial	NA	NA	NA	NA	737	737	Soil	NA	NA	NA	seed	NA	NA	NA	NA	0.148371	912.577	0.0561629	2005	NA	NA	NA	NA	NA	NA	NA	NA	16.8518	2984.6	NA	0.0879556	NA	NA	NA	NA	NA	NA
67834	2019_Fikas	2019	_Multivariate analysis reveals environmental and genetic determinants of element covariation in the maize grain ionome	NA	NA	NA	NA	Zea mays	NA	Poplar Ridge, New York	USA	Field_Trial	NA	NA	NA	NA	738	738	Soil	NA	NA	NA	seed	NA	NA	NA	NA	0.18321	922.514	0.0512816	2005	NA	NA	NA	NA	NA	NA	NA	NA	18.0683	3027.7	NA	0.0943616	NA	NA	NA	NA	NA	NA
67835	2019_Fikas	2019	_Multivariate analysis reveals environmental and genetic determinants of element covariation in the maize grain ionome	NA	NA	NA	NA	Zea mays	NA	Poplar Ridge, New York	USA	Field_Trial	NA	NA	NA	NA	739	739	Soil	NA	NA	NA	seed	NA	NA	NA	NA	0.149764	960.804	0.0475735	2005	NA	NA	NA	NA	NA	NA	NA	NA	16.3984	3179.09	NA	0.134551	NA	NA	NA	NA	NA	NA
67836	2019_Fikas	2019	_Multivariate analysis reveals environmental and genetic determinants of element covariation in the maize grain ionome	NA	NA	NA	NA	Zea mays	NA	Poplar Ridge, New York	USA	Field_Trial	NA	NA	NA	NA	740	740	Soil	NA	NA	NA	seed	NA	NA	NA	NA	0.207818	953.879	0.0472515	2005	NA	NA	NA	NA	NA	NA	NA	NA	14.9945	3320.1	NA	0.0816559	NA	NA	NA	NA	NA	NA
67837	2019_Fikas	2019	_Multivariate analysis reveals environmental and genetic determinants of element covariation in the maize grain ionome	NA	NA	NA	NA	Zea mays	NA	Poplar Ridge, New York	USA	Field_Trial	NA	NA	NA	NA	741	741	Soil	NA	NA	NA	seed	NA	NA	NA	NA	0.0861743	1026.9	0.0624112	2005	NA	NA	NA	NA	NA	NA	NA	NA	14.4008	2984.75	NA	0.0481797	NA	NA	NA	NA	NA	NA
67838	2019_Fikas	2019	_Multivariate analysis reveals environmental and genetic determinants of element covariation in the maize grain ionome	NA	NA	NA	NA	Zea mays	NA	Poplar Ridge, New York	USA	Field_Trial	NA	NA	NA	NA	742	742	Soil	NA	NA	NA	seed	NA	NA	NA	NA	0.0944193	896.847	0.0471856	2005	NA	NA	NA	NA	NA	NA	NA	NA	18.5664	3175.76	NA	0.09169	NA	NA	NA	NA	NA	NA
67839	2019_Fikas	2019	_Multivariate analysis reveals environmental and genetic determinants of element covariation in the maize grain ionome	NA	NA	NA	NA	Zea mays	NA	Poplar Ridge, New York	USA	Field_Trial	NA	NA	NA	NA	743	743	Soil	NA	NA	NA	seed	NA	NA	NA	NA	0.172592	963.996	0.0494216	2005	NA	NA	NA	NA	NA	NA	NA	NA	15.4304	3166.08	NA	0.0310069	NA	NA	NA	NA	NA	NA
67840	2019_Fikas	2019	_Multivariate analysis reveals environmental and genetic determinants of element covariation in the maize grain ionome	NA	NA	NA	NA	Zea mays	NA	Poplar Ridge, New York	USA	Field_Trial	NA	NA	NA	NA	744	744	Soil	NA	NA	NA	seed	NA	NA	NA	NA	0.20474	1018.63	0.0497752	2005	NA	NA	NA	NA	NA	NA	NA	NA	17.2391	3209.45	NA	0.0289744	NA	NA	NA	NA	NA	NA
67841	2019_Fikas	2019	_Multivariate analysis reveals environmental and genetic determinants of element covariation in the maize grain ionome	NA	NA	NA	NA	Zea mays	NA	Poplar Ridge, New York	USA	Field_Trial	NA	NA	NA	NA	745	745	Soil	NA	NA	NA	seed	NA	NA	NA	NA	0.29132	981.315	0.0515581	2005	NA	NA	NA	NA	NA	NA	NA	NA	18.7262	3207.3	NA	0.0559031	NA	NA	NA	NA	NA	NA
67842	2019_Fikas	2019	_Multivariate analysis reveals environmental and genetic determinants of element covariation in the maize grain ionome	NA	NA	NA	NA	Zea mays	NA	Poplar Ridge, New York	USA	Field_Trial	NA	NA	NA	NA	746	746	Soil	NA	NA	NA	seed	NA	NA	NA	NA	0.189819	1009.24	0.0500648	2005	NA	NA	NA	NA	NA	NA	NA	NA	16.3219	3301.7	NA	0.0424579	NA	NA	NA	NA	NA	NA
67843	2019_Fikas	2019	_Multivariate analysis reveals environmental and genetic determinants of element covariation in the maize grain ionome	NA	NA	NA	NA	Zea mays	NA	Poplar Ridge, New York	USA	Field_Trial	NA	NA	NA	NA	747	747	Soil	NA	NA	NA	seed	NA	NA	NA	NA	0.20085	940.641	0.0489875	2005	NA	NA	NA	NA	NA	NA	NA	NA	16.8927	2879.02	NA	0.0380196	NA	NA	NA	NA	NA	NA
67844	2019_Fikas	2019	_Multivariate analysis reveals environmental and genetic determinants of element covariation in the maize grain ionome	NA	NA	NA	NA	Zea mays	NA	Poplar Ridge, New York	USA	Field_Trial	NA	NA	NA	NA	748	748	Soil	NA	NA	NA	seed	NA	NA	NA	NA	0.170881	1056.37	0.0533541	2005	NA	NA	NA	NA	NA	NA	NA	NA	19.5403	3265.81	NA	0.0807175	NA	NA	NA	NA	NA	NA
67845	2019_Fikas	2019	_Multivariate analysis reveals environmental and genetic determinants of element covariation in the maize grain ionome	NA	NA	NA	NA	Zea mays	NA	Poplar Ridge, New York	USA	Field_Trial	NA	NA	NA	NA	749	749	Soil	NA	NA	NA	seed	NA	NA	NA	NA	0.226608	949.126	0.0600565	2005	NA	NA	NA	NA	NA	NA	NA	NA	16.8678	3404.62	NA	0.0768681	NA	NA	NA	NA	NA	NA
67846	2019_Fikas	2019	_Multivariate analysis reveals environmental and genetic determinants of element covariation in the maize grain ionome	NA	NA	NA	NA	Zea mays	NA	Poplar Ridge, New York	USA	Field_Trial	NA	NA	NA	NA	750	750	Soil	NA	NA	NA	seed	NA	NA	NA	NA	0.105219	1039.29	0.0595949	2005	NA	NA	NA	NA	NA	NA	NA	NA	17.2929	3141.05	NA	0.0478501	NA	NA	NA	NA	NA	NA
67847	2019_Fikas	2019	_Multivariate analysis reveals environmental and genetic determinants of element covariation in the maize grain ionome	NA	NA	NA	NA	Zea mays	NA	Poplar Ridge, New York	USA	Field_Trial	NA	NA	NA	NA	751	751	Soil	NA	NA	NA	seed	NA	NA	NA	NA	0.0910397	898.15	0.0491405	2005	NA	NA	NA	NA	NA	NA	NA	NA	17.3123	3029.36	NA	0.0971669	NA	NA	NA	NA	NA	NA
67848	2019_Fikas	2019	_Multivariate analysis reveals environmental and genetic determinants of element covariation in the maize grain ionome	NA	NA	NA	NA	Zea mays	NA	Poplar Ridge, New York	USA	Field_Trial	NA	NA	NA	NA	752	752	Soil	NA	NA	NA	seed	NA	NA	NA	NA	0.215256	891.217	0.0514369	2005	NA	NA	NA	NA	NA	NA	NA	NA	14.5213	2824.09	NA	0.0870656	NA	NA	NA	NA	NA	NA
67849	2019_Fikas	2019	_Multivariate analysis reveals environmental and genetic determinants of element covariation in the maize grain ionome	NA	NA	NA	NA	Zea mays	NA	Poplar Ridge, New York	USA	Field_Trial	NA	NA	NA	NA	753	753	Soil	NA	NA	NA	seed	NA	NA	NA	NA	0.117323	1052.28	0.0503685	2005	NA	NA	NA	NA	NA	NA	NA	NA	15.7694	2957.81	NA	0.0869111	NA	NA	NA	NA	NA	NA
67850	2019_Fikas	2019	_Multivariate analysis reveals environmental and genetic determinants of element covariation in the maize grain ionome	NA	NA	NA	NA	Zea mays	NA	Poplar Ridge, New York	USA	Field_Trial	NA	NA	NA	NA	754	754	Soil	NA	NA	NA	seed	NA	NA	NA	NA	0.182852	998.779	0.0501978	2005	NA	NA	NA	NA	NA	NA	NA	NA	15.3964	3101.07	NA	0.0757173	NA	NA	NA	NA	NA	NA
67851	2019_Fikas	2019	_Multivariate analysis reveals environmental and genetic determinants of element covariation in the maize grain ionome	NA	NA	NA	NA	Zea mays	NA	Poplar Ridge, New York	USA	Field_Trial	NA	NA	NA	NA	755	755	Soil	NA	NA	NA	seed	NA	NA	NA	NA	0.152309	756.748	0.0516667	2005	NA	NA	NA	NA	NA	NA	NA	NA	14.7945	2608.75	NA	0.057628	NA	NA	NA	NA	NA	NA
67852	2019_Fikas	2019	_Multivariate analysis reveals environmental and genetic determinants of element covariation in the maize grain ionome	NA	NA	NA	NA	Zea mays	NA	Poplar Ridge, New York	USA	Field_Trial	NA	NA	NA	NA	756	756	Soil	NA	NA	NA	seed	NA	NA	NA	NA	0.236201	1045.39	0.0569099	2005	NA	NA	NA	NA	NA	NA	NA	NA	17.999	3078.95	NA	0.0287969	NA	NA	NA	NA	NA	NA
67853	2019_Fikas	2019	_Multivariate analysis reveals environmental and genetic determinants of element covariation in the maize grain ionome	NA	NA	NA	NA	Zea mays	NA	Poplar Ridge, New York	USA	Field_Trial	NA	NA	NA	NA	757	757	Soil	NA	NA	NA	seed	NA	NA	NA	NA	0.184284	1064.56	0.0566258	2005	NA	NA	NA	NA	NA	NA	NA	NA	16.3115	2948.56	NA	0.0517877	NA	NA	NA	NA	NA	NA
67854	2019_Fikas	2019	_Multivariate analysis reveals environmental and genetic determinants of element covariation in the maize grain ionome	NA	NA	NA	NA	Zea mays	NA	Poplar Ridge, New York	USA	Field_Trial	NA	NA	NA	NA	758	758	Soil	NA	NA	NA	seed	NA	NA	NA	NA	0.182548	971.71	0.0491157	2005	NA	NA	NA	NA	NA	NA	NA	NA	15.5491	3201.52	NA	0.0545911	NA	NA	NA	NA	NA	NA
67855	2019_Fikas	2019	_Multivariate analysis reveals environmental and genetic determinants of element covariation in the maize grain ionome	NA	NA	NA	NA	Zea mays	NA	Poplar Ridge, New York	USA	Field_Trial	NA	NA	NA	NA	759	759	Soil	NA	NA	NA	seed	NA	NA	NA	NA	0.251014	984.828	0.0525112	2005	NA	NA	NA	NA	NA	NA	NA	NA	17.6389	3207.85	NA	0.0531646	NA	NA	NA	NA	NA	NA
67856	2019_Fikas	2019	_Multivariate analysis reveals environmental and genetic determinants of element covariation in the maize grain ionome	NA	NA	NA	NA	Zea mays	NA	Poplar Ridge, New York	USA	Field_Trial	NA	NA	NA	NA	760	760	Soil	NA	NA	NA	seed	NA	NA	NA	NA	0.305217	1144.63	0.0526576	2005	NA	NA	NA	NA	NA	NA	NA	NA	22.0985	3765.82	NA	0.0276344	NA	NA	NA	NA	NA	NA
67857	2019_Fikas	2019	_Multivariate analysis reveals environmental and genetic determinants of element covariation in the maize grain ionome	NA	NA	NA	NA	Zea mays	NA	Poplar Ridge, New York	USA	Field_Trial	NA	NA	NA	NA	761	761	Soil	NA	NA	NA	seed	NA	NA	NA	NA	0.131281	954.793	0.0524366	2005	NA	NA	NA	NA	NA	NA	NA	NA	16.408	2745.72	NA	0.0705096	NA	NA	NA	NA	NA	NA
67858	2019_Fikas	2019	_Multivariate analysis reveals environmental and genetic determinants of element covariation in the maize grain ionome	NA	NA	NA	NA	Zea mays	NA	Poplar Ridge, New York	USA	Field_Trial	NA	NA	NA	NA	762	762	Soil	NA	NA	NA	seed	NA	NA	NA	NA	0.167458	1058.37	0.0458798	2005	NA	NA	NA	NA	NA	NA	NA	NA	20.2611	3179.05	NA	0.0671278	NA	NA	NA	NA	NA	NA
67859	2019_Fikas	2019	_Multivariate analysis reveals environmental and genetic determinants of element covariation in the maize grain ionome	NA	NA	NA	NA	Zea mays	NA	Poplar Ridge, New York	USA	Field_Trial	NA	NA	NA	NA	763	763	Soil	NA	NA	NA	seed	NA	NA	NA	NA	0.0785873	884.286	0.04921	2005	NA	NA	NA	NA	NA	NA	NA	NA	12.3094	2775.92	NA	0.0201368	NA	NA	NA	NA	NA	NA
67860	2019_Fikas	2019	_Multivariate analysis reveals environmental and genetic determinants of element covariation in the maize grain ionome	NA	NA	NA	NA	Zea mays	NA	Poplar Ridge, New York	USA	Field_Trial	NA	NA	NA	NA	764	764	Soil	NA	NA	NA	seed	NA	NA	NA	NA	0.116893	1082.37	0.052366	2005	NA	NA	NA	NA	NA	NA	NA	NA	16.8999	3275.43	NA	0.0294594	NA	NA	NA	NA	NA	NA
67861	2019_Fikas	2019	_Multivariate analysis reveals environmental and genetic determinants of element covariation in the maize grain ionome	NA	NA	NA	NA	Zea mays	NA	Poplar Ridge, New York	USA	Field_Trial	NA	NA	NA	NA	765	765	Soil	NA	NA	NA	seed	NA	NA	NA	NA	0.172649	704.884	0.0432309	2005	NA	NA	NA	NA	NA	NA	NA	NA	13.7824	2590.36	NA	0.0575938	NA	NA	NA	NA	NA	NA
67862	2019_Fikas	2019	_Multivariate analysis reveals environmental and genetic determinants of element covariation in the maize grain ionome	NA	NA	NA	NA	Zea mays	NA	Poplar Ridge, New York	USA	Field_Trial	NA	NA	NA	NA	766	766	Soil	NA	NA	NA	seed	NA	NA	NA	NA	0.227864	985.687	0.0494221	2005	NA	NA	NA	NA	NA	NA	NA	NA	15.0822	3180.27	NA	0.0237434	NA	NA	NA	NA	NA	NA
67863	2019_Fikas	2019	_Multivariate analysis reveals environmental and genetic determinants of element covariation in the maize grain ionome	NA	NA	NA	NA	Zea mays	NA	Poplar Ridge, New York	USA	Field_Trial	NA	NA	NA	NA	767	767	Soil	NA	NA	NA	seed	NA	NA	NA	NA	0.232471	879.652	0.0491932	2005	NA	NA	NA	NA	NA	NA	NA	NA	12.1428	2781.75	NA	0.0456026	NA	NA	NA	NA	NA	NA
67864	2019_Fikas	2019	_Multivariate analysis reveals environmental and genetic determinants of element covariation in the maize grain ionome	NA	NA	NA	NA	Zea mays	NA	Poplar Ridge, New York	USA	Field_Trial	NA	NA	NA	NA	768	768	Soil	NA	NA	NA	seed	NA	NA	NA	NA	0.206497	1032.67	0.0546891	2005	NA	NA	NA	NA	NA	NA	NA	NA	16.9777	3254.57	NA	0.110799	NA	NA	NA	NA	NA	NA
67865	2019_Fikas	2019	_Multivariate analysis reveals environmental and genetic determinants of element covariation in the maize grain ionome	NA	NA	NA	NA	Zea mays	NA	Poplar Ridge, New York	USA	Field_Trial	NA	NA	NA	NA	769	769	Soil	NA	NA	NA	seed	NA	NA	NA	NA	0.0665079	834.663	0.0466864	2005	NA	NA	NA	NA	NA	NA	NA	NA	18.8099	3048.54	NA	0.042299	NA	NA	NA	NA	NA	NA
67866	2019_Fikas	2019	_Multivariate analysis reveals environmental and genetic determinants of element covariation in the maize grain ionome	NA	NA	NA	NA	Zea mays	NA	Poplar Ridge, New York	USA	Field_Trial	NA	NA	NA	NA	770	770	Soil	NA	NA	NA	seed	NA	NA	NA	NA	0.176628	1049.96	0.0470123	2005	NA	NA	NA	NA	NA	NA	NA	NA	16.1723	3126.28	NA	0.038608	NA	NA	NA	NA	NA	NA
67867	2019_Fikas	2019	_Multivariate analysis reveals environmental and genetic determinants of element covariation in the maize grain ionome	NA	NA	NA	NA	Zea mays	NA	Poplar Ridge, New York	USA	Field_Trial	NA	NA	NA	NA	771	771	Soil	NA	NA	NA	seed	NA	NA	NA	NA	0.208962	942.261	0.0454071	2005	NA	NA	NA	NA	NA	NA	NA	NA	18.0781	3010.52	NA	0.1038	NA	NA	NA	NA	NA	NA
67868	2019_Fikas	2019	_Multivariate analysis reveals environmental and genetic determinants of element covariation in the maize grain ionome	NA	NA	NA	NA	Zea mays	NA	Poplar Ridge, New York	USA	Field_Trial	NA	NA	NA	NA	772	772	Soil	NA	NA	NA	seed	NA	NA	NA	NA	0.111221	1177.03	0.0506538	2005	NA	NA	NA	NA	NA	NA	NA	NA	21.3273	3493.7	NA	0.131264	NA	NA	NA	NA	NA	NA
67869	2019_Fikas	2019	_Multivariate analysis reveals environmental and genetic determinants of element covariation in the maize grain ionome	NA	NA	NA	NA	Zea mays	NA	Poplar Ridge, New York	USA	Field_Trial	NA	NA	NA	NA	773	773	Soil	NA	NA	NA	seed	NA	NA	NA	NA	0.243672	1074.69	0.0523045	2005	NA	NA	NA	NA	NA	NA	NA	NA	16.6024	3287.17	NA	0.0204046	NA	NA	NA	NA	NA	NA
67870	2019_Fikas	2019	_Multivariate analysis reveals environmental and genetic determinants of element covariation in the maize grain ionome	NA	NA	NA	NA	Zea mays	NA	Poplar Ridge, New York	USA	Field_Trial	NA	NA	NA	NA	774	774	Soil	NA	NA	NA	seed	NA	NA	NA	NA	0.098389	1003.9	0.0478152	2005	NA	NA	NA	NA	NA	NA	NA	NA	18.2187	2862.08	NA	0.127831	NA	NA	NA	NA	NA	NA
67871	2019_Fikas	2019	_Multivariate analysis reveals environmental and genetic determinants of element covariation in the maize grain ionome	NA	NA	NA	NA	Zea mays	NA	Poplar Ridge, New York	USA	Field_Trial	NA	NA	NA	NA	775	775	Soil	NA	NA	NA	seed	NA	NA	NA	NA	0.103996	974.967	0.0591301	2005	NA	NA	NA	NA	NA	NA	NA	NA	20.6964	3097.77	NA	0.0881801	NA	NA	NA	NA	NA	NA
67872	2019_Fikas	2019	_Multivariate analysis reveals environmental and genetic determinants of element covariation in the maize grain ionome	NA	NA	NA	NA	Zea mays	NA	Poplar Ridge, New York	USA	Field_Trial	NA	NA	NA	NA	776	776	Soil	NA	NA	NA	seed	NA	NA	NA	NA	0.133005	1082.57	0.0657206	2005	NA	NA	NA	NA	NA	NA	NA	NA	15.8209	3622.1	NA	0.0824605	NA	NA	NA	NA	NA	NA
67873	2019_Fikas	2019	_Multivariate analysis reveals environmental and genetic determinants of element covariation in the maize grain ionome	NA	NA	NA	NA	Zea mays	NA	Poplar Ridge, New York	USA	Field_Trial	NA	NA	NA	NA	777	777	Soil	NA	NA	NA	seed	NA	NA	NA	NA	0.266734	1104.85	0.0494924	2005	NA	NA	NA	NA	NA	NA	NA	NA	22.6642	3536.59	NA	0.0898533	NA	NA	NA	NA	NA	NA
67874	2019_Fikas	2019	_Multivariate analysis reveals environmental and genetic determinants of element covariation in the maize grain ionome	NA	NA	NA	NA	Zea mays	NA	Poplar Ridge, New York	USA	Field_Trial	NA	NA	NA	NA	778	778	Soil	NA	NA	NA	seed	NA	NA	NA	NA	0.0636827	965.802	0.0550541	2005	NA	NA	NA	NA	NA	NA	NA	NA	16.1159	3054.47	NA	0.0426871	NA	NA	NA	NA	NA	NA
67875	2019_Fikas	2019	_Multivariate analysis reveals environmental and genetic determinants of element covariation in the maize grain ionome	NA	NA	NA	NA	Zea mays	NA	Poplar Ridge, New York	USA	Field_Trial	NA	NA	NA	NA	779	779	Soil	NA	NA	NA	seed	NA	NA	NA	NA	0.241633	1038.33	0.0560023	2005	NA	NA	NA	NA	NA	NA	NA	NA	17.6464	2710.92	NA	0.0798955	NA	NA	NA	NA	NA	NA
67876	2019_Fikas	2019	_Multivariate analysis reveals environmental and genetic determinants of element covariation in the maize grain ionome	NA	NA	NA	NA	Zea mays	NA	Poplar Ridge, New York	USA	Field_Trial	NA	NA	NA	NA	780	780	Soil	NA	NA	NA	seed	NA	NA	NA	NA	0.228708	1181.44	0.0518573	2005	NA	NA	NA	NA	NA	NA	NA	NA	15.4417	3250.93	NA	0.0399281	NA	NA	NA	NA	NA	NA
67877	2019_Fikas	2019	_Multivariate analysis reveals environmental and genetic determinants of element covariation in the maize grain ionome	NA	NA	NA	NA	Zea mays	NA	Poplar Ridge, New York	USA	Field_Trial	NA	NA	NA	NA	781	781	Soil	NA	NA	NA	seed	NA	NA	NA	NA	0.221748	1060.29	0.0473518	2005	NA	NA	NA	NA	NA	NA	NA	NA	20.1213	3253.15	NA	0.0850084	NA	NA	NA	NA	NA	NA
67878	2019_Fikas	2019	_Multivariate analysis reveals environmental and genetic determinants of element covariation in the maize grain ionome	NA	NA	NA	NA	Zea mays	NA	Poplar Ridge, New York	USA	Field_Trial	NA	NA	NA	NA	782	782	Soil	NA	NA	NA	seed	NA	NA	NA	NA	0.218209	1042.73	0.0543123	2005	NA	NA	NA	NA	NA	NA	NA	NA	12.2357	3208.25	NA	0.0825035	NA	NA	NA	NA	NA	NA
67879	2019_Fikas	2019	_Multivariate analysis reveals environmental and genetic determinants of element covariation in the maize grain ionome	NA	NA	NA	NA	Zea mays	NA	Poplar Ridge, New York	USA	Field_Trial	NA	NA	NA	NA	783	783	Soil	NA	NA	NA	seed	NA	NA	NA	NA	0.0765934	1078.46	0.0518334	2005	NA	NA	NA	NA	NA	NA	NA	NA	21.6115	3337.58	NA	0.0379222	NA	NA	NA	NA	NA	NA
67880	2019_Fikas	2019	_Multivariate analysis reveals environmental and genetic determinants of element covariation in the maize grain ionome	NA	NA	NA	NA	Zea mays	NA	Poplar Ridge, New York	USA	Field_Trial	NA	NA	NA	NA	784	784	Soil	NA	NA	NA	seed	NA	NA	NA	NA	0.113983	909.32	0.0475062	2005	NA	NA	NA	NA	NA	NA	NA	NA	14.7073	2898.68	NA	0.14253	NA	NA	NA	NA	NA	NA
67881	2019_Fikas	2019	_Multivariate analysis reveals environmental and genetic determinants of element covariation in the maize grain ionome	NA	NA	NA	NA	Zea mays	NA	Poplar Ridge, New York	USA	Field_Trial	NA	NA	NA	NA	785	785	Soil	NA	NA	NA	seed	NA	NA	NA	NA	0.110979	959.928	0.0542243	2005	NA	NA	NA	NA	NA	NA	NA	NA	19.2627	3334.53	NA	0.0484045	NA	NA	NA	NA	NA	NA
67882	2019_Fikas	2019	_Multivariate analysis reveals environmental and genetic determinants of element covariation in the maize grain ionome	NA	NA	NA	NA	Zea mays	NA	Poplar Ridge, New York	USA	Field_Trial	NA	NA	NA	NA	786	786	Soil	NA	NA	NA	seed	NA	NA	NA	NA	0.222039	1101.34	0.056778	2005	NA	NA	NA	NA	NA	NA	NA	NA	18.5071	3244.11	NA	0.0767562	NA	NA	NA	NA	NA	NA
67883	2019_Fikas	2019	_Multivariate analysis reveals environmental and genetic determinants of element covariation in the maize grain ionome	NA	NA	NA	NA	Zea mays	NA	Poplar Ridge, New York	USA	Field_Trial	NA	NA	NA	NA	787	787	Soil	NA	NA	NA	seed	NA	NA	NA	NA	0.187371	939.412	0.0494157	2005	NA	NA	NA	NA	NA	NA	NA	NA	15.2214	2999.24	NA	0.0496259	NA	NA	NA	NA	NA	NA
67884	2019_Fikas	2019	_Multivariate analysis reveals environmental and genetic determinants of element covariation in the maize grain ionome	NA	NA	NA	NA	Zea mays	NA	Poplar Ridge, New York	USA	Field_Trial	NA	NA	NA	NA	788	788	Soil	NA	NA	NA	seed	NA	NA	NA	NA	0.113019	979.24	0.0498018	2005	NA	NA	NA	NA	NA	NA	NA	NA	17.3971	2930.27	NA	0.041529	NA	NA	NA	NA	NA	NA
67885	2019_Fikas	2019	_Multivariate analysis reveals environmental and genetic determinants of element covariation in the maize grain ionome	NA	NA	NA	NA	Zea mays	NA	Poplar Ridge, New York	USA	Field_Trial	NA	NA	NA	NA	789	789	Soil	NA	NA	NA	seed	NA	NA	NA	NA	0.0700323	1087.54	0.051419	2005	NA	NA	NA	NA	NA	NA	NA	NA	22.0592	2980.02	NA	0.144637	NA	NA	NA	NA	NA	NA
67886	2019_Fikas	2019	_Multivariate analysis reveals environmental and genetic determinants of element covariation in the maize grain ionome	NA	NA	NA	NA	Zea mays	NA	Poplar Ridge, New York	USA	Field_Trial	NA	NA	NA	NA	790	790	Soil	NA	NA	NA	seed	NA	NA	NA	NA	0.119956	954.315	0.0545638	2005	NA	NA	NA	NA	NA	NA	NA	NA	15.9737	2964.26	NA	0.0235898	NA	NA	NA	NA	NA	NA
67887	2019_Fikas	2019	_Multivariate analysis reveals environmental and genetic determinants of element covariation in the maize grain ionome	NA	NA	NA	NA	Zea mays	NA	Poplar Ridge, New York	USA	Field_Trial	NA	NA	NA	NA	791	791	Soil	NA	NA	NA	seed	NA	NA	NA	NA	0.0961603	972.863	0.0534888	2005	NA	NA	NA	NA	NA	NA	NA	NA	20.9928	3254.17	NA	0.0757723	NA	NA	NA	NA	NA	NA
67888	2019_Fikas	2019	_Multivariate analysis reveals environmental and genetic determinants of element covariation in the maize grain ionome	NA	NA	NA	NA	Zea mays	NA	Poplar Ridge, New York	USA	Field_Trial	NA	NA	NA	NA	792	792	Soil	NA	NA	NA	seed	NA	NA	NA	NA	0.204096	967.882	0.0484303	2005	NA	NA	NA	NA	NA	NA	NA	NA	17.1435	2853	NA	0.0889425	NA	NA	NA	NA	NA	NA
67889	2019_Fikas	2019	_Multivariate analysis reveals environmental and genetic determinants of element covariation in the maize grain ionome	NA	NA	NA	NA	Zea mays	NA	Poplar Ridge, New York	USA	Field_Trial	NA	NA	NA	NA	793	793	Soil	NA	NA	NA	seed	NA	NA	NA	NA	0.16642	976.572	0.0565377	2005	NA	NA	NA	NA	NA	NA	NA	NA	12.2736	3074.49	NA	0.0553228	NA	NA	NA	NA	NA	NA
67890	2019_Fikas	2019	_Multivariate analysis reveals environmental and genetic determinants of element covariation in the maize grain ionome	NA	NA	NA	NA	Zea mays	NA	Poplar Ridge, New York	USA	Field_Trial	NA	NA	NA	NA	794	794	Soil	NA	NA	NA	seed	NA	NA	NA	NA	0.0894426	978.361	0.0573201	2005	NA	NA	NA	NA	NA	NA	NA	NA	20.4601	2961.37	NA	0.0316724	NA	NA	NA	NA	NA	NA
67891	2019_Fikas	2019	_Multivariate analysis reveals environmental and genetic determinants of element covariation in the maize grain ionome	NA	NA	NA	NA	Zea mays	NA	Poplar Ridge, New York	USA	Field_Trial	NA	NA	NA	NA	795	795	Soil	NA	NA	NA	seed	NA	NA	NA	NA	0.178964	1013.43	0.0514407	2005	NA	NA	NA	NA	NA	NA	NA	NA	16.0204	2917.31	NA	0.0300056	NA	NA	NA	NA	NA	NA
67892	2019_Fikas	2019	_Multivariate analysis reveals environmental and genetic determinants of element covariation in the maize grain ionome	NA	NA	NA	NA	Zea mays	NA	Poplar Ridge, New York	USA	Field_Trial	NA	NA	NA	NA	796	796	Soil	NA	NA	NA	seed	NA	NA	NA	NA	0.138623	1019.67	0.0466068	2005	NA	NA	NA	NA	NA	NA	NA	NA	13.9575	2988.45	NA	0.0300194	NA	NA	NA	NA	NA	NA
67893	2019_Fikas	2019	_Multivariate analysis reveals environmental and genetic determinants of element covariation in the maize grain ionome	NA	NA	NA	NA	Zea mays	NA	Poplar Ridge, New York	USA	Field_Trial	NA	NA	NA	NA	797	797	Soil	NA	NA	NA	seed	NA	NA	NA	NA	0.0908223	1068.96	0.0540134	2005	NA	NA	NA	NA	NA	NA	NA	NA	20.7278	3082.5	NA	0.0421038	NA	NA	NA	NA	NA	NA
67894	2019_Fikas	2019	_Multivariate analysis reveals environmental and genetic determinants of element covariation in the maize grain ionome	NA	NA	NA	NA	Zea mays	NA	Poplar Ridge, New York	USA	Field_Trial	NA	NA	NA	NA	798	798	Soil	NA	NA	NA	seed	NA	NA	NA	NA	0.0940522	922.763	0.0533478	2005	NA	NA	NA	NA	NA	NA	NA	NA	18.5362	2847.43	NA	0.0953165	NA	NA	NA	NA	NA	NA
67895	2019_Fikas	2019	_Multivariate analysis reveals environmental and genetic determinants of element covariation in the maize grain ionome	NA	NA	NA	NA	Zea mays	NA	Poplar Ridge, New York	USA	Field_Trial	NA	NA	NA	NA	799	799	Soil	NA	NA	NA	seed	NA	NA	NA	NA	0.162119	940.424	0.051857	2005	NA	NA	NA	NA	NA	NA	NA	NA	14.6967	2973.57	NA	0.0417418	NA	NA	NA	NA	NA	NA
67896	2019_Fikas	2019	_Multivariate analysis reveals environmental and genetic determinants of element covariation in the maize grain ionome	NA	NA	NA	NA	Zea mays	NA	Poplar Ridge, New York	USA	Field_Trial	NA	NA	NA	NA	800	800	Soil	NA	NA	NA	seed	NA	NA	NA	NA	0.188229	950.029	0.043928	2005	NA	NA	NA	NA	NA	NA	NA	NA	18.6964	3164.49	NA	0.123381	NA	NA	NA	NA	NA	NA
67897	2019_Fikas	2019	_Multivariate analysis reveals environmental and genetic determinants of element covariation in the maize grain ionome	NA	NA	NA	NA	Zea mays	NA	Poplar Ridge, New York	USA	Field_Trial	NA	NA	NA	NA	801	801	Soil	NA	NA	NA	seed	NA	NA	NA	NA	0.174139	1126.42	0.0544077	2005	NA	NA	NA	NA	NA	NA	NA	NA	17.9361	3100.83	NA	0.0461438	NA	NA	NA	NA	NA	NA
67898	2019_Fikas	2019	_Multivariate analysis reveals environmental and genetic determinants of element covariation in the maize grain ionome	NA	NA	NA	NA	Zea mays	NA	Poplar Ridge, New York	USA	Field_Trial	NA	NA	NA	NA	802	802	Soil	NA	NA	NA	seed	NA	NA	NA	NA	0.0763888	974.016	0.0521048	2005	NA	NA	NA	NA	NA	NA	NA	NA	15.559	3059.64	NA	0.0263235	NA	NA	NA	NA	NA	NA
67899	2019_Fikas	2019	_Multivariate analysis reveals environmental and genetic determinants of element covariation in the maize grain ionome	NA	NA	NA	NA	Zea mays	NA	Poplar Ridge, New York	USA	Field_Trial	NA	NA	NA	NA	803	803	Soil	NA	NA	NA	seed	NA	NA	NA	NA	0.197588	911.264	0.0551984	2005	NA	NA	NA	NA	NA	NA	NA	NA	20.008	3142.42	NA	0.143505	NA	NA	NA	NA	NA	NA
67900	2019_Fikas	2019	_Multivariate analysis reveals environmental and genetic determinants of element covariation in the maize grain ionome	NA	NA	NA	NA	Zea mays	NA	Poplar Ridge, New York	USA	Field_Trial	NA	NA	NA	NA	804	804	Soil	NA	NA	NA	seed	NA	NA	NA	NA	0.194572	955.852	0.0445061	2005	NA	NA	NA	NA	NA	NA	NA	NA	14.2624	3015.11	NA	0.100998	NA	NA	NA	NA	NA	NA
67901	2019_Fikas	2019	_Multivariate analysis reveals environmental and genetic determinants of element covariation in the maize grain ionome	NA	NA	NA	NA	Zea mays	NA	Poplar Ridge, New York	USA	Field_Trial	NA	NA	NA	NA	805	805	Soil	NA	NA	NA	seed	NA	NA	NA	NA	0.260968	912.992	0.0563084	2005	NA	NA	NA	NA	NA	NA	NA	NA	15.3492	3001.01	NA	0.0224697	NA	NA	NA	NA	NA	NA
67902	2019_Fikas	2019	_Multivariate analysis reveals environmental and genetic determinants of element covariation in the maize grain ionome	NA	NA	NA	NA	Zea mays	NA	Poplar Ridge, New York	USA	Field_Trial	NA	NA	NA	NA	806	806	Soil	NA	NA	NA	seed	NA	NA	NA	NA	0.207245	979.774	0.0607208	2005	NA	NA	NA	NA	NA	NA	NA	NA	16.8092	2732.11	NA	0.108103	NA	NA	NA	NA	NA	NA
67903	2019_Fikas	2019	_Multivariate analysis reveals environmental and genetic determinants of element covariation in the maize grain ionome	NA	NA	NA	NA	Zea mays	NA	Poplar Ridge, New York	USA	Field_Trial	NA	NA	NA	NA	807	807	Soil	NA	NA	NA	seed	NA	NA	NA	NA	0.223073	1136.6	0.0505189	2005	NA	NA	NA	NA	NA	NA	NA	NA	18.4102	3650.68	NA	0.05193	NA	NA	NA	NA	NA	NA
67904	2019_Fikas	2019	_Multivariate analysis reveals environmental and genetic determinants of element covariation in the maize grain ionome	NA	NA	NA	NA	Zea mays	NA	Poplar Ridge, New York	USA	Field_Trial	NA	NA	NA	NA	808	808	Soil	NA	NA	NA	seed	NA	NA	NA	NA	0.0923135	994.755	0.0485526	2005	NA	NA	NA	NA	NA	NA	NA	NA	17.8018	2983.7	NA	0.0593747	NA	NA	NA	NA	NA	NA
67905	2019_Fikas	2019	_Multivariate analysis reveals environmental and genetic determinants of element covariation in the maize grain ionome	NA	NA	NA	NA	Zea mays	NA	Poplar Ridge, New York	USA	Field_Trial	NA	NA	NA	NA	809	809	Soil	NA	NA	NA	seed	NA	NA	NA	NA	0.0852249	890.361	0.0539055	2005	NA	NA	NA	NA	NA	NA	NA	NA	18.0195	2906.27	NA	0.04192	NA	NA	NA	NA	NA	NA
67906	2019_Fikas	2019	_Multivariate analysis reveals environmental and genetic determinants of element covariation in the maize grain ionome	NA	NA	NA	NA	Zea mays	NA	Poplar Ridge, New York	USA	Field_Trial	NA	NA	NA	NA	810	810	Soil	NA	NA	NA	seed	NA	NA	NA	NA	0.206902	1097.33	0.0500838	2005	NA	NA	NA	NA	NA	NA	NA	NA	16.9155	3311.66	NA	0.0882124	NA	NA	NA	NA	NA	NA
67907	2019_Fikas	2019	_Multivariate analysis reveals environmental and genetic determinants of element covariation in the maize grain ionome	NA	NA	NA	NA	Zea mays	NA	Poplar Ridge, New York	USA	Field_Trial	NA	NA	NA	NA	811	811	Soil	NA	NA	NA	seed	NA	NA	NA	NA	0.190171	977.07	0.0538566	2005	NA	NA	NA	NA	NA	NA	NA	NA	15.6504	3043.05	NA	0.0554561	NA	NA	NA	NA	NA	NA
67908	2019_Fikas	2019	_Multivariate analysis reveals environmental and genetic determinants of element covariation in the maize grain ionome	NA	NA	NA	NA	Zea mays	NA	Poplar Ridge, New York	USA	Field_Trial	NA	NA	NA	NA	812	812	Soil	NA	NA	NA	seed	NA	NA	NA	NA	0.250189	1030.14	0.0574558	2005	NA	NA	NA	NA	NA	NA	NA	NA	16.9986	2765.42	NA	0.0292769	NA	NA	NA	NA	NA	NA
67909	2019_Fikas	2019	_Multivariate analysis reveals environmental and genetic determinants of element covariation in the maize grain ionome	NA	NA	NA	NA	Zea mays	NA	Poplar Ridge, New York	USA	Field_Trial	NA	NA	NA	NA	813	813	Soil	NA	NA	NA	seed	NA	NA	NA	NA	0.139453	1054.9	0.0554933	2005	NA	NA	NA	NA	NA	NA	NA	NA	16.3629	2973.42	NA	0.0257093	NA	NA	NA	NA	NA	NA
67910	2019_Fikas	2019	_Multivariate analysis reveals environmental and genetic determinants of element covariation in the maize grain ionome	NA	NA	NA	NA	Zea mays	NA	Poplar Ridge, New York	USA	Field_Trial	NA	NA	NA	NA	814	814	Soil	NA	NA	NA	seed	NA	NA	NA	NA	0.15315	1054.69	0.063693	2005	NA	NA	NA	NA	NA	NA	NA	NA	16.5852	3152.97	NA	0.0435551	NA	NA	NA	NA	NA	NA
67911	2019_Fikas	2019	_Multivariate analysis reveals environmental and genetic determinants of element covariation in the maize grain ionome	NA	NA	NA	NA	Zea mays	NA	Poplar Ridge, New York	USA	Field_Trial	NA	NA	NA	NA	815	815	Soil	NA	NA	NA	seed	NA	NA	NA	NA	0.0848287	1033.79	0.057626	2005	NA	NA	NA	NA	NA	NA	NA	NA	18.1271	3134.34	NA	0.182155	NA	NA	NA	NA	NA	NA
67912	2019_Fikas	2019	_Multivariate analysis reveals environmental and genetic determinants of element covariation in the maize grain ionome	NA	NA	NA	NA	Zea mays	NA	Poplar Ridge, New York	USA	Field_Trial	NA	NA	NA	NA	816	816	Soil	NA	NA	NA	seed	NA	NA	NA	NA	0.218391	999.238	0.0479585	2005	NA	NA	NA	NA	NA	NA	NA	NA	16.5639	3170.26	NA	0.0951385	NA	NA	NA	NA	NA	NA
67913	2019_Fikas	2019	_Multivariate analysis reveals environmental and genetic determinants of element covariation in the maize grain ionome	NA	NA	NA	NA	Zea mays	NA	Poplar Ridge, New York	USA	Field_Trial	NA	NA	NA	NA	817	817	Soil	NA	NA	NA	seed	NA	NA	NA	NA	0.125805	1006.79	0.055397	2005	NA	NA	NA	NA	NA	NA	NA	NA	17.1937	3520.05	NA	0.0482216	NA	NA	NA	NA	NA	NA
67914	2019_Fikas	2019	_Multivariate analysis reveals environmental and genetic determinants of element covariation in the maize grain ionome	NA	NA	NA	NA	Zea mays	NA	Poplar Ridge, New York	USA	Field_Trial	NA	NA	NA	NA	818	818	Soil	NA	NA	NA	seed	NA	NA	NA	NA	0.192953	903.261	0.0510371	2005	NA	NA	NA	NA	NA	NA	NA	NA	16.2437	2718.67	NA	0.122304	NA	NA	NA	NA	NA	NA
67915	2019_Fikas	2019	_Multivariate analysis reveals environmental and genetic determinants of element covariation in the maize grain ionome	NA	NA	NA	NA	Zea mays	NA	Poplar Ridge, New York	USA	Field_Trial	NA	NA	NA	NA	819	819	Soil	NA	NA	NA	seed	NA	NA	NA	NA	0.233918	1037.73	0.0558163	2005	NA	NA	NA	NA	NA	NA	NA	NA	24.4996	3656.9	NA	0.0568936	NA	NA	NA	NA	NA	NA
67916	2019_Fikas	2019	_Multivariate analysis reveals environmental and genetic determinants of element covariation in the maize grain ionome	NA	NA	NA	NA	Zea mays	NA	Poplar Ridge, New York	USA	Field_Trial	NA	NA	NA	NA	820	820	Soil	NA	NA	NA	seed	NA	NA	NA	NA	0.0971774	1121.76	0.0590061	2005	NA	NA	NA	NA	NA	NA	NA	NA	22.747	2952.31	NA	0.166346	NA	NA	NA	NA	NA	NA
67917	2019_Fikas	2019	_Multivariate analysis reveals environmental and genetic determinants of element covariation in the maize grain ionome	NA	NA	NA	NA	Zea mays	NA	Poplar Ridge, New York	USA	Field_Trial	NA	NA	NA	NA	821	821	Soil	NA	NA	NA	seed	NA	NA	NA	NA	0.230964	903.065	0.0505098	2005	NA	NA	NA	NA	NA	NA	NA	NA	14.4587	3015.36	NA	0.0627323	NA	NA	NA	NA	NA	NA
67918	2019_Fikas	2019	_Multivariate analysis reveals environmental and genetic determinants of element covariation in the maize grain ionome	NA	NA	NA	NA	Zea mays	NA	Poplar Ridge, New York	USA	Field_Trial	NA	NA	NA	NA	822	822	Soil	NA	NA	NA	seed	NA	NA	NA	NA	0.0955728	905.03	0.0484265	2005	NA	NA	NA	NA	NA	NA	NA	NA	14.2909	3285.96	NA	0.106554	NA	NA	NA	NA	NA	NA
67919	2019_Fikas	2019	_Multivariate analysis reveals environmental and genetic determinants of element covariation in the maize grain ionome	NA	NA	NA	NA	Zea mays	NA	Poplar Ridge, New York	USA	Field_Trial	NA	NA	NA	NA	823	823	Soil	NA	NA	NA	seed	NA	NA	NA	NA	0.0585472	933.275	0.0454343	2005	NA	NA	NA	NA	NA	NA	NA	NA	18.4485	3205.52	NA	0.0883248	NA	NA	NA	NA	NA	NA
67920	2019_Fikas	2019	_Multivariate analysis reveals environmental and genetic determinants of element covariation in the maize grain ionome	NA	NA	NA	NA	Zea mays	NA	Poplar Ridge, New York	USA	Field_Trial	NA	NA	NA	NA	824	824	Soil	NA	NA	NA	seed	NA	NA	NA	NA	0.117602	906.723	0.0447688	2005	NA	NA	NA	NA	NA	NA	NA	NA	14.9192	3128.2	NA	0.109801	NA	NA	NA	NA	NA	NA
67921	2019_Fikas	2019	_Multivariate analysis reveals environmental and genetic determinants of element covariation in the maize grain ionome	NA	NA	NA	NA	Zea mays	NA	Poplar Ridge, New York	USA	Field_Trial	NA	NA	NA	NA	825	825	Soil	NA	NA	NA	seed	NA	NA	NA	NA	0.18584	856.335	0.0580537	2005	NA	NA	NA	NA	NA	NA	NA	NA	22.4288	3054.98	NA	0.12109	NA	NA	NA	NA	NA	NA
67922	2019_Fikas	2019	_Multivariate analysis reveals environmental and genetic determinants of element covariation in the maize grain ionome	NA	NA	NA	NA	Zea mays	NA	Poplar Ridge, New York	USA	Field_Trial	NA	NA	NA	NA	826	826	Soil	NA	NA	NA	seed	NA	NA	NA	NA	0.134471	1220.59	0.0559011	2005	NA	NA	NA	NA	NA	NA	NA	NA	18.8468	3233.1	NA	0.0291197	NA	NA	NA	NA	NA	NA
67923	2019_Fikas	2019	_Multivariate analysis reveals environmental and genetic determinants of element covariation in the maize grain ionome	NA	NA	NA	NA	Zea mays	NA	Poplar Ridge, New York	USA	Field_Trial	NA	NA	NA	NA	827	827	Soil	NA	NA	NA	seed	NA	NA	NA	NA	0.147778	957.879	0.0491569	2005	NA	NA	NA	NA	NA	NA	NA	NA	16.6177	3181.44	NA	0.0497755	NA	NA	NA	NA	NA	NA
67924	2019_Fikas	2019	_Multivariate analysis reveals environmental and genetic determinants of element covariation in the maize grain ionome	NA	NA	NA	NA	Zea mays	NA	Poplar Ridge, New York	USA	Field_Trial	NA	NA	NA	NA	828	828	Soil	NA	NA	NA	seed	NA	NA	NA	NA	0.185368	965.254	0.0500731	2005	NA	NA	NA	NA	NA	NA	NA	NA	17.2272	3212.32	NA	0.0704699	NA	NA	NA	NA	NA	NA
67925	2019_Fikas	2019	_Multivariate analysis reveals environmental and genetic determinants of element covariation in the maize grain ionome	NA	NA	NA	NA	Zea mays	NA	Poplar Ridge, New York	USA	Field_Trial	NA	NA	NA	NA	829	829	Soil	NA	NA	NA	seed	NA	NA	NA	NA	0.079684	757.191	0.0557736	2005	NA	NA	NA	NA	NA	NA	NA	NA	14.1959	2600.47	NA	0.104998	NA	NA	NA	NA	NA	NA
67926	2019_Fikas	2019	_Multivariate analysis reveals environmental and genetic determinants of element covariation in the maize grain ionome	NA	NA	NA	NA	Zea mays	NA	Poplar Ridge, New York	USA	Field_Trial	NA	NA	NA	NA	830	830	Soil	NA	NA	NA	seed	NA	NA	NA	NA	0.117312	1130.82	0.0505965	2005	NA	NA	NA	NA	NA	NA	NA	NA	21.3574	3521.43	NA	0.0341965	NA	NA	NA	NA	NA	NA
67927	2019_Fikas	2019	_Multivariate analysis reveals environmental and genetic determinants of element covariation in the maize grain ionome	NA	NA	NA	NA	Zea mays	NA	Poplar Ridge, New York	USA	Field_Trial	NA	NA	NA	NA	831	831	Soil	NA	NA	NA	seed	NA	NA	NA	NA	0.0809362	827.247	0.046689	2005	NA	NA	NA	NA	NA	NA	NA	NA	16.1974	2728.13	NA	0.0973861	NA	NA	NA	NA	NA	NA
67928	2019_Fikas	2019	_Multivariate analysis reveals environmental and genetic determinants of element covariation in the maize grain ionome	NA	NA	NA	NA	Zea mays	NA	Poplar Ridge, New York	USA	Field_Trial	NA	NA	NA	NA	832	832	Soil	NA	NA	NA	seed	NA	NA	NA	NA	0.125578	919.41	0.0674388	2005	NA	NA	NA	NA	NA	NA	NA	NA	20.7223	3185.59	NA	0.0717784	NA	NA	NA	NA	NA	NA
67929	2019_Fikas	2019	_Multivariate analysis reveals environmental and genetic determinants of element covariation in the maize grain ionome	NA	NA	NA	NA	Zea mays	NA	Poplar Ridge, New York	USA	Field_Trial	NA	NA	NA	NA	833	833	Soil	NA	NA	NA	seed	NA	NA	NA	NA	0.17793	1173.36	0.0554209	2005	NA	NA	NA	NA	NA	NA	NA	NA	18.6503	3203.52	NA	0.0679633	NA	NA	NA	NA	NA	NA
67930	2019_Fikas	2019	_Multivariate analysis reveals environmental and genetic determinants of element covariation in the maize grain ionome	NA	NA	NA	NA	Zea mays	NA	Poplar Ridge, New York	USA	Field_Trial	NA	NA	NA	NA	834	834	Soil	NA	NA	NA	seed	NA	NA	NA	NA	0.0717741	896.661	0.0486037	2005	NA	NA	NA	NA	NA	NA	NA	NA	17.3601	3152.09	NA	0.0880027	NA	NA	NA	NA	NA	NA
67931	2019_Fikas	2019	_Multivariate analysis reveals environmental and genetic determinants of element covariation in the maize grain ionome	NA	NA	NA	NA	Zea mays	NA	Poplar Ridge, New York	USA	Field_Trial	NA	NA	NA	NA	835	835	Soil	NA	NA	NA	seed	NA	NA	NA	NA	0.0878018	838.204	0.0593894	2005	NA	NA	NA	NA	NA	NA	NA	NA	15.1056	2448.97	NA	0.0434874	NA	NA	NA	NA	NA	NA
67932	2019_Fikas	2019	_Multivariate analysis reveals environmental and genetic determinants of element covariation in the maize grain ionome	NA	NA	NA	NA	Zea mays	NA	Poplar Ridge, New York	USA	Field_Trial	NA	NA	NA	NA	836	836	Soil	NA	NA	NA	seed	NA	NA	NA	NA	0.28228	1072.8	0.0546943	2005	NA	NA	NA	NA	NA	NA	NA	NA	19.6082	3304.07	NA	0.0561176	NA	NA	NA	NA	NA	NA
67933	2019_Fikas	2019	_Multivariate analysis reveals environmental and genetic determinants of element covariation in the maize grain ionome	NA	NA	NA	NA	Zea mays	NA	Poplar Ridge, New York	USA	Field_Trial	NA	NA	NA	NA	837	837	Soil	NA	NA	NA	seed	NA	NA	NA	NA	0.0866616	928.33	0.0545444	2005	NA	NA	NA	NA	NA	NA	NA	NA	17.4388	2462.66	NA	0.069281	NA	NA	NA	NA	NA	NA
67934	2019_Fikas	2019	_Multivariate analysis reveals environmental and genetic determinants of element covariation in the maize grain ionome	NA	NA	NA	NA	Zea mays	NA	Poplar Ridge, New York	USA	Field_Trial	NA	NA	NA	NA	838	838	Soil	NA	NA	NA	seed	NA	NA	NA	NA	0.0651298	877.341	0.0435934	2005	NA	NA	NA	NA	NA	NA	NA	NA	14.9808	2638.65	NA	0.0703765	NA	NA	NA	NA	NA	NA
67935	2019_Fikas	2019	_Multivariate analysis reveals environmental and genetic determinants of element covariation in the maize grain ionome	NA	NA	NA	NA	Zea mays	NA	Poplar Ridge, New York	USA	Field_Trial	NA	NA	NA	NA	839	839	Soil	NA	NA	NA	seed	NA	NA	NA	NA	0.0849906	1093.78	0.0513488	2005	NA	NA	NA	NA	NA	NA	NA	NA	21.1891	3170.16	NA	0.126839	NA	NA	NA	NA	NA	NA
67936	2019_Fikas	2019	_Multivariate analysis reveals environmental and genetic determinants of element covariation in the maize grain ionome	NA	NA	NA	NA	Zea mays	NA	Poplar Ridge, New York	USA	Field_Trial	NA	NA	NA	NA	840	840	Soil	NA	NA	NA	seed	NA	NA	NA	NA	0.138161	1040.79	0.0616174	2005	NA	NA	NA	NA	NA	NA	NA	NA	17.8941	3233.09	NA	0.0226622	NA	NA	NA	NA	NA	NA
67937	2019_Fikas	2019	_Multivariate analysis reveals environmental and genetic determinants of element covariation in the maize grain ionome	NA	NA	NA	NA	Zea mays	NA	Poplar Ridge, New York	USA	Field_Trial	NA	NA	NA	NA	841	841	Soil	NA	NA	NA	seed	NA	NA	NA	NA	0.258445	1028.31	0.0539271	2005	NA	NA	NA	NA	NA	NA	NA	NA	19.392	3545.94	NA	0.139376	NA	NA	NA	NA	NA	NA
67938	2019_Fikas	2019	_Multivariate analysis reveals environmental and genetic determinants of element covariation in the maize grain ionome	NA	NA	NA	NA	Zea mays	NA	Poplar Ridge, New York	USA	Field_Trial	NA	NA	NA	NA	842	842	Soil	NA	NA	NA	seed	NA	NA	NA	NA	0.168717	968.024	0.053709	2005	NA	NA	NA	NA	NA	NA	NA	NA	17.7741	2992.59	NA	0.0319266	NA	NA	NA	NA	NA	NA
67939	2019_Fikas	2019	_Multivariate analysis reveals environmental and genetic determinants of element covariation in the maize grain ionome	NA	NA	NA	NA	Zea mays	NA	Poplar Ridge, New York	USA	Field_Trial	NA	NA	NA	NA	843	843	Soil	NA	NA	NA	seed	NA	NA	NA	NA	0.0942213	958.654	0.0461744	2005	NA	NA	NA	NA	NA	NA	NA	NA	17.7585	3002.13	NA	0.0613172	NA	NA	NA	NA	NA	NA
67940	2019_Fikas	2019	_Multivariate analysis reveals environmental and genetic determinants of element covariation in the maize grain ionome	NA	NA	NA	NA	Zea mays	NA	Poplar Ridge, New York	USA	Field_Trial	NA	NA	NA	NA	844	844	Soil	NA	NA	NA	seed	NA	NA	NA	NA	0.191081	975.445	0.0502647	2005	NA	NA	NA	NA	NA	NA	NA	NA	18.4431	3328.63	NA	0.108087	NA	NA	NA	NA	NA	NA
67941	2019_Fikas	2019	_Multivariate analysis reveals environmental and genetic determinants of element covariation in the maize grain ionome	NA	NA	NA	NA	Zea mays	NA	Poplar Ridge, New York	USA	Field_Trial	NA	NA	NA	NA	845	845	Soil	NA	NA	NA	seed	NA	NA	NA	NA	0.0914952	968.292	0.0483769	2005	NA	NA	NA	NA	NA	NA	NA	NA	18.4021	3182.23	NA	0.0476069	NA	NA	NA	NA	NA	NA
67942	2019_Fikas	2019	_Multivariate analysis reveals environmental and genetic determinants of element covariation in the maize grain ionome	NA	NA	NA	NA	Zea mays	NA	Poplar Ridge, New York	USA	Field_Trial	NA	NA	NA	NA	846	846	Soil	NA	NA	NA	seed	NA	NA	NA	NA	0.239995	1118.71	0.0553329	2005	NA	NA	NA	NA	NA	NA	NA	NA	16.3833	3169.66	NA	0.103677	NA	NA	NA	NA	NA	NA
67943	2019_Fikas	2019	_Multivariate analysis reveals environmental and genetic determinants of element covariation in the maize grain ionome	NA	NA	NA	NA	Zea mays	NA	Poplar Ridge, New York	USA	Field_Trial	NA	NA	NA	NA	847	847	Soil	NA	NA	NA	seed	NA	NA	NA	NA	0.0965736	872.306	0.0535788	2005	NA	NA	NA	NA	NA	NA	NA	NA	15.3006	3154.9	NA	0.0716818	NA	NA	NA	NA	NA	NA
67944	2019_Fikas	2019	_Multivariate analysis reveals environmental and genetic determinants of element covariation in the maize grain ionome	NA	NA	NA	NA	Zea mays	NA	Poplar Ridge, New York	USA	Field_Trial	NA	NA	NA	NA	848	848	Soil	NA	NA	NA	seed	NA	NA	NA	NA	0.1236	773.492	0.0512248	2005	NA	NA	NA	NA	NA	NA	NA	NA	15.325	2960.22	NA	0.0747598	NA	NA	NA	NA	NA	NA
67945	2019_Fikas	2019	_Multivariate analysis reveals environmental and genetic determinants of element covariation in the maize grain ionome	NA	NA	NA	NA	Zea mays	NA	Poplar Ridge, New York	USA	Field_Trial	NA	NA	NA	NA	849	849	Soil	NA	NA	NA	seed	NA	NA	NA	NA	0.226274	987.337	0.0497392	2005	NA	NA	NA	NA	NA	NA	NA	NA	21.5368	3208.46	NA	0.0288665	NA	NA	NA	NA	NA	NA
67946	2019_Fikas	2019	_Multivariate analysis reveals environmental and genetic determinants of element covariation in the maize grain ionome	NA	NA	NA	NA	Zea mays	NA	Poplar Ridge, New York	USA	Field_Trial	NA	NA	NA	NA	850	850	Soil	NA	NA	NA	seed	NA	NA	NA	NA	0.179855	904.31	0.0489938	2005	NA	NA	NA	NA	NA	NA	NA	NA	16.3784	2824.55	NA	0.0331859	NA	NA	NA	NA	NA	NA
67947	2019_Fikas	2019	_Multivariate analysis reveals environmental and genetic determinants of element covariation in the maize grain ionome	NA	NA	NA	NA	Zea mays	NA	Poplar Ridge, New York	USA	Field_Trial	NA	NA	NA	NA	851	851	Soil	NA	NA	NA	seed	NA	NA	NA	NA	0.19349	1016.41	0.0460525	2005	NA	NA	NA	NA	NA	NA	NA	NA	16.1048	3179.03	NA	0.0907046	NA	NA	NA	NA	NA	NA
67948	2019_Fikas	2019	_Multivariate analysis reveals environmental and genetic determinants of element covariation in the maize grain ionome	NA	NA	NA	NA	Zea mays	NA	Poplar Ridge, New York	USA	Field_Trial	NA	NA	NA	NA	852	852	Soil	NA	NA	NA	seed	NA	NA	NA	NA	0.0892848	988.086	0.0536422	2005	NA	NA	NA	NA	NA	NA	NA	NA	12.8579	2924.82	NA	0.0271888	NA	NA	NA	NA	NA	NA
67949	2019_Fikas	2019	_Multivariate analysis reveals environmental and genetic determinants of element covariation in the maize grain ionome	NA	NA	NA	NA	Zea mays	NA	Poplar Ridge, New York	USA	Field_Trial	NA	NA	NA	NA	853	853	Soil	NA	NA	NA	seed	NA	NA	NA	NA	0.0844186	1115.11	0.0524216	2005	NA	NA	NA	NA	NA	NA	NA	NA	16.4031	3280.17	NA	0.0358985	NA	NA	NA	NA	NA	NA
67950	2019_Fikas	2019	_Multivariate analysis reveals environmental and genetic determinants of element covariation in the maize grain ionome	NA	NA	NA	NA	Zea mays	NA	Poplar Ridge, New York	USA	Field_Trial	NA	NA	NA	NA	854	854	Soil	NA	NA	NA	seed	NA	NA	NA	NA	0.215735	953.807	0.0516645	2005	NA	NA	NA	NA	NA	NA	NA	NA	17.5068	2967.65	NA	0.0521644	NA	NA	NA	NA	NA	NA
67951	2019_Fikas	2019	_Multivariate analysis reveals environmental and genetic determinants of element covariation in the maize grain ionome	NA	NA	NA	NA	Zea mays	NA	Poplar Ridge, New York	USA	Field_Trial	NA	NA	NA	NA	855	855	Soil	NA	NA	NA	seed	NA	NA	NA	NA	0.0954183	1047.71	0.0468293	2005	NA	NA	NA	NA	NA	NA	NA	NA	18.7352	2806.28	NA	0.122011	NA	NA	NA	NA	NA	NA
67952	2019_Fikas	2019	_Multivariate analysis reveals environmental and genetic determinants of element covariation in the maize grain ionome	NA	NA	NA	NA	Zea mays	NA	Poplar Ridge, New York	USA	Field_Trial	NA	NA	NA	NA	856	856	Soil	NA	NA	NA	seed	NA	NA	NA	NA	0.282819	1150.81	0.064119	2005	NA	NA	NA	NA	NA	NA	NA	NA	20.1024	3243.26	NA	0.0668573	NA	NA	NA	NA	NA	NA
67953	2019_Fikas	2019	_Multivariate analysis reveals environmental and genetic determinants of element covariation in the maize grain ionome	NA	NA	NA	NA	Zea mays	NA	Poplar Ridge, New York	USA	Field_Trial	NA	NA	NA	NA	857	857	Soil	NA	NA	NA	seed	NA	NA	NA	NA	0.133054	980.698	0.040941	2005	NA	NA	NA	NA	NA	NA	NA	NA	20.5354	3004.29	NA	0.0530633	NA	NA	NA	NA	NA	NA
67954	2019_Fikas	2019	_Multivariate analysis reveals environmental and genetic determinants of element covariation in the maize grain ionome	NA	NA	NA	NA	Zea mays	NA	Poplar Ridge, New York	USA	Field_Trial	NA	NA	NA	NA	858	858	Soil	NA	NA	NA	seed	NA	NA	NA	NA	0.0939858	985.616	0.0500247	2005	NA	NA	NA	NA	NA	NA	NA	NA	19.0578	2881.86	NA	0.113296	NA	NA	NA	NA	NA	NA
67955	2019_Fikas	2019	_Multivariate analysis reveals environmental and genetic determinants of element covariation in the maize grain ionome	NA	NA	NA	NA	Zea mays	NA	Poplar Ridge, New York	USA	Field_Trial	NA	NA	NA	NA	859	859	Soil	NA	NA	NA	seed	NA	NA	NA	NA	0.188281	1029.27	0.0492517	2005	NA	NA	NA	NA	NA	NA	NA	NA	16.9027	2823.14	NA	0.0235754	NA	NA	NA	NA	NA	NA
67956	2019_Fikas	2019	_Multivariate analysis reveals environmental and genetic determinants of element covariation in the maize grain ionome	NA	NA	NA	NA	Zea mays	NA	Poplar Ridge, New York	USA	Field_Trial	NA	NA	NA	NA	860	860	Soil	NA	NA	NA	seed	NA	NA	NA	NA	0.245613	1047.7	0.0528234	2005	NA	NA	NA	NA	NA	NA	NA	NA	14.7782	2832.59	NA	0.0291614	NA	NA	NA	NA	NA	NA
67957	2019_Fikas	2019	_Multivariate analysis reveals environmental and genetic determinants of element covariation in the maize grain ionome	NA	NA	NA	NA	Zea mays	NA	Poplar Ridge, New York	USA	Field_Trial	NA	NA	NA	NA	861	861	Soil	NA	NA	NA	seed	NA	NA	NA	NA	0.131869	988.706	0.046185	2005	NA	NA	NA	NA	NA	NA	NA	NA	14.7091	3178.57	NA	0.098143	NA	NA	NA	NA	NA	NA
67958	2019_Fikas	2019	_Multivariate analysis reveals environmental and genetic determinants of element covariation in the maize grain ionome	NA	NA	NA	NA	Zea mays	NA	Poplar Ridge, New York	USA	Field_Trial	NA	NA	NA	NA	862	862	Soil	NA	NA	NA	seed	NA	NA	NA	NA	0.168024	1003.41	0.0517896	2005	NA	NA	NA	NA	NA	NA	NA	NA	18.5148	3492.3	NA	0.0380317	NA	NA	NA	NA	NA	NA
[truncated: 15,412 more rows]
[truncated: 78 more columns]
