# Supplementary material for: An atlas of plant selenium metabolism
Source: New Phytol. 2026 Mar 16;250(4):2041–60. doi: 10.1111/nph.71087 (PMC13103439; doi:10.1111/nph.71087)
Supplement: Supplementary file 12 — Table S11 Source data for creating Fig. 2(a) acquired from ‘NEVO online version 2023/8.0, RIVM, Bilthoven’ (https://www.rivm.nl/documenten/nevo‐online‐versie). Please note: Wiley is not responsible for the content or functionality of any Supporting Information supplied by the authors. Any queries (other than missing material) should be directed to the New Phytologist Central Office. [file NPH-250-2041-s007.xlsx]

## Sheet: About table S11
New Phytologist Supporting Information Article title: “An Atlas of plant selenium metabolism” Authors: Jeroen van der Woude, Mark G. M. Aarts, Michela Schiavon & Antony van der Ent Article acceptance date: 14 February 2026
NEVO-online versie 2023/8.0, RIVM, Bilthoven.
The source data for creating Fig. 2 was acquired from “NEVO online version 2023/8.0, RIVM, Bilthoven”. The other tabs of this Microsoft Excel file contain the unchanged version downloaded from the website of the RIVM.
(data can be downloaded here https://www.rivm.nl/documenten/nevo-online-versie).
The supplementary table S11 is found in the tab "NEVO2023"

## Sheet: NEVO2023
NEVO-versie/NEVO-version	Voedingsmiddelgroep	Food group	NEVO-code	Voedingsmiddelnaam/Dutch food name	Engelse naam/Food name	Synoniem	Hoeveelheid/Quantity	Opmerking	Bevat sporen van/Contains traces of	Is verrijkt met/Is fortified with	ENERCJ (kJ)	ENERCC (kcal)	WATER (g)	PROT (g)	PROTPL (g)	PROTAN (g)	NT (g)	TRP (mg)	FAT (g)	FACID (g)	FASAT (g)	FAMSCIS (g)	FAPU (g)	FAPUN3 (g)	FAPUN6 (g)	FATRS (g)	CHO (g)	SUGAR (g)	STARCH (g)	POLYL (g)	FIBT (g)	ALC (g)	OA (g)	ASH (g)	CHORL (mg)	NA (mg)	K (mg)	CA (mg)	P (mg)	MG (mg)	FE (mg)	HAEM (mg)	NHAEM (mg)	CU (mg)	SE (µg)	ZN (mg)	ID (µg)	VITA_RAE (µg)	VITA_RE (µg)
NEVO-Online 2023 8.0	Aardappelen en knolgewassen	Potatoes and tubers	1	Aardappelen rauw	Potatoes raw		per 100g				371	88	77	2	2	0			0	0	0	0	0	0	0	0	19	1	18	0	1.8	0			0	2	450	6	60	22	0.5	0	0.5	0.09	1	0.37	2.5	1	1
NEVO-Online 2023 8.0	Aardappelen en knolgewassen	Potatoes and tubers	2	Aardappelen nieuwe rauw	Potatoes new raw		per 100g				371	88	77	2	2	0			0	0	0	0	0	0	0	0	19	1	18	0	1.8	0			0	2	450	6	60	14	0.5	0	0.5	0.09	1	0.2	2.5	0	0
NEVO-Online 2023 8.0	Aardappelen en knolgewassen	Potatoes and tubers	3	Aardappelen oude rauw	Potatoes old raw		per 100g		CARTA		371	88	77	2	2	0			0	0	0	0	0	0	0	0	19	1	18	0	1.8	0			0	2	450	6	60	17	0.5	0	0.5	0.08	1	0.3	2.5	1	1
NEVO-Online 2023 8.0	Graanproducten en bindmiddelen	Cereals and cereal products	4	Pasta witte rauw	Pasta white raw	Macaroni/spaghetti/tagliatelle/noedels/mie witte rauw	per 100g		VITE		1511	356	10	12.3	12.3	0			1.5	1	0.2	0.2	0.6	0	0.6	0	72	1	71	0	3	0			0	2	100	15	125	53	2	0	2	0.3	5	1.5	0.6	0	0
NEVO-Online 2023 8.0	Graanproducten en bindmiddelen	Cereals and cereal products	5	Rijst witte rauw	Rice white raw		per 100g		F14:0, F16:1CIS, F20:0, FAPUXR		1492	352	13	7	7	0			1	0.9	0.2	0.3	0.4	0	0.4	0	78	0	78	0	1.3	0			0	2	100	10	100	13	0.4	0	0.4	0.37	13	1.8	2.2	0	0
NEVO-Online 2023 8.0	Groente	Vegetables	7	Andijvie rauw	Endive raw		per 100g				68	16	95.1	1.5	1.5	0		15	0.3	0.2	0	0	0.2	0.1	0	0	1	1	0	0	1.7	0		0.7	0	29	253	54	36	11	1.2	0	1.2	0.05	1	0.55	6.4	76	151
NEVO-Online 2023 8.0	Groente	Vegetables	8	Andijvie gekookt	Endive boiled		per 100g				93	22	93.5	1.4	1.4	0		3	0.5	0.3	0.1	0	0.2	0.2	0.1	0	2.3	1.6	0.7	0	1.7	0		0.7	0	5	163	60	25	9	0.5	0	0.5	0.06	0	0.27	6.4	189	377
NEVO-Online 2023 8.0	Groente	Vegetables	9	Asperge witte rauw	Asparagus white raw		per 100g				93	22	94	1	1	0			0.3	0.3	0.1	0	0.2	0	0.2	0	3	1	2	0	1.7	0			0	1	200	20	60	20	1	0	1	0.08	1	0.5	0.2	0	0
NEVO-Online 2023 8.0	Groente	Vegetables	10	Aubergine rauw	Aubergine/eggplant raw		per 100g				84	20	93	1	1	0			0	0	0	0	0	0	0	0	3	3	0	0	2	0			0	2	200	10	12	11	0.5	0	0.5	0.01	0	0.2	1	6	12
NEVO-Online 2023 8.0	Groente	Vegetables	11	Aubergine gekookt	Aubergine/eggplant boiled		per 100g				88	21	93	1	1	0			0	0	0	0	0	0	0	0	3	3	0	0	2.5	0			0	10	200	10	12	8	0.5	0	0.5	0.01	1	0.1	1.2	6	12
NEVO-Online 2023 8.0	Groente	Vegetables	12	Biet rode rauw	Beetroot raw	Rode bieten rauw/Kroten rauw	per 100g				158	38	89	1.7	1.7	0			0.1	0.1	0	0	0	0	0	0	6	6	0	0	2.9	0			0	70	400	10	40	14	0.4	0	0.4	0.02	0	0.4	0.5	1	2
NEVO-Online 2023 8.0	Groente	Vegetables	13	Selderij bleek- gekookt	Celery boiled	Bleekselderij gekookt	per 100g				60	14	92	1	1	0			0	0	0	0	0	0	0	0	2	1	1	0	1.1	0			0	60	320	80	40	4	0.5	0	0.5	0.01	3	0.1	1.1	242	483
NEVO-Online 2023 8.0	Groente	Vegetables	14	Kool bloem- rauw	Cauliflower raw	Bloemkool rauw	per 100g				107	25	91.8	1.9	1.9	0		20	0.2	0.1	0	0	0.1	0.1	0	0	3	2.4	0.6	0	2.2	0		0.9	0	8	296	28	48	12	0.3	0	0.3	0.03	0	0.37	2.5	0	0
NEVO-Online 2023 8.0	Groente	Vegetables	15	Kool bloem- gekookt	Cauliflower boiled	Bloemkool gekookt	per 100g				92	22	93.4	1.8	1.8	0		22	0.4	0.3	0.1	0	0.2	0.2	0	0	1.8	1.2	0.6	0	2.3	0		0.4	0	10	224	25	47	9	0.3	0	0.3	0.05	0	0.26	2.5	0	0
NEVO-Online 2023 8.0	Groente	Vegetables	16	Kool boeren- gekookt	Kale curly boiled	Boerenkool gekookt	per 100g		CARTA, CRYPXB, LYCPN, THIA, TOCPHD, TOCPHG		139	33	88.4	2.7	2.7	0	0.4		1.3	0.9	0.3	0.3	0.4	0.3	0.1	0	1	0.9	0.1	0	3.5	0			0	6	229	231	46	13	1.1	0	1.1	0.03	2	0.2	2	175	350
NEVO-Online 2023 8.0	Groente	Vegetables	17	Cantharel rauw	Mushrooms chanterelle raw		per 100g		CARTA		68	16	90	1.8	1.8	0	0.3		0	0	0	0	0	0	0	0	1	0	1	0	2.5	0		1.5	0	5	500	10	80	7	0.5	0	0.5	0.42	0	0.97	3.3	108	217
NEVO-Online 2023 8.0	Groente	Vegetables	18	Cantharel gekookt	Mushrooms chanterelle boiled		per 100g		CARTA		85	20	90	1.8	1.8	0			0	0	0	0	0	0	0	0	2	0	2	0	2.5	0			0	5	500	10	80	7	0.5	0	0.5	0.42	0	0.97	3.3	190	380
NEVO-Online 2023 8.0	Groente	Vegetables	19	Champignon rauw	Mushroom raw		per 100g				75	18	94.4	2.3	2.3	0	0.5		0.5	0.4	0.1	0	0.3	0.2	0.1	0	0.4	0.2	0.2	0	1.5	0		1	0	5	320	6	80	9	0.2	0	0.2	0.72	0	0.3	3	0	0
NEVO-Online 2023 8.0	Groente	Vegetables	20	Champignon gekookt	Mushroom boiled		per 100g				90	21	90	3.8	3.8	0			0.3	0.2	0.1	0	0.2	0.1	0	0	0.4	0.2	0.2	0	1.1	0			0	5	250	5	64	7	1	0	1	0.4	7	0.3	0.5	0	0
NEVO-Online 2023 8.0	Groente	Vegetables	21	Kool Chinese rauw	Cabbage Chinese raw		per 100g		CARTA, CRYPXB		71	17	94.5	1	1	0			0	0	0	0	0	0	0	0	2	0	2	0	2.5	0			0	10	250	125	45	11	1	0	1	0.02	0	0.23	2	1	3
NEVO-Online 2023 8.0	Groente	Vegetables	22	Kool Chinese gekookt	Cabbage Chinese boiled		per 100g		CARTA, CRYPXB		71	17	94.5	1	1	0			0	0	0	0	0	0	0	0	2	0	2	0	2.5	0			0	10	250	125	45	11	1	0	1	0.02	0	0.17	2	1	3
NEVO-Online 2023 8.0	Groente	Vegetables	23	Doperwten rauw	Peas raw		per 100g				276	65	82	4	4	0			0	0	0	0	0	0	0	0	10	1	9	0	4.7	0			0	10	300	20	80	30	2	0	2	0.11	1	1.1	2	47	94
NEVO-Online 2023 8.0	Groente	Vegetables	24	Kool groene rauw	Cabbage green raw	Kool savooie rauw	per 100g		TOCPHD, TOCPHG		151	36	89.2	2.4	2.4	0		0	0.2	0.1	0	0	0.1	0.1	0	0	4.1	4.1	0	0	4.1	0			0	7	288	56	37	14	0.5	0	0.5	0.04	1	0.3	1	38	76
NEVO-Online 2023 8.0	Groente	Vegetables	25	Kool groene gekookt	Cabbage green boiled	Kool savooie gekookt	per 100g		CARTA, CRYPXB, LYCPN, TOCPHB, TOCPHD		90	21	93.8	1.5	1.5	0		0	0.2	0.1	0	0	0.1	0.1	0	0	2.3	2.3	0	0	2.2	0			0	5	187	54	29	9	0.4	0	0.4	0.03	1	0.2	1	26	53
NEVO-Online 2023 8.0	Groente	Vegetables	26	Selderij knol- gekookt	Celeriac boiled	Knolselderij gekookt	per 100g				158	38	88	2	2	0			0	0	0	0	0	0	0	0	5	0	5	0	4.9	0			0	80	400	80	90	13	1	0	1	0.03	3	0.1	2	2	4
NEVO-Online 2023 8.0	Groente	Vegetables	27	Komkommer z schil rauw	Cucumber wo skin raw		per 100g				63	15	96.1	0.6	0.6	0		4	0.2	0.2	0.1	0	0.1	0	0	0	2.5	1.7	0.8	0	0.3	0		0.3	0	2	145	22	25	10	0.4	0	0.4	0.02	0	0.22	3	6	11
NEVO-Online 2023 8.0	Groente	Vegetables	28	Komkommer gekookt	Cucumber boiled		per 100g	Zonder schil.			70	17	97	1	1	0			0	0	0	0	0	0	0	0	3	3	0	0	0.3	0			0	5	200	20	30	10	0.5	0	0.5	0.02	0	0.22	3	1	2
NEVO-Online 2023 8.0	Groente	Vegetables	29	Koolraap gekookt	Swede boiled		per 100g		FAMSCIS, FASAT, ID, LUTN, RIBF, SE, VITE		138	33	90.4	0.7	0.7	0			0.1	0.1	0	0	0.1	0	0	0	5.8	5.7	0.1	0	3	0			0	4	175	37	32	8	0.2	0	0.2	0.02	0	0.1	0	2	4
NEVO-Online 2023 8.0	Groente	Vegetables	30	Koolrabi gekookt	Kohlrabi boiled		per 100g		CARTA, CARTBTOT, CRYPXB, VITA_RAE, VITA_RE, VITE		129	31	90	2	2	0			0.3	0.3	0	0	0.2			0	4	0	4	0	2	0			0	10	500	90	60	43	1	0	1	0.01	1	0.26	1	0	0
NEVO-Online 2023 8.0	Groente	Vegetables	31	Paprika groene rauw	Sweet pepper green raw	Paprika groen rauw	per 100g				78	19	94.6	0.8	0.8	0		6	0.1	0.1	0	0	0	0	0	0	2.5	2.5	0	0	2.5	0		0.3	0	0	178	7	24	9	0.3	0	0.3	0.03	0	0.23	1	15	30
NEVO-Online 2023 8.0	Groente	Vegetables	32	Paprika groene gekookt	Sweet pepper green boiled	Paprika groen gekookt	per 100g				73	17	94.5	0.6	0.6	0		7	0.2	0.1	0	0	0.1	0	0.1	0	2.3	2	0.3	0	2.2	0		0.3	0	2	126	10	19	8	0.5	0	0.5	0.04	0	0.23	1	19	38
NEVO-Online 2023 8.0	Fruit	Fruits	33	Rozijnen gedroogd	Raisins dried		per 100g		LUTN		1378	325	16.8	3.1	3.1	0			0.5	0.3	0.1	0	0.1	0	0.1	0	71.7	69	2.7	0	3.7	0	4.7		0	25	800	50	90	42	2	0	2	0.39	8	0.18	2	0	0
NEVO-Online 2023 8.0	Groente	Vegetables	35	Peultjes rauw	Mange-tout raw		per 100g				139	33	89	2	2	0			0	0	0	0	0	0	0	0	5	0	5	0	2.5	0			0	5	250	40	30	28	0.5	0	0.5	0.06	1	0.5		7	15
NEVO-Online 2023 8.0	Groente	Vegetables	36	Postelein gekookt	Purslane boiled		per 100g				54	13	95	1	1	0			0	0	0	0	0	0	0	0	1	1	0	0	2.5	0			0	30	800	125	70	67	3	0	3	0.11		0.17	4.5	325	651
NEVO-Online 2023 8.0	Groente	Vegetables	37	Prei gekookt	Leek boiled		per 100g				92	22	93.8	1.1	1.1	0		12	0.5	0.4	0.1	0	0.3	0.1	0.2	0	2.1	1.5	0.6	0	2.3	0		0.2	0	3	222	41	22	10	0.3	0	0.3	0.05	0	0.19	2.5	27	53
NEVO-Online 2023 8.0	Groente	Vegetables	38	Raapstelen rauw	Turnip tops raw		per 100g				69	17	94	2	2	0			0	0	0	0	0	0	0	0	1	0	1	0	2.3	0			0	40	296	100	45	10	3	0	3	0.09		0.4	2	183	365
NEVO-Online 2023 8.0	Groente	Vegetables	39	Raapstelen gekookt	Turnip tops boiled		per 100g				69	17	94	2	2	0			0	0	0	0	0	0	0	0	1	0	1	0	2.3	0			0	29	203	100	45	10	3	0	3	0.09		0.4	2	325	651
NEVO-Online 2023 8.0	Groente	Vegetables	40	Rabarber rauw	Rhubarb raw		per 100g				97	23	93	1	1	0			0	0	0	0	0	0	0	0	2	2	0	0	1.8	0	2.4		0	5	300	40	30	14	0.5	0	0.5	0.07	0	0.1	1	5	10
NEVO-Online 2023 8.0	Groente	Vegetables	41	Kool rode rauw	Cabbage red raw		per 100g				114	27	91	2	2	0			0	0	0	0	0	0	0	0	3	3	0	0	3.6	0			0	9	300	50	30	17	0.4	0	0.4	0.01	1	0.3	2	2	3
NEVO-Online 2023 8.0	Groente	Vegetables	42	Kool rode gekookt	Cabbage red boiled		per 100g		CRYPXB		96	23	89.8	1.3	1.3	0			0	0	0	0	0	0	0	0	3	3	0	0	2.9	0			0	9	275	42	31	11	0.3	0	0.3	0.03	0	0.16	2	1	1
NEVO-Online 2023 8.0	Groente	Vegetables	45	Schorseneren rauw	Salsify raw		per 100g				323	76	78	1	1	0			1	0.7	0.2	0	0.5	0	0.5	0	15	15	0	0	1.7	0			0	5	400	60	50	10	1.5	0	1.5	0.01	0	0.2	2.5	2	3
NEVO-Online 2023 8.0	Groente	Vegetables	46	Sla krop- rauw	Lettuce butterhead raw	Kropsla/botersla rauw	per 100g				52	13	96.1	1.4	1.4	0		14	0.4	0.3	0.1	0	0.2	0.1	0.1	0	0.3	0.3	0	0	1.2	0		0.8	0	8	352	49	36	15	0.7	0	0.7	0.04	0	0.41	2.5	69	139
NEVO-Online 2023 8.0	Groente	Vegetables	47	Sla krop- gekookt	Lettuce butterhead boiled	Kropsla/botersla gekookt	per 100g				92	22	94	2	2	0			0.4	0.3	0.1	0	0.2	0.1	0.1	0	2	2	0	0	1.2	0			0	15	300	30	41	15	0.4	0	0.4	0.04	0	0.41		36	71
NEVO-Online 2023 8.0	Groente	Vegetables	48	Snijbiet gekookt	Swiss chard leaf boiled		per 100g				122	29	93	3	3	0			0	0	0	0	0	0	0	0	3	3	0	0	2.5	0			0	200	300	90	40	11	4	0	4					364	728
NEVO-Online 2023 8.0	Groente	Vegetables	49	Bonen snij- rauw	Beans runner raw	Snijbonen rauw	per 100g				93	22	92.7	1.9	1.9	0	0.3		0.1	0.1	0	0	0	0	0	0	2	0.7	1.3	0	2.7	0		0.5	0	4	250	40	30	10	0.5	0	0.5	0.02	1	0.4	2	7	15
NEVO-Online 2023 8.0	Groente	Vegetables	50	Bonen sperzie- rauw	Beans French raw	Sperziebonen/haricots verts rauw	per 100g				105	25	91.4	2.3	2.3	0	0.4		0.2	0.2	0.1	0	0.1	0	0	0	1.8	1.2	0.6	0	3.6	0		0.7	0	3	250	70	50	30	0.8	0	0.8	0.06	0	0.25	3	8	15
NEVO-Online 2023 8.0	Groente	Vegetables	51	Spinazie rauw	Spinach raw		per 100g				108	26	91.9	3.2	3.2	0		48	0.6	0.5	0.1	0	0.4	0.3	0.1	0	0.9	0	0.9	0	2	0		1.4	0	13	539	105	62	55	2	0	2	0.11	0	1.1	2	183	365
NEVO-Online 2023 8.0	Groente	Vegetables	52	Spinazie gekookt	Spinach boiled		per 100g				105	25	92.2	2.9	2.9	0		27	0.9	0.7	0.1	0.1	0.6	0.5	0.1	0	0.7	0	0.7	0	1.4	0		1.9	0	15	418	84	71	77	2.4	0	2.4	0.08	0	1.2	2	325	651
NEVO-Online 2023 8.0	Groente	Vegetables	53	Kool spits- rauw	Cabbage oxheart raw	Spitskool rauw	per 100g				176	42	90	3	3	0			1	0.7	0.2	0.1	0.4	0.3	0.1	0	4	4	0	0	2.5	0			0	10	300	50	30	12	0.5	0	0.5	0.07	0	0.2	2	51	103
NEVO-Online 2023 8.0	Groente	Vegetables	54	Kool spits- gekookt	Cabbage oxheart boiled	Spitskool gekookt	per 100g				88	21	93.8	1.1	1.1	0			0.6	0.4	0.1	0	0.2	0.2	0.1	0	1.6	1.6	0	0	2.5	0			0	10	141	39	32	8	0.4	0	0.4	0.03	0	0.2	2	52	104
NEVO-Online 2023 8.0	Groente	Vegetables	55	Spruitjes gekookt	Brussel sprouts boiled		per 100g				195	47	86	2.3	2.3	0		33	0.7	0.5	0.1	0	0.3	0.2	0.1	0	5.6	1.4	4.2	0	4.5	0		0.9	0	7	412	38	85	22	0.6	0	0.6	0.06	10	0.31	1	15	29
NEVO-Online 2023 8.0	Groente	Vegetables	57	Mais suiker- gekookt	Sweetcorn boiled	Suikermais gekookt	per 100g		SE		312	74	82	2.5	2.5	0			1.4	1.3	0.2	0.4	0.7	0	0.7	0	11.6	8.1	3.5	0	2.5	0			0	1	250	11	100	45	0.5	0	0.5	0.04	0	0.4	3.3	3	7
NEVO-Online 2023 8.0	Groente	Vegetables	58	Tauge rauw	Bean sprouts raw		per 100g		CARTA, CRYPXB, LYCPN		104	25	93	2.2	2.2	0	0.4		0.1	0.1	0	0	0	0	0	0	3.2	1.8	1.4	0	1.2	0		0.3	0	6	121	16	37	15	0.4	0	0.4	0.1	1	0.3		0	1
NEVO-Online 2023 8.0	Groente	Vegetables	59	Tauge gekookt	Bean sprouts boiled		per 100g		CARTA, CRYPXB, LYCPN		72	17	95	1.8	1.8	0	0.3		0.1	0.1	0	0	0	0	0	0	1.7	1.1	0.6	0	1.2	0		0.2	0	5	67	22	30	13	0.4	0	0.4	0.1	1	0.26		1	1
NEVO-Online 2023 8.0	Groente	Vegetables	60	Tomaat gewoon rauw	Tomatoes classic round raw	Tomaten gewoon rauw	per 100g				85	20	95.4	0.7	0.7	0		6	0.4	0.3	0.1	0	0.2	0	0.2	0	2.9	2.9	0	0	1.3	0		0.6	0	2	246	11	23	8	0.3	0	0.3	0.05	0	0.15	2.5	39	77
NEVO-Online 2023 8.0	Groente	Vegetables	61	Tomaat gewoon gekookt	Tomatoes classic round boiled	Tomaten gewoon gekookt	per 100g				96	23	94.1	0.7	0.7	0		6	0.7	0.5	0.1	0.1	0.3	0	0.3	0	2.9	2.8	0.1	0	1.3	0		0.4	0	2	233	9	24	8	0.6	0	0.6	0.03	0	0.21	2.5	43	85
NEVO-Online 2023 8.0	Groente	Vegetables	62	Bonen tuin- rauw	Beans broad raw	Tuinbonen rauw	per 100g				211	51	85	5	5	0			0	0	0	0	0	0	0	0	4	0	4	0	7.3	0			0	5	400	20	100	28	0.9	0	0.9	0.11	1	0.9	4	9	19
NEVO-Online 2023 8.0	Groente	Vegetables	63	Ui rauw	Onions raw	Uien rauw	per 100g				157	37	89.1	1.3	1.3	0		13	0.2	0.1	0.1	0	0	0	0	0	6.3	4.5	1.8	0	2.7	0		0.4	0	4	185	29	33	9	0.3	0	0.3	0.06	1	0.29	3	0	0
NEVO-Online 2023 8.0	Groente	Vegetables	64	Ui gekookt	Onions boiled	Uien gekookt	per 100g				147	35	90	1	1	0		12	0.2	0.1	0.1	0	0	0	0	0	6.3	3	3.3	0	2.2	0		0.4	0	2	159	24	38	9	0.2	0	0.2	0.07	0	0.31	1	1	1
NEVO-Online 2023 8.0	Groente	Vegetables	65	Sla veld- rauw	Lettuce lambs raw	Veldsla rauw	per 100g		SUGAR		74	18	93.8	2.6	2.6	0	0.4		0.2	0.2	0.1	0	0.1	0.1	0	0	0.5	0	0.4	0	1.7	0		1.2	0	5	489	79	48	28	1.1	0	1.1	0.07	0	0.32		310	620
NEVO-Online 2023 8.0	Groente	Vegetables	67	Witlof rauw	Chicory raw	Brussels lof rauw	per 100g				78	19	95.2	1.3	1.3	0		10	0.2	0.1	0	0	0.1	0	0.1	0	2.4	2.4	0	0	1.2	0		0.4	0	2	194	22	34	10	0.2	0	0.2	0.09	0	0.2	0.4	0	0
NEVO-Online 2023 8.0	Groente	Vegetables	68	Witlof gekookt	Chicory boiled	Brussels lof gekookt	per 100g				69	16	95.3	1.2	1.2	0		9	0.2	0.1	0	0	0.1	0	0.1	0	2	2.1	0	0	1.1	0		0.3	0	3	183	24	31	10	0.2	0	0.2	0.05	0	0.17	0.4	1	1
NEVO-Online 2023 8.0	Groente	Vegetables	69	Kool witte rauw	Cabbage white raw		per 100g				124	30	91	2	2	0			0	0	0	0	0	0	0	0	4	4	0	0	2.8	0			0	8	200	30	30	9	0.5	0	0.5	0.01	1	0.23	2	1	2
NEVO-Online 2023 8.0	Groente	Vegetables	70	Kool witte gekookt	Cabbage white cooked		per 100g				68	16	94.1	0.9	0.9	0			0	0	0	0	0	0	0	0	1.8	1.8	0	0	2.8	0			0	15	147	51	24	7	0.2	0	0.2	0.03	3	0.07	2	1	2
NEVO-Online 2023 8.0	Groente	Vegetables	71	Wortel rauw gem	Carrot raw av		per 100g				135	32	90.2	0.8	0.8	0		6	0.3	0.2	0.1	0	0.2	0	0.1	0	5.3	4.2	1.1	0	2.8	0		0.7	0	28	259	25	29	7	0.2	0	0.2	0.03	0	0.24	2.5	621	1243
NEVO-Online 2023 8.0	Groente	Vegetables	72	Wortel gekookt gem	Carrot boiled av		per 100g				134	32	90.4	0.7	0.7	0		7	0.3	0.2	0.1	0	0.1	0	0.1	0	5.2	4.9	0.4	0	2.9	0		0.5	0	26	215	28	27	7	0.2	0	0.2	0.04	0	0.23	2.5	859	1718
NEVO-Online 2023 8.0	Groente	Vegetables	73	Kool zuur- rauw	Cabbage sauerkraut raw	Zuurkool rauw	per 100g				55	13	91.5	1.1	1.1	0			0	0	0	0	0	0	0	0	0.6	0	0.6	0	3.2	0			0	600	210	62	30	9	0.3	0	0.3	0.03	3	0.12	1	2	3
NEVO-Online 2023 8.0	Groente	Vegetables	74	Kool zuur- gekookt	Cabbage sauerkraut cooked	Zuurkool gekookt	per 100g				58	14	92.7	0.9	0.9	0			0	0	0	0	0	0	0	0	1	0	1	0	3.2	0		1.1	0	289	138	46	30	8	0.4	0	0.4	0.03	3	0.1	1	2	3
NEVO-Online 2023 8.0	Groente	Vegetables	75	Groente soep- rauw	Vegetable mix for soup raw	Soepgroente rauw	per 100g				136	32	89.7	1.5	1.5	0		8	0.2	0.2	0	0	0.1	0	0.1	0	4.6	3	1.5	0	3.2	0		0.4	0	26	306	41	39	12	0.8	0	0.8	0.04	1	0.39	2.3	196	393
NEVO-Online 2023 8.0	Graanproducten en bindmiddelen	Cereals and cereal products	78	Meel gries-	Semolina	Griesmeel	per 100g				1430	337	13	11	11	0			1	0.7	0.3	0.2	0.2	0	0.2	0	70	3	67	0	2	0			0	2	100	15	90	32	1	0	1	0.15	1	0.6	0.3	0	0
NEVO-Online 2023 8.0	Graanproducten en bindmiddelen	Cereals and cereal products	80	Bloem rijste-	Flour rice	Rijstebloem	per 100g				1492	352	13	7	7	0			1	0.9	0.2	0.3	0.4	0	0.4	0	78	0	78	0	1.3	0			0	2	100	10	100	35	0.4	0	0.4	0.2	3	1.19	0.7	0	0
NEVO-Online 2023 8.0	Graanproducten en bindmiddelen	Cereals and cereal products	82	Vermicelli rauw	Vermicelli raw		per 100g		VITE		1501	354	10	12	12	0			2	1.3	0.3	0.2	0.9	0.1	0.8	0	71	5	66	0	2	0			0	10	100	15	125	57	2	0	2	0.3	5	1.5	0.6	0	0
NEVO-Online 2023 8.0	Eieren	Eggs	83	Ei kippen- rauw gem	Egg whole chicken av raw	Kippeneieren rauw	per 100g				549	132	76.2	12.3	0	12.3		184	9.1	7.6	3.1	3.7	0.6	0.1	0.5	0	0.2	0.2	0	0	0	0		0.8	353	153	145	57	229	14	2.3	0	2.3	0.06	17	1.56	31.3	194	194
NEVO-Online 2023 8.0	Eieren	Eggs	84	Ei kippen- gekookt gem	Egg whole chicken av boiled	Kippeneieren gekookt	per 100g				535	128	76.2	12.3	0	12.3		200	8.8	7.3	2.9	3.6	0.7	0.1	0.6	0	0	0	0	0	0	0		0.8	371	149	141	64	247	15	2.4	0	2.4	0.07	20	1.63	35.5	215	215
NEVO-Online 2023 8.0	Eieren	Eggs	85	Eidooier kippen- rauw	Egg yolk chicken raw	Kippeneidooier rauw	per 100g				1494	361	48	16.7	0	16.7			32.6	27.1	10.7	13.4	2.5	0.3	2.2	0	0.2	0.2	0	0	0	0			1152	40	102	150	619	12	5.9	0	5.9	0.15	20	4.3	69.2	537	540
NEVO-Online 2023 8.0	Eieren	Eggs	86	Eidooier kippen- gekookt	Egg yolk chicken boiled	Kippeneidooier gekookt	per 100g				1493	361	50	16	0	16			33	27.4	10.8	13.6	2.5	0.3	2.2	0	0	0	0	0	0	0			1152	50	102	150	600	14	6	0	6	0.15	20	3.6	69.2	537	540
NEVO-Online 2023 8.0	Eieren	Eggs	87	Eipoeder kippen-	Egg powder chicken	Kippeneipoeder	per 100g				2387	574	5	46	0	46			42	34.9	13.8	17.3	3.2	0.4	2.8	0	3	3	0	0	0	0			1638	500	600	225	900	46	11	0	11	0.31	42	5	123.1	768	768
NEVO-Online 2023 8.0	Vlees en gevogelte	Meat and poultry	95	Paardenvlees rauw	Horse meat raw		per 100g	Gem van paardenbiefstuk, -rosbief, -lappen.			418	99	75.3	22.4	0	22.4			1	0.8	0.3	0.3	0.2	0.1	0.1	0	0	0	0	0	0	0			60	50	300	12	200	23	3.2	2.7	0.6			4	1	24	28
NEVO-Online 2023 8.0	Vlees en gevogelte	Meat and poultry	99	Schapenvlees >10 g vet rauw gem	Mutton >10g fat raw av		per 100g				1214	293	57	17	0	17			25	23.8	11.9	8.4	1	0.2	0.5	1.2	0	0	0	0	0	0			58	100	350	10	200	24	2.1	1.4	0.7	0.08	2	2.9	6	16	16
NEVO-Online 2023 8.0	Vlees en gevogelte	Meat and poultry	105	Kalfshersenen rauw	Brains calf's raw		per 100g				449	108	81	9	0	9			8	4.5	1.5	1.5	1.5				0	0	0	0	0	0				150	300	15	350		2	1.7	0.3					0	0
NEVO-Online 2023 8.0	Vlees en gevogelte	Meat and poultry	106	Eend m vel rauw	Duck w skin raw		per 100g	Vlees, vet en vel van hele eend.			1603	388	49.7	13.1	0	13.1	2.1		37.3	35.1	10.3	18.9	5.6	0	5	0.4	0	0	0	0	0	0			72	73	190	8	120	14	1.3	0.5	0.8	0.18		1.3	1.2	50	50
NEVO-Online 2023 8.0	Vlees en gevogelte	Meat and poultry	107	Haas rauw	Hare whole raw		per 100g				485	115	73	22	0	22			3	2.4	1	0.6	0.8	0	0.2	0	0	0	0	0	0	0			80	50	400	9	220	26	2	1.3	0.7	0.24	10	1.7	0.6	0	0
NEVO-Online 2023 8.0	Vlees en gevogelte	Meat and poultry	108	Kip m vel rauw	Chicken w skin raw		per 100g	Gem van hele kip, bout en poten.			905	218	65.2	18.3	0	18.3	2.9		16	13.6	4.7	4.8	3.6	0.4	3.2	0.2	0	0	0	0	0	0			109	74	259	13	162	21	0.8	0.3	0.5	0.15	13	1.37	5	45	45
NEVO-Online 2023 8.0	Vlees en gevogelte	Meat and poultry	109	Konijn tam rauw	Rabbit domesticated raw		per 100g				727	174	68	21	0	21			10	7.9	3.2	2	2.7	0	0.8	0	0	0	0	0	0	0			80	50	300	10	200	25	1.6	1	0.5	0.06	17	1.4	0.6	10	10
NEVO-Online 2023 8.0	Vlees en gevogelte	Meat and poultry	110	Konijn wild rauw	Rabbit wild raw		per 100g				525	125	73	20	0	20			5	4	1.6	1	1.3	0	0.4	0	0	0	0	0	0	0			80	50	300	10	200	25	3.2	2.1	1.1	0.06	17	1.4	0.6	0	0
NEVO-Online 2023 8.0	Vis, schaal- en schelpdieren	Fish, crustacean and shellfish	111	Mosselen gekookt	Mussels boiled		per 100g				529	125	70.7	17.2	0	17.2		238	3.1	2.8	1	0.9	0.9	0.7	0.1	0	7.2	0	7.2	0	0	0		1.8	48	387	212	67	231	63	3.9	1	3	0.17	49	2.2	124.7	125	125
NEVO-Online 2023 8.0	Vis, schaal- en schelpdieren	Fish, crustacean and shellfish	112	Paling rauw	Eel raw		per 100g				1537	372	50.9	14	0	14			35.1	32.3	8.6	13	7.4	5.7	1	0	0	0	0	0	0	0			225	85	250	20	200	19	1	0.4	0.6	0.05	30	1.75	60	1043	1043
NEVO-Online 2023 8.0	Vis, schaal- en schelpdieren	Fish, crustacean and shellfish	113	Haring pan- rauw	Herring raw	Panharing rauw	per 100g		FATRS		827	199	65	16	0	16			15	13.8	3.3	7.6	2.9	2.6	0.3	0	0	0	0	0	0	0			85	80	250	100	200	32	2	0.7	1.3	0.08	31	0.57	29	30	30
NEVO-Online 2023 8.0	Vis, schaal- en schelpdieren	Fish, crustacean and shellfish	114	Vis mager 0-5 g vet gem rauw	Fish lean 0-5 g fat raw av		per 100g				391	92	78.5	19.7	0	19.7	2.2		1.5	1.3	0.3	0.3	0.6	0.5	0.1	0	0	0	0	0	0	0		0.1	52	92	270	27	156	25	0.7	0.3	0.5	0.06	33	0.53	82	6	6
NEVO-Online 2023 8.0	Vis, schaal- en schelpdieren	Fish, crustacean and shellfish	116	Vis vet >5 g vet gem rauw	Fish fat >5 g fat raw av		per 100g				1007	242	61.6	17.2	0	17.2	0.7	27	19.1	17.7	4.5	8.3	4	3.3	0.5	0	0.3	0	0.3	0	0	0		0.7	109	201	327	31	224	29	1	0.4	0.6	0.06	35	0.85	42.3	288	288
NEVO-Online 2023 8.0	Peulvruchten	Legumes	117	Bonen witte/bruine gedroogd	Beans white/ brown dried	Bruine bonen/ witte bonen gedroogd	per 100g		VITC		1324	314	11.4	20.1	20.1	0			2.4	1.8	0.4	0.2	1.2	0.7	0.5	0	44.2	3.4	40.8	0	18.1	0			0	2	1250	80	400	148	5	0	5	0.49	9	2		0	0
NEVO-Online 2023 8.0	Peulvruchten	Legumes	118	Erwten groene gedroogd	Peas green dried		per 100g		F20:1CIS, VITC		1325	315	12	21	21	0			2	1.6	0.7	0.6	0.2	0	0.2	0	43	6	37	0	20.4	0			0	10	1000	80	400	93	5	0	5	0.17	3	3.5		20	40
NEVO-Online 2023 8.0	Peulvruchten	Legumes	119	Kapucijners gedroogd	Peas marrowfat dried		per 100g				1286	305	12	20	20	0			1.5	1.2	0.2	0.3	0.6	0.1	0.5	0	43	1	42	0	19.9	0			0	10	1000	80	400	106	5	0	5	0.8		3		0	0
NEVO-Online 2023 8.0	Peulvruchten	Legumes	120	Linzen groene en bruine gedroogd	Lentils green and brown dried		per 100g		VITC		1288	306	12	21	21	0			1.5	1.2	0.3	0.1	0.8	0.4	0.3	0	43	1	42	0	18	0			0	5	1000	80	400	110	5	0	5	1.02	17	3.9		3	6
NEVO-Online 2023 8.0	Aardappelen en knolgewassen	Potatoes and tubers	121	Aardappelpuree vers bereid m halfvolle melk en margarine	Potatoes mashed fresh prep w semi-skimmed milk and margarin		per 100g				350	83	80.1	2.2	1.4	0.9		27	1.8	1.6	0.8	0.6	0.3	0.1	0.2	0	13.9	1.4	12.6	0	1.2	0	0	0.7	1	21	292	38	56	17	0.4	0	0.4	0.06	0	0.35	5.6	16	16
NEVO-Online 2023 8.0	Hartige snacks en zoutjes	Savoury snacks	122	Chips gem	Crisps potato av		per 100g				2242	538	3.2	6.3	6.3	0			32.8	31.5	8.4	17.1	5.8	0.1	5.8	0.1	52.3	1.7	50.6	0	4	0		1.6	0	529	1269	27	150	60	2.3	0	2.3	0.22	1	1.3	4	7	13
NEVO-Online 2023 8.0	Groente	Vegetables	124	Radijs rauw	Radish raw		per 100g				92	22	95	1	1	0			0	0	0	0	0	0	0	0	4	3	1	0	0.9	0			0	25	250	30	30	5	2	0	2	0.01	0	0.2	1	1	2
NEVO-Online 2023 8.0	Groente	Vegetables	125	Rammenas rauw	Radish black raw		per 100g				127	30	91	2	2	0			0	0	0	0	0	0	0	0	5	1	4	0	1	0			0	50	400	125	70	10	2	0	2	0.05	0	0.28		1	2
NEVO-Online 2023 8.0	Groente	Vegetables	126	Sterkers rauw	Cress garden raw	Tuinkers rauw	per 100g				60	15	93	2	2	0			0	0	0	0	0	0	0	0	0	0	0	0	3.3	0			0	80	500	250	80	44	2.5	0	2.5	0.09	0	0.46	0.9	346	692
NEVO-Online 2023 8.0	Groente	Vegetables	127	Rauwkost gem	Vegetables mixture raw av		per 100g				84	20	94.5	0.9	0.9	0	0	8	0.4	0.3	0.1	0	0.2	0	0.1	0	2.5	2.3	0.2	0	1.3	0		0.5	0	8	254	26	31	11	0.6	0	0.6	0.04	0	0.31	2.4	80	160
NEVO-Online 2023 8.0	Kruiden en specerijen	Herbs and spices	128	Peterselie vers	Parsley fresh		per 100g				154	37	87	4	4	0			0.8	0.6	0.1	0.3	0.1	0	0.1	0	1	0	1	0	5	0			0	25	700	40	30	23	7.1	0	7.1	0.03	1	0.7		446	893
NEVO-Online 2023 8.0	Groente	Vegetables	130	Asperge witte blik/glas	Asparagus white tinned		per 100g				73	17	95.7	1.4	1.4	0			0.3	0.2	0.1	0	0.1	0	0.1	0	1.9	1.8	0.1	0	1.2	0			0	310	200	15	30	10	0.6	0	0.6	0.14	0	0.5	0.7	0	0
NEVO-Online 2023 8.0	Groente	Vegetables	131	Augurk zuur	Gherkins sour pickled	Zure bom	per 100g				41	10	92.7	1	1	0			0	0	0	0	0	0	0	0	1	1	0	0	0.9	0			0	350	30	35	8	11	0.2	0	0.2	0.1	0	0.3	2.1	13	27
NEVO-Online 2023 8.0	Groente	Vegetables	132	Augurk zoetzuur	Gherkins sweet pickled		per 100g				113	27	92.7	0.8	0.8	0			0	0	0	0	0	0	0	0	5.3	5.2	0.1	0	0.9	0			0	400	56	16	21	10	0.2	0	0.2	0.04	0	0.18	2.1	13	27
NEVO-Online 2023 8.0	Groente	Vegetables	133	Champignon blik/glas	Mushroom tinned		per 100g				78	19	95	2.2	2.2	0			0.4	0.2	0.1	0	0.1	0.1	0	0	0.5	0	0.5	0	2.3	0			0	273	150	20	70	6	0.1	0	0.1	0.29	2	0.6	0.5	0	0
NEVO-Online 2023 8.0	Groente	Vegetables	134	Doperwten middelfijn blik/glas	Peas medium fine tinned		per 100g				396	94	76	5	5	0			1	0.7	0.4	0.3	0.1	0	0.1	0	14	1	13	0	4.5	0			0	250	100	30	90	23	2	0	2	0.17	1	0.71	2	31	61
NEVO-Online 2023 8.0	Groente	Vegetables	135	Doperwten zeer fijn/extra fijn blik/glas	Peas super fine tinned		per 100g	Gem van zeer fijn en extra fijn.			330	78	76.9	5.6	5.6	0			0.8	0.6	0.3	0.2	0.1	0	0.1	0	9.9	3.2	6.7	0	4.5	0			0	135	118	36	100	23	1.6	0	1.6	0.17	1	0.95	2	31	61
NEVO-Online 2023 8.0	Groente	Vegetables	136	Doperwten m wortelen blik/glas	Peas and carrots tinned		per 100g	Gem van gewoon en extra fijn.			235	56	85.8	3.4	3.4	0			0.5	0.4	0.1	0	0.3	0.1	0.2	0	7	3.2	3.7	0	4.8	0			0	146	120	29	58	13	1	0	1	0.1	1	0.58	2	159	318
NEVO-Online 2023 8.0	Fruit	Fruits	137	Olijven groen in water blik/glas	Olives green in brine tinned/glass	Groene olijven	per 100g				463	113	83.6	0.9	0.9	0			11	10.6	1.6	7.9	1	0.1	0.9	0	0.5	0.5	0	0	4	0			0	1707	91	61	17	22	1.8	0	1.8	0.23	1	0.22		24	48
NEVO-Online 2023 8.0	Groente	Vegetables	138	Bonen snij- blik/glas	Beans runner tinned	Snijbonen blik/glas	per 100g				84	20	93	1.1	1.1	0			0.3	0.2	0.1	0	0.1	0	0	0	2.3	0.4	1.9	0	2.1	0			0	156	100	30	25	12	1	0	1	0.04	1	0.2		21	43
NEVO-Online 2023 8.0	Groente	Vegetables	139	Bonen sperzie- blik/glas	Beans French tinned	Sperziebonen/haricots verts blik/glas	per 100g				110	26	91.4	1.6	1.6	0			0.3	0.3	0.1	0.1	0.1	0.1	0.1	0	2.9	0.8	2.2	0	2.6	0			0	162	127	49	20	12	0.5	0	0.5	0.08	0	0.26	3	24	49
NEVO-Online 2023 8.0	Groente	Vegetables	140	Spinazie blik/glas	Spinach tinned		per 100g				131	31	91.7	3.2	3.2	0			0.9	0.7	0.1	0	0.5	0.4	0.1	0	1.3	0.7	0.6	0	3	0			0	112	250	200	40	77	1.4	0	1.4	0.07	2	0.6	2	325	651
NEVO-Online 2023 8.0	Groente	Vegetables	141	Puree tomaten- geconcentreerd blik	Tomato puree concentrated tinned	Tomatenpuree geconcentreerd	per 100g		FAT		370	87	73	4.5	4.5	0	0.7	23	0	0	0	0	0	0	0	0	15.5	12.9	2.6	0	3.7	0		3.3	0	269	1280	49	108	51	2.5	0	2.5	0.26	1	0.53	2.2	113	226
NEVO-Online 2023 8.0	Groente	Vegetables	142	Bonen tuin- blik/glas	Beans broad tinned	Tuinbonen blik/glas	per 100g				305	73	84.1	5.8	5.8	0			0.6	0.4	0.1	0	0.3	0.1	0.2	0	8.5	2.2	6.4	0	5.3	0			0	130	150	47	80	22	0.8	0	0.8	0.09	1	0.9	6	14	29
NEVO-Online 2023 8.0	Groente	Vegetables	143	Wortel blik/glas	Carrot tinned		per 100g				122	29	93	0.7	0.7	0			0.2	0.1	0	0	0.1	0	0.1	0	5.3	3.8	1.6	0	1.8	0			0	153	104	25	15	5	0.2	0	0.2	0.06	1	0.14	2.5	713	1427
NEVO-Online 2023 8.0	Groente	Vegetables	144	Ui zilver- zoetzuur glas	Silver-skin onion sweet pickled glass	Zilveruitjes zoetzuur glas	per 100g		CARTA, CARTBTOT, CRYPXB, VITA_RAE, VITA_RE		142	34	91	0.6	0.6	0			0.1	0.1	0	0	0	0	0	0	6.9	4.8	2.1	0	1.4	0			0	335	88	25	25	5	0.6	0	0.6	0.04	1	0.1		0	0
NEVO-Online 2023 8.0	Groente	Vegetables	145	Kool rode blik/glas	Cabbage red glass		per 100g	Betreft rode kool zonder appeltjes.			169	40	86.1	0.8	0.8	0			0.2	0.1	0	0	0.1	0.1	0	0	7.9	7.5	0.4	0	2	0			0	225	170	36	25	7	0.3	0	0.3	0.06	1	0.13	2	0	1
NEVO-Online 2023 8.0	Groente	Vegetables	146	Spinazie diepvries gekookt	Spinach frozen boiled		per 100g		SE		102	24	92	2.3	2.3	0	0.4		0.4	0.3	0	0	0.3	0.2	0	0	1.7	0.9	0.8	0	2.4	0		1.2	0	25	339	162	44	34	1.2	0	1.2	0.09	0	0.83	2	321	641
NEVO-Online 2023 8.0	Fruit	Fruits	147	Appel z schil gem	Apple wo skin av		per 100g				232	55	85.8	0.2	0.2	0		3	0.1	0.1	0	0	0.1	0	0.1	0	12	11.2	0.9	0	1.6	0	0.5	0.3	0	1	103	3	8	4	0.1	0	0.1	0.03	0	0.08	2.5	1	2
NEVO-Online 2023 8.0	Fruit	Fruits	148	Aardbeien	Strawberries		per 100g				123	29	91.2	0.7	0.7	0			0	0	0	0	0	0	0	0	5.1	5.1	0	0	1.1	0	1.2		0	3	183	15	29	13	0.5	0	0.5	0.04	0	0.12		1	2
NEVO-Online 2023 8.0	Fruit	Fruits	149	Abrikozen m schil	Apricots w skin		per 100g		NA		188	44	87.2	0.9	0.9	0			0.1	0.1	0	0	0	0	0	0	8	8	0	0	1.7	0	1.5		0	0	283	20	20	11	0.8	0	0.8	0.06	0	0.1		105	209
NEVO-Online 2023 8.0	Fruit	Fruits	150	Ananas	Pineapple		per 100g				229	54	85.6	0.5	0.5	0		7	0.1	0.1	0	0	0.1	0	0	0	12	11.6	0.4	0	1.6	0		0.2	0	0	116	12	8	15	0.2	0	0.2	0.1	0	0.2		4	9
NEVO-Online 2023 8.0	Fruit	Fruits	151	Banaan	Banana	Bananen	per 100g				391	92	75.3	1.1	1.1	0		10	0.3	0.2	0.1	0	0.1	0	0	0	20	15.5	4.5	0	1.9	0	0.5	0.8	0	0	374	6	28	28	0.3	0	0.3	0.09	4	0.25	2.5	5	10
NEVO-Online 2023 8.0	Fruit	Fruits	152	Bessen blauwe	Blueberries	Blauwe bessen	per 100g		SE		219	52	85.6	0.7	0.7	0			0	0	0	0	0	0	0	0	11	10	1	0	2.4	0		0.2	0	1	85	5	12	5	0.3	0	0.3	0.08	0	0.2		4	7
NEVO-Online 2023 8.0	Fruit	Fruits	153	Bessen rode	Redcurrants	Aalbessen	per 100g				152	36	88.7	1.1	1.1	0	0.2		0	0	0	0	0	0	0	0	4.4	4.4	0	0	3.4	0	2.4		0	2	295	20	40	13	1	0	1	0.12	0	0.2		2	4
NEVO-Online 2023 8.0	Fruit	Fruits	154	Bessen zwarte	Blackcurrants	Zwarte bessen	per 100g				223	53	85	0.9	0.9	0	0.2		0	0	0	0	0	0	0	0	8	7	1	0	3.6	0	3.3		0	2	175	30	50	17	1	0	1	0.14	1	0.3		8	15
NEVO-Online 2023 8.0	Fruit	Fruits	155	Bessen bos-	Bilberries	Bosbessen	per 100g				127	30	91.6	0.6	0.6	0			0	0	0	0	0	0	0	0	6	6	0	0	1.8	0			0	1	80	15	15	2	1	0	1	0.08	0	0.1		1	2
NEVO-Online 2023 8.0	Fruit	Fruits	156	Bessen vossen-	Cowberries	Vossenbessen/rode bosbessen	per 100g		SE		237	57	85	0.8	0.8	0			1.2	0.8	0.1	0.1	0.7	0.3	0.4	0	8.8	8.7	0.1	0	3.7	0			0	2	90	15	12	7	0.6	0	0.6	0.05	0	0.2	0.2	14	28
NEVO-Online 2023 8.0	Fruit	Fruits	157	Bramen	Blackberries	Braam	per 100g				154	37	87	0.9	0.9	0			0.2	0.1	0	0	0.1	0.1	0.1	0	5.1	5.1	0	0	3.1	0	1.5		0	2	185	41	25	23	1	0	1	0.11	0	0.2		12	24
NEVO-Online 2023 8.0	Fruit	Fruits	158	Citroen	Lemon		per 100g				153	36	89.2	0.8	0.8	0			0.3	0.2	0.1	0.1	0.1	0	0.1	0	3	2	1	0	2	0	4.7		0	1	193	10	25	9	0.1	0	0.1	0.05	0	0.1		0	1
NEVO-Online 2023 8.0	Fruit	Fruits	159	Cranberry vers	Cranberries fresh	Veenbessen vers/cranberries vers	per 100g				98	24	87	0.4	0.4	0			0.1	0.1	0	0	0.1	0	0	0	3.4	3.4	0	0	3.6	0			0	1	87	15	10	7	1	0	1	0.05	0	0.2		14	28
NEVO-Online 2023 8.0	Fruit	Fruits	160	Druiven m schil gem	Grapes w skin av	Druif m schil gem	per 100g				331	78	80.3	0.6	0.6	0		7	0.2	0.2	0.1	0	0.1	0	0.1	0	16.8	16.3	0.6	0	1.8	0	1	0.4	0	3	233	17	25	9	0.2	0	0.2	0.11	0	0.2	2.5	2	4
NEVO-Online 2023 8.0	Fruit	Fruits	161	Frambozen	Raspberries	Framboos	per 100g				157	37	88	1.4	1.4	0			0.3	0.2	0	0	0.2	0.1	0.1	0	4.5	4.5	0	0	2.5	0	2		0	3	228	15	25	19	1.5	0	1.5	0.1	0	0.3		2	4
NEVO-Online 2023 8.0	Fruit	Fruits	162	Grapefruit	Grapefruit		per 100g				156	37	90.2	0.9	0.9	0			0	0	0	0	0	0	0	0	6.6	6.6	0	0	1.4	0	1.3		0	1	165	21	15	10	0.1	0	0.1	0.05	0	0.06		14	27
NEVO-Online 2023 8.0	Fruit	Fruits	163	Kersen zoete	Cherries sweet		per 100g				243	57	86	0.9	0.9	0			0.4	0.3	0.1	0.1	0.1	0.1	0.1	0	11.5	11.5	0	0	0.9	0	0.8		0	1	248	20	21	10	0.5	0	0.5	0.07	0	0.06		6	12
NEVO-Online 2023 8.0	Fruit	Fruits	164	Bessen kruis-	Gooseberries	Kruisbessen	per 100g				206	49	88	0.9	0.9	0			0	0	0	0	0	0	0	0	9	9	0	0	2.4	0	1.4		0	3	198	30	30	7	1	0	1	0.06	0	0.1		7	14
NEVO-Online 2023 8.0	Fruit	Fruits	165	Mandarijn	Manderins		per 100g				194	46	88	0.7	0.7	0		4	0.1	0.1	0	0	0.1	0	0	0	9.9	8.2	1.7	0	0.9	0		0.3	0	1	145	25	19	10	0.1	0	0.1	0.03	0	0.08		20	40
NEVO-Online 2023 8.0	Fruit	Fruits	166	Meloen net-	Melon netted	Galiameloen/netmeloen	per 100g				114	27	94	0.5	0.5	0			0	0	0	0	0	0	0	0	6	6	0	0	0.4	0			0	15	200	15	10	20	0.8	0	0.8	0.04	0	0.16		4	8
NEVO-Online 2023 8.0	Fruit	Fruits	167	Kersen zure	Cherries sour	Morellen/krieken	per 100g				221	52	87	1	1	0			0	0	0	0	0	0	0	0	11	11	0	0	2.1	0			0	1	248	12	20	10	0.4	0	0.4	0.07	1	0.1		65	130
NEVO-Online 2023 8.0	Fruit	Fruits	168	Peer z schil	Pear wo skin	Peren z schil	per 100g				226	53	85.9	0.3	0.3	0		3	0.2	0.1	0	0	0.1	0	0.1	0	11.7	10	1.7	0	1.6	0	0.3	0	0	1	136	5	12	6	0.1	0	0.1	0.04	0	0.17	2.5	2	3
NEVO-Online 2023 8.0	Fruit	Fruits	169	Perzik z schil	Peach wo skin		per 100g		NA		172	41	89	1	1	0			0	0	0	0	0	0	0	0	7.9	7.9	0	0	1.4	0	0.7		0	0	178	4	22	8	0.2	0	0.2	0.06	0	0.1		8	15
NEVO-Online 2023 8.0	Fruit	Fruits	170	Pruimen m schil	Plums w skin	Pruim m schil	per 100g		NA		170	40	88	0.8	0.8	0			0	0	0	0	0	0	0	0	7.3	7.3	0	0	2.2	0	1.1	0.6	0	0	197	8	22	7	0.3	0	0.3	0.04	0	0.09		31	61
NEVO-Online 2023 8.0	Fruit	Fruits	171	Sinaasappel	Orange		per 100g				200	48	88	0.8	0.8	0		12	1	0.8	0.2	0.2	0.4	0.1	0.3	0	7.9	7.7	0.2	0	2	0		0.4	0	1	177	23	24	10	0.1	0	0.1	0.04	0	0.17	2.5	8	15
NEVO-Online 2023 8.0	Fruit	Fruits	172	Fruit vers citrus- gem	Fruit fresh citrus av	Citrusfruit gemiddeld	per 100g				202	48	88	0.8	0.8	0		8	0.5	0.4	0.1	0.1	0.2	0.1	0.1	0	8.9	7.9	1	0	1.4	0	0.6	0.3	0	1	159	24	21	10	0.1	0	0.1	0.04	0	0.12	1.1	14	28
NEVO-Online 2023 8.0	Fruit	Fruits	173	Fruit vers excl citrus- gem	Fruit fresh av excl citrus		per 100g				268	63	83.1	0.7	0.7	0	0	5	0.2	0.2	0	0	0.1	0	0.1	0	13.5	11.6	1.9	0	1.8	0	0.5	0.4	0	1	220	9	20	14	0.3	0	0.3	0.06	1	0.16	1.8	5	10
NEVO-Online 2023 8.0	Fruit	Fruits	174	Aardbeien op siroop blik/glas	Strawberries in syrup tinned		per 100g	Inclusief vocht.	FAT, SE		303	71	77	0.5	0.5	0			0	0	0	0	0	0	0	0	16.9	16.9	0	0	0.9	0			0	9	87	11	15	7	1.1	0	1.1	0.02	0	0.1		2	4
NEVO-Online 2023 8.0	Fruit	Fruits	175	Abrikozen gedroogd	Apricots dried		per 100g				1203	285	25	5	5	0			0	0	0	0	0	0	0	0	59	56	3	0	14.4	0			0	25	1500	90	120	65	4	0	4	0.4	7	0.2		202	405
NEVO-Online 2023 8.0	Fruit	Fruits	176	Abrikozen op siroop blik/glas	Apricots in syrup tinned		per 100g	Inclusief vocht.			294	69	80	0.4	0.4	0		37	0.1	0.1	0	0	0.1	0	0.1	0	16.1	16.1	0	0	1.2	0			0	10	150	19	8	5	0.2	0	0.2	0.03	0	0.1		55	110
NEVO-Online 2023 8.0	Fruit	Fruits	177	Ananas op siroop blik/glas	Pineapple in syrup tinned		per 100g	Inclusief vocht.	CARTA		291	69	80.6	0.3	0.3	0			0.1	0.1	0	0	0.1	0	0	0	16.1	14.8	1.3	0	1	0			0	4	99	10	11	12	0.3	0	0.3	0.05	0	0.08		2	3
NEVO-Online 2023 8.0	Fruit	Fruits	178	Appeltjes gedroogd	Apples dried		per 100g		FOL, FOLFD		1234	292	20	2	2	0			0.5	0.4	0.1	0	0.3	0.1	0.2	0	65	51	14	0	9.6	0			0	10	900	50	50	16	1	0	1	0.11	1	0.5		6	12
NEVO-Online 2023 8.0	Fruit	Fruits	179	Appelmoes blik/glas	Apple sauce tinned	Appelcompote blik/glas	per 100g	Hak, albert heijn.	FOL, FOLFD		321	76	80.7	0.2	0.2	0			0.1	0.1	0	0	0	0	0	0	17.6	17.1	0.6	0	1.9	0			0	10	94	4	8	4	0.3	0	0.3	0.02	0	0.04		2	4
NEVO-Online 2023 8.0	Fruit	Fruits	180	Bessen bos- op siroop blik/glas	Bilberries in syrup tinned	Bosbessen op siroop	per 100g	Inclusief vocht.	SE		281	66	83.3	0.3	0.3	0			0.3	0.2	0	0	0.2	0.1	0.1	0	15.1	15.1	0	0	1	0			0	0	130	25	27	5	0.5	0	0.5	0.08	0	0.2		1	1
NEVO-Online 2023 8.0	Fruit	Fruits	181	Dadels gedroogd	Dates dried	Gedroogde dadels	per 100g				1293	305	20	2	2	0			0	0	0	0	0	0	0	0	70.5	70.5	0	0	7.5	0			0	10	600	70	60	50	1.5	0	1.5	0.26	3	0.3		3	7
NEVO-Online 2023 8.0	Fruit	Fruits	182	Frambozen op siroop blik/glas	Raspberries in syrup tinned	Framboos op siroop blik/glas	per 100g	Inclusief vocht.			299	71	82	0.5	0.5	0			0.3	0.2	0	0	0.2	0.1	0.1	0	15.7	15.5	0.2	0	1.5	0			0	4	100	14	14	11	1.7	0	1.7	0.1	0	0.3		1	2
NEVO-Online 2023 8.0	Fruit	Fruits	183	Fruitcocktail op siroop blik/glas	Fruit cocktail in syrup tinned		per 100g	Inclusief vocht.	FAT		317	75	80.3	0.4	0.4	0			0	0	0	0	0	0	0	0	17.3	17.3	0	0	2	0			0	3	60	14	8	5	0.3	0	0.3	0.14	0	0.08		14	27
NEVO-Online 2023 8.0	Fruit	Fruits	184	Kersen op siroop blik/glas	Cherries in syrup tinned		per 100g	Op lichte siroop, inclusief vocht.			267	63	84.4	0.6	0.6	0			0.3	0.2	0.1	0.1	0.1	0	0	0	14.2	14.1	0.1	0	0.5	0			0	0	120	15	13	7	0.2	0	0.2	0.05	1	0.05		1	3
NEVO-Online 2023 8.0	Fruit	Fruits	185	Krenten gedroogd	Currants dried		per 100g				1381	326	14	2	2	0			0	0	0	0	0	0	0	0	75	75	0	0	9	0			0	15	700	50	90	36	2	0	2	0.81	8	0.23		1	1
NEVO-Online 2023 8.0	Fruit	Fruits	186	Mandarijnen op siroop blik/glas	Tangerines in syrup tinned		per 100g	Inclusief vocht.	CU, FAT, NIA, SE, VITE		249	59	84.8	0.5	0.5	0			0	0	0	0	0	0	0	0	14	14	0	0	0.3	0			0	6	49	17	8	7	0.2	0	0.2	0	0	0.12		80	161
NEVO-Online 2023 8.0	Fruit	Fruits	187	Peren gedroogd	Pear dried	Peer gedroogd	per 100g		FOL, FOLFD, VITE		1216	287	25	2	2	0			0	0	0	0	0	0	0	0	65	51	14	0	9.6	0			0	10	750	100	150	35	1	0	1	0.3	2	0.5		8	15
NEVO-Online 2023 8.0	Fruit	Fruits	188	Peren op siroop blik/glas	Pears in syrup tinned	Peer op siroop blik/glas	per 100g	Inclusief vocht.	CARTA, CARTBTOT, CRYPXB, LUTN, VITA_RAE, VITA_RE		271	64	81	0.3	0.3	0			0	0	0	0	0	0	0	0	14.7	14.7	0	0	2	0			0	3	65	14	8	5	0.2	0	0.2	0.04	0	0.06		0	0
NEVO-Online 2023 8.0	Fruit	Fruits	189	Perziken op siroop blik/glas	Peaches in syrup tinned		per 100g	Op lichte siroop, inclusief vocht.	CARTA		263	62	81.1	0.4	0.4	0			0	0	0	0	0	0	0	0	14.6	14	0.6	0	1	0			0	4	110	3	11	5	0.2	0	0.2	0.14	0	0.08		12	24
NEVO-Online 2023 8.0	Fruit	Fruits	190	Pruimen gedroogd	Prunes	Pruim gedroogd	per 100g				842	199	34.9	1.6	1.6	0	0.3		0.4	0.3	0.1	0	0	0	0	0	47.9	38.1	0.2	9.6	5.1	0	0.9	1.7	0	3	610	50	66	30	0.4	0	0.4	0.23	1	0.28	0.8	7	14
NEVO-Online 2023 8.0	Fruit	Fruits	191	Pruimen op siroop blik/glas	Plums in syrup tinned	Pruim op siroop blik/glas	per 100g	Inclusief vocht.	FAT, FOL, FOLFD, SE		277	65	81.4	0.3	0.3	0			0	0	0	0	0	0	0	0	15.5	15.5	0	0	1	0			0	6	79	9	10	4	0.1	0	0.1	0.04	0	0.07		15	31
NEVO-Online 2023 8.0	Fruit	Fruits	192	Tuttifrutti gedroogd	Fruit mixed dried		per 100g				1081	256	28.3	2.7	2.7	0			0.3	0.2	0.1	0	0.1	0	0.1	0	56.1	46.9	5.2	0	9	0			0	11	923	67	89	38	1.6	0	1.6	0.26	3	0.32		61	121
NEVO-Online 2023 8.0	Fruit	Fruits	193	Vijgen gedroogd	Figs dried		per 100g				1095	259	30.1	3.3	3.3	0			0.9	0.7	0.1	0.2	0.3	0	0.3	0	54.1	47.9	6.2	0	9.8	0	0.5	1.9	0	10	680	162	67	68	2	0	2	0.29	1	0.55		5	11
NEVO-Online 2023 8.0	Fruit	Fruits	194	Vruchten op siroop gem blik/glas	Fruit in syrup tinned		per 100g	Inclusief vocht.			275	65	81.4	0.3	0.3	0			0.1	0.1	0	0	0	0	0	0	15	14.7	0.3	0	1.5	0			0	3	85	12	10	7	0.2	0	0.2	0.06	0	0.07		2	5
NEVO-Online 2023 8.0	Fruit	Fruits	195	Babyvoeding fruit 8 mnd	Infant food fruit 8 months	Olvarit e.d. fruithapje/moes/puree 8 mnd	per 100g	Olvarit.			314	74	81.1	0.6	0.6	0			0.1	0.1	0	0	0.1	0	0	0	17.1	13.3	3.8	0	1.2	0			0	23	154	40	30	10	0.3	0	0.3	0.13	2	0.15		5	10
NEVO-Online 2023 8.0	Peulvruchten	Legumes	196	Kapucijners blik/glas	Peas marrowfat canned		per 100g		VITC		453	108	69	7.1	7.1	0	1.1	68	0.8	0.6	0.1	0.2	0.3	0.1	0.3	0	14.8	0.3	14.5	0	6.5	0		0.9	0	113	249	32	112	27	1.2	0	1.2	0.28	2	0.85	0.5	0	0
NEVO-Online 2023 8.0	Peulvruchten	Legumes	197	Bonen witte in tomatensaus blik/glas	Beans white baked in tomato sauce canned	Witte bonen in tomatensaus	per 100g				426	101	73	5.7	5.7	0	0.9	64	0.6	0.5	0.1	0.1	0.3	0.2	0.1	0	15.2	3.6	11.6	0	6.1	0		1.6	0	246	341	56	101	37	1.6	0	1.6	0.25	3	0.64	0.6	7	14
NEVO-Online 2023 8.0	Noten en zaden	Nuts and seeds	198	Noten amandelen z vliesje ongezouten	Almonds blanched unsalted	Amandelschaafsel	per 100g				2609	631	5.6	21.7	21.7	0		214	55.8	53	3.7	34.8	14.5	0.1	14.4	0	7.1	3.8	3.3	0	7	0		2.9	0	5	822	283	625	305	3.3	0	3.3	0.65	2	3.1	2.5	0	1
NEVO-Online 2023 8.0	Noten en zaden	Nuts and seeds	199	Noten cashew- ongezouten	Cashew nuts unsalted	Cashewnoten ongezouten	per 100g				2552	615	2.9	21.2	21.2	0		305	48.9	46.9	8.4	30.6	8	0	8	0	20.8	5	15.8	0	3.8	0		2.5	0	10	682	44	607	269	6.7	0	6.7	1.7	37	5.8	2.5	1	2
NEVO-Online 2023 8.0	Noten en zaden	Nuts and seeds	200	Noten hazel- ongezouten	Hazelnuts unsalted	Hazelnoten ongezouten	per 100g				2763	670	4.5	16.4	16.4	0	2.6		63	59.9	4.6	47.1	8.2	0.1	8.1	0	4.8	4.3	0.5	0	9	0	0	2	0	1	720	160	320	160	3.6	0	3.6	1.5	2	2.25	5.6	1	2
NEVO-Online 2023 8.0	Noten en zaden	Nuts and seeds	201	Kastanje rauw	Chestnuts raw		per 100g		SE		796	189	54	4	4	0			2.7	2.5	0.5	1	1.1	0.1	1	0	35	6	29	0	4.1	0			0	5	600	40	90	45	1	0	1	0.23	0	0.5	0.1	0	0
NEVO-Online 2023 8.0	Fruit	Fruits	202	Kokosnootvlees	Coconut meat	Cocosnoot/klapper	per 100g				1671	406	38	4	4	0			40	37.6	30.5	5	2	0	2	0	3	1	2	0	9	0			0	25	400	20	90	32	2	0	2	0.44	10	1.1	0.3	0	0
NEVO-Online 2023 8.0	Noten en zaden	Nuts and seeds	203	Noten para- ongezouten	Brazil nuts unsalted	Paranoten ongezouten	per 100g				2830	687	3.4	14.3	14.3	0		135	67.1	64.4	16.1	23.8	23.9	0	23.9	0	2.6	2.3	0.3	0	7.5	0		3.4	0	1	590	160	650	350	3.1	0	3.1	1.74	1917	4.06	2.5	0	0
NEVO-Online 2023 8.0	Noten en zaden	Nuts and seeds	204	Pinda's ongezouten	Peanuts unsalted	Aardnoten ongezouten	per 100g				2596	627	2.3	25.2	25.2	0		244	51.7	49.1	7.5	32.1	9.4	0	9.4	0	11.8	4.8	7	0	6.8	0		2.2	0	0	757	56	456	216	1.9	0	1.9	0.61	16	3.3	2.5	0	1
NEVO-Online 2023 8.0	Noten en zaden	Nuts and seeds	205	Studentenhaver	Mixed nuts and raisins	Gemengde noten met rozijnen	per 100g				2066	496	10.5	11	11	0		58	32.1	30.5	4.7	16	9.7	0.4	9.3	0	38	36.1	1.9	0	5.6	0		1.4	0	13	735	115	312	155	2.7	0	2.7	0.89	389	1.72	2.7	0	1
NEVO-Online 2023 8.0	Noten en zaden	Nuts and seeds	206	Noten wal- ongezouten	Walnuts unsalted	Walnoten ongezouten	per 100g				2914	706	4.5	15.9	15.9	0		193	68.1	64.7	6.8	12.8	43.8	6.9	36.8	0	5.1	2.9	2.2	0	4.6	0		1.8	0	0	532	117	521	196	3.4	0	3.4	1.1	12	3.4	2.5	2	4
NEVO-Online 2023 8.0	Noten en zaden	Nuts and seeds	207	Noten gemengd ongezouten	Nuts mixed unsalted		per 100g				2718	658	4.2	18.1	18.1	0	0.4	180	59.6	56.7	6.4	33.3	16.8	1.1	15.7	0	8.9	4	4.8	0	6.7	0		2.3	0	4	675	151	510	231	4	0	4	1.18	98	3.69	2.9	1	3
NEVO-Online 2023 8.0	Graanproducten en bindmiddelen	Cereals and cereal products	208	Meel boekweit-	Flour buckwheat	Boekweitmeel	per 100g				1496	353	14	9	9	0			2	1.7	0.4	0.6	0.6	0	0.6	0	72	2	70	0	5.6	0			0	2	200	15	150	190	2	0	2	0.56	9	2	1.9	0	0
NEVO-Online 2023 8.0	Graanproducten en bindmiddelen	Cereals and cereal products	209	Ontbijtproduct Cornflakes Kellogg's	Breakfast cereal Cornflakes Kellogg's	Ontbijtgranen cornflakes Kellogg's	per 100g		FATRS	FE, FOL, FOLAC, NHAEM, NIA, RIBF, THIA, VITB12, VITB6, VITD	1604	378	3.6	7	7	0			0.9	0.8	0.2	0.2	0.4	0	0.4	0	84	8	76	0	3	0			0	452	100	5	50	10	8	0	8	0.03	5	0.2	0.9	0	0
NEVO-Online 2023 8.0	Graanproducten en bindmiddelen	Cereals and cereal products	210	Custardpoeder	Custard powder		per 100g		FOLFD, VITA_RAE, VITE		1488	350	12.6	0.3	0.3	0			0.1	0.1	0	0	0	0	0	0	87	0	87	0	0	0			0	334	10	20	30	7	0.5	0	0.5	0.05		0.3	0.5	0	0
NEVO-Online 2023 8.0	Graanproducten en bindmiddelen	Cereals and cereal products	211	Mout gorte-	Barley malt	Gortemout	per 100g				1407	332	13	10	10	0			2	1.6	0.4	0.2	1	0.1	0.9	0	65	3	62	0	7.2	0			0	10	300	60	350	44	4	0	4	0.42	1	3.1	0.5	0	0
NEVO-Online 2023 8.0	Graanproducten en bindmiddelen	Cereals and cereal products	212	Gort parel- rauw	Barley pearl raw	Parelgort/parelgerst onbereid	per 100g		F14:0, F18:0		1435	339	13	9	9	0			2	1.3	0.3	0.2	0.9	0.1	0.8	0	67	0	67	0	8.6	0		1.1	0	5	250	15	200	71	2	0	2	0.4	1	2	0.5	0	0
NEVO-Online 2023 8.0	Graanproducten en bindmiddelen	Cereals and cereal products	213	Mout haver-	Oatmeal	Havermout	per 100g				1575	373	12	12.8	12.8	0			7.3	6.8	1.3	2.6	2.9	0	2.8	0	60.7	2	58.3	0	7.3	0			0	7	300	70	380	117	4	0	4	0.2	7	3.02	0.5	0	0
NEVO-Online 2023 8.0	Graanproducten en bindmiddelen	Cereals and cereal products	214	Mais pof- gedroogd	Popcorn kernels	Pofmais	per 100g				1582	374	10	11	11	0			4	3.4	0.5	1.1	1.9	0	1.8	0	71	5	66	0	5	0			0	5	250	20	250		3	0	3				0.5		80
NEVO-Online 2023 8.0	Graanproducten en bindmiddelen	Cereals and cereal products	215	Maizena	Cornstarch	Maiszetmeel	per 100g		FOL, FOLFD, VITE		1500	353	11.9	0	0	0			0.1	0.1	0	0	0	0	0	0	88	0	88	0	0	0			0	10	3	20	30	4	1.5	0	1.5	0.05		0.3	0.5	0	0
NEVO-Online 2023 8.0	Graanproducten en bindmiddelen	Cereals and cereal products	216	Puddingpoeder	Blancmange instant powder		per 100g		FOL, FOLFD		1449	341	14	0	0	0			0	0	0	0	0	0	0	0	85	70	15	0	0.5	0			0	334	10	20	30		0.5	0	0.5				0.5	0	0
NEVO-Online 2023 8.0	Graanproducten en bindmiddelen	Cereals and cereal products	217	Bloem rogge- 60% uitmaling	Flour rye 60% extraction	Roggebloem 60% uitmaling	per 100g				1454	343	13	8	8	0			1	0.7	0.1	0.1	0.4	0	0.4	0	73	5	68	0	5	0			0	10	200	30	150	51	1.5	0	1.5	0.15	1	1.3	4.6	0	0
NEVO-Online 2023 8.0	Graanproducten en bindmiddelen	Cereals and cereal products	218	Meel rogge-	Flour rye	Roggemeel	per 100g		F16:1CIS, F18:0		1386	328	13	10	10	0			2	1.4	0.3	0.2	0.9	0	0.8	0	60.2	3.2	56	0	14.8	0			0	5	500	45	350	92	4	0	4	0.42	0	3	4.6	1	1
NEVO-Online 2023 8.0	Graanproducten en bindmiddelen	Cereals and cereal products	219	Tapioca	Tapioca		per 100g		FOL, FOLFD, VITE		1367	322	19	0	0	0			0	0	0	0	0	0	0	0	80	4	76	0	0.9	0			0	5	25	20	30	2	1.5	0	1.5	0.07				0	0
NEVO-Online 2023 8.0	Graanproducten en bindmiddelen	Cereals and cereal products	220	Bloem tarwe- patent	Flour wheat white	Tarwebloem/patentbloem	per 100g		F10:0		1423	335	14.9	10.4	10.4	0	1.7		1.2	0.8	0.2	0.1	0.5	0	0.5	0	69	1.1	67.9	0	3.2	0		0.5	0	1	156	23	103	20	0.8	0	0.8	0.14	5	0.64	1.9	0	0
NEVO-Online 2023 8.0	Graanproducten en bindmiddelen	Cereals and cereal products	222	Meel volkoren tarwe-	Flour wheat wholemeal	Volkorenmeel tarwe-	per 100g		F12:0, F8:0		1394	330	14.9	14.4	14.4	0	2.3		2	1.3	0.3	0.2	0.9	0.1	0.7	0	58.4	5.4	53	0	10.3	0			0	4	250	30	370	124	4	0	4	0.45	4	2.9	1.9	0	1
NEVO-Online 2023 8.0	Graanproducten en bindmiddelen	Cereals and cereal products	223	Bindmiddel gem	Binding agents av		per 100g				1421	335	15	10	10	0			1.2	0.8	0.2	0.1	0.5	0	0.4	0	69.5	1.1	68.4	0	3.1	0			0	1	150	23	100	19	0.8	0	0.8	0.14	5	0.63	1.8	0	0
NEVO-Online 2023 8.0	Graanproducten en bindmiddelen	Cereals and cereal products	224	Ontbijtproduct Olvarit pap fijne granen 6+ mnd	Breakfast cereal porridge Olvarit fijne granen 6+ months	Ontbijtgranen Olvarit pap fijne granen 6+ mnd	per 100g			THIA	1552	367	5	12.4	12.4	0			2.1	1.6	0.3	0.2	1	0.1	1	0	69.6	1.3	68.3	0	10	0			0	4	250	30	370	110	4	0	4	0.45	4	2.2	1.9	0	0
NEVO-Online 2023 8.0	Graanproducten en bindmiddelen	Cereals and cereal products	225	Ontbijtproduct Brinta	Breakfast cereal porridge Brinta	Ontbijtgranen Brinta	per 100g				1454	344	11.4	11	11	0			2.1	1.4	0.3	0.2	0.9	0.1	0.8	0	65	4	61	0	10.5	0			0	200	400	40	330	85	3.5	0	3.5	0.45	4	2.4	1.9	0	0
NEVO-Online 2023 8.0	Graanproducten en bindmiddelen	Cereals and cereal products	226	Meel aardappelzetmeel	Starch, potato		per 100g				1360	320	19	0	0	0			0	0	0	0	0	0	0	0	80	0	80	0	0	0			0	5	10	20	30	3	0.5	0	0.5	0.08	0	0.3	0.3	0	0
NEVO-Online 2023 8.0	Brood	Bread	227	Beschuit naturel	Crispbakes Dutch white		per 100g		RETOL, VITA_RAE, VITA_RE, VITB12		1729	408	4	14.1	13.9	0.1			4.7	4.1	0.9	1.4	1.6	0.2	1.4	0	76.1	12.2	63.9	0	2.8	0			9	203	222	26	130	25	1.8	0	1.8	0.13	5	0.9		0	0
NEVO-Online 2023 8.0	Brood	Bread	228	Cracker cream-	Crackers cream	Creamcracker	per 100g	Gem v Barber, Bayman en Patria.			1885	448	4.6	9.1	9.1	0			14.5	14	7.1	5.5	1.4	0	1.3	0	68.8	1.5	67.3	0	3	0			0	413	120	110	110	25	1.7	0	1.7	0.2	4	0.7		0	0
NEVO-Online 2023 8.0	Brood	Bread	229	Knackebrod gem	Crispbread av	Cracker knackebrod gem	per 100g				1587	376	5.8	11.6	11.6	0			5.6	4.7	0.9	1.3	2.1	0.1	2	0	63.6	3.3	60.3	0	12.7	0		2.3	0	412	383	73	293	93	3.2	0	3.2	0.38	2	2.52	1.9	0	0
NEVO-Online 2023 8.0	Brood	Bread	230	Tarwebroodje wit zacht	Wheat bread roll white soft	Puntje/kadetje/bolletje/zacht broodje wit	per 100g		F14:1CIS, F15:0, F18:2TTN6, F20:2CN6, F21:0, F22:3CN3, F23:0	ID	1108	262	35.1	9.7	9.7	0	1.5		3.6	3.1	0.7	1.4	1	0.2	0.8	0	45.9	3.3	42.6	0	3.8	0		1.9	6	432	177	37	103	22	0.9	0	0.9	0.12	5	0.71	62.7	1	1
NEVO-Online 2023 8.0	Graanproducten en bindmiddelen	Cereals and cereal products	231	Kiemen tarwe-	Wheat germ	Tarwekiemen	per 100g		CARTA, CRYPXB		1650	393	6.1	31	31	0			9.9	9.2	2	1.4	5.9	0.4	5.4	0	37	2	35	0	16	0			0	3	900	62	1250	280	5.3	0	5.3	0.82	3	16.87	1.9	5	10
NEVO-Online 2023 8.0	Gebak en koek	Pastry and biscuits	232	Broodje koffie-	Danish pastry	Koffiebroodje	per 100g		VITB12		1465	349	29	5.8	5.8	0			14.1	13.3	4.7	4.3	3.7	0.5	3.2	0.2	48.4	27.7	20.7	0	2.7	0			4	300	300	20	100	27	1.5	0	1.5	0.3	3	0.63	5.9	0	0
NEVO-Online 2023 8.0	Brood	Bread	233	Tarwekrentenbrood wit	Wheat currant bread white	Krentenbrood wit	per 100g	Bevat minimaal 30% krenten.	F14:1CIS, F15:0, F18:2TTN6, F20:2CN6, F20:2TT, F20:3CN3, F20:3CN6, F22:4CN6, F23:0, F24:1CIS, FAPUXR	ID	1154	273	31.3	7.8	6.9	0.9	1.2		2.4	2.2	0.8	0.7	0.6	0.1	0.5	0	53.3	23.8	29.5	0	3.3	0		1.9	5	354	387	56	98	27	1.5	0	1.5	0.3	3	0.63	51.3	0	0
NEVO-Online 2023 8.0	Gebak en koek	Pastry and biscuits	234	Biscuit baby- Liga Baby 6-12 mnd	Biscuit Liga Baby 6-12 months		per 100g			THIA	1664	394	9	6.5	5.8	0.7			7.6	7.3	0.5	4.6	2.2	0.7	1.5	0	73.5	22	51.5	0	2.9	0			10	214	210	48	45	20	1	0	1			0.8		0	0
NEVO-Online 2023 8.0	Gebak en koek	Pastry and biscuits	235	Biscuit dreumes- Liga Kind 12-36 mnd	Biscuit Liga 12-36 months		per 100g			CA, THIA	1733	411	7	8.5	7.7	0.9			9.4	9	0.7	5.7	2.7	0.8	1.9	0	71	23	48	0	4.2	0			11	160	270	240	160	45	1	0	1			0.8
NEVO-Online 2023 8.0	Brood	Bread	236	Tarwebrood bruin	Wheat bread brown	Bruinbrood	per 100g		F14:1CIS, F15:0, F20:2CN6, F21:0, F22:3CN3, F23:0, F8:0	ID	1000	236	38.6	9.8	9.8	0	1.6		1.7	1.5	0.4	0.4	0.6	0.1	0.6	0	42.9	1.9	41	0	5	0		1.9	1	397	192	29	142	43	1.4	0	1.4	0.16	4	1	57.6	0	0
NEVO-Online 2023 8.0	Brood	Bread	238	Cracker Matzes	Crackers Matzes	Teacracker matzes	per 100g	Hollandia.			1596	376	6.1	11	11	0			1	0.7	0.3	0.2	0.2	0	0.2	0	78.8	0.4	78.4	0	4	0			0	2	190	15	125	25	2	0	2	0.14	4	0.6	1.9	0	0
NEVO-Online 2023 8.0	Gebak en koek	Pastry and biscuits	240	Koek ontbijt-	Cake Dutch spiced Ontbijtkoek	Ontbijtkoek/Peperkoek/Snijkoek	per 100g				1305	308	21.9	3	3	0		30	1.2	0.8	0.2	0.4	0.2	0	0.1	0	69.5	37.3	32.3	0	3.6	0		0.8	0	232	132	17	100	16	0.7	0	0.7	0.06	3	0.65	15	0	1
NEVO-Online 2023 8.0	Brood	Bread	241	Tarwebrood wit melk	Wheat bread white milk based	Witbrood melk/Melkbrood wit	per 100g		F14:1TRS, F16:1TRS, F20:2TT, F20:4CN6, F20:5CN3, F21:0, F22:3CN3, F22:5CN3, F23:0, F24:1CIS, FAPUXR	ID	1087	257	35.4	9.6	9	0.6	1.5		2.4	2.1	0.9	0.5	0.6	0.1	0.5	0	47.9	2.9	45	0	2.6	0		2.1	5	414	157	119	112	23	0.9	0	0.9	0.11	5	0.58	60	0	0
NEVO-Online 2023 8.0	Brood	Bread	242	Roggebrood volkoren	Rye bread wholemeal	Donker/fries roggebrood	per 100g		F10:0, F14:1CIS, F15:0, F18:1TRS, F18:2TTN6, F20:2CN6, F21:0, F22:3CN3, F23:0, F8:0	ID	815	193	47.2	5.6	5.6	0	0.9		1.3	1.1	0.2	0.3	0.6	0.1	0.5	0	35.6	8.2	27.4	0	8.3	0		2	0	293	241	33	174	57	2.7	0	2.7	0.18	1	1.5	42.5	0	0
NEVO-Online 2023 8.0	Brood	Bread	243	Roggetarwebrood bruin	Rye wheat bread brown	Licht/brabants/limburgs roggebrood	per 100g		F14:1CIS, F20:3CN3, F21:0, F22:3CN3, F22:4CN6, F23:0	ID	984	233	37.6	8.2	8.2	0	1.3		1.5	1.3	0.3	0.3	0.6	0.1	0.5	0	42.8	2.7	40.1	0	7.7	0		2.2	0	351	226	34	178	55	2	0	2	0.2	3	1.43	50.9	0	0
NEVO-Online 2023 8.0	Brood	Bread	244	Tarwerozijnenbrood wit	Wheat raisin bread white	Rozijnenbrood wit	per 100g	Bevat minimaal 30% rozijnen.	F14:1CIS, F15:0, F18:2TTN6, F18:3CN6, F20:2CN6, F20:2TT, F20:3CN3, F21:0, F22:3CN3, F23:0, F24:1CIS, FAPUXR	ID	1151	272	31.5	7.7	6.8	0.9	1.2		2.7	2.5	0.9	0.8	0.7	0.1	0.6	0	52.2	24.3	27.9	0	4	0		1.9	0	347	403	50	99	27	1.7	0	1.7	0.24	3	0.61	50.3	0	0
NEVO-Online 2023 8.0	Brood	Bread	246	Tarwebrood volkoren gem v fijn en grof	Wheat bread wholemeal av fine and coarse	Volkorenbrood gem v fijn en grof	per 100g				990	234	38.8	11.1	11.1	0	1.8		2.3	2.1	0.4	0.7	0.9	0.1	0.8	0	39	1.9	37.1	0	6.7	0		2.2	1	393	267	34	200	66	2	0	2	0.22	5	1.41	57	0	0
NEVO-Online 2023 8.0	Brood	Bread	248	Tarwebrood wit water	Wheat bread white water based	Witbrood water	per 100g		F14:1CIS, F15:0, F20:2CN6, F21:0, F22:3CN3, F23:0, F8:0	ID	1046	247	37.3	9	9	0	1.4		1.6	1.4	0.3	0.5	0.6	0.1	0.5	0	47.8	2.2	45.6	0	2.5	0		1.8	1	414	115	29	84	19	0.8	0	0.8	0.12	4	0.6	60	0	0
NEVO-Online 2023 8.0	Brood	Bread	249	Tarwemoutbrood bruin	Wheat malt bread brown	Moutbrood bruin Tarvo	per 100g			ID	1055	249	35	9.4	9.4	0			1.9	1.6	0.5	0.4	0.7	0.1	0.6	0	46.6	2.9	43.7	0	4	0			1	392	159	49	144	32	1.5	0	1.5	0.15	4	1	56.8	0	0
NEVO-Online 2023 8.0	Gebak en koek	Pastry and biscuits	250	Broodje amandel- (v bladerdeeg)	Puff pastry filled w almond paste	Amandelbroodje	per 100g				1633	391	29	7	5.8	1.2		55	23	21.8	5.9	11	4.3	0.2	4.1	0	38.1	23.8	14.3	0	1.8	0	0.1	1	33	207	191	62	150	57	1	0	1	0.15	3	0.81	10.7	137	137
NEVO-Online 2023 8.0	Gebak en koek	Pastry and biscuits	251	Taart appel- v zandtaartdeeg z roomboter	Apple pie Dutch w shortbread wo butter	Appeltaart z roomboter/Appelgebak z roomboter	per 100g				943	225	54.8	3.4	2.6	0.8		11	9	8.5	3.6	3.5	1.3	0.1	1.2	0	31.6	20.9	10.6	0	1.5	0	0.3	0.4	21	113	94	23	63	13	1	0	1	0.07	2	0.28	6.2	92	93
NEVO-Online 2023 8.0	Gebak en koek	Pastry and biscuits	252	Biscuit	Biscuit	Mariakoekje/kaakje	per 100g				1840	437	2	7.6	7.6	0		81	11	10.5	5.1	3.8	1.5	0.1	1.4	0.1	75.5	18.6	56.9	0	2.5	0		1.3	1	402	411	48	180	20	1	0	1	0.08	4	0.59	1.9	0	0
NEVO-Online 2023 8.0	Gebak en koek	Pastry and biscuits	253	Cake z roomboter	Cake wo butter		per 100g				1648	394	27.9	5.7	2.9	2.8		50	22.4	21.1	8.9	8.9	3.1	0.3	2.8	0	42.2	25.3	16.9	0	0.8	0		0.7	92	413	86	22	87	9	0.9	0	0.9	0.06	6	0.57	16.3	249	249
NEVO-Online 2023 8.0	Gebak en koek	Pastry and biscuits	254	Koek eier-	Cake sponge Dutch Eierkoek	Eierkoek	per 100g				1287	303	24.4	6	4.2	1.8		22	1.5	1.1	0.4	0.4	0.3	0	0.2	0	66	38.4	27.5	0	1.2	0		0.5	41	90	108	39	85	12	0.6	0	0.6	0.07	5	0.51	7.6	25	25
NEVO-Online 2023 8.0	Gebak en koek	Pastry and biscuits	255	Taart slagroom-	Gateau w whipped cream	Slagroomtaart/slagroomgebak	per 100g				1317	316	44	4.6	2.3	2.3			18.9	17.6	11.6	4.1	1.2	0.2	0.9	0.2	31.4	23.1	8.3	0	0.8	0			94	60	134	56	140	12	0.6	0	0.6	0.07	5	0.44	9.3	133	139
NEVO-Online 2023 8.0	Gebak en koek	Pastry and biscuits	256	Taart creme au beurre-	Gateau w butter-cream filling	Mokkataart/Mokkagebak	per 100g				1794	430	24.1	3.7	0.9	2.7		42	26.6	24.8	16.9	6.3	0.9	0.2	0.6	0.5	43.8	35.9	7.9	0	0.3	0	0	0.4	143	87	55	24	69	7	0.6	0	0.6	0.04	5	0.43	11.1	310	321
NEVO-Online 2023 8.0	Gebak en koek	Pastry and biscuits	257	Koek gevulde gem	Almond paste filled tarts av	Pencee/kano/rondo/gevuld heertje	per 100g				1728	411	15.1	6.4	6.4	0		59	15.8	14.9	6.9	5.6	2	0.2	1.8	0.2	59.9	31.8	28.1	0	2	0		0.8	28	150	158	39	138	28	0.9	0	0.9	0.11	3	0.54		87	96
NEVO-Online 2023 8.0	Gebak en koek	Pastry and biscuits	258	Koekje gem	Biscuit av		per 100g				1992	475	5.1	5.7	5.5	0.2		36	20.7	19.6	8.8	5.7	1.9	0.1	1.8	0.1	65.1	31.5	33.7	0	2.6	0		0.8	18	282	189	42	132	26	1.3	0	1.3	0.14	4	0.62	4.2	68	71
NEVO-Online 2023 8.0	Gebak en koek	Pastry and biscuits	259	Kokosmakronen	Coconut macaroons		per 100g				1902	455	10	4	1.9	2.1			21.2	19.9	16.1	2.7	1	0	1	0	59	53.1	6	0	5.9	0			0	55	150	10	35	41	0.7	0	0.7	0.23	3	0.4		0	0
NEVO-Online 2023 8.0	Gebak en koek	Pastry and biscuits	260	Lange vingers	Biscuit sponge fingers		per 100g				1702	402	2	7.2	4.3	2.9			3.5	2.9	1.4	1.1	0.4	0	0.4	0	84.8	53.1	31	0	1	0			200	69	100	40	150	17	2	0	2	0.08	7	0.6	19.6	116	116
NEVO-Online 2023 8.0	Gebak en koek	Pastry and biscuits	261	Speculaas gem	Biscuit spiced Speculaas av		per 100g	Gem van zonder roomboter en met roomboter.			1966	469	5.4	5	5	0.1		50	20.3	19.1	9.9	7.2	2.1	0.2	1.9	0	65.1	27.5	37.6	0	3	0		1.3	6	351	115	35	144	13	1.2	0	1.2	0.06	4	0.44	1.9	46	52
NEVO-Online 2023 8.0	Gebak en koek	Pastry and biscuits	262	Sprits m roomboter	Biscuit Dutch shortbread sprits		per 100g	Gem van diverse merken.			2040	489	13.7	4.9	4.2	0.7			29.8	28.3	18.8	6.7	1.1	0.2	0.7	0.7	49.6	21.4	28.2	0	1.3	0		0.6	102	165	76	19	64	9	0.5	0	0.5	0.09	3	0.39	1.9	319	333
NEVO-Online 2023 8.0	Gebak en koek	Pastry and biscuits	263	Biscuit tarwe-/volkoren-	Biscuit brown/wholemeal	Volkorenbiscuit/tarwebiscuit	per 100g				1928	459	0	7.8	7.8	0			14.9	14.1	6.9	5.1	2	0.1	1.9	0.1	70.7	21.6	49	0	5.5	0			30	338	213	30	300	64	1.8	0	1.8	0.25	4	1.35	3.9	0	0
NEVO-Online 2023 8.0	Hartige snacks en zoutjes	Savoury snacks	264	Biscuit zoute	Biscuit salted	Tuc e.d. zout koekje	per 100g				1975	472	9.5	8.1	7.9	0.2			23	21.9	4.4	10	7.4	0.8	6.6	0	56.7	6.9	49.8	0	2.6	0			0	892	227	38	112	24	1.6	0	1.6	0.08	4	0.59		0	0
NEVO-Online 2023 8.0	Graanproducten en bindmiddelen	Cereals and cereal products	265	Bladerdeeg z roomboter, bereid	Puff pastry wo butter baked		per 100g		CARTBTOT, RETOL, VITD		2549	614	5	7	7	0			47	44.7	9	20.5	15	1.6	13.5	0	40	4	36	0	1.4	0			0	600	50	15	50	10	0.6	0	0.6	0.06	5	0.32	1	0	0
NEVO-Online 2023 8.0	Hartige snacks en zoutjes	Savoury snacks	266	Broodje saucijzen-	Snack sausage roll puff pastry	Saucijzenbroodje bladerdeegbasis	per 100g	Gem van diepvries en bakker.			1484	356	37.5	7.2	1.2	6	2	129	23.4	22.2	10.8	7.6	2.1	0.3	1.7	1.1	28.5	0.5	28	0	1.4	0		1.9	45	625	126	11	126	16	1.1	0.7	0.4	0.06	7	2.17	2.3	10	11
NEVO-Online 2023 8.0	Hartige snacks en zoutjes	Savoury snacks	267	Pepsels	Pretzel sticks	Zoute sticks/stokjes	per 100g				1613	382	4.7	11.9	11.9	0			5.3	5.1	1.1	1.8	2	0.2	1.8	0	69.5	3.3	66.2	0	4.2	0		4.4	0	1660	141	36	103	20	0.8	0	0.8	0.14	5	0.64	1.9	0	0
NEVO-Online 2023 8.0	Hartige snacks en zoutjes	Savoury snacks	269	Kroepoek naturel	Prawn crackers natural		per 100g		VITD		2158	516	3.8	3.5	0	3.5			28	26.9	3	7.9	16	0	15.9	0	62	7.5	54.5	0	1	0			12	984	53	25	65	18	3.4	0.2	3.2				8.3	0	0
NEVO-Online 2023 8.0	Melk en melkproducten	Milk and milk products	270	Melk rauwe	Milk raw		per 100g				295	71	87.8	3.4	0	3.4			4.4	4.1	2.9	1	0.1	0	0.1	0.1	4.4	4.4	0	0	0	0	0		27	39	161	123	103	12	0	0	0	0.01	2	0.37	14.9	41	43
NEVO-Online 2023 8.0	Melk en melkproducten	Milk and milk products	271	Melk koffie- Becel	Coffee creamer Becel	Koffiemelk Becel	per 100g				471	112	78	7.1	0	7.1			4.4	4.2	0.5	1.5	2.2	0.3	1.7	0	11	11	0	0	0	0			4	124	341	247	205	24	0	0	0	0.01	3	0.85	25	1	1
NEVO-Online 2023 8.0	Melk en melkproducten	Milk and milk products	272	Melk chocolade- volle	Milk chocolate-flavoured full fat	Chocolademelk volle	per 100g	Gem van diverse merken.			344	82	81.9	3.3	0.3	3		35	2.8	2.6	1.8	0.7	0.1	0	0.1	0	10.7	10.5	0.2	0	0.5	0	0	0.8	9	45	189	100	87	19	0.6	0	0.6	0.03	1	0.46	13.4	31	32
NEVO-Online 2023 8.0	Melk en melkproducten	Milk and milk products	273	Melk chocolade- magere	Milk chocolate-flavoured low fat	Chocolademelk magere	per 100g		CARTBTOT		264	62	83.7	3.3	0.3	3			0.3	0.3	0.2	0.1	0	0	0	0	11.4	11.4	0	0	0.5	0	0	0.8	1	51	190	98	96	18	0.2	0	0.2	0.08	2	0.46	13.4	0	0
NEVO-Online 2023 8.0	Vleesvervangers en zuivelvervangers	Meat substitutes and dairy substitutes	274	Creamer koffie-	Coffee creamer powder	Koffiecreamer/koffiemelkpoeder Completa e.d.	per 100g	Gebaseerd op Albert Heijn, Completa en Landhof.			2336	560	1	2.1	0	2.1		28	35.3	33.2	30.8	1.9	0.5	0	0.5	0	58.4	9.6	48.8	0	0	0		3.1	1	333	867	2	624	0	0.2	0	0.2	0.01		0.15	2.5	19	39
NEVO-Online 2023 8.0	Melk en melkproducten	Milk and milk products	276	Vla chocolade- volle	Custard chocolate full fat	Chocoladevla volle	per 100g				370	88	80.5	2.4	0.4	2	0.4	31	2.6	2.4	1.6	0.6	0.1	0	0.1	0	13.4	8.2	5.2	0	0.8	0	0	0.6	8	50	173	80	73	17	0.8	0	0.8	0.07	1	0.46	9.8	26	27
NEVO-Online 2023 8.0	Melk en melkproducten	Milk and milk products	278	Yoghurt volle	Yoghurt full fat		per 100g				234	56	88.8	3.8	0	3.8	0.6	53	2.7	2.6	1.8	0.6	0.1	0	0	0	3.4	2.7	0.7	0	0	0	0.8	0.7	9	39	159	145	111	12	0	0	0	0.01	2	0.5	15	30	31
NEVO-Online 2023 8.0	Melk en melkproducten	Milk and milk products	279	Melk volle	Milk whole		per 100g				257	61	87.6	3.3	0	3.3		47	3.4	3.2	2.2	0.7	0.1	0	0.1	0.1	4.5	4.5	0	0	0	0	0	0.6	11	42	163	124	104	12	0	0	0	0.01	2	0.46	14.9	36	37
NEVO-Online 2023 8.0	Melk en melkproducten	Milk and milk products	280	Melk koffie- volle	Coffee creamer full fat	Koffiemelk volle	per 100g	Gebaseerd op Friesche Vlag Goudband, Melkan en Milbona.			605	145	73.5	7.5	0	7.5			7.7	7.2	5	1.7	0.2	0.1	0.1	0.1	11.4	11.4	0	0	0	0			25	125	383	271	245	29	0.1	0	0.1	0.02	3	0.99	25	88	92
NEVO-Online 2023 8.0	Melk en melkproducten	Milk and milk products	281	Melk gecondenseerde m suiker	Milk condensed w sugar	Gecondenseerde melk met suiker	per 100g	Gebaseerd op Jumbo, Friesche Vlag, Melkan en Two Cows.	CU		1390	330	28.5	8.1	0	8.1			8.8	8.2	5.7	1.9	0.2	0.1	0.1	0.2	54.7	54.7	0	0	0	0	0		29	99	360	290	240	29	0.2	0	0.2	0	3	1	74	95	99
NEVO-Online 2023 8.0	Melk en melkproducten	Milk and milk products	282	Vla vanille- volle	Custard vanilla full fat	Vanillevla volle	per 100g				362	86	81.6	2.3	0	2.3	0.4	30	2.8	2.6	1.8	0.6	0.1	0	0	0	12.8	8.1	4.8	0	0.4	0	0	0.5	8	52	121	89	69	9	0	0	0	0.01	1	0.3	10.4	28	29
NEVO-Online 2023 8.0	Melk en melkproducten	Milk and milk products	284	Yoghurt vruchten- magere	Yoghurt low fat w fruit	Vruchtenyoghurt mager	per 100g				284	67	83.9	3	0	3	0.5	0	0.2	0.2	0.2	0.1	0	0	0	0	12.4	10.7	1.7	0	0.6	0	0.7	0.7	3	35	146	113	82	11	0	0	0	0.01	2	0.39	14.1	1	2
NEVO-Online 2023 8.0	Melk en melkproducten	Milk and milk products	285	Melk koffie- halfvolle	Coffee creamer half fat	Koffiemelk halfvolle Halvamel e.d.	per 100g	Gebaseerd op Friesche Vlag Halvamel en Melkunie hv koffiemelk.			460	110	76.4	7	0	7		83	4.1	3.9	2.7	0.9	0.1	0	0.1	0.1	11.2	11.2	0	0	0	0		1.4	14	129	308	211	213	21	0.1	0	0.1	0.01	3	0.65	25	45	47
NEVO-Online 2023 8.0	Melk en melkproducten	Milk and milk products	286	Melk halfvolle	Milk semi-skimmed		per 100g				190	45	89.4	3.4	0	3.4		47	1.4	1.4	0.9	0.3	0	0	0	0	4.7	4.7	0	0	0	0	0	0.7	6	42	160	123	104	12	0	0	0	0.01	1	0.41	14.9	15	16
NEVO-Online 2023 8.0	Melk en melkproducten	Milk and milk products	288	Pap havermout- bereid m volle melk ongezoet	Porridge oatmeal prepared w whole milk unsweetened	Havermoutpap bereid m volle melk ongezoet	per 100g				398	95	80.1	4.3	1	3.3		42	3.8	3.6	2.1	0.9	0.4	0	0.3	0.1	10.5	4.2	6.3	0	0.8	0	0	0.5	10	38	178	118	134	23	0.5	0	0.5	0.03	2	0.73	13.4	32	33
NEVO-Online 2023 8.0	Melk en melkproducten	Milk and milk products	289	Melk karne-	Buttermilk	Karnemelk	per 100g				128	30	92	3	0	3		42	0.2	0.2	0.1	0	0	0	0	0	3.6	3.6	0	0	0	0	0.7	0.6	3	36	136	109	90	10	0	0	0	0.01	1	0.41	14.9	2	3
NEVO-Online 2023 8.0	Melk en melkproducten	Milk and milk products	290	Pap karnemelkse bloem-	Porridge buttermilk w wheat flour white	Karnemelkse bloempap	per 100g				220	52	87.6	3.7	0.8	2.8			0.5	0.4	0.3	0.1	0	0	0	0	7.8	3.1	4.7	0	0.1	0	0.7	0.6	1	41	123	99	74	10	0	0	0	0.01	0	0.31	13	4	4
NEVO-Online 2023 8.0	Graanproducten en bindmiddelen	Cereals and cereal products	291	Topping m suiker poeder Klop-Klop	Topping dessert powder w sugar Klop-Klop		per 100g				2237	535	2.9	4.4	0	4.4			29.3	27.5	25.5	1.6	0.4	0	0.4	0	63.4	53.3	10.1	0	0	0				52					1.2	0	1.2					0	0
NEVO-Online 2023 8.0	Melk en melkproducten	Milk and milk products	292	Melk koffie- magere	Coffee creamer low fat	Koffiemelk magere	per 100g	Gebaseerd op Friesche Vlag Balance.			241	57	85.8	9.9	0	9.9			0	0	0	0	0	0	0	0	4.3	4.3	0	0	0	0			3	37	173	280	215	18	0	0	0	0.01	3	0.98	25	2	2
NEVO-Online 2023 8.0	Melk en melkproducten	Milk and milk products	293	Room koffie-	Coffee creamer	Koffieroom	per 100g				869	210	72	3.3	0	3.3			20.2	19	13.2	4.4	0.6	0.1	0.3	0.4	3.8	3.8	0	0	0	0			57	63	120	97	79	9	0	0	0	0.02	1	0.36	12.3	213	222
NEVO-Online 2023 8.0	Melk en melkproducten	Milk and milk products	294	Melk magere	Milk skimmed		per 100g				149	35	90.3	3.7	0	3.7		49	0.1	0.1	0.1	0	0	0	0	0	4.9	4.9	0	0	0	0	0	0.8	3	44	169	126	106	12	0	0	0	0.01	1	0.46	14.9	1	1
NEVO-Online 2023 8.0	Melk en melkproducten	Milk and milk products	295	Melkpoeder magere	Milk skimmed dried		per 100g	Gebaseerd op Campina Elk.			1483	349	5.7	35.4	0	35.4			0.6	0.6	0.4	0.1	0	0	0	0	50.5	50.5	0	0	0	0	0	7.8	6	500	1610	1130	921	113	0.2	0	0.2	0.04	22	3.75	146	79	80
NEVO-Online 2023 8.0	Melk en melkproducten	Milk and milk products	296	Melkpoeder volle	Milk whole dried		per 100g				1997	478	7.3	23.9	0	23.9			26	24.4	17	5.7	0.7	0.2	0.4	0.5	37	37	0	0	0	0	0	5.8	97	290	1230	846	683	83	0.2	0	0.2	0.03	15	2.8	115	258	262
NEVO-Online 2023 8.0	Melk en melkproducten	Milk and milk products	297	Melk moeder-	Milk human	Moedermelk/borstvoeding	per 100g	Rijpe moedermelk (leeftijd baby ouder dan 1 maand)			274	66	87.8	1.1	0	1.1		13	3.5	3.3	1.6	1.1	0.4	0	0.3	0	7.4	7.4	0	0	0	0		0.2	10	20	48	28	15	4	0.1	0	0.1		1	0.4	6.3	63	63
NEVO-Online 2023 8.0	Melk en melkproducten	Milk and milk products	298	Pap rijste-	Porridge rice	Rijstepap	per 100g				362	86	82.4	3.1	0.7	2.3			2.9	2.7	1.7	0.7	0.1	0	0	0.1	12	3.9	8.1	0	0.1	0	0	0.7	7	76	135	103	86	12	0.1	0	0.1	0.01	1	0.41	12	26	27
NEVO-Online 2023 8.0	Melk en melkproducten	Milk and milk products	299	Room slag- onbereid	Cream whipping unprepared	Slagroom onbereid	per 100g	Gebaseerd op AH, Campina, Jumbo, Melkan en Milbona.			1398	339	58.8	2.3	0	2.3			35.3	33.2	23	7.7	1	0.2	0.6	0.6	3.1	3.1	0	0	0	0	0	0.5	94	36	97	78	58	8	0	0	0	0.01	1	0.18	9.9	375	391
NEVO-Online 2023 8.0	Melk en melkproducten	Milk and milk products	300	Yoghurt Bulgaarse volle	Yoghurt Bulgarian whole milk		per 100g	Gebaseerd op Albert Heijn en Weerribben zuivel.			321	77	85.3	4.5	0	4.5	0.6	53	4.3	4	2.8	0.9	0.1	0	0.1	0.1	4.5	4.5	0	0	0	0	0.8	0.7	9	56	200	150	111	12	0	0	0	0.01	2	0.5	15	30	31
NEVO-Online 2023 8.0	Melk en melkproducten	Milk and milk products	301	Yoghurt magere	Yoghurt low fat		per 100g				156	37	91	4.1	0	4.1		54	0.2	0.2	0.1	0	0	0	0	0	4	4	0	0	0	0	0.8	0.7	3	43	159	152	118	13	0	0	0	0.01	1	0.61	14.9	2	2
NEVO-Online 2023 8.0	Melk en melkproducten	Milk and milk products	303	IJs room/vanille- gem	Ice cream dairy av	Roomijs/vanilleijs	per 100g	Gem van room-, vanille-, slagroomijs.	LYCPN, ZEA		904	216	60.1	2.9	0	2.9	0.5	36	11.3	10.6	8	2	0.3	0	0.2	0.1	25.3	20.1	5.3	0	0.5	0		0.7	33	49	165	94	79	11	0.1	0	0.1	0.01	2	0.26	20.6	118	162
NEVO-Online 2023 8.0	Kaas	Cheese	304	Kaas strooi- Zwitserse	Cheese Swiss dried	Zwitserse strooikaas	per 100g		VITC		966	228	35	55	0	55			0.7	0.7	0.5	0.2	0	0	0	0	0	0	0	0	0	0	0.4		4	3200	150	800	500		0.2	0	0.2			3.9	40	16	16
NEVO-Online 2023 8.0	Melk en melkproducten	Milk and milk products	305	Kwark magere	Quark low fat		per 100g				217	51	86	8.4	0	8.4	1.3	123	0	0	0	0	0	0	0	0	3.8	3.1	0.6	0	0	0	0.8	0.8	0	37	160	139	139	12	0	0	0	0.02	4	0.57	26.2	0	0
NEVO-Online 2023 8.0	Melk en melkproducten	Milk and milk products	306	Kwark halfvolle	Quark half fat		per 100g				323	77	82.7	7.5	0	7.5	1.2	114	3.2	3	2.1	0.7	0.1	0	0.1	0.1	4	4	0	0	0	0	0.8	0.8	19	40	160	137	131	12	0	0	0	0.01	4	0.55	23.6	42	44
NEVO-Online 2023 8.0	Melk en melkproducten	Milk and milk products	307	Kwark volle	Quark full fat		per 100g				491	118	79.5	7.5	0	7.5	1.2	105	8	7.5	5.2	1.7	0.2	0.1	0.1	0.1	3.6	2.8	0.7	0	0	0	0.7	0.8	37	35	159	134	122	11	0	0	0	0.01	4	0.53	20.9	85	87
NEVO-Online 2023 8.0	Vetten en oliën	Fats and oils	308	Olie arachide-	Oil peanut	Arachideolie	per 100g		CU, FOL, FOLFD, MG, SE, ZN		3700	900	0	0	0	0			100	96	17.3	59.1	19.4	0.1	19.3	0	0	0	0	0	0	0			0	0	0	0	0	0	0	0	0	0	0	0		0	0
NEVO-Online 2023 8.0	Vetten en oliën	Fats and oils	310	Boter ongezouten	Butter unsalted	Roomboter ongezouten	per 100g		FOL, FOLFD		3033	737	15.4	0.7	0	0.7			81.2	76.3	53.6	18.2	2.4	0.6	1.4	2	1.1	1.1	0	0	0	0			221	5	27	17	23	2	0.1	0	0.1	0.01	1	0.09	1.5	874	912
NEVO-Online 2023 8.0	Vetten en oliën	Fats and oils	313	Olie soja-	Oil soya	Sojaolie	per 100g		FOL, FOLFD		3676	894	0	0.3	0.3	0			99.2	95.2	15.1	21.2	58.2	6.9	51.1	0.3	0	0	0	0	0	0			0	0	0	4	0	0	0	0	0	0.01	1	0		0	0
NEVO-Online 2023 8.0	Vetten en oliën	Fats and oils	314	Vet varkens- uitgesmolten	Lard	Reuzel uitgesmolten/Varkensvet uitgesmolten	per 100g		FOL, FOLFD, SE, VITB12, VITE		3700	900	0	0	0	0			100	95	45.8	37.3	11.1	1	10.2	0.7	0	0	0	0	0	0			60	0	0	0	0	0	0	0	0	0.02	0	0.5		9	9
NEVO-Online 2023 8.0	Vetten en oliën	Fats and oils	315	Vet rund- uitgesmolten	Beef fat	Rundvet uitgesmolten/Rundervet uitgesmolten	per 100g		FOL, FOLFD, SE, VITB12, VITD		3663	891	0	0	0	0			99	94.1	54.5	34.3	2.1	0.4	1.7	2.9	0	0	0	0	0	0			60	0	0	0	0	0	0	0	0		0	0.76		0	0
NEVO-Online 2023 8.0	Vetten en oliën	Fats and oils	317	Olie zonnebloem-	Oil sunflower seed	Zonnebloemolie	per 100g		FOL, FOLFD		3687	897	0	0.3	0.3	0			99.5	95.5	10.6	28.1	56.6	0.1	56.5	0	0	0	0	0	0	0			0	0	0	0	0	0	0	0	0	0	2	0		0	0
NEVO-Online 2023 8.0	Vleeswaren	Cold meat cuts	319	Cornedbeef	Corned beef		per 100g		CARTBTOT, RETOL, VITA_RAE, VITA_RE		871	208	60.1	24.3	0	24.3			11.9	11.3	4.7	5.3	0.5	0.1	0.4	0.4	0.9	0.9	0	0	0	0	0	2.7	84	802	100	10	150	15	4	2.6	1.4	0.18	8	5.5	14	0	0
NEVO-Online 2023 8.0	Vlees en gevogelte	Meat and poultry	320	Fazant rauw	Pheasant whole raw		per 100g				934	223	57	31	0	31			11	10.3	3.7	5.1	1.4	0	1.4		0	0	0	0	0	0			109	100	400	50	300		8	3.1	4.9				8	50	50
NEVO-Online 2023 8.0	Hartige snacks en zoutjes	Savoury snacks	322	Frikandel bereid m vloeibaar frituurvet	Sausage Dutch Frikandel deep-fried in liquid fat	Frikandel snackbar/Frikandel gefrituurd	per 100g	Frikandel uit snackbars met logo Verantwoord Frituren.	F18:3CN6, F21:0, F22:0, F22:1CIS, F23:0, ID, TOCPHB, TOCPHD		1044	251	56	13.8	0.7	13.1	2.2	155	18.4	17.1	5.8	7.6	3.5	0.3	3.2	0	6.7	0.9	5.8	0	1.8	0		3.3	74	1012	214	108	210	28	2.1	0.5	1.6	0.09	8	1.5	0	25	26
NEVO-Online 2023 8.0	Vlees en gevogelte	Meat and poultry	324	Worst rook- gekookt gem	Sausage smoked cooked av	Rookworst gekookt gem	per 100g				1261	304	53.6	14.1	0	14.1		95	26.3	25	9.6	11.8	3.4	0.3	2.9	0.1	2.6	0.3	2.4	0	0.5	0		1.7	56	868	395	22	234	16	1.3	0.5	0.8	0.08	12	2.45	5.2	20	21
NEVO-Online 2023 8.0	Hartige snacks en zoutjes	Savoury snacks	326	Kroket vlees- bereid m vloeibaar frituurvet	Croquette meat ragout deep-fried in liquid fat	Kroket snackbar/Kroket gefrituurd	per 100g	Kroket uit snackbars met logo Verantwoord Frituren.	CHOCAL, CHOCALOH, F20:2CN6, F20:3CN3, F20:3CN6, F20:5CN3, F22:1CIS, F22:5CN3, F22:6CN3, F23:0, F24:1CIS, ID, TOCPHB, VITC		1136	272	50	8.9	3.6	5.3	1.4	92	16.6	15.6	5.7	6.3	3.5	0.2	3.3	0	20.9	2.6	18.3	0	1.9	0		1.7	14	545	115	15	84	17	1.2	0.4	0.8	0.09	4	1.2	0	14	14
NEVO-Online 2023 8.0	Vleeswaren	Cold meat cuts	328	Ham rauwe	Ham smoked raw		per 100g				789	188	58.6	24.6	0	24.6		301	9.5	9	3.5	4.4	0.9	0.1	0.8	0	1.2	0.3	0.9	0	0	0	0	6.3	61	1917	717	5	259	29	0.9	0.6	0.3	0.08	17	2.3	2.5	1	1
NEVO-Online 2023 8.0	Vlees en gevogelte	Meat and poultry	330	Kalkoen rauw	Turkey raw		per 100g	Gem van vet en mager kalkoenvlees.			593	141	72	21.8	0	21.8			6	5	1.7	2	1.3	0.1	1.2	0.1	0	0	0	0	0	0			60	66	348	6	218	26	2	0.8	1.2	0.02	10	1.94	6	17	17
NEVO-Online 2023 8.0	Vleeswaren	Cold meat cuts	333	Lever runder- gekookt (vleeswaar)	Liver ox boiled (processed meat product)	Runderlever gekookt (vleeswaar)	per 100g				559	133	71	20	0	20			5	3.8	2.2	1	0.4	0.1	0.3	0.1	2	0	2	0	0	0			300	906	300	10	225	19	8.1	1.7	6.3	2.3	50	0.5	6.4	11483	11410
NEVO-Online 2023 8.0	Vleeswaren	Cold meat cuts	334	Lever varkens- gekookt (vleeswaar)	Liver pork boiled (processed meat product)	Varkenslever gekookt (vleeswaar)	per 100g				554	132	68.1	19.8	0	19.8			4.1	3	1.5	0.9	0.4	0	0.4	0	3.9	4	0	0	0	0		4.4	300	1325	300	10	225	21	23.3	4.9	18.4	2.5	50	0.67	7	15771	15772
NEVO-Online 2023 8.0	Vleeswaren	Cold meat cuts	335	Pastei lever-	Liver pate	Leverpastei	per 100g				1317	318	53.5	14.2	0	14.2			28.3	25.2	8.5	11.7	3.4	0.4	3.1	0.2	1.7	0.1	1.6	0	0	0			246	800	121	12	180	9	3.5	0.8	2.7	0.26	17	1.5	2.7	2196	2196
NEVO-Online 2023 8.0	Vleeswaren	Cold meat cuts	336	Luncheon meat blik	Luncheon meat tinned	Smac e.d. worst blik	per 100g				1158	279	54.4	12.9	0	12.9	2.1		23.8	22.8	9.1	10.6	2.9	0.3	2.7	0	3.3	0	3.3	0	0.2	0			64	920	120	39	200	10	1	0.4	0.6	0.1	8	1.5	2.3	0	0
NEVO-Online 2023 8.0	Vlees en gevogelte	Meat and poultry	337	Patrijs rauw	Partridge raw		per 100g		F15:0, F20:1CIS		1039	248	55	35	0	35			12	11.3	3.1	5.5	2.8	0	1.7		0	0	0	0	0	0			109	100	400	45	300		8	3.1	4.9				0.4
NEVO-Online 2023 8.0	Vleeswaren	Cold meat cuts	338	Pekelvlees	Beef salted cooked		per 100g				765	184	66.6	17.3	0	17.3			12.7	12.1	5	5.6	0.6	0.1	0.4	0.5	0.1	0.1	0	0	0	0		3.9		1200	350	10	175		4	2.6	1.4				11	17	20
NEVO-Online 2023 8.0	Vlees en gevogelte	Meat and poultry	339	Ree wild rauw	Venison raw		per 100g	Gem van poot en rug.			512	122	75	22.4	0	22.4			3.6	3.1	2.1	1	0				0	0	0	0	0	0			60	84	342	20	220	25	3	2.5	0.5	0.21	9	2.4	2.9	8	8
NEVO-Online 2023 8.0	Vleeswaren	Cold meat cuts	340	Runderrookvlees	Beef smoke-dried		per 100g				457	108	69.9	22	0	22			2	1.9	0.8	0.9	0.1	0	0.1	0	0.5	0.5	0	0	0	0			23	1800	268	5	190	21	2.5	2.1	0.4	0.08	7	3.3	9	2	2
NEVO-Online 2023 8.0	Vlees en gevogelte	Meat and poultry	343	Spek rook- vet rauw	Bacon fat smoked raw	Spekblokjes vet rauw	per 100g				2792	678	10.5	5	0	5	0.8	11	73.2	69.5	28.4	32.8	7.2	0.5	6.7	0.1	0	0	0	0	0	0			57	1176	29	3	21	2	0.4	0.2	0.1	0.03	3	0.31	1	32	32
NEVO-Online 2023 8.0	Vleeswaren	Cold meat cuts	344	Vleeswaren gem	Processed meat products av		per 100g				994	239	59.2	16.6	0	16.6	0.1	78	17.9	16.7	6.2	7.6	2.4	0.2	2.1	0.1	2.7	0.8	1.8	0	0.2	0	0.2	2.9	52	991	318	16	218	17	1.9	0.8	1	0.12	12	2.34	5.1	803	806
NEVO-Online 2023 8.0	Vis, schaal- en schelpdieren	Fish, crustacean and shellfish	347	Bokking gerookt	Kipper smoked	Koud gerookte haring	per 100g				1005	242	55.6	20.8	0	20.8			17.5	16.1	4.1	9.2	2.8	2.5	0.3	0	0.3	0.3	0	0	0	0			82	1625	311	100	200	32	0.8	0.3	0.5	0.21	50	0.87	25	26	26
NEVO-Online 2023 8.0	Vis, schaal- en schelpdieren	Fish, crustacean and shellfish	348	Garnalen Hollandse gekookt	Shrimps Dutch boiled		per 100g		CHOCALOH		397	94	75.9	19.8	0	19.8		244	1.6	1.3	0.4	0.3	0.6	0.4	0.1	0	0.1	0.1	0	0	0	0		2.7	202	953	142	134	139	35	0.2	0.1	0.2	0.71	31	1.8	55	1	1
NEVO-Online 2023 8.0	Vis, schaal- en schelpdieren	Fish, crustacean and shellfish	349	Haringfilet in tomatensaus blik	Herring fillet in tomato sauce tinned		per 100g	Gebaseerd op John West, Princes, Statesman, Jumbo, Vismarine.			838	201	67.4	12	1.2	10.8			14.6	13.4	3.9	5.6	4	3.2	0.8	0	5.4	4.5	0.9	0	0.5	0			90	454	295	64	128	23	1.4	0.3	1.1	0.12	24	0.53	18	32	41
NEVO-Online 2023 8.0	Vis, schaal- en schelpdieren	Fish, crustacean and shellfish	350	Haring gezouten	Herring salted	Hollandse nieuwe/maatjesharing	per 100g				719	172	66.5	17.6	0	17.6		219	10.1	9.3	2.4	5.1	1.4	1.1	0.2	0	2.8	0	2.8	0	0	0		3.1	55	1097	293	51	297	40	1.4	0.5	0.9	0.09	46	0.73	28.9	26	26
NEVO-Online 2023 8.0	Vis, schaal- en schelpdieren	Fish, crustacean and shellfish	351	Krab in water blik	Crab in water tinned		per 100g	Na uitlekken.	CHO, CHOCAL, CHOCALOH, RETOL, STARCH, SUGAR, THIA, VITC		360	85	79.2	18.1	0	18.1			1.4	1.1	0.3	0.2	0.5	0.4	0.1	0	0	0	0	0	0	0			118	691	100	120	140	32	2.8	0.7	2.1	0.42	26	5.7	60	0	0
NEVO-Online 2023 8.0	Vis, schaal- en schelpdieren	Fish, crustacean and shellfish	352	Kreeft gekookt	Lobster boiled		per 100g		RETOL, VITC, VITD		365	86	80.7	19.7	0	19.7	3.2		0.8	0.6	0.1	0.2	0.3	0.3	0.1	0	0	0	0	0	0	0			133	216	214	125	197	53	1.7	0.4	1.3	0.32	49	1.4	139	0	0
NEVO-Online 2023 8.0	Vis, schaal- en schelpdieren	Fish, crustacean and shellfish	353	Makreel rauw	Mackerel raw		per 100g		CHOCALOH, VITC		968	233	61.9	18	0	18	2.9		17.9	16.6	4.3	8.5	3.9	3.5	0.3	0	0	0	0	0	0	0			60	85	335	20	220	37	1	0.4	0.6	0.08	42	0.5	56.4	54	54
NEVO-Online 2023 8.0	Vis, schaal- en schelpdieren	Fish, crustacean and shellfish	354	Oesters	Oysters		per 100g				240	57	84.7	6	0	6			1.9	1.5	0.8	0.6	0.1	0.1	0	0	4	0	4	0	0	0			45	500	250	70	175	32	7	1.9	5.1	7.93	36	59.2	60	75	75
NEVO-Online 2023 8.0	Vis, schaal- en schelpdieren	Fish, crustacean and shellfish	355	Sardines in olie blik	Sardines/pilchards in oil tinned		per 100g	Na uitlekken.	CHOCALOH, VITC		961	231	62.3	21.7	0	21.7			16	15	3.6	4	7.4	3	4.5	0.1	0	0	0	0	0	0			80	458	368	500	520	46	3.1	0.8	2.3	0.11	49	2.2	23	7	7
NEVO-Online 2023 8.0	Vis, schaal- en schelpdieren	Fish, crustacean and shellfish	356	Lever schelvis- blik	Liver haddock tinned	Schelvislever	per 100g	Na uitlekken.			1684	409	44.4	7	0	7			42.3	39.3	8.1	16.5	14.8	12.7	2.1	0	0	0	0	0	0	0			340	250	150	12	175		2	0	2					2538	2538
NEVO-Online 2023 8.0	Vis, schaal- en schelpdieren	Fish, crustacean and shellfish	357	Stokvis geweekt	Stockfish soaked		per 100g				586	138	66.6	32.5	0	32.5			0.9	0.7	0.2	0.1	0.4	0.4	0	0	0	0	0	0	0	0			59	147					0.5	0.2	0.3				230	2	2
NEVO-Online 2023 8.0	Eieren	Eggs	358	Eiwit kippenei rauw	Egg white chicken raw	Kippenei eiwit rauw	per 100g				185	44	88	10.5	0	10.5			0	0	0	0	0	0	0	0	0.4	0.4	0	0	0	0			0	159	142	12	12	10	0.1	0	0.1	0.02	6	0.09	2.8	0	0
NEVO-Online 2023 8.0	Hartige snacks en zoutjes	Savoury snacks	369	Loempia gefrituurd in plantaardige olie	Spring roll deep-fried in vegetable oil	Maaltijdloempia bereid	per 100g				757	181	61.2	7.1	6.9	0.2			8.2	7.5	1.5	3.4	2.5	0.3	2.3	0	18.6	2.9	15.7	0	2	0			99	608	166	34	81	16	1	0.1	0.9	0.09	3	0.73	2.1	8	9
NEVO-Online 2023 8.0	Samengestelde gerechten	Mixed dishes	372	Babyvoeding maaltijd 8 mnd	Infant food meal 8 months	Olvarit e.d. maaltijd 8 mnd	per 100g	Olvarit.			313	74	83.1	3.4	1	2.4			2.1	2	0.9	0.4	0.8	0	0.4	0	9.7	1.8	7.8	0	1.7	0				61	241	32	53	16	0.7	0.1	0.6	0.08	3	0.55
NEVO-Online 2023 8.0	Suiker, snoep, zoet beleg en zoete sauzen	Sugar, sweets and sweet sauces	374	Suiker basterd- bruine	Sugar castor brown	Basterdsuiker bruine	per 100g		FOL, FOLFD, SE		1683	396	1	0	0	0			0	0	0	0	0	0	0	0	99	99	0	0	0	0			0	25	50	0	0	0	2	0	2	0.06	0	0.1	0	0	0
NEVO-Online 2023 8.0	Suiker, snoep, zoet beleg en zoete sauzen	Sugar, sweets and sweet sauces	375	Suiker basterd- witte	Sugar castor white	Basterdsuiker witte	per 100g		SE		1683	396	1	0	0	0			0	0	0	0	0	0	0	0	99	99	0	0	0	0			0	0	0	0	0	0	0	0	0	0.12	0	0	0	0	0
NEVO-Online 2023 8.0	Suiker, snoep, zoet beleg en zoete sauzen	Sugar, sweets and sweet sauces	377	Suiker kristal-	Sugar granulated	Tafelsuiker/kristalsuiker	per 100g				1700	400	0	0	0	0			0	0	0	0	0	0	0	0	100	100	0	0	0	0			0	0	4	0	0	2	0.1	0	0.1	0.02	0	0.01	0	0	0
NEVO-Online 2023 8.0	Suiker, snoep, zoet beleg en zoete sauzen	Sugar, sweets and sweet sauces	378	Stroop keuken-	Syrup Keukenstroop	Keukenstroop	per 100g		FOL, FOLFD, ID, SE		1394	328	18	0	0	0			0	0	0	0	0	0	0	0	82	82	0	0	0	0			0	0	500	50	25	3	10	0	10	0.06	0	0.1	0	0	0
NEVO-Online 2023 8.0	Suiker, snoep, zoet beleg en zoete sauzen	Sugar, sweets and sweet sauces	381	Stroop suiker-	Syrup sugar	Suikerstroop	per 100g		FOL, FOLFD, ID, SE		1275	300	25	0	0	0			0	0	0	0	0	0	0	0	75	75	0	0	0	0			0	0	0	0	0		0	0	0	0.06	0	0.1	0	0	0
NEVO-Online 2023 8.0	Alcoholische dranken	Alcoholic beverages	382	Advocaat	Advocaat liqueur		per 100g				988	236	53.7	4.3	0	4.3		65	3.2	2.7	1.1	1.3	0.2	0	0.2	0	23.6	23.6	0	0	0	13.6		0.3	125	55	52	20	81	4	0.8	0	0.8	0.09	6	0.47	11	68	68
NEVO-Online 2023 8.0	Niet-alcoholische dranken	Non-alcoholic beverages	383	Sap appel-	Juice apple	Appelsap	per 100g				194	46	88.6	0.1	0.1	0		2	0	0	0	0	0	0	0	0	11.2	10.5	0.7	0	0	0		0.2	0	4	99	8	8	6	0.1	0	0.1	0.01	0	0.03		0	0
NEVO-Online 2023 8.0	Niet-alcoholische dranken	Non-alcoholic beverages	385	Vruchtendrank rode bessen	Fruit juice drink redcurrent	Rode bessendrank	per 100g		CU, FE		241	57	85	0	0	0			0	0	0	0	0	0	0	0	14	14	0	0	0.4	0			0	2	80	7	8	10	0	0	0	0	0	0.2		0	0
NEVO-Online 2023 8.0	Alcoholische dranken	Alcoholic beverages	386	Jenever bessen-	Gin Dutch red currant flavoured	Bessenjenever	per 100g				770	184	65	0	0	0			0	0	0	0	0	0	0	0	18	18	0	0	0	16			0	0	57	0	0	0	0	0	0	0	0	0		0	0
NEVO-Online 2023 8.0	Niet-alcoholische dranken	Non-alcoholic beverages	387	Vruchtendrank zwarte bessen	Fruit juice drink blackcurrant	Zwarte bessendrank	per 100g		CU		258	61	84	0	0	0			0	0	0	0	0	0	0	0	15	15	0	0	0.4	0			0	5	125	20	12	6	0	0	0	0	0	0.3		0	0
NEVO-Online 2023 8.0	Niet-alcoholische dranken	Non-alcoholic beverages	388	Sap rode bessen-	Juice redcurrant	Rode bessensap	per 100g				178	42	90	0.2	0.2	0			0	0	0	0	0	0	0	0	10	10	0	0	0.6	0			0	0	200	12	12	13	1	0	1					2	4
NEVO-Online 2023 8.0	Alcoholische dranken	Alcoholic beverages	389	Bier oud bruin	Beer old brown		per 100g				162	38	93.4	0.5	0.5	0			0	0	0	0	0	0	0	0	5.5	3.6	1.9	0	0.2	2			0	3	18	2	12	4	0.1	0	0.1	0.01	0	0		0	0
NEVO-Online 2023 8.0	Alcoholische dranken	Alcoholic beverages	390	Bier pils	Beer pilsner		per 100g	Gem van Amstel, Brand, Heineken, Grolsch, Schultenbrau.			185	44	92	0.4	0.4	0		5	0	0	0	0	0	0	0	0	3	0	2.8	0.2	0.3	4.3	0	0.2	0	3	54	3	28	8	0	0	0	0.01	0	0.03		0	0
NEVO-Online 2023 8.0	Alcoholische dranken	Alcoholic beverages	391	Brandewijn	Brandy		per 100g		CA, K, MG, P, SE		957	231	65	0	0	0			0	0	0	0	0	0	0	0	0	0	0	0	0	33			0	2	0	0	0	0	0	0	0	0.16	0	0.2		0	0
NEVO-Online 2023 8.0	Alcoholische dranken	Alcoholic beverages	392	Campari	Campari		per 100g				750	180	70	0	0	0			0	0	0	0	0	0	0	0	10	10	0	0	0	20			0	0	0	0	0		0	0	0					0	0
NEVO-Online 2023 8.0	Alcoholische dranken	Alcoholic beverages	393	Jenever citroen-	Gin Dutch lemon flavoured	Citroenjenever	per 100g		CU, MG, SE, ZN		747	180	73	0	0	0			0	0	0	0	0	0	0	0	3	3	0	0	0	24			0	0	0	0	0	0	0	0	0	0	0	0		0	0
NEVO-Online 2023 8.0	Alcoholische dranken	Alcoholic beverages	394	Cognac	Cognac		per 100g		CA, FE, K, NA, P		928	224	68	0	0	0			0	0	0	0	0	0	0	0	0	0	0	0	0	32			0	0	0	0	0	0	0	0	0	0	0	0		0	0
NEVO-Online 2023 8.0	Niet-alcoholische dranken	Non-alcoholic beverages	395	Frisdrank m suiker m cafeine	Soft drink w sugar w caffeine	Cola m suiker m cafeine	per 100g				176	41	90	0	0	0			0	0	0	0	0	0	0	0	10.4	10.4	0	0	0	0			0	1	0	5	16	0	0	0	0	0.01	0	0		0	0
NEVO-Online 2023 8.0	Niet-alcoholische dranken	Non-alcoholic beverages	396	Sap druiven-	Juice grape	Druivensap	per 100g				277	65	81	0.2	0.2	0			0	0	0	0	0	0	0	0	15.9	15.9	0	0	0.2	0			0	2	137	13	13	8	0.6	0	0.6	0.03	1	0.1		0	0
NEVO-Online 2023 8.0	Niet-alcoholische dranken	Non-alcoholic beverages	399	Vruchtendrank frambozen	Fruit juice drink raspberry	Frambozendrank	per 100g		FE		241	57	85	0	0	0			0	0	0	0	0	0	0	0	14	14	0	0	0.4	0			0	2	70	9	5		0	0	0					0	0
NEVO-Online 2023 8.0	Niet-alcoholische dranken	Non-alcoholic beverages	400	Frisdrank m suiker z cafeine	Soft drink m sugar wo caffeine	Ginger ale/7-up/tonic	per 100g	Gemiddelde van Tonic, Ginger ale.	CARTA, CRYPXB, FOL, FOLFD, LYCPN, VITE		156	37	89.9	0	0	0			0	0	0	0	0	0	0	0	9.2	9.2	0	0	0	0			0	3	1	2	0	0	0	0	0	0	0	0		1	2
NEVO-Online 2023 8.0	Alcoholische dranken	Alcoholic beverages	401	Jenever jonge	Gin young Dutch		per 100g		NA, P		812	196	72	0	0	0			0	0	0	0	0	0	0	0	0	0	0	0	0	28			0	0	0	0	0	0	0	0	0	0	0	0		0	0
NEVO-Online 2023 8.0	Alcoholische dranken	Alcoholic beverages	402	Jenever oude	Gin old Dutch		per 100g		CA, CU, K, MG, NA, P, SE, ZN		829	200	71	0	0	0			0	0	0	0	0	0	0	0	1	1	0	0	0	28			0	0	0	0	0	0	0	0	0	0	0	0		0	0
NEVO-Online 2023 8.0	Alcoholische dranken	Alcoholic beverages	403	Likeur 15-25 vol% alc	Liqueur 15-25 vol% alcohol	Tia maria e.d.	per 100g		FOL, FOLFD, NIA, RIBF, VITB6		1015	242	53	0	0	0			0	0	0	0	0	0	0	0	29	29	0	0	0	18			0	0	0	0	0	0	0	0	0	0.02		0		0	0
NEVO-Online 2023 8.0	Alcoholische dranken	Alcoholic beverages	405	Muskaatwijn	Muscatel		per 100g		FOL, FOLFD		676	162	71	0	0	0			0	0	0	0	0	0	0	0	13.7	13.7	0	0	0	15.3			0	0	0	0	0		0	0	0					0	0
NEVO-Online 2023 8.0	Alcoholische dranken	Alcoholic beverages	407	Port	Port wine		per 100g		FOL, FOLFD, SE, THIA		650	156	72.2	0	0	0			0	0	0	0	0	0	0	0	13	13	0	0	0	14.8			0	4	97	4	12	11	0.4	0	0.4	0.1	0	0.21		0	0
NEVO-Online 2023 8.0	Alcoholische dranken	Alcoholic beverages	408	Rum	Rum		per 100g		CA, FE, K, NA, P, SE		969	234	66.6	0	0	0			0	0	0	0	0	0	0	0	0	0	0	0	0	33.4			0	0	0	0	0	0	0	0	0	0.07	0	0.02		0	0
NEVO-Online 2023 8.0	Alcoholische dranken	Alcoholic beverages	409	Sherry	Sherry		per 100g		CARTBTOT, FOL, FOLFD, THIA, VITA_RAE, VITA_RE		460	111	82.8	0	0	0			0	0	0	0	0	0	0	0	3.2	3.2	0	0	0	14			0	27	64	8	7	8	0.5	0	0.5	0.02	0	0.04		0	0
NEVO-Online 2023 8.0	Niet-alcoholische dranken	Non-alcoholic beverages	410	Sap sinaasappel- gepasteuriseerd	Juice orange pasteurized	Jus d'orange/Sinaasappelsap Appelsientje e.d.	per 100g				193	45	89	0.6	0.6	0		2	0.1	0.1	0	0	0	0	0	0	9.5	9.1	0.4	0	0.3	0	1.2	0.3	0	1	172	12	19	12	0.1	0	0.1	0.03	0	0.08	1.1	2	4
NEVO-Online 2023 8.0	Niet-alcoholische dranken	Non-alcoholic beverages	413	Sap tomaten-	Tomato juice	Tomatensap	per 100g				68	16	94.7	0.7	0.7	0			0	0	0	0	0	0	0	0	3.2	3.2	0	0	0.4	0			0	360	212	13	17	10	0.3	0	0.3	0.06	0	0.12		22	45
NEVO-Online 2023 8.0	Alcoholische dranken	Alcoholic beverages	415	Vermouth zoete	Vermouth	Zoete Martini e.d.	per 100g		FOL, FOLFD, NIA, RIBF, THIA, VITB6		629	150	71.5	0	0	0			0	0	0	0	0	0	0	0	16.5	16.5	0	0	0	12			0	28	18	6	7	6	0.4	0	0.4	0.01	0	0.03		0	0
NEVO-Online 2023 8.0	Alcoholische dranken	Alcoholic beverages	416	Vieux	Brandy Dutch vieux		per 100g		CA, K, NA, P		829	200	71	0	0	0			0	0	0	0	0	0	0	0	1	1	0	0	0	28			0	0	0	0	0	0	0	0	0	0	0	0		0	0
NEVO-Online 2023 8.0	Niet-alcoholische dranken	Non-alcoholic beverages	417	Limonade vruchten- m suiker	Juice drink w sugar	Frisdrank sinas, cassis, bitter lemon, e.d.	per 100g	Oa sinas, cassis, bitter lemon.	CARTBTOT, FOL, FOLFD, VITA_RAE, VITA_RE		175	41	88.6	0	0	0			0	0	0	0	0	0	0	0	10.3	10.3	0	0	0	0			0	1	14	5	2	1	0	0	0	0	0	0		0	0
NEVO-Online 2023 8.0	Alcoholische dranken	Alcoholic beverages	421	Whisky	Whisky		per 100g		FE, NA, P, SE		1015	245	65	0	0	0			0	0	0	0	0	0	0	0	0	0	0	0	0	35			0	0	3	2	0	0	0	0	0	0.02	0	0.01		0	0
NEVO-Online 2023 8.0	Alcoholische dranken	Alcoholic beverages	422	Wijn rode	Wine red		per 100g		CARTBTOT, THIA, VITA_RAE, VITA_RE		341	82	88.4	0	0	0			0	0	0	0	0	0	0	0	3	3	0	0	0	10			0	7	70	8	12	10	0.6	0	0.6	0.02	0	0.05	7.4	0	0
NEVO-Online 2023 8.0	Alcoholische dranken	Alcoholic beverages	423	Wijn witte droge	Wine white dry		per 100g		FOL, FOLFD, THIA, VITB12		276	67	86.1	0.1	0.1	0	0		0	0	0	0	0	0	0	0	0.6	0.6	0	0	0	9.1			0	4	86	12	8	8	0.6	0	0.6	0.01	0	0.04	3.4	0	0
NEVO-Online 2023 8.0	Niet-alcoholische dranken	Non-alcoholic beverages	425	Frisdrank Rivella	Softdrink w milk serum and sweetener Rivella	Frisdrank Rivella	per 100g				17	4	99	0	0	0			0	0	0	0	0	0	0	0	1	1	0	0	0	0			0	10	39	18	8	3	0.2	0	0.2					1	1
NEVO-Online 2023 8.0	Suiker, snoep, zoet beleg en zoete sauzen	Sugar, sweets and sweet sauces	427	Stroop appel-	Syrup apple	Appelstroop	per 100g		CARTA, CARTBTOT, CRYPXB, FAT, ID, LUTN, LYCPN, SE, ZEA		1188	280	26	1.8	1.8	0	0.3		0	0	0	0	0	0	0	0	65.9	58	7.9	0	4.6	0		1.7	0	48	599	24	86	82	13.2	0	13.2	0.14	0	0.81	0	0	0
NEVO-Online 2023 8.0	Hartige sauzen	Savoury sauces	428	Saus barbecue-	Sauce barbecue	Barbecuesaus/barbequesaus	per 100g	Gem van Calvé en Remia.			402	95	75.9	0.9	0.9	0			0.1	0	0	0	0	0	0	0	22.2	17.6	4.6	0	1	0			0	655	208	13	31	19	0.9	0	0.9					28	55
NEVO-Online 2023 8.0	Kruiden en specerijen	Herbs and spices	429	Bouillonblokje	Stock cube		per 100g	Gem v Knorr en Maggi: rund, kip en groente.	CHORL		1139	273	3	8.1	7.5	0.6			17.2	16.5	3.3	7.6	5.6	0.6	5	0	21.2	7.1	14.1	0	0.5	0			0	19687	490	40	240	32	1.2	0	1.2	0.7		0.8
NEVO-Online 2023 8.0	Diversen	Miscellaneous foods	430	Cacaopoeder	Cocoa powder		per 100g				1567	379	15.4	18.5	18.5	0			21.7	20.8	12.9	7.3	0.6	0	0.6	0	10.5	0	10.5	0	34	0			0	100	1500	150	600	525	10.5	0	10.5	3.9	1	7	2.8	0	0
NEVO-Online 2023 8.0	Suiker, snoep, zoet beleg en zoete sauzen	Sugar, sweets and sweet sauces	431	Chocolade melk-	Chocolate milk	Melkchocolade	per 100g				2286	548	1.4	7	3.9	3.1		79	34.1	32.7	21.2	10.4	1	0	1	0.1	52	49	3	0	2.8	0		1.7	18	70	404	162	205	50	3.2	0	3.2	0.23	5	1.1	20	60	63
NEVO-Online 2023 8.0	Suiker, snoep, zoet beleg en zoete sauzen	Sugar, sweets and sweet sauces	432	Chocolade puur	Chocolate dark	Bittere chocolade/Pure chocolade	per 100g				2209	531	1.2	6.5	6.5	0		70	33.7	32.4	20.5	10.7	1.1	0.1	1	0	46.7	41.7	5	0	7.2	0		1.7	3	10	400	50	150	89	3.2	0	3.2	1.1	4	1.3	2.5	9	12
NEVO-Online 2023 8.0	Suiker, snoep, zoet beleg en zoete sauzen	Sugar, sweets and sweet sauces	433	Vlokken chocolade- melk	Chocolate flakes milk	Chocoladevlokken melk	per 100g	De Ruijter.			1910	454	1.1	5.8	5	0.8			15	14.4	9.3	4.6	0.4	0	0.4	0	72	70	2	0	3.5	0	0.3	0.6	0	49	347	110	158	64	4.4	0	4.4	0.56	5	0.31	17	34	35
NEVO-Online 2023 8.0	Suiker, snoep, zoet beleg en zoete sauzen	Sugar, sweets and sweet sauces	434	Boter chocolade-	Chocolate butter	Chocoladeboter	per 100g			CHOCAL, RETOL, VITA_RAE, VITA_RE, VITD	2149	515	10.2	1.6	1	0.6			32.2	30.9	9.6	10.5	10.6	0	10.6	0	53.6	32.4	21.2	0	2.4	0	0		0	200	110	13	45	39	0.9	0	0.9	0.3	0	0.53	0.3	200	200
NEVO-Online 2023 8.0	Suiker, snoep, zoet beleg en zoete sauzen	Sugar, sweets and sweet sauces	435	Vlokken chocolade- puur	Chocolate flakes dark	Chocoladevlokken puur	per 100g	De Ruijter.			1865	444	0.8	5.2	5.2	0			15.5	14.9	9.4	4.9	0.5	0	0.5	0	67	64	3	0	7	0	0.7	1.6	0	25	638	34	170	109	7.9	0	7.9	0.98	4	0.66	2.5	24	25
NEVO-Online 2023 8.0	Suiker, snoep, zoet beleg en zoete sauzen	Sugar, sweets and sweet sauces	436	Pasta chocolade- hazelnoot	Spread chocolate hazelnut	Hazelnootpasta	per 100g				2344	562	1.5	5.7	2.9	2.9		64	35.3	33.9	9.2	19	5.7	0	4.8	0	53.9	50.2	3.7	0	2.9	0		1.2	3	53	465	116	193	74	4.5	0	4.5	0.42	3	1.3	2.5	0	0
NEVO-Online 2023 8.0	Hartige sauzen	Savoury sauces	437	Saus cocktail/party/tafel- 25% olie	Sauce cocktail/party/table 25% oil	Cocktailsaus 25% olie	per 100g	Gem van Remia, Calvé, AH, 1 de Beste en Perfekt.			1212	293	59.3	0.7	0	0.7			26.1	25	4	5.6	15.3	1.8	13.5	0.1	13.7	11	2.7	0	0.2	0			33	497	103	8	17	2	0.2	0	0.2	0.01	2	0.11		23	39
NEVO-Online 2023 8.0	Graanproducten en bindmiddelen	Cereals and cereal products	439	Gelatine	Gelatin		per 100g		FOL, FOLFD		1496	352	10.7	88	0	88			0	0	0	0	0	0	0	0	0	0	0	0	0	0		1.3	0	50	10	0	0	11	0	0	0				6	0	0
NEVO-Online 2023 8.0	Suiker, snoep, zoet beleg en zoete sauzen	Sugar, sweets and sweet sauces	440	Gember op siroop blik/glas	Ginger stem in syrup tinned	Stemgember	per 100g				1224	288	26.7	1.8	1.8	0			0	0	0	0	0	0	0	0	69	67	2	0	2.5	0			0	50	90	30	0	43	0	0	0	0.23		0.34		0	0
NEVO-Online 2023 8.0	Diversen	Miscellaneous foods	441	Gistextract Marmite	Yeast extract Marmite		per 100g			FOL, FOLAC, NIA, RIBF, THIA, VITB12	1008	238	39.2	38.4	38.4	0			0.1	0.1	0	0.1	0	0	0	0	19.2	0.5	18.7	0	3.1	0			0	3920	2600	95	1700	187	0.4	0	0.4			2.1	49	0	0
NEVO-Online 2023 8.0	Suiker, snoep, zoet beleg en zoete sauzen	Sugar, sweets and sweet sauces	442	Hagelslag vruchten-	Coloured sprinkles fruit-flavoured	Gekleurde muisjes/Vruchtenhagelslag	per 100g		CARTBTOT, VITA_RAE, VITA_RE		1671	393	0.6	0.1	0.1	0			0	0	0	0	0	0	0	0	98.2	98.2	0	0	0	0			0	0	3	1	15	0	0.1	0	0.1	0.03	0	0.01	0	0	0
NEVO-Online 2023 8.0	Suiker, snoep, zoet beleg en zoete sauzen	Sugar, sweets and sweet sauces	443	Honing	Honey		per 100g				1364	321	17.6	0.3	0.3	0			0	0	0	0	0	0	0	0	80	80	0	0	0	0			0	10	55	7	4	2	0.8	0	0.8	0.02	0	0.62	0.5	0	0
NEVO-Online 2023 8.0	Suiker, snoep, zoet beleg en zoete sauzen	Sugar, sweets and sweet sauces	444	Pasta chocolade- puur	Spread chocolate dark	Chocoladepasta puur	per 100g	Gem van Albert Heijn, Jumbo, Penotti biologisch.			2392	575	0.6	3	3	0			38.6	37.1	10	20.8	6.2	0	5.3	0	51.4	50	1.4	0	4.1	0	0.5	1.4	0	80	641	23	105	73	4.6	0	4.6	0.74	4	1.27	2.5	32	35
NEVO-Online 2023 8.0	Suiker, snoep, zoet beleg en zoete sauzen	Sugar, sweets and sweet sauces	445	Jam	Jam	Huishoudjam	per 100g		FOL, FOLFD		1055	248	37.2	0.3	0.3	0			0.1	0.1	0	0	0.1	0	0.1	0	60.8	51.2	9.6	0	1.2	0			0	10	69	8	9	4	0.4	0	0.4	0.03	0	0.04	0.3	7	13
NEVO-Online 2023 8.0	Suiker, snoep, zoet beleg en zoete sauzen	Sugar, sweets and sweet sauces	446	Kauwgom	Chewing gum	Kauwgum	per 100g	Bevat circa 25 g gom.			1190	280	4	0	0	0			0	0	0	0	0	0	0	0	70	70	0	0	0	0			0	1	2	0	0	0	5	0	5	0	0		0.2	0	0
NEVO-Online 2023 8.0	Suiker, snoep, zoet beleg en zoete sauzen	Sugar, sweets and sweet sauces	447	Kauwgom z suiker	Chewing gum wo sugar	Suikervrije kauwgum	per 100g	Bevat 40 g gom. Gebaseerd op Benbits, Freedent, Mentos, Sportlife, Stimorol en Xylifresh.			714	171	3	0.1	0.1	0			0.6	0.6	0.5	0	0	0	0	0	66.4	0	0.9	65.4	2.4	0			0	14	0	0	0	0	5	0	5		0		0	0	0
NEVO-Online 2023 8.0	Suiker, snoep, zoet beleg en zoete sauzen	Sugar, sweets and sweet sauces	449	Kokosbrood	Coconut bread sweetened sliced		per 100g				1785	426	13.9	3.2	3.2	0			18.6	17.5	14.2	2.3	0.9	0	0.9	0	58.7	41.4	17.3	0	5.6	0			0	40	225	14	100	48	1.4	0	1.4	0.3		1.75		0	0
NEVO-Online 2023 8.0	Suiker, snoep, zoet beleg en zoete sauzen	Sugar, sweets and sweet sauces	450	Zuurtjes	Sweets boiled	Hoestbonbon/rang e.d. snoepjes	per 100g				1615	380	5	0	0	0			0	0	0	0	0	0	0	0	95	71	24	0	0	0			0	25	5	4	3	2	0.2	0	0.2	0.05	0	0.04	0	0	0
NEVO-Online 2023 8.0	Hartige sauzen	Savoury sauces	451	Mayonaise	Mayonnaise		per 100g				2732	664	21.8	1.1	0	1.1		12	71.6	68.1	8.5	28.7	30.3	4.2	26.1	0	3.6	3.4	0.2	0	0.2	0		0.6	47	301	27	13	48	2	0.5	0	0.5	0.01	4	0.29	2.5	52	82
NEVO-Online 2023 8.0	Suiker, snoep, zoet beleg en zoete sauzen	Sugar, sweets and sweet sauces	453	Pepermunt	Peppermint	Tic-tac mint, after dinner mints	per 100g		K, SE		1679	395	1.2	0.6	0.6	0			0	0	0	0	0	0	0	0	98.2	98.2	0	0	0	0			0	9	0	7	0	3	0.2	0	0.2	0.04	0	0.04	0	0	0
NEVO-Online 2023 8.0	Hartige sauzen	Savoury sauces	454	Piccalilly	Piccalilly		per 100g		THIA, VITC		224	53	87.4	1.3	1.3	0			1.3	0.9	0.1	0.2	0.6	0.1	0.5	0	8.2	5.3	2.9	0	1.8	0			0	480	40	16	17	6	0.6	0	0.6	0.03		0.1		0	0
NEVO-Online 2023 8.0	Hartig broodbeleg	Savoury bread spreads	455	Pindakaas	Peanut butter		per 100g		F10:0, F14:1CIS, F15:0, F18:1TRS, F18:3CN6, F20:2CN6, F20:3CN3, F20:4CN6, F20:5CN3, F21:0, F22:5CN3, F23:0, ID, VITC		2704	654	0.6	22.5	22.5	0	3.6	206	56.4	53.7	8.9	30.3	13.6	0.8	12.8	0	10	5.2	4.8	0	8	0		2.5	0	248	575	45	318	145	1.8	0	1.8	0.66	9	2.6	0	0	0
NEVO-Online 2023 8.0	Suiker, snoep, zoet beleg en zoete sauzen	Sugar, sweets and sweet sauces	457	Jam rozenbottel- m vit C	Jam rose hip w vit C	Rozenbotteljam	per 100g	Roosvicee.	FOL, FOLFD	VITC	1104	260	35	1.8	1.8	0			0.3	0.2	0.1	0	0.2	0	0.1	0	62	62	0	0	1	0			0	25	100	20	20	8	1	0	1	0.03	0	0.05	0.3	0	0
NEVO-Online 2023 8.0	Hartige sauzen	Savoury sauces	458	Saus sla- 25% olie	Salad cream 25% oil	Dressing slasaus 25% olie	per 100g	Gem van diverse merken.			1149	278	62.7	0.4	0	0.4		5	26.7	25.4	2.6	13.6	9	1.8	7.2	0	8.9	6.5	2.4	0	0.2	0		1	19	572	22	10	17	2	0.2	0	0.2	0.01	3	0.21		35	63
NEVO-Online 2023 8.0	Suiker, snoep, zoet beleg en zoete sauzen	Sugar, sweets and sweet sauces	461	Toffee	Toffees	Fruittoffee	per 100g				1695	401	7.5	0.6	0.6	0			6.2	5.9	5.3	0.4	0.1	0	0.1	0	85.6	65.2	20.4	0	0.1	0			0	14	5	4	3	2	0.2	0	0.2	0.05	0	0.04	0	0	0
NEVO-Online 2023 8.0	Hartige sauzen	Savoury sauces	462	Ketchup tomaten-	Ketchup tomato	Tomatenketchup	per 100g	Gem van diverse merken.			327	77	79	1	1	0			0	0	0	0	0	0	0	0	17.7	14.3	3.5	0	0.8	0		1.4	0	608	344	13	31	19	0	0	0	0.05	0	0.1		49	98
NEVO-Online 2023 8.0	Niet-alcoholische dranken	Non-alcoholic beverages	463	Siroop vruchtenlimonade-	Fruit drink concentrate undiluted	Limonadesiroop/ranja	per 100g		FOL, FOLFD		989	233	42	0	0	0			0	0	0	0	0	0	0	0	58.2	57.3	0.9	0	0	0			0	1	80	0	0	4	0	0	0	0.01	0	0.05		0	0
NEVO-Online 2023 8.0	Suiker, snoep, zoet beleg en zoete sauzen	Sugar, sweets and sweet sauces	464	Broodbeleg zoet gem	Spread sweet av		per 100g				1772	422	13	3	2.4	0.6	0	22	16.5	15.8	5.5	8	2.2	0	1.9	0	64.2	58.1	6.1	0	2.5	0	0.1	0.6	2	38	335	58	105	48	3.4	0	3.4	0.35	2	0.82	3	9	11
NEVO-Online 2023 8.0	Hartige sauzen	Savoury sauces	465	Saus frites- 25% olie	Sauce for chips 25% oil	Fritessaus 25% olie	per 100g	Gem van diverse merken.			1226	296	58.3	0.5	0	0.5		6	27.3	26	3.9	11.3	10.2	1.3	8.9	0	12	6.8	5.2	0	0.2	0		1.6	19	559	45	8	17	2	0.2	0	0.2	0.01	2	0.11	2.5	23	39
NEVO-Online 2023 8.0	Hartige sauzen	Savoury sauces	466	Saus frites- 35% olie	Sauce for chips 35% oil	Fritessaus 35% olie	per 100g				1547	375	52	0.7	0	0.7			36	34.2	3.5	18.4	12.1	2.4	9.7	0	12	7.6	4.5	0	0	0			25	550	30	10	17	9	0.2	0	0.2	0.01	2	0.11		23	39
NEVO-Online 2023 8.0	Graanproducten en bindmiddelen	Cereals and cereal products	467	Pannenkoek huishoudelijk bereid m margarine	Pancake homemade prepared w margarin		per 100g				856	203	53.1	8.3	4.5	3.8		40	5.8	5.3	2.5	2.1	0.7	0.1	0.6	0	29.2	4.9	24.3	0	0.6	0	0	0.4	27	217	209	106	201	21	0.8	0	0.8	0.06	3	0.73	11.4	37	38
NEVO-Online 2023 8.0	Gebak en koek	Pastry and biscuits	468	Tompouce	Cream slice Dutch Tompouce		per 100g				1316	315	42.8	3.8	2.2	1.6		20	16.9	15.9	7.1	6.4	2.2	0.2	2	0.1	36.5	23.8	12.7	0	0.7	0	0	0.7	9	201	66	42	55	7	0.3	0	0.3	0.04	2	0.23	17	58	58
NEVO-Online 2023 8.0	Samengestelde gerechten	Mixed dishes	469	Babi pangang z rijst	Pork Chinese style Babi pangang wo rice		per 100g				549	131	75.6	10.2	0.3	9.9	1.5	118	7	6.7	1.9	2.9	1.8	0.1	1.7	0	6.7	5.7	1	0	0.4	0	0		18	300	253	5	109	14	1.4	0.4	1	0.08	5	1.64	0.9	52	52
NEVO-Online 2023 8.0	Samengestelde gerechten	Mixed dishes	470	Bami goreng z ei	Chinese noodle dish Bami goreng wo egg		per 100g				710	168	61.3	6.6	2.6	4	0.5	74	3.7	3.5	0.8	1	1.7	0.2	1.5	0	26.3	4.8	21.5	0	1.4	0	0	0.6	38	164	63	11	60	7	0.6	0.1	0.5	0.08	5	1.21	1.3	7	8
NEVO-Online 2023 8.0	Samengestelde gerechten	Mixed dishes	471	Nasi goreng m ei	Fried rice Nasi goreng w egg		per 100g	Kant-en-klare nasi			608	144	67.3	4.4	2.4	2		61	3.9	3.8	0.9	1.6	1.2	0.1	1.1	0	22.4	0.7	21.7	0	0.9	0	0	1.1	18	365	93	17	63	11	0.4	0	0.3	0.07	3	0.77	5.6	33	58
NEVO-Online 2023 8.0	Samengestelde gerechten	Mixed dishes	472	Tjap tjoi z rijst	Chop-suey Indonesian wo rice		per 100g				253	61	88	3.9	0.6	3.3	0.5	22	3.4	3.2	0.7	1.3	1.1	0.1	1	0	3.2	2.5	0.7	0	0.9	0		0.5	7	244	174	16	49	9	0.4	0.1	0.4	0.07	2	0.27	1.4	129	256
NEVO-Online 2023 8.0	Samengestelde gerechten	Mixed dishes	473	Foe yong hai z rijst	Foe jung hai filled omelet wo rice		per 100g				401	96	80.7	4.8	1.2	3.6		61	6.2	5.6	1.5	3	1.1	0.1	1	0	4.6	3.3	1.2	0	1.3	0	0	1.8	109	344	248	28	90	11	1.1	0	1.1	0.06	6	0.62	12.8	127	190
NEVO-Online 2023 8.0	Gebak en koek	Pastry and biscuits	474	Oliebol gevuld m krenten en rozijnen	Doughnut Dutch style filled w currants and raisins		per 100g				1074	256	44	6	4.5	1.5		24	8.8	8.2	1.3	2.4	4.5	0	4.4	0	37.1	12.4	24.6	0	2.2	0	0	1.2	15	305	238	63	104	19	0.8	0	0.8	0.17	4	0.53	7.8	13	14
NEVO-Online 2023 8.0	Vlees en gevogelte	Meat and poultry	475	Lever kippen- rauw	Liver chicken raw	Kippenlever rauw	per 100g				539	128	72.9	19.1	0	19.1	3.1		5.4	4.1	1.7	0.8	1.1	0	1.1	0.5	1	0	1	0	0	0			360	106	302	7	303	22	9.7	2.9	6.8	0.2	49	3.19	2.4	9152	9152
NEVO-Online 2023 8.0	Melk en melkproducten	Milk and milk products	479	Melk karne- m vruchten	Buttermilk w fruit	Karnemelk m vruchten	per 100g	Campina karnemelk bosvruchten.			214	51	86	3.3	0.1	3.2			0.5	0.5	0.3	0.1	0	0	0	0	8.2	8.2	0	0	0	0			1	45	138	104	83	11	0.1	0	0.1	0.01	1	0.33	14	4	5
NEVO-Online 2023 8.0	Gebak en koek	Pastry and biscuits	480	Biscuit fourre omhuld m chocolade	Biscuit filled chocolate coated	Sandwichbiscuit omhuld m chocola/chocoprince e.d.	per 100g	Gem v diverse merken.			2095	500	1	5.4	5.4	0			22.6	21.7	11.6	8.3	1.7	0	1.6	0.1	67.7	42.5	28	0	1.9	0			6	180	187	32	93	23	1.3	0	1.3	0.12	3	0.57		13	13
NEVO-Online 2023 8.0	Gebak en koek	Pastry and biscuits	481	Koek Bastogne	Biscuit shortbread Bastogne	Kandijkoek	per 100g	Gem van Bastogne original en Bastogne duo.			2068	493	1	4.9	4.9	0			20.1	19	9.3	6.9	2.7	0.1	2.6	0.1	72.2	39.7	32.5	0	1.9	0			2	321	145	14	58	12	0.5	0	0.5	0.06	4	0.43	1.9	31	37
NEVO-Online 2023 8.0	Suiker, snoep, zoet beleg en zoete sauzen	Sugar, sweets and sweet sauces	482	Spekkie	Sweets marshmallow type Spekkie		per 100g		CARTBTOT, RETOL, RIBF, THIA, VITA_RAE, VITA_RE, VITB6		1417	334	15	4.1	0	4.1			0.4	0.3	0.1	0.1	0.1	0	0.1	0	78.3	68.2	10.1	0	0.3	0			0	4	38	41	29	5	0.4	0	0.4	0.04		0.1		0	0
NEVO-Online 2023 8.0	Suiker, snoep, zoet beleg en zoete sauzen	Sugar, sweets and sweet sauces	484	Spread fruit- minder suiker	Fruit spread reduced sugar	Jam 50% minder suiker/halviture/halvajam/fruitspread	per 100g	Gem van Linera en Hero.	FOL, FOLFD, ZN		500	118	69.9	0.5	0.5	0			0.2	0.1	0	0	0.1	0	0.1	0	27.7	27.4	0.4	0	1.7	0			0	16	120	10	20	10	0.2	0	0.2	0.05	0	0	0.3	7	13
NEVO-Online 2023 8.0	Melk en melkproducten	Milk and milk products	485	IJs room/vanille- cornet m chocola en nootjes	Ice cream dairy/non dairy cornet w chocolate and nuts	Ijs Cornetto e.d.	per 100g	Gemiddelde van Cornetto Ola classico, Albert Heijn Chantilly classic, Gelatelli vanilla ice cream cones, Mucci cornets classic.			1265	302	42.4	3.9	1.3	2.6	0.6	34	14.3	13.5	10.5	2	0.6	0	0.6	0.1	38.9	23.9	15	0	0.9	0		0.7	33	42	206	75	89	30	0.9	0	0.9	0.1	2	0.39	16.6	30	32
NEVO-Online 2023 8.0	Gebak en koek	Pastry and biscuits	486	Vlaai vruchten-	Flan w fruit filling	Vruchtenvlaai	per 100g				964	228	48	2.9	2.4	0.5		30	5.1	4.7	2.5	1.6	0.5	0	0.5	0	41.6	19.8	21.8	0	1.1	0	0.6	0.6	1	228	114	22	94	10	0.4	0	0.4	0.06	2	0.18	9.6	37	46
NEVO-Online 2023 8.0	Suiker, snoep, zoet beleg en zoete sauzen	Sugar, sweets and sweet sauces	487	Candybar Mars	Candybar Mars		per 100g		CRYPXB, F12:1CIS, F13:0, F14:1CIS, F18:4CN3, F20:1CIS, F20:2CN6, F20:3CN3, F20:4CN6, F20:5CN3, F22:1CIS, F22:2CN6, F22:4CN6, F22:5CN3, F22:6CN3, F24:1CIS, F4:0, TOCPHB, TOCPHD, VITB12		1888	449	7.3	4.1	2.9	1.2			16.6	15.6	7.8	6.7	0.9	0	0.8	0.1	70.2	61.7	8.5	0	1.3	0			10	168	269	118	125	35	1.7	0	1.7	0.18	1	0.6	6.6	34	35
NEVO-Online 2023 8.0	Graanproducten en bindmiddelen	Cereals and cereal products	488	Puddingpoeder chocolade instant	Blancmange powder chocolate instant	Kloppudding/saroma e.d. poeder chocolade-	per 100g	Saroma.			1571	370	11	1	1	0			1	1	0.6	0.3	0	0	0	0	89	67	22	0	0.5	0			0	1080	260	350	680		1	0	1				0.5	0	0
NEVO-Online 2023 8.0	Gebak en koek	Pastry and biscuits	489	Vlaai rijste-	Flan filled w rice pudding	Rijstevlaai	per 100g				890	211	53.2	4.5	2.2	2.3		46	6	5.5	3	1.8	0.6	0.1	0.5	0.1	34.5	17.5	17	0	0.7	0	0	1.1	33	262	170	67	138	15	0.6	0	0.6	0.05	4	0.89	21.9	44	46
NEVO-Online 2023 8.0	Niet-alcoholische dranken	Non-alcoholic beverages	497	Siroop vruchtenlimonade- vruchtenmix m rozenbottel	Fruit drink concentrate fruit mix w rose hip	Limonadesiroop vruchtenmix/Roosvicee Original	per 100g	Gebaseerd op Roosvicee Original.	FOL, FOLFD	VITC	784	185	53.6	0.3	0.3	0			0	0	0	0	0	0	0	0	45.6	44.8	0.8	0	0.6	0			0	5	63	8	6	5	0.3	0	0.3	0.04	0	0.05		0	0
NEVO-Online 2023 8.0	Niet-alcoholische dranken	Non-alcoholic beverages	498	Siroop vruchtenlimonade- Roosvicee Fruitkracht Ferro	Fruit drink concentrate Roosvicee Fruitkracht Ferro	Limonadesiroop Roosvicee Fruitkracht Ferro	per 100g		FOL, FOLFD		944	222	45	0.2	0.2	0			0	0	0	0	0	0	0	0	55.2	54.4	0.8	0	0.3	0			0	8	60	6	5		74.4	0	74.4					0	0
NEVO-Online 2023 8.0	Niet-alcoholische dranken	Non-alcoholic beverages	500	Siroop vruchtenlimonade- Roosvicee Fruitkracht Pruimen	Fruit drink concentrate Roosvicee Fruitkracht Pruimen	Limonadesiroop Roosvicee Fruitkracht Pruimen	per 100g		FOL, FOLFD	VITC	957	225	45	0.2	0.2	0			0	0	0	0	0	0	0	0	56	55.2	0.8	0	0.2	0			0	4	58	8	5		0.1	0	0.1					0	0
NEVO-Online 2023 8.0	Kaas	Cheese	511	Kaas Edammer 40+	Cheese Edam 40+		per 100g				1345	324	41.8	25.5	0	25.5			24.3	22.8	15.8	5.1	0.7	0.3	0.4	0.7	0	0	0	0	0	0	1		78	1032	67	896	600	31	0.1	0	0.1	0.04	8	3.8	18	212	221
NEVO-Online 2023 8.0	Kaas	Cheese	513	Kaas Goudse 48+ gem	Cheese Gouda 48+ av	Kaas 48+ Beemster e.d.	per 100g				1534	370	39.1	22.9	0	22.9		301	30.6	28.7	19.9	6.5	0.9	0.4	0.5	0.8	0	0	0	0	0	0	1	4.2	82	670	80	819	542	33	0.2	0	0.2	0.04	12	3.47	21	333	346
NEVO-Online 2023 8.0	Kaas	Cheese	514	Kaas 20+ Leidse/Friese nagel-	Cheese 20+ Leidse w cumin/Fries clove	Nagelkaas friese/leidse 20+	per 100g		CARTA		1003	240	46	33.1	0	33.1			11.9	11.2	7.8	2.5	0.3	0.2	0.2	0.3	0	0	0	0	0	0			39	787	68	1136	794	28	0.1	0	0.1	0.11	10	4.5	24	98	102
NEVO-Online 2023 8.0	Kaas	Cheese	515	Kaas smeer- volvet 48+	Cheese spread 48+ full fat	Smeerkaas volvet 48+	per 100g	Gebaseerd op ERU en Jumbo smeerkaas 48+ naturel en diverse smaken.	CARTA, CHOCAL, CRYPXB, LYCPN, ZEA		1078	260	55.5	13.4	0	13.4	2.1		21.7	20.4	12.2	6.2	0.6	0.2	0.4	0.8	2.1	2.1	0.1	0	0.5	0	0.5	4.2	60	931	109	467	781	21	0.1	0	0.1	0.03	8	2	9	209	216
NEVO-Online 2023 8.0	Kaas	Cheese	516	Kaas smeer- 40+	Cheese spread 40+	Smeerkaas 40+	per 100g	Eyssen ea.			942	227	60	16	0	16			17	16	9.5	4.8	0.5	0.2	0.3	0.6	2	2	0	0	0	0	0.5		60	650	200	500	750	23	0.1	0	0.1	0.03	8	3	11	206	213
NEVO-Online 2023 8.0	Kaas	Cheese	517	Kaas smeer- 20+	Cheese spread 20+	Slankie e.d. 20+ smeerkaas	per 100g	Gem van Milner Slankie komijn, Bon Appetit kruiden en Slankie naturel.			574	137	74.3	17.2	0	17.2			6.8	6.4	3.8	1.9	0.2	0.1	0.1	0.3	1.7	1.7	0	0	0	0			29	800	200	548	780	21	0.1	0	0.1	0.03	8	2.2	13	125	130
NEVO-Online 2023 8.0	Suiker, snoep, zoet beleg en zoete sauzen	Sugar, sweets and sweet sauces	520	Drop zoute	Liquorice Dutch type salted		per 100g				1400	330	15.2	12.2	6.1	6.1			0.2	0.2	0.2	0	0	0	0	0	68.1	44.2	23.9	0	3.1	0		1.1	0	123	233	117	22	40	2.9	0	2.9	0.11	1	0.28		0	0
NEVO-Online 2023 8.0	Suiker, snoep, zoet beleg en zoete sauzen	Sugar, sweets and sweet sauces	521	Drop dubbelzoute	Liquorice Dutch type double salted		per 100g				1400	330	15.2	12.2	6.1	6.1			0.2	0.2	0.2	0	0	0	0	0	68.1	44.2	23.9	0	3.1	0		1.1	0	150	233	117	22	40	2.9	0	2.9	0.11		0.28		0	0
NEVO-Online 2023 8.0	Suiker, snoep, zoet beleg en zoete sauzen	Sugar, sweets and sweet sauces	522	Drop zoete	Liquorice Dutch type sweet		per 100g				1416	333	15.4	7.3	3.7	3.7			0.4	0.4	0.4	0	0	0	0	0	74.6	51.5	23.1	0	1	0		1.3	0	126	314	132	22	35	3.5	0	3.5	0.11	1	0.29		0	0
NEVO-Online 2023 8.0	Suiker, snoep, zoet beleg en zoete sauzen	Sugar, sweets and sweet sauces	523	Stophoest	Liquorice Stophoest		per 100g		K		1683	396	1	0.6	0.4	0.2			0	0	0	0	0	0	0	0	98.4	91.4	7	0	0	0			0	9	0	7		3	0.2	0	0.2				0	0	0
NEVO-Online 2023 8.0	Suiker, snoep, zoet beleg en zoete sauzen	Sugar, sweets and sweet sauces	524	Chocolade in krokant suikerlaagje M&M's	M&M's chocolate	M&m's zonder pinda's/smarties e.d.	per 100g				2032	487	0.8	4.6	1.3	3.3			20.7	19.9	12.9	6.3	0.6	0	0.6	0	68.6	66.4	2.2	0	2.7	0			6	87	316	165	175	48	1.6	0	1.6	0.84	3	0.96	13	5	5
NEVO-Online 2023 8.0	Suiker, snoep, zoet beleg en zoete sauzen	Sugar, sweets and sweet sauces	525	Candybar Milky Way	Candybar Milky Way		per 100g		F12:1CIS, F13:0, F14:1CIS, F18:3CN6, F18:4CN3, F20:2CN6, F20:3CN3, F20:4CN6, F20:5CN3, F21:5CN3, F22:1CIS, F22:2CN6, F22:4CN6, F22:5CN3, F22:6CN3, F24:1CIS, VITB12		1883	448	7.6	4	2.2	1.8			15.9	14.9	7.7	6.3	0.7	0	0.7	0.1	71.9	65.1	6.8	0	0.6	0			7	227	145	90	84	21	1.1	0	1.1	0.11	1	0.47	6.6	28	28
NEVO-Online 2023 8.0	Suiker, snoep, zoet beleg en zoete sauzen	Sugar, sweets and sweet sauces	526	Candybar Bounty	Candybar Bounty		per 100g	Bounty melk.	VITB12		2032	486	8.6	3.7	2.3	1.4			26.1	24.5	19.8	4.1	0.5	0	0.5	0	58.3	48	10.3	0	1.5	0			5	104	263	57	102	39	1.5	0	1.5	0.25	1	0.59	6.2	18	22
NEVO-Online 2023 8.0	Suiker, snoep, zoet beleg en zoete sauzen	Sugar, sweets and sweet sauces	528	Candybar Snickers	Candybar Snickers		per 100g		F10:1CIS, F12:1CIS, F13:0, F14:1CIS, F18:3CN6, F18:4CN3, F20:2CN6, F20:3CN3, F20:5CN3, F22:2CN6, F22:4CN6, F22:5CN3, F22:6CN3, F24:1CIS, F4:0		2029	484	6.9	8.7	6.7	2			22.9	21.5	7.3	12.4	1.7	0	1.6	0	60.2	51.6	8.6	0	1.3	0			5	222	312	98	186	72	1.2	0	1.2	0.39	1	1.31	5	16	17
NEVO-Online 2023 8.0	Graanproducten en bindmiddelen	Cereals and cereal products	530	Bakmix voor pannenkoeken	Bakery mix for pancakes	Pannenkoekenmix	per 100g	Gem v Honig mix voor pannenkoeken naturel en Plus mix voor pannenkoeken naturel.			1366	322	19.1	10.6	10.6	0			1.2	0.8	0.4	0.2	0.2	0	0.2	0	65.4	1.1	64.3	0	3.8	0			0	680	156	20	210	51	0.8	0	0.8	0.14	5	0.64	1.9	0	0
NEVO-Online 2023 8.0	Graanproducten en bindmiddelen	Cereals and cereal products	531	Bakmix voor poffertjes	Bakerymix for poffertjes	Poffertjesmix	per 100g	Koopmans.			1430	337	12	10	10	0			1	0.7	0.3	0.2	0.2	0	0.2	0	71	5	66	0	2	0			0	800	156	85	250	51	0.8	0	0.8	0.14	5	0.64	1.9	0	0
NEVO-Online 2023 8.0	Melk en melkproducten	Milk and milk products	532	Pudding chocolade-	Blancmange chocolate	Chocoladepudding	per 100g				472	112	73	3.4	0.7	2.7			2	1.9	1.3	0.5	0.1	0	0	0	19.3	13.5	5.9	0	1.3	0	0	0.5	4	38	187	106	109	31	0.5	0	0.5	0.16	1	0.62	12.1	12	13
NEVO-Online 2023 8.0	Diversen	Miscellaneous foods	535	Cacaopoeder gezoet	Cocoa powder sweetened		per 100g	Gem van Benco, Choco Quick en Goody Cao.			1593	376	6.2	4.5	4.5	0			2.6	2.5	1.6	0.9	0.1	0	0.1	0	80.6	78.1	2.6	0	6	0			0	87	1050	42	148	113	7.8	0	7.8	0.81	1	1.9	2.5	0	0
NEVO-Online 2023 8.0	Groente	Vegetables	538	Rabarbermoes m suiker	Rhubarb puree w sugar	Rabarbercompote met suiker	per 100g				348	82	80	0.5	0.5	0			0	0	0	0	0	0	0	0	19	19	0	0	2	0			0	0	210	33	18	11	0.1	0	0.1	0.03	1	0.15	1.1	5	10
NEVO-Online 2023 8.0	Suiker, snoep, zoet beleg en zoete sauzen	Sugar, sweets and sweet sauces	539	Dessertsaus vruchten-	Sauce fruit for pudding	Aardbeiensaus	per 100g		FOL, FOLFD		802	189	52.6	0.3	0.3	0			0.1	0.1	0	0	0.1	0	0	0	46.3	37	9.3	0	0.7	0			0	4	69	8	9	2	0.4	0	0.4			0.05	0.3
NEVO-Online 2023 8.0	Suiker, snoep, zoet beleg en zoete sauzen	Sugar, sweets and sweet sauces	540	Dessertsaus chocolade-	Sauce chocolate for pudding	Chocoladesaus	per 100g				1141	269	34.8	2.1	2.1	0			1.9	1.8	1.1	0.6	0.1	0	0.1	0	60.8	48.3	12.5	0	0.5	0			0	9		23	105	73	4.6	0	4.6					1	1
NEVO-Online 2023 8.0	Hartig broodbeleg	Savoury bread spreads	541	Pindakaas m stukjes pinda	Peanut butter w peanut pieces		per 100g	Calvé.	ID, VITC		2693	651	0	20	20	0			55	52.3	8.6	29.5	13.2	0.8	12.4	0	15	10	5	0	7.9	0		2.5	0	240	520	46	310	130	0.8	0	0.8	0.73	10	2.4	0	0	0
NEVO-Online 2023 8.0	Noten en zaden	Nuts and seeds	546	Noten borrel-	Peanuts coated	Borrelnoten/tijgernoten/knabbelnoten	per 100g	Gem van diverse merken.	F10:0, F14:1CIS, F15:0, F18:1TRS, F18:3CN6, F20:3CN3, F20:3CN6, F20:4CN6, F20:5CN3, F21:0, F22:5CN3, F23:0, F8:0, ID		2216	532	2.5	13.2	13.2	0	2.1	122	32.7	31.1	4.5	21.4	5.1	0.2	4.9	0	43.7	8	35.7	0	4.8	0		3.1	0	655	366	47	203	91	2.2	0	2.2	0.5	10	1.5	0	0	0
NEVO-Online 2023 8.0	Hartige sauzen	Savoury sauces	548	Saus schaschlik-	Sauce tomato based shashlik	Schaschliksaus	per 100g	Calvé.			461	109	72.4	0.8	0.8	0			0	0	0	0	0	0	0	0	25.9	21.8	4.1	0	0.9	0			0	840	520	17	27	23	2.2	0	2.2					49	98
NEVO-Online 2023 8.0	Melk en melkproducten	Milk and milk products	555	Topping m suiker opgeklopt Klop-Klop	Topping dessert w sugar whipped KlopKlop		per 100g	Bereid volgens voorschrift.			464	111	78.2	3.5	0	3.5		41	5.2	4.9	4.2	0.5	0.1	0	0.1	0	12.5	11.2	1.4	0	0	0	0	0.6	5	44	138	106	90	10	0.2	0	0.2	0	1	0.36	12.9	13	14
NEVO-Online 2023 8.0	Kaas	Cheese	556	Kaas Camembert 45+	Cheese Camembert 45+		per 100g				1271	306	53.4	25	0	25			22.8	21.4	14.9	5	0.6	0.1	0.4	0.4	0	0	0	0	0	0	0.2		90	790	110	600	300	20	0.2	0	0.2	0.07	7	3	20	198	207
NEVO-Online 2023 8.0	Groente	Vegetables	557	Selderij bleek- rauw	Celery raw	Bleekselderij rauw	per 100g				60	14	92	1	1	0			0	0	0	0	0	0	0	0	2	1	1	0	1.1	0			0	60	320	80	40	12	0.5	0	0.5	0.01	0	0.1	1.1	242	483
NEVO-Online 2023 8.0	Groente	Vegetables	558	Selderij knol- rauw	Celeriac raw	Knolselderij rauw	per 100g		LUTN		158	38	88	2	2	0			0	0	0	0	0	0	0	0	5	0	5	0	4.9	0			0	80	400	80	90	21	1	0	1	0.04	1	0.31	2	0	0
NEVO-Online 2023 8.0	Groente	Vegetables	559	Koolraap rauw	Swede raw		per 100g		RIBF, VITE		125	30	91.2	0.7	0.7	0			0.1	0.1	0	0	0	0	0	0	5	4.9	0.1	0	3	0			0	15	170	53	40	9	0.1	0	0.1	0.01	1	0.3	1	29	58
NEVO-Online 2023 8.0	Groente	Vegetables	560	Koolrabi rauw	Kohlrabi raw		per 100g		CARTA, FAMSCIS, FASAT, VITE		129	31	91.3	0.9	0.9	0			0.3	0.3	0	0	0.2			0	4.7	4.5	0.2	0	2.8	0			0	15	280	48	41	8	0.2	0	0.2	0.01	1	0.1	1	2	3
NEVO-Online 2023 8.0	Groente	Vegetables	561	Postelein rauw	Purslane raw		per 100g				54	13	95	1	1	0			0	0	0	0	0	0	0	0	1	1	0	0	2.5	0			0	30	800	125	70	68	3	0	3	0.11		0.17	4	183	365
NEVO-Online 2023 8.0	Groente	Vegetables	562	Prei rauw	Leek raw		per 100g				118	28	91.2	1.5	1.5	0		12	0.2	0.2	0	0	0.1	0	0.1	0	3.5	3	0.5	0	3	0		0.5	0	4	231	39	32	11	0.4	0	0.4	0.04	1	0.4	2.5	28	55
NEVO-Online 2023 8.0	Groente	Vegetables	563	Snijbiet rauw	Swiss chard leaf raw		per 100g				122	29	93	3	3	0			0	0	0	0	0	0	0	0	3	3	0	0	2.5	0			0	200	300	90	40	11	4	0	4					383	766
NEVO-Online 2023 8.0	Groente	Vegetables	564	Spruitjes rauw	Brussel sprouts raw		per 100g				192	46	86	2.3	2.3	0			0.7	0.5	0.1	0	0.3	0.2	0.1	0	5.6	1.4	4.2	0	4.1	0			0	7	412	30	125	8	0.6	0	0.6	0.02	3	0.4	1	12	24
NEVO-Online 2023 8.0	Vlees en gevogelte	Meat and poultry	566	Worst knak- blik/glas	Sausage frankfurter tinned	Knakworst/Frankfurter/Cocktailworstje	per 100g	Gem v knakworst, knaks, party knaks, frankfurters, hot dogs.			837	201	64.8	12	0	12			15.4	14.6	5.4	7.1	1.9	0.2	1.7	0.1	3.8	0.3	3.5	0	0.1	0			48	780	102	22	150	10	1.1	0.3	0.7	0.06	7	1.4	18	6	6
NEVO-Online 2023 8.0	Vleeswaren	Cold meat cuts	567	Worst boterham-	Sausage luncheon meat	Boterhamworst	per 100g				1269	306	53.2	11.6	0	11.6		110	26.9	25.6	9.7	12.2	3.6	0.4	3.1	0	3.5	0.7	2.8	0	0.2	0	1.1	3	62	866	258	18	286	13	1.3	0.7	0.6	0.06	8	1.7	2.3	35	35
NEVO-Online 2023 8.0	Vlees en gevogelte	Meat and poultry	568	Worst bloed-	Black pudding	Bloedworst	per 100g		CHOCALOH		1599	386	41.6	12.4	0	12.4			32.6	31	11.4	13.8	5.2	0.2	5.1	0	9.5	0.5	9	0	2.5	0		2.5	105	793	300	15	22	16	6.6	4.5	2.1	0.11	14	0.7	5	6	6
NEVO-Online 2023 8.0	Suiker, snoep, zoet beleg en zoete sauzen	Sugar, sweets and sweet sauces	570	Candybar Nuts	Candybar Nuts		per 100g		F10:1CIS, F12:1CIS, F13:0, F14:1CIS, F18:3CN6, F18:4CN3, F20:2CN6, F20:3CN3, F20:5CN3, F22:2CN6, F22:4CN6, F22:5CN3, F22:6CN3, F24:1CIS, F4:0		2081	497	7	4.6	3.6	1			24.8	23.4	7.9	13.5	1.8	0	1.8	0	62.3	55.2	7.1	0	3.3	0			9	20	319	123	146	49	1.9	0	1.9	0.33	1	0.78	6.5	31	32
NEVO-Online 2023 8.0	Hartig broodbeleg	Savoury bread spreads	575	Spread sandwich- naturel	Sandwich spread original	Sandwichspread naturel	per 100g		VITB12		975	235	64.6	1.6	0.5	1.1			19	18.2	1.3	11.5	5.4	1.6	3.8	0.1	14	14	0	0	0.8	0			16	532	108	56	38	18	2	0	2	0.03	1		4	44	78
NEVO-Online 2023 8.0	Samengestelde gerechten	Mixed dishes	577	Salade huzaren-	Salad Russian	Huzarensalade	per 100g	Gem van Johma en Smul.			621	149	72.8	2.1	0.7	1.4			9.1	8.4	0.8	5	2.4		1.2	0.1	13.7	3.8	9.8	0	2.1	0		1.4	68	432	220	10	46	14	0.7	0.1	0.5	0.07	1	0.28		24	48
NEVO-Online 2023 8.0	Hartige sauzen	Savoury sauces	583	Ketchup hot chilli	Ketchup hot chilli		per 100g	Heinz.			427	101	74.6	1.2	1.2	0			0.1	0.1	0.1	0	0	0	0	0	23.3	22.8	0.5	0	0.8	0			0	1240	344	13	31	19	0	0	0	0.05	0	0.1		49	98
NEVO-Online 2023 8.0	Hartige sauzen	Savoury sauces	584	Ketchup curry-	Ketchup curry	Curryketchup	per 100g				546	129	67.5	0.8	0.8	0			0.3	0.3	0.1	0	0.2	0	0.2	0	29.9	25.5	4.4	0	1.5	0			1	647	128	13	31	19	0	0	0	0.05	0	0.1		49	98
NEVO-Online 2023 8.0	Graanproducten en bindmiddelen	Cereals and cereal products	590	Zemelen tarwe-	Wheat bran	Tarwezemelen	per 100g				1185	286	8.3	17.4	17.4	0			5.1	4.2	0.9	0.6	2.7	0.2	2.5	0	20	1.4	18.6	0	45	0			0	4	1160	110	1200	466	11.5	0	11.5	1.04	2	7.67	2.4	1	1
NEVO-Online 2023 8.0	Graanproducten en bindmiddelen	Cereals and cereal products	591	Ontbijtproduct All-Bran Plus Kellogg's	Breakfast cereal All-Bran Plus Kellogg's	Ontbijtgranen All-bran plus Kellogg's	per 100g			FE, FOL, FOLAC, NHAEM, NIA, RIBF, THIA, VITB12, VITB6	1400	334	7.5	14	14	0			3.5	2.9	0.7	0.5	1.8	0.1	1.7	0	48	18	30	0	27	0			0	450	820	60	610	274	8.8	0	8.8	0.44		4	2.4	0	1
NEVO-Online 2023 8.0	Kaas	Cheese	593	Kaas Brie 50+	Cheese Brie 50+		per 100g				1322	318	52.6	23	0	23			25.1	23.6	16.3	5.3	0.7	0.3	0.4	0.7	0	0	0	0	0	0	0.2		93	828	115	400	188	10	0.5	0	0.5	0.07	7	2	16	246	256
NEVO-Online 2023 8.0	Diversen	Miscellaneous foods	595	Cacaoproduct poeder Ovomaltine	Cocoa product powder Ovomaltine		per 100g			CA, FOL, FOLAC, MG, NIA, P, RETOL, RIBF, THIA, VITA_RAE, VITA_RE, VITB12, VITB6, VITC, VITE	1568	370	7.2	11.2	11.2	0			1.7	1.6	1	0.6	0	0	0	0	75	51.7	23.3	0	4.9	0			10	300	1240	380	520	300	4.6	0	4.6				2.5	800	800
NEVO-Online 2023 8.0	Brood	Bread	596	Knackebrod goudbruin	Crispbread gold-brown	Cracker knackebrod goudbruin	per 100g	Gem van Wasa, Bolletje en Boni.			1730	410	6	12.3	12.3	0			6.6	5.9	1.1	1.6	2.6	0.1	2.5	0	72.3	5.2	67.2	0	5.8	0			0	432	520	100	330	90	3	0	3	0.4	2	2.4	1.9	0	0
NEVO-Online 2023 8.0	Niet-alcoholische dranken	Non-alcoholic beverages	598	Water 0-50 mg calcium p liter	Water 0-50 mg calcium p litre	Kraanwater zacht	per 100g				0	0	100	0	0	0			0	0	0	0	0	0	0	0	0	0	0	0	0	0			0	2	0	4	0	1	0	0	0	0.01	0	0	0.4	0	0
NEVO-Online 2023 8.0	Niet-alcoholische dranken	Non-alcoholic beverages	599	Water 50-100 mg calcium p liter	Water 50-100 mg calcium p litre	Kraanwater 50-100 mg calcium p liter	per 100g				0	0	100	0	0	0			0	0	0	0	0	0	0	0	0	0	0	0	0	0			0	2	0	6	0	1	0	0	0	0.03	0	0	0.4	0	0
NEVO-Online 2023 8.0	Niet-alcoholische dranken	Non-alcoholic beverages	600	Water >100 mg calcium p liter	Water >100 mg calcium p litre	Kraanwater hard	per 100g				0	0	100	0	0	0			0	0	0	0	0	0	0	0	0	0	0	0	0	0			0	2	0	13	0	1	0	0	0	0	0	0	0.4	0	0
NEVO-Online 2023 8.0	Vetten en oliën	Fats and oils	601	Olie olijf-	Oil olive	Olijfolie	per 100g		FOL, FOLFD, MG, SE		3700	900	0	0	0	0			100	96	14.9	72.2	8.7	0.9	7.9	0.1	0	0	0	0	0	0			0	0	0	0	0	0	0	0	0	0.01	0	0		2	4
NEVO-Online 2023 8.0	Vis, schaal- en schelpdieren	Fish, crustacean and shellfish	602	Zalm blik	Salmon tinned		per 100g	Na uitlekken.	VITC		613	146	70	20.4	0	20.4			7.2	6.6	1.6	3	2	1.9	0.2	0	0	0	0	0	0	0			90	397	316	91	170	25	0.9	0.2	0.7	0.05	25	0.8	59	31	31
NEVO-Online 2023 8.0	Vis, schaal- en schelpdieren	Fish, crustacean and shellfish	603	Paling gerookt	Eel smoked		per 100g				1453	351	48.3	19.1	0	19.1			30.5	28.4	8	15	5.4	3.7	1.6	0	0	0	0	0	0	0		2.1	132	583	214	26	183	10	0.5	0.1	0.4	0.09	60	3.47	10	3300	3300
NEVO-Online 2023 8.0	Vis, schaal- en schelpdieren	Fish, crustacean and shellfish	604	Makreel gestoomd	Mackerel steamed		per 100g				1306	315	52.3	19.5	0	19.5			26.1	24.3	5.6	11.5	7.1	6.4	0.6	0.1	0.5	0	0.5	0	0	0			72	250	288	20	210	26	1.2	0.3	0.9	0.08	48	0.48	115	54	54
NEVO-Online 2023 8.0	Melk en melkproducten	Milk and milk products	605	Krentjebrij Bessola	Porridge non-dairy barley w raisins Bessola	Watergruwel Bessola	per 100g				310	73	81.3	0.5	0.5	0			0.1	0.1	0	0	0	0	0	0	17	14	3	0	1	0		0	0	2	148	6	22	11	0.6	0	0.6	0.1	1	0.11	0.4	0	1
NEVO-Online 2023 8.0	Vetten en oliën	Fats and oils	606	Olie Becel Blend Classic	Oil Becel Blend Classic	Becel olie	per 100g		FOL, FOLFD	VITE	3700	900	0	0	0	0			100	96	9.1	37.6	49.1	6	42.8	0	0	0	0	0	0	0			2	0	0	0	0	0	0	0	0			0		4	8
NEVO-Online 2023 8.0	Vetten en oliën	Fats and oils	607	Olie saffloer-	Oil safflower	Saffloerolie	per 100g		CU, FATRS, FOL, FOLFD, SE		3700	900	0	0	0	0			100	96	10.2	13.7	72.1	0.2	71.9	0	0	0	0	0	0	0			0	0	0	0	0	0	0	0	0	0	0	0		0	0
NEVO-Online 2023 8.0	Vetten en oliën	Fats and oils	608	Olie mais/maiskiem-	Oil corn	Maiskiemolie/maisolie	per 100g		FATRS, FOL, FOLFD, ID, SE		3700	900	0	0	0	0			100	96	13.8	29.7	52.3	0.9	51.5	0	0	0	0	0	0	0			0	0	0	0	0	0	0	0	0	0.01	0	0	0	0	0
NEVO-Online 2023 8.0	Hartige snacks en zoutjes	Savoury snacks	609	Nasischijf diepvries gefrituurd in plantaardige olie	Rice ball spiced frozen deep fried in vegetable oil	Nasibal bereid	per 100g				1244	298	42.2	5.8	4.1	1.7			16.7	16	3.2	7.4	5.4	0.6	4.8	0	30.7	0	31	0	0.7	0			20	776	164	39	85		1.7	0.2	1.5					11	17
NEVO-Online 2023 8.0	Hartige snacks en zoutjes	Savoury snacks	610	Bamibal gefrituurd in plantaardige olie	Chinese noodle ball deep-fried in vegetable oil	Bamischijf bereid	per 100g				1152	275	48	7	5	2			14	13.4	2.7	6.2	4.5	0.5	4.1	0	30	2	28	0	0.7	0			20	776	164	39	85	7	1.7	0.1	1.6	0.08	5	1.21		7	8
NEVO-Online 2023 8.0	Hartige sauzen	Savoury sauces	616	Saus sate- kant-en-klaar bereid	Peanut sauce ready to eat	Satesaus bereid/Pindasaus bereid	per 100g		F10:0, F14:1CIS, F15:0, F18:1TRS, F18:3CN6, F20:2CN6, F20:3CN3, F20:3CN6, F20:4CN6, F20:5CN3, F21:0, F22:5CN3, ID		1033	247	51.4	7.5	7.5	0	1.2	71	13.2	12.5	1.9	8.4	2.2	0.1	2.1	0	23.5	19.5	4	0	2.4	0		2	1	551	288	35	116	56	0.7	0	0.7	0.16	8	0.81	0	0	0
NEVO-Online 2023 8.0	Hartige snacks en zoutjes	Savoury snacks	618	Zoutje luchtig aardappelbasis Nibb-it	Cocktail snacks based on potatoes Nibb-it	Cheetos Nibb-it sticks	per 100g	Smiths.	VITC		2021	482	0.8	3.3	3.3	0			22.5	21.6	2.4	6.4	12.8	0	12.8	0	65	1.4	63.6	0	3.3	0		5.1	0	940	660	20	120	43	1.2	0	1.2	0.18	1	0.6	4	0	0
NEVO-Online 2023 8.0	Hartige snacks en zoutjes	Savoury snacks	619	Zoutje aardappel- Wokkels	Cocktail snacks Wokkels		per 100g	Smiths.			2065	493	2.9	3.4	3.4	0			22	21.1	2.3	6.2	12.5	0	12.5	0	69	1.4	67.7	0	2.8	0			0	1080	602	20	120	37	1.2	0	1.2	0.18	1	0.6	4	0	0
NEVO-Online 2023 8.0	Hartige snacks en zoutjes	Savoury snacks	620	Fritessticks gem	Crisps potato straws av		per 100g				2184	522	2.4	6.5	6.5	0			27.5	26.4	4.8	16.4	5.2	0	5.1	0.1	60.5	1.5	59	0	3.3	0			0	614	1246	27	150	60	2.3	0	2.3	0.22	1	1.3	4	7	13
NEVO-Online 2023 8.0	Suiker, snoep, zoet beleg en zoete sauzen	Sugar, sweets and sweet sauces	621	Pinda's omhuld m chocolade in krokant suikerlaagje M&M's	M&M's chocolate w peanuts	M&m's met pinda's	per 100g				2139	511	1.9	9.8	7	2.8			25.3	24	8.5	12.5	3	0	3	0	59.1	53.6	5.5	0	3.9	0			9	36	364	130	126	69	1.6	0	1.6	0.42	1	1.1	7.5	36	37
NEVO-Online 2023 8.0	Graanproducten en bindmiddelen	Cereals and cereal products	622	Puddingpoeder overige smaken instant	Blancmange instant various flavours powd	Kloppudding/saroma e.d. poeder overige smaken	per 100g	Saroma.	FOL, FOLFD		1600	377	1	0	0	0			0	0	0	0	0	0	0	0	94	75	19	0	0.3	0			0	1000	2	250	690	7	0.1	0	0.1	0.05		2.5	0.5	0	0
NEVO-Online 2023 8.0	Hartige snacks en zoutjes	Savoury snacks	630	Popcorn naturel gepoft z olie	Popcorn plain popped wo oil		per 100g				1633	386	4	13	13	0			4	3.4	0.5	1.1	1.9	0	1.8	0	72	1.1	70.9	0	5	0			0	3	240	11	281	86	1.1	0	1.1	0.42	1	0.1	2	5	11
NEVO-Online 2023 8.0	Gebak en koek	Pastry and biscuits	633	Bokkenpootje	Meringue cake Bokkenpootje		per 100g				1903	454	11.1	5.5	5.2	0.3			20.3	19.3	9.2	5.1	2.8	0.1	2.7	0.1	61.6	44.2	17.3	0	1.5	0			13	54	210	50	210	43	0.7	0	0.7	0.1	1	0.46	2	0	0
NEVO-Online 2023 8.0	Gebak en koek	Pastry and biscuits	634	Koek kokos-	Coconut flavoured cookies	Kokoskoek/Klapperkoek	per 100g	Koekje m roomboter.			2160	518	16.2	6	6	0			30.8	29.3	20	6.6	1.2	0.2	0.8	0.6	53	28	25	0	2	0			35	230	130	60	80	11	0.6	0	0.6	0.12	4	0.46	1.7	287	299
NEVO-Online 2023 8.0	Gebak en koek	Pastry and biscuits	635	Koekje krakeling	Biscuit Dutch Krakeling		per 100g	M roomboter.			2080	497	6.2	6.7	6.4	0.2			24.8	23.2	16.2	5.5	1	0.2	0.6	0.6	61.1	26.6	34.5	0	1.3	0			66	323	78	16	52	14	0.4	0	0.4	0.07	3	0.31	1.7	262	274
NEVO-Online 2023 8.0	Gebak en koek	Pastry and biscuits	636	Koek muesli-	Biscuit muesli	Mueslikoek	per 100g	Zonnatura.			1652	394	20	6.5	5.6	0.9			16.1	15.3	7.4	5.5	2.2	0.1	2.1	0.1	54.1	21.2	32.9	0	3.3	0			28	100	275	45	210	45	2.3	0	2.3				0.9	0	0
NEVO-Online 2023 8.0	Vleeswaren	Cold meat cuts	638	Worst cervelaat-	Salami sausage saveloy	Plockworst/snijworst	per 100g				1550	375	41.7	17.8	0	17.8		144	33	31.3	12.5	14.4	4.3	0.3	3.8	0	1.3	0.6	0.7	0	0.7	0	0	4	66	1361	249	29	169	16	1.5	1.1	0.4	0.06	11	2.34	2.5	18	18
NEVO-Online 2023 8.0	Vleeswaren	Cold meat cuts	639	Spek ontbijt-	Bacon rasher streaky	Ontbijtspek	per 100g				1291	312	50.3	15.7	0	15.7			27.5	26.1	9.8	12.9	2.9	0.3	2.6	0.1	0.5	0.5	0	0	0	0		4.3	36	1347	425	8	110	13	0.6	0.4	0.2	0.06	9	1.7	7	0	0
NEVO-Online 2023 8.0	Vleeswaren	Cold meat cuts	640	Worst lever-	Liver sausage	Leverworst	per 100g				1217	294	54.2	14.5	0	14.5		135	25.3	22.8	8.5	10.8	3.4	0.4	2.9	0	1.8	0.1	1.7	0	0.5	0		2.4	110	721	169	13	226	12	5.4	1.3	4.1	0.59	20	2.44	2.5	5255	5258
NEVO-Online 2023 8.0	Vleeswaren	Cold meat cuts	641	Bacon	Bacon		per 100g		RETOL, VITA_RAE, VITA_RE		783	188	63.7	18.5	0	18.5			12.4	11.8	4.7	5.5	1.5	0.1	1.4	0	0.5	0.3	0.2	0	0	0	0	4.4	53	1524	200	10	150	17	0.7	0.4	0.3	0.06	8	1	7	0	0
NEVO-Online 2023 8.0	Vleeswaren	Cold meat cuts	642	Pate room-	Pate	Roompate	per 100g				1488	360	48.2	9.6	0	9.6		114	33	29.3	11.4	13.1	4.7	0.6	4	0	5.7	1.7	4	0	1.1	0		2.5	100	800	150	12	194	9	6.8	1.5	5.3	0.38	19	2.7	2.5	7798	7798
NEVO-Online 2023 8.0	Vleeswaren	Cold meat cuts	643	Casselerrib gerookt/gekookt	Pork side cured and smoked		per 100g				546	130	71.3	18.3	0	18.3			5.1	4.7	1.9	2.2	0.6	0.1	0.6	0	2.8	2.8	0	0	0	0	0	3.8	48	723	533	8	298	22	0.7	0.3	0.4	0.04	13	1.7	2.5	1	1
NEVO-Online 2023 8.0	Niet-alcoholische dranken	Non-alcoholic beverages	644	Koffie bereid	Coffee prepared		per 100g		FOL, FOLFD		5	1	99	0.2	0.2	0			0	0	0	0	0	0	0	0	0.1	0.1	0	0	0	0			0	1	78	4	0	6	0.2	0	0.2	0.01	0	0.01	0.4	0	0
NEVO-Online 2023 8.0	Niet-alcoholische dranken	Non-alcoholic beverages	645	Thee bereid	Tea prepared		per 100g				0	0	99.9	0	0	0			0	0	0	0	0	0	0	0	0	0	0	0	0	0			0	2	8	5	2	1	0	0	0	0.01	0	0.01	0.4	0	0
NEVO-Online 2023 8.0	Groente	Vegetables	650	Kool rode m appeltjes diepvries gekookt	Cabbage red w apple pieces frozen boiled		per 100g	Iglo.			241	57	85.9	1.1	1.1	0			1	0.9	0.2	0.1	0.6	0.4	0.2	0	9.9	8.8	1.1	0	2.2	0			0	200	182	34	27	8	0.4	0	0.4	0.02	1	0.15		1	1
NEVO-Online 2023 8.0	Groente	Vegetables	651	Spinazie a la creme diepvries gekookt	Spinach creamed frozen boiled		per 100g				182	44	89.7	2.9	2.7	0.1		25	3	2.7	1.5	0.5	0.6	0.4	0.1	0	0.8	0.2	0.6	0	1.3	0	0	2.3	6	212	397	83	69	72	2.2	0	2.2	0.08	0	1.13	2.7	327	632
NEVO-Online 2023 8.0	Graanproducten en bindmiddelen	Cereals and cereal products	653	Ontbijtproduct Rice Krispies Kellogg's	Breakfast cereal Rice Krispies Kellogg's	Ontbijtgranen rice krispies Kellogg's	per 100g			FE, FOL, FOLAC, NHAEM, NIA, RIBF, THIA, VITB12, VITB6, VITD	1626	383	5	6	6	0			1	0.9	0.5	0.2	0.2	0	0.2	0	87	10	77	0	1	0			0	450	170	10	150	50	8	0	8	0.1		1	2.2	0	0
NEVO-Online 2023 8.0	Kaas	Cheese	654	Kaas huttenkase	Cheese cottage	Cottage cheese	per 100g		LUTN		384	92	79.9	11.2	0	11.2			3.9	3.7	2.5	0.9	0.1	0	0.1	0.1	2.3	2.3	0	0	0	0	0.8		16	370	85	75	141	7	0.3	0	0.3			0.23	8	47	48
NEVO-Online 2023 8.0	Brood	Bread	655	Beschuit volkoren/meergranen	Crispbakes Dutch wholemeal/multigrain		per 100g				1664	394	4	14	12.6	1.4			5	4.5	1	1.4	2	0.2	1.8	0	69	12	57	0	8.5	0			9	240	425	26	230	99	2.2	0	2.2	0.3	5	0.57		0	0
NEVO-Online 2023 8.0	Melk en melkproducten	Milk and milk products	657	Yoghurtdrank	Yoghurt drink	Drinkyoghurt	per 100g		CARTA, CHOCAL, CRYPXB, LUTN, LYCPN, RETOL, VITB12, VITC, ZEA		242	57	85	1.6	0	1.6	0.2		0.1	0.1	0.1	0	0	0	0	0	12	11.9	0.1	0	0.5	0	0.3	0.5	1	39	112	71	51	8	0	0	0	0.01	1	0.19	12.5	1	1
NEVO-Online 2023 8.0	Graanproducten en bindmiddelen	Cereals and cereal products	658	Rijst witte gekookt	Rice white boiled		per 100g				620	146	63.4	3.2	3.2	0		48	0.3	0.3	0.1	0.1	0.1	0	0.1	0	32.2	0	32.2	0	0.7	0		0.1	0	4	25	12	42	9	0.2	0	0.2	0.08	1	0.75	5	0	0
NEVO-Online 2023 8.0	Graanproducten en bindmiddelen	Cereals and cereal products	659	Pasta witte gem gekookt	Pasta white av boiled	Macaroni/spaghetti/tagliatelle/noedels/mie witte gem gekookt	per 100g				601	142	64.7	5.1	4.9	0.2		56	0.9	0.6	0.1	0.1	0.3	0	0.3	0	27.7	0.7	27	0	1.4	0		0.3	0	4	48	16	74	19	0.7	0	0.7	0.12	1	0.64	1	1	2
NEVO-Online 2023 8.0	Peulvruchten	Legumes	660	Bonen bruine blik/glas	Beans brown canned	Bruine bonen blik/glas	per 100g				506	120	67	6.5	6.5	0	1	87	0.7	0.5	0.1	0.1	0.4	0.2	0.2	0	18	0.9	17.1	0	7.9	0		1.2	0	119	285	50	100	34	1.6	0	1.6	0.25	1	0.54	0.6	0	0
NEVO-Online 2023 8.0	Niet-alcoholische dranken	Non-alcoholic beverages	664	Sap grapefruit-	Juice grapefruit	Grapefruitsap	per 100g				143	34	90.6	0.5	0.5	0			0	0	0	0	0	0	0	0	7.3	7.3	0	0	0.4	0	0.5		0	3	135	11	13	9	0.3	0	0.3	0.02	0	0.03		3	7
NEVO-Online 2023 8.0	Fruit	Fruits	665	Banaan bak- rijp rauw	Plantain ripe raw	Bakbanaan/bakbanen plantain rijp rauw	per 100g				585	138	66	1.3	1.3	0			0	0	0	0	0	0	0	0	32	15	17	0	2.3	0			0	4	499	3	34	37	0.6	0	0.6	0.08	2	0.1	2.5	56	113
NEVO-Online 2023 8.0	Aardappelen en knolgewassen	Potatoes and tubers	667	Cassave rauw	Cassava raw	Maniokwortel rauw	per 100g				601	142	64.5	0.6	0.6	0	0.1		0.2	0.1	0.1	0.1	0	0	0	0	33.5	1.4	32.1	0	1.7	0			0	5	330	18	34	21	0.5	0	0.5	0.09		0.6	2	1	1
NEVO-Online 2023 8.0	Aardappelen en knolgewassen	Potatoes and tubers	668	Taro rauw	Taro raw	Chinese tajer rauw/Chinese tayer rauw	per 100g		FAMSCIS		505	119	68.3	1.4	1.4	0	0.2	23	0.2	0.1	0.1	0	0.1	0	0	0	26.2	1.1	25.1	0	3.5	0			0	4	360	25	58	33	0.8	0	0.8	0.2	1	1.3	0.7	4	8
NEVO-Online 2023 8.0	Aardappelen en knolgewassen	Potatoes and tubers	669	Yam rauw	Yam raw		per 100g				526	124	67.2	1.5	1.5	0	0.3		0.3	0.2	0.1	0	0.1	0	0.1	0	28.2	0.7	27.5	0	1.3	0			0	2	380	15	27	15	0.7	0	0.7	0.01	1	0.3	2	7	14
NEVO-Online 2023 8.0	Aardappelen en knolgewassen	Potatoes and tubers	670	Pomtajer rauw	Tannia raw	Tajerknol rauw/Pomtayer rauw	per 100g				577	136	65	2	2	0			0	0	0	0	0	0	0	0	31	5	26	0	2	0			0	17	480	9	45		0.9	0	0.9	0.3		0.5		2	5
NEVO-Online 2023 8.0	Aardappelen en knolgewassen	Potatoes and tubers	671	Aardappel zoete rauw	Potato sweet raw	Bataat zoete rauw	per 100g		RIBF		386	91	73.7	1.2	1.2	0	0.2		0.3	0.2	0.1	0	0.2	0	0.1	0	19.7	5.5	14.2	0	2.4	0			0	40	370	24	50	18	0.7	0	0.7	0.14	1	0.3	2	718	1435
NEVO-Online 2023 8.0	Groente	Vegetables	672	Agoemawiwiri rauw	Black nightshade raw		per 100g				252	60	85	5	5	0			1	0.7	0	0	0.7			0	7	3	4	0	1.4	0			0			200	60		9.9	0	9.9					0	80
NEVO-Online 2023 8.0	Groente	Vegetables	673	Amsoi rauw	Mustard leaves raw	Mosterblad rauw	per 100g				134	32	90.8	2.5	2.5	0			0.3	0.2	0	0.1	0.1	0	0	0	3.2	0.7	2.5	0	3.2	0			0	25	330	130	45	32	2.1	0	2.1	0.02	0	0.23	2	151	303
NEVO-Online 2023 8.0	Groente	Vegetables	674	Antroewa rauw	Antroewa raw	Afrikaanse aubergine	per 100g				129	30	92	1	1	0			0	0	0	0	0	0	0	0	6	2	4	0	1.2	0			0	3	279	25	30	11	0.8	0	0.8		0	0.2		0	0
NEVO-Online 2023 8.0	Groente	Vegetables	675	Dagoeblad rauw	Dagoe leaf raw	Waterspinazie/kangkoeng rauw	per 100g				145	34	90	3	3	0			0	0	0	0	0	0	0	0	5	0	5	0	1.1	0			0	45	470	75	50		2.5	0	2.5					0	640
NEVO-Online 2023 8.0	Groente	Vegetables	676	Kaisoi rauw	Kaisoi raw		per 100g				137	32	91	3	3	0			0	0	0	0	0	0	0	0	5	5	0	0	0.1	0			0	24	300	80	40	24	0.4	0	0.4	0.9				0	200
NEVO-Online 2023 8.0	Groente	Vegetables	677	Klaroen rauw	Amaranth leaves raw		per 100g				236	56	86	4	4	0			1	0.7	0	0	0.7			0	7	3	4	0	1.5	0			0	4	420	315	75	55	5.6	0	5.6	0.13		0.6		144	287
NEVO-Online 2023 8.0	Groente	Vegetables	679	Kousenband rauw	Beans long yard Kousenband raw	Bonen kousenband rauw	per 100g				180	43	89	3	3	0			0	0	0	0	0	0	0	0	7	0	7	0	1.3	0			0	6	233	55	70	44	1.4	0	1.4	0.05	0	0.37		25	51
NEVO-Online 2023 8.0	Groente	Vegetables	680	Okra rauw	Okra raw	Oker rauw	per 100g				96	23	89.6	1.9	1.9	0			0.2	0.1	0	0	0.1	0	0.1	0	1.8	1.5	0.3	0	3.2	0		0.9	0	7	299	82	61	57	0.6	0	0.6	0.11	1	0.58	5.6	37	74
NEVO-Online 2023 8.0	Groente	Vegetables	681	Poeng rauw	Bottlegourd poeng		per 100g				131	31	92	1	1	0			0	0	0	0	0	0	0	0	6	2	4	0	1.5	0			0	3	151	20	20	9	0.5	0	0.5	0.03		0.7		0	0
NEVO-Online 2023 8.0	Groente	Vegetables	682	Pompoen rauw	Pumpkin raw		per 100g		RIBF		60	14	95	0.7	0.7	0	0.1		0.2	0.2	0.1	0	0.1	0.1	0	0	2	1.7	0.3	0	1	0		0.8	0	2	130	29	19	10	0.4	0	0.4	0.02		0.2	0.2	12	24
NEVO-Online 2023 8.0	Groente	Vegetables	683	Sopropo rauw	Bitter gourd pods raw	Bitterkomkommer rauw	per 100g				61	15	94	1	1	0			0.2	0.1	0.1	0	0.1	0	0	0	0.9	0.8	0.1	0	2.8	0		1.1	0	5	296	19	31	17	0.4	0	0.4	0.03	0	0.8		24	47
NEVO-Online 2023 8.0	Groente	Vegetables	684	Tajerblad rauw	Tannia leaves raw	Tayerblad/boterblad	per 100g				79	19	90	2	2	0			0	0	0	0	0	0	0	0	2	1	1	0	1.4	0			0	9	960	180	43	45	1.9	0	1.9	0.32		0.9		516	1031
NEVO-Online 2023 8.0	Peulvruchten	Legumes	685	Bonen black eyed gedroogd	Beans black eyed dried		per 100g				1554	367	10	23	23	0			2	1.6	0.3	0.2	1	0.6	0.4	0	62	2	60	0	4.4	0			0	22	958	75	430		5.8	0	5.8					0	0
NEVO-Online 2023 8.0	Peulvruchten	Legumes	686	Erwten split- gele/groene gedroogd	Peas split yellow/green dried	Splitpesie erwten gedroogd	per 100g				1523	359	12	22	22	0			2	1.6	0.8	0.6	0.2	0	0.2	0	61	6	55	0	4.7	0			0	16	910	80	290		5.8	0	5.8					12	24
NEVO-Online 2023 8.0	Fruit	Fruits	689	Avocado	Avocado		per 100g	Gemiddelde van avocado Fuerte en avocado Hass.	STARCH, TOCPHD		767	186	72.3	2	2	0	0.3		18.4	17.3	2.1	13.6	1.6	0.1	1.5	0	1.8	0.5	0	0	3.1	0			0	5	429	15	50	26	0.5	0	0.5	0.3	0	0.6	1.5	5	9
NEVO-Online 2023 8.0	Fruit	Fruits	690	Guave (met roze vruchtvlees)	Guava (pink fleshed)		per 100g				317	75	80.8	2.6	2.6	0			1	0.8	0.3	0.1	0.3	0.1	0.2	0	10.9	8.9	2	0	5.3	0	0.8		0	2	417	18	40	22	0.3	0	0.3	0.23	1	0.23		31	62
NEVO-Online 2023 8.0	Fruit	Fruits	691	Limoen	Lime	Lemmetje	per 100g				173	41	88.3	0.7	0.7	0			0.2	0.2	0	0	0.1	0	0.1	0	7.7	1.7	6.1	0	2.8	0		0.3	0	2	102	33	18	11	0.6	0	0.6	0.05	0	0.1		1	2
NEVO-Online 2023 8.0	Fruit	Fruits	692	Mango	Mango		per 100g				278	66	82.9	0.6	0.6	0			0.2	0.1	0	0	0.1	0	0.1	0	14.3	13.9	0.4	0	1.6	0	0.6		0	1	143	14	12	11	0.2	0	0.2	0.12	2	0.07		26	52
NEVO-Online 2023 8.0	Fruit	Fruits	693	Papaja	Papaya		per 100g				164	39	89.8	0.5	0.5	0			0.3	0.2	0.1	0.1	0.1	0	0	0	7.8	7.8	0	0	1.7	0			0	1	167	20	10	21	0.3	0	0.3	0.08	2	0.08		37	74
NEVO-Online 2023 8.0	Kruiden en specerijen	Herbs and spices	694	Tamarinde	Tamarind		per 100g				1277	301	23	3	3	0			0	0	0	0	0	0	0	0	72	10	62	0	0.3	0			0	3	570	55	110		0.1	0	0.1					1	2
NEVO-Online 2023 8.0	Graanproducten en bindmiddelen	Cereals and cereal products	695	Meel cassave-	Flour cassava	Cassavemeel	per 100g				1425	336	14	2	2	0			0	0	0	0	0	0	0	0	81	3	78	0	1.8	0			0	4	20	60	105		5.4	0	5.4					0	0
NEVO-Online 2023 8.0	Graanproducten en bindmiddelen	Cereals and cereal products	696	Meel mais-	Cornmeal	Maismeel	per 100g		SUGAR		1528	361	11.1	6.8	6.8	0			2.8	2.3	0.3	0.7	1.3	0	1.2	0	75.5	0	75.5	0	3.2	0		0.6	0	1	120	6	99	47	0.1	0	0.1	0.15	3	0.3	0.6	0	0
NEVO-Online 2023 8.0	Gebak en koek	Pastry and biscuits	697	Bojo cassavetaart Surinaams	Cassava cake Bojo Surinam		per 100g				897	214	55.2	1.9	1	0.9	0	14	8.6	8	5.7	1.7	0.5	0	0.5	0	31	16.2	14.9	0	2.3	0	0.2	0.1	24	24	246	25	57	17	0.8	0	0.8	0.14	3	0.43	4	37	37
NEVO-Online 2023 8.0	Vlees en gevogelte	Meat and poultry	698	Rundvlees gezouten rauw Surinaams	Beef salted raw Surinam	Surinaams zoutvlees rauw	per 100g				833	201	69.5	14.5	0	14.5			15.8	15	6.3	7	0.7	0.2	0.5	0.6	0	0	0	0	0.2	0			60	4800		50	270		7.9	6.5	1.4				9	17	20
NEVO-Online 2023 8.0	Vlees en gevogelte	Meat and poultry	699	Rundvlees gezouten gedroogd Surinaams	Beef salted dried Surinam	Surinaams zoutvlees gedroogd	per 100g				1290	305	16	65	0	65			5	4.6	1.9	2.1	0.2	0.1	0.2	0.2	0	0	0	0	0	0			60	4800		95	160		9.7	8	1.7					61	69
NEVO-Online 2023 8.0	Vis, schaal- en schelpdieren	Fish, crustacean and shellfish	702	Garnalen gezouten gedroogd	Shrimps salted dried		per 100g				1162	274	34	63	0	63			2	1.6	0.5	0.4	0.7	0.5	0.2	0	1	0	1	0	0	0			505	4330	500	680	780	290	4.9	1.2	3.7	0.96	170	3.7	83	0	0
NEVO-Online 2023 8.0	Vis, schaal- en schelpdieren	Fish, crustacean and shellfish	703	Bakkeljauw (gedroogde gezouten kabeljauw)	Cod dried salted	Kabeljauw/klipvis gedroogd gezouten	per 100g				1505	355	12	82	0	82			3	2.5	0.6	0.3	1.4	1.3	0.1	0	0	0	0	0	0	0			152	7027		685	780		4.9	1.8	3.1				196	2	2
NEVO-Online 2023 8.0	Kruiden en specerijen	Herbs and spices	704	Garnalenpasta trassie	Shrimp paste trassie		per 100g				878	208	55	37	0	37			5	4.1	1.3	1	1.8	1.4	0.4	0	2.5	1	1.5	0	2.7	0			200	14360	800	100	250	4	3.1	0.8	2.3					0	0
NEVO-Online 2023 8.0	Graanproducten en bindmiddelen	Cereals and cereal products	712	Rijst zilvervlies- rauw	Rice brown raw	Zilvervliesrijst onbereid	per 100g				1511	357	11.8	8.3	8.3	0			2.6	2.4	0.6	0.7	1	0	1	0	73.5	1	71	0	3	0			0	1	250	12	300	157	1.3	0	1.3	0.22	10	0.8	4.5	0	0
NEVO-Online 2023 8.0	Gebak en koek	Pastry and biscuits	713	Wafel stroop- gem	Waffle syrup av	Stroopwafel gemiddeld	per 100g				1984	473	4.4	3.8	3.6	0.2		36	19.3	18.1	10.1	6.1	1.5	0.1	1.4	0.2	70.2	36.7	33.6	0	1.6	0	0	0.8	23	256	114	17	71	10	0.5	0	0.5	0.06	2	0.31	1.9	99	108
NEVO-Online 2023 8.0	Kaas	Cheese	714	Kaas blauwschimmel Roquefort	Cheese Roquefort		per 100g		VITC		1478	357	42	19	0	19			31	29.1	20.2	6.8	0.8	0.2	0.5	0.6	0	0	0	0	0	0	0.6		90	1600	120	608	430	27	0.4	0	0.4	0.12	6	3.7	40	300	305
NEVO-Online 2023 8.0	Kaas	Cheese	716	Kaas Saint Paulin/Port Salut	Cheese Saint Paulin/Port Salut		per 100g				1415	341	49.7	21.5	0	21.5			28.2	26.5	18.4	6.1	0.8	0.2	0.5	0.5	0	0	0	0	0	0	0.6		85	667	70	627	380	32	0	0	0	0.12		4	35	253	260
NEVO-Online 2023 8.0	Suiker, snoep, zoet beleg en zoete sauzen	Sugar, sweets and sweet sauces	717	Chocolade melk- m hazelnoten	Chocolate milk w hazelnuts	Melkchocolade m hazelnoten	per 100g				2342	562	0.7	7.7	5.7	2		65	35.9	34.3	16.9	15.5	1.9	0.1	1.8	0.1	50.2	46.9	3.3	0	3.7	0		1.8	15	40	458	161	225	69	3.3	0	3.3	0.45	4	1.3	17.6	50	52
NEVO-Online 2023 8.0	Kaas	Cheese	718	Kaas Parmezaanse	Cheese Parmesan		per 100g				1684	404	26	40	0	40			27	25.4	17.6	5.9	0.7	0.2	0.4	0.5	0	0	0	0	0	0	0.4		79	1000	125	1000	900	44	0.7	0	0.7	0.2		3.6	36	207	212
NEVO-Online 2023 8.0	Kaas	Cheese	719	Kaas room- zachte Mon Chou	Cheese cream soft Mon Chou	Roomkaas verse Mon Chou	per 100g				1303	316	57	6.8	0	6.8			31	29.1	20.2	6.8	0.8	0.2	0.5	0.6	2.4	2.4	0	0	0	0			125	240	100	200	150	10	0.3	0	0.3				6	344	358
NEVO-Online 2023 8.0	Kaas	Cheese	721	Kaas Limburgse	Cheese Limburger		per 100g				1175	283	52	21	0	21			21	19.7	13.7	4.6	0.6	0.1	0.3	0.4	2	2	0	0	0	0	0.5		90	1000	250	700	300	20	0.1	0	0.1	0.07		2	15	212	221
NEVO-Online 2023 8.0	Kaas	Cheese	722	Kaas Gruyere	Cheese Gruyere		per 100g				1799	433	32	29	0	29			34.5	32.4	22.5	7.5	0.9	0.2	0.6	0.6	1.4	1.4	0	0	0	0	0.4		110	500	100	900	600		0.3	0	0.3	0.2	7	5.1	40	271	274
NEVO-Online 2023 8.0	Kaas	Cheese	724	Kaas Emmentaler	Cheese Emmenthaler		per 100g		LUTN		1608	387	36	29	0	29			30	28.2	19.5	6.3	0.9	0.4	0.5	0.8	0	0	0	0	0	0	0.4		70	450	107	1020	636	43	0.3	0	0.3	0.2	7	5.1	40	340	350
NEVO-Online 2023 8.0	Kaas	Cheese	725	Kaas Cheddar	Cheese Cheddar		per 100g				1721	415	36	25.5	0	25.5			34.4	32.3	22.4	7.5	0.9	0.2	0.6	0.6	0.1	0.1	0	0	0	0	1		100	670	77	720	490	25	0.3	0	0.3	0.03	12	2.3	39	344	363
NEVO-Online 2023 8.0	Kaas	Cheese	726	Kaas blauwschimmel Bluefort	Cheese Bluefort	Blauwschimmelkaas Bluefort	per 100g				1673	405	40	17.9	0	17.9			37	34.8	24.1	8.1	1	0.2	0.6	0.7	0	0	0	0	0	0			90	1000	100	600	400	50	0.4	0	0.4			3	12	449	468
NEVO-Online 2023 8.0	Suiker, snoep, zoet beleg en zoete sauzen	Sugar, sweets and sweet sauces	727	Bonbon m likeur	Chocolate w liqueur		per 100g				1602	383	22.7	3.3	3.3	0		34	16.6	15.9	10	5.3	0.5	0	0.5	0	49.2	46.8	2.5	0	3.6	2.3		0.8	2	5	218	27	76	51	1.6	0	1.6	0.55	2	0.11	1.2	5	6
NEVO-Online 2023 8.0	Kaas	Cheese	728	Kaas room- zachte Boursin	Cheese cream soft Boursin	Roomkaas zachte boursin/kaas verse boursin	per 100g				1696	411	43.9	7.5	0	7.5			41	38.5	23.5	11.7	1	0.2	0.8	1.1	3	3	0	0	0	0			100	530	90	60	110	5	0.3	0	0.3	0.07	7	3	5	344	358
NEVO-Online 2023 8.0	Hartige sauzen	Savoury sauces	729	Halvanaise	Mayonnaise low fat 40% oil		per 100g				1652	400	48	1	0	1			40	38.4	6.1	8.6	23.5	2.8	20.6	0.1	9	5	4	0	0.2	0			45	750	67	24	19	9	0.8	0	0.8	0.01	2	0.11		19	39
NEVO-Online 2023 8.0	Melk en melkproducten	Milk and milk products	736	Pudding vanille-	Blancmange vanilla	Vanillepudding	per 100g	Mona.			374	89	79.2	3.9	0	3.9		57	2	1.8	1	0.6	0.1	0	0.1	0	13.8	9.5	4.3	0	0	0	0	0.6	40	49	141	105	108	11	0.3	0	0.3	0.01	2	0.5	15.4	33	34
NEVO-Online 2023 8.0	Aardappelen en knolgewassen	Potatoes and tubers	737	Aardappelpuree instant- gem bereid	Potatoes mashed instant prepared average		per 100g				352	83	79.9	2.9	1.3	1.6		20	1.5	1.4	0.9	0.1	0.2	0.1	0.1	0	14.1	2.3	11.8	0	1.1	0	0	0.3	2	70	317	63	94	17	0.3	0	0.3	0.04	0	0.34	9	6	7
NEVO-Online 2023 8.0	Niet-alcoholische dranken	Non-alcoholic beverages	747	Mineraalwater m en z koolzuur gem	Mineral water sparkling and not sparkling av	Mineraalwater naturel (zonder/met koolzuur)	per 100g	Gemiddelde van Bar le Duc koolzuurhoudend, Bar le Duc koolzuurvrij, Saskia Ophelie, Saskia licht bruisend Loningen, Spa intense en Spa finesse.			0	0	100	0	0	0			0	0	0	0	0	0	0	0	0	0	0	0	0	0			0	1	0	3	0	1	0	0	0		0	0		0	0
NEVO-Online 2023 8.0	Fruit	Fruits	749	Vlaaivulling blik	Flan filling tinned		per 100g				421	99	74.9	0.5	0.5	0		0	0.1	0.1	0	0	0	0	0	0	23	19	4	0	1.3	0	0.6	0	0	10	101	11	14	6	0.3	0	0.3	0.04	0	0.08	0.5	2	3
NEVO-Online 2023 8.0	Suiker, snoep, zoet beleg en zoete sauzen	Sugar, sweets and sweet sauces	750	Marshmallows	Marshmallows		per 100g		ZN		1398	329	17.8	4.6	0	4.6			0.1	0.1	0	0	0	0	0	0	77.3	63.1	14.2	0	0.2	0			0	2	2	18	4	2	1.6	0	1.6	0.1	2	0		0	0
NEVO-Online 2023 8.0	Suiker, snoep, zoet beleg en zoete sauzen	Sugar, sweets and sweet sauces	751	Drop Engelse	Liquorice allsorts		per 100g				1665	394	5.5	3.7	1.9	1.9			5.2	4.9	4	0.7	0.3	0	0.3	0	82	65	17	0	2	0			0	57	600	170	44	76	4.2	0	4.2	0.34	1	0.38		0	0
NEVO-Online 2023 8.0	Suiker, snoep, zoet beleg en zoete sauzen	Sugar, sweets and sweet sauces	752	Winegum/fruitgom	Wine gum/ fruit gum	Fruitgum	per 100g	O.a. colaflesjes, kersen, goudbeertjes.			1356	319	12.6	5	2.5	2.5			0.2	0.2	0.2	0	0	0	0	0	74.2	49.2	25	0	0.2	0		0.1	0	26	2	6	10	1	0.2	0	0.2	0.03		0.07	1	0	0
NEVO-Online 2023 8.0	Soepen	Soups	757	Soep heldere m soepgroente en vermicelli	Soup clear w vegetables and noodles		per 100g				73	17	94.9	0.7	0.7	0		3	0.4	0.3	0.1	0.1	0.1	0	0.1	0	2.5	0.7	1.8	0	0.6	0		0.1	0	295	68	12	13	5	0.2	0	0.2	0.04	0	0.12	0.8	43	86
NEVO-Online 2023 8.0	Soepen	Soups	758	Soep heldere m vlees (rund/kip)	Soup clear w meat (beef/chicken)		per 100g				163	39	91.9	4.9	0.2	4.7	0.5	42	2	1.7	0.6	0.7	0.4	0	0.4	0	0.3	0.1	0.2	0	0	0		0.2	12	315	93	6	53	6	0.4	0.3	0.1	0.05	3	0.77	1.2	4	4
NEVO-Online 2023 8.0	Soepen	Soups	759	Soep heldere m soepgroente	Soup clear w vegetables		per 100g				41	10	96.8	0.4	0.4	0		3	0.3	0.3	0.1	0.1	0.1	0	0.1	0	1	0.6	0.4	0	0.6	0		0.1	0	301	67	12	11	4	0.2	0	0.2	0.03	0	0.08	0.8	44	88
NEVO-Online 2023 8.0	Soepen	Soups	760	Soep heldere m vlees (rund/kip) en vermicelli	Soup clear w meat (beef/chicken) and noodles		per 100g				193	46	90.1	5.1	0.5	4.6	0.5	42	2	1.7	0.6	0.7	0.4	0	0.4	0	1.9	0.2	1.7	0	0.1	0		0.2	12	308	93	6	54	8	0.4	0.3	0.1	0.05	3	0.79	1.2	4	4
NEVO-Online 2023 8.0	Soepen	Soups	761	Soep heldere m vlees (rund/kip) en soepgroente	Soup clear w meat (beef/chicken) and vegetables		per 100g				150	36	92.1	4.1	0.4	3.7	0.4	36	1.7	1.4	0.5	0.5	0.4	0	0.3	0	0.9	0.6	0.3	0	0.5	0		0.2	9	250	127	11	48	7	0.4	0.2	0.2	0.05	2	0.67	1.4	39	75
NEVO-Online 2023 8.0	Soepen	Soups	762	Soep heldere m vlees (rund/kip), soepgroente en vermicelli	Soup clear w meat (beef/chicken) vegetables and noodles		per 100g				176	42	90.5	4.4	0.6	3.8	0.4	36	1.7	1.5	0.5	0.5	0.4	0.1	0.3	0	2.1	0.6	1.5	0	0.5	0		0.2	9	254	124	11	50	8	0.5	0.2	0.2	0.05	2	0.7	1.3	38	74
NEVO-Online 2023 8.0	Soepen	Soups	763	Soep gebonden m soepgroente	Soup thickened w vegetables		per 100g				149	36	92.8	0.7	0.6	0		3	2.4	2.2	0.9	0.9	0.4	0	0.4	0	2.7	0.6	2	0	0.6	0		0.1	0	298	68	12	13	4	0.2	0	0.2	0.04	0	0.1	0.8	61	103
NEVO-Online 2023 8.0	Soepen	Soups	764	Soep gebonden m vlees (rund/kip)	Soup thickened w meat (beef/chicken)		per 100g				265	64	88.2	4.9	0.5	4.4	0.6	40	3.9	3.6	1.4	1.4	0.7	0.1	0.6	0	2.1	0.1	1.9	0	0.1	0		0.2	11	311	92	6	53	7	0.4	0.3	0.1	0.05	3	0.75	1.2	23	24
NEVO-Online 2023 8.0	Soepen	Soups	765	Soep maaltijd- m peulvruchten z vlees	Soup main course w legumes wo meat	Erwtensoep/bonensoep z vlees en m groente	per 100g				244	58	83.8	3.3	3.3	0		19	1	0.9	0.3	0.3	0.3	0.1	0.2	0	7	0.9	6.1	0	3.8	0		0.2	0	273	198	28	65	18	0.9	0	0.9	0.08	1	0.51	0.6	10	15
NEVO-Online 2023 8.0	Soepen	Soups	766	Soep maaltijd- m peulvruchten en vlees	Soup main course w legumes and meat	Erwtensoep/bonensoep m vlees en m groente	per 100g				414	99	81.2	6.3	3.9	2.4		17	3.3	3.1	1.1	1.3	0.5	0.1	0.4	0	9.3	1.9	7.4	0	3.4	0		0.3	10	279	334	28	120	30	0.9	0.1	0.8	0.08	3	0.86	1.3	9	14
NEVO-Online 2023 8.0	Melk en melkproducten	Milk and milk products	767	Mousse chocolade- huishoudelijk bereid	Mousse chocolate home-made	Chocolademousse huishoudelijk bereid	per 100g				1258	301	43.3	8.9	2.3	6.6		132	16.8	15.5	8.8	5.8	0.7	0.1	0.7	0	27.4	25.6	1.8	0	2.6	0		1	200	83	219	52	186	40	2.5	0	2.5	0.43	12	1.34	19.9	119	120
NEVO-Online 2023 8.0	Vleeswaren	Cold meat cuts	782	Worst thee-	Sausage spiced and smoked	Theeworst	per 100g				1360	329	54	12	0	12			31	29.5	11.7	13.1	4.1	0.3	3.7	0.2	0.5	0.5	0	0	0	0			57	1000	258	8	286	2	1.3	0.7	0.6	0.03	3	0.31	1	35	35
NEVO-Online 2023 8.0	Vleeswaren	Cold meat cuts	783	Worst paling-	Sausage w smoked bacon-bits	Palingworst	per 100g				1274	308	53.5	13	0	13			26.6	25.3	9.6	12.1	3.5	0.4	3.1	0	4	1.5	2.5	0	0.1	0		2.8	50	930	258	10	286	11	1.5	0.6	0.9	0.06	8	2.45	2.3	35	35
NEVO-Online 2023 8.0	Vleeswaren	Cold meat cuts	784	Ham achter-	Ham lean boiled	Achterham	per 100g				564	134	69.7	18	0	18		229	5.7	5.3	1.9	2.5	0.8	0.1	0.6	0	2.5	0.4	2.1	0	0.1	0	0.3	3.4	48	859	478	8	298	22	0.7	0.3	0.4	0.04	13	1.7	2.5	1	1
NEVO-Online 2023 8.0	Vleeswaren	Cold meat cuts	785	Ham schouder-	Ham shoulder medium fat boiled	Schouderham	per 100g				556	133	72.6	16.4	0	16.4		198	6.2	5.7	2.1	2.7	0.8	0.1	0.7	0	2.4	0.6	1.9	0	0.4	0	0.2	3.7	44	826	530	9	330	19	0.8	0.3	0.5	0.05	11	2.2	2.5	1	2
NEVO-Online 2023 8.0	Samengestelde gerechten	Mixed dishes	787	Ragout m vlees	Ragout w meat all types		per 100g				420	100	81.1	8.4	0.7	7.7	1.3	46	5.7	5.4	0.8	2	2.5	0.3	2.1	0	3.7	0.3	3.5	0	0.2	0	0	0.8	20	224	147	11	86	11	0.3	0.1	0.2	0.05	4	0.78	1.8	47	48
NEVO-Online 2023 8.0	Samengestelde gerechten	Mixed dishes	788	Goulash	Goulash		per 100g				469	112	78.7	10.5	3.5	7	1.6	122	6.6	6.2	1.6	2.5	2	0.2	1.8	0	2.5	1.6	0.9	0	0.7	0	0	0.9	19	286	305	18	118	17	1	0.5	0.6	0.06	5	1.79	2.6	50	64
NEVO-Online 2023 8.0	Gebak en koek	Pastry and biscuits	789	Koek boter-	Cake butter Dutch Boterkoek	Boterkoek	per 100g				1889	452	17.6	4.7	3.8	0.9		14	26.2	24.4	16.9	5.9	1	0.2	0.6	0.6	49	25.4	23.6	0	1.1	0	0	0.6	92	157	76	21	61	9	0.5	0	0.5	0.09	3	0.36	11.6	285	296
NEVO-Online 2023 8.0	Diversen	Miscellaneous foods	790	Amandelspijs m ei	Almond paste w egg		per 100g				1865	446	16	10.3	9.1	1.3		108	24.2	22.9	1.9	14.9	6.1	0	6.1	0	45.1	43.4	1.7	0	2.9	0	0.3	1.3	37	18	368	125	285	130	1.6	0	1.6	0.29	3	1.47	4.3	20	21
NEVO-Online 2023 8.0	Soepen	Soups	791	Soep heldere m vermicelli	Soup clear w noodles		per 100g				65	15	95.6	0.5	0.5	0			0.4	0.3	0.1	0.2	0.1	0	0.1	0	2.4	0.3	2.2	0	0.1	0			0	377	12	6	8	3	0.1	0	0.1	0.04	0	0.06	0.4	0	0
NEVO-Online 2023 8.0	Soepen	Soups	792	Soep gebonden m vlees (rund/kip) en soepgroente	Soup thickened w meat (beef/chicken) and vegetables		per 100g				229	55	88.7	2.9	0.4	2.5	0.4	34	3.3	3	1.1	1.2	0.6	0.1	0.5	0	3.2	0.5	2.7	0	0.5	0		0.2	8	250	191	5	60	8	0.4	0.2	0.2	0.06	3	0.56	1.4	21	33
NEVO-Online 2023 8.0	Vleeswaren	Cold meat cuts	796	Worst incl leverproducten gem	Sausage incl liver products av		per 100g				1419	343	48.4	15.7	0	15.7	0	59	29.9	28.1	10.5	12.5	3.9	0.4	3.4	0	2.5	0.8	1.8	0	0.3	0	0.1	2.5	68	1079	250	26	197	14	2.3	1	1.3	0.16	10	2.25	2.9	1183	1184
NEVO-Online 2023 8.0	Soepen	Soups	797	Soep op groentebasis bereid pakje	Soup vegetable based dried packet prep	Groentesoep pakje bereid	per 100g				95	23	95.8	0.5	0.5	0			0.8	0.8	0.5	0.2	0.1	0	0.1	0	3.3	1.3	2	0	0.1	0			0	289	65	5	6	4	0.1	0	0.1	0.02	0	0.08		3	6
NEVO-Online 2023 8.0	Soepen	Soups	798	Soep op vleesbasis bereid pakje	Soup meat based dried packet prepared	Kippensoep/rundvleessoep pakje bereid	per 100g		VITD		56	13	93.6	0.7	0	0.7			0.2	0.2	0.1	0	0	0	0	0	2	0.1	2	0	0.4	0			13	304	21	5	93	5	0.5	0	0.5	0.04	1	0.12		2	3
NEVO-Online 2023 8.0	Soepen	Soups	799	Soep op peulvruchtenbasis bereid pakje	Soup legume based dried packet prepared	Erwtensoep/bonensoep pakje bereid	per 100g				190	45	86	2.7	2.7	0			0.5	0.5	0.3	0.1	0	0	0	0	6.2	0.9	5.3	0	2.5	0			0	264	122	13	50	12	0.8	0	0.8	0.09	1	0.32		12	18
NEVO-Online 2023 8.0	Soepen	Soups	800	Soep op groentebasis kant-en-klaar blik/zak/pak	Soup vegetable based ready made	Groentesoep blik/zak/pak kant-en-klaar	per 100g				196	47	91.2	1.3	1.3	0			1.9	1.8	1.2	0.4	0.1	0	0.1	0	5.7	3.1	2.6	0	0.8	0			0	281	146	18	30	6	0.3	0	0.3	0.04	1	0.18		5	10
NEVO-Online 2023 8.0	Soepen	Soups	801	Soep op vleesbasis kant-en-klaar blik/zak/pak	Soup meat based ready made	Kippensoep blik/zak/pak kant-en-klaar	per 100g		VITD		104	25	94.4	2	0	2			0.7	0.7	0.5	0.2	0.1	0	0.1	0	2.5	0.4	2.1	0	0.2	0			2	292	124	9	12	4	0.4	0.1	0.4	0.03	1	0.12		5	6
NEVO-Online 2023 8.0	Soepen	Soups	802	Soep op peulvruchtenbasis kant-en-klaar blik/zak/pak	Soup legume based ready made	Erwtensoep/bonensoep blik/zak/pak kant-en-klaar	per 100g				337	80	84.7	4	2.5	1.5			2.3	2.2	1.5	0.5	0.2	0	0.2	0	9.5	2.8	6.8	0	3	0			17	293	153	21	53	15	0.8	0	0.7	0.09	1	0.28		3	6
NEVO-Online 2023 8.0	Kaas	Cheese	804	Kaas schapen- vers	Cheese sheep fresh	Schapenkaas vers	per 100g				990	238	58.6	17	0	17			18.8	17.9	12.2	3.9	0.5	0.1	0.4	0.5	0	0	0	0	0	0	0.4		89	1300	150	450	360	25	0.7	0	0.7			2	25	219	228
NEVO-Online 2023 8.0	Alcoholische dranken	Alcoholic beverages	805	Kruidenbitter Jagermeister	Jagermeister herb liquor		per 100g		FE		1224	294	50	0	0	0			0	0	0	0	0	0	0	0	14	14	0	0	0	34			0	0	0	0	0		0	0	0					0	0
NEVO-Online 2023 8.0	Suiker, snoep, zoet beleg en zoete sauzen	Sugar, sweets and sweet sauces	807	Spread fruit- m zoetstof	Fruit spread w sweetener	Jam m zoetstof/Suikervrije jam/Fruitspread z suiker	per 100g		FOL, FOLFD		651	156	37.2	0.4	0.4	0			0.2	0.1	0	0	0.1	0	0.1	0	59.2	5.4	0	53.8	1.2	0			0	5	120	8	9	8	0.4	0	0.4			0.05	0.3	7	13
NEVO-Online 2023 8.0	Vleesvervangers en zuivelvervangers	Meat substitutes and dairy substitutes	809	Santen kokoscreme vast	Santen creamed coconut block	Santen klappercreme vast	per 100g	Gebaseerd op Bon Coco, Dhillon en Go-Tan			2832	686	12.4	6.8	6.8	0		13	67.3	63.3	51.3	8.5	3.3	0	3.3	0	12.9	5.1	7.8	0	0.5	0			0	16	163	3	41	26	0.7	0	0.7	0.18	0	0.32		1	1
NEVO-Online 2023 8.0	Vleeswaren	Cold meat cuts	810	Filet americain	Beef steak tartare spiced filet americain		per 100g				997	240	59.4	14.2	0	14.2	2.7	160	18.8	17.7	4	11.1	2.5	0.3	2.1	0	3	1.3	1.7	0	0.9	0	0.2	2.9	50	713	359	14	158	15	2	1.6	0.4	0.05	9	4.8	2.5	59	111
NEVO-Online 2023 8.0	Graanproducten en bindmiddelen	Cereals and cereal products	811	Pasta volkoren rauw	Pasta wholemeal raw	Macaroni/spaghetti volkoren rauw	per 100g	Honig.			1472	348	12.1	13	13	0			2	1.4	0.3	0.2	0.9	0.1	0.8	0	66	3.5	62.5	0	6.9	0			0	10	500	40	405	120	3.3	0	3.3	0.51	4	3	1.9	0	0
NEVO-Online 2023 8.0	Melk en melkproducten	Milk and milk products	812	Room zure	Cream sour		per 100g				553	134	81.6	3	0	3			12	11.3	7.8	2.6	0.3	0.1	0.2	0.2	3.4	3.4	0	0	0	0			61	40	130	104	79	11	0	0	0	0.01	0	0.31	12.3	202	210
NEVO-Online 2023 8.0	Vis, schaal- en schelpdieren	Fish, crustacean and shellfish	813	Schol rauw	Plaice raw		per 100g		RETOL, VITC		323	76	80.4	16.4	0	16.4	2.6		1.2	1.1	0.3	0.3	0.3	0.3	0	0	0	0	0	0	0	0			66	147	226	17	157	21	0.1	0	0.1	0.01	37	0.5	31	0	0
NEVO-Online 2023 8.0	Vis, schaal- en schelpdieren	Fish, crustacean and shellfish	814	Vissticks gebakken in zonnebloemolie	Fish fingers fried in sunflower oil		per 100g		VITC		999	239	53.8	16.4	2.5	13.9			13	12.5	2	4.1	5.7	0.5	5.1	0	13.9	1	13	0	0.4	0			38	380	248	16	120	32	0.9	0.1	0.8	0.06	13	0.58	120	69	69
NEVO-Online 2023 8.0	Vis, schaal- en schelpdieren	Fish, crustacean and shellfish	815	Vissticks onbereid	Fish fingers unprepared		per 100g				812	194	61.1	13	1.6	11.4	1.7		8	6.9	1.5	2.7	2.6	0.5	2.1	0	17	0.5	16.5	0	0.8	0		0.1	28	308	179	24	138	22	0.8	0.2	0.6	0.09	27	0.56	110	6	8
NEVO-Online 2023 8.0	Vis, schaal- en schelpdieren	Fish, crustacean and shellfish	817	Schol gebakken	Plaice fried		per 100g	Met paneermeel in sojaolie.			810	194	62.7	22	0	22			10.9	10.4	3.3	1.6	2.3	0.6	1.6	0.1	2	0	2	0	0	0			85	110	372	101	125	30	0.9	0.2	0.7	0.03	48	1	31	8	8
NEVO-Online 2023 8.0	Vis, schaal- en schelpdieren	Fish, crustacean and shellfish	818	Lekkerbekje gefrituurd in plantaardige olie	White fish fillet in batter deep-fried in vegetable oil		per 100g	Gebaseerd op koelvers (Albert Heijn, Deen, Jumbo) en kant-en-klaar gekocht.	VITC		879	210	61.4	19	1.9	17.1			11.2	10.8	2.2	4.9	3.6	0.4	3.3	0	8.2	0.3	7.9	0	0.2	0			75	400	348	101	125	30	0.7	0.1	0.5	0.03	48	0.6	99	10	10
NEVO-Online 2023 8.0	Vis, schaal- en schelpdieren	Fish, crustacean and shellfish	819	Kabeljauw gekookt	Cod boiled		per 100g		CHOCALOH, VITC		445	105	76	23	0	23			1	0.8	0.2	0.1	0.5	0.4	0	0	1	0	1	0	0	0			35	108	330	29	330	26	0.5	0.1	0.4	0.02	23	0.3	243	2	2
NEVO-Online 2023 8.0	Vis, schaal- en schelpdieren	Fish, crustacean and shellfish	820	Kabeljauw rauw	Cod raw		per 100g		CHOCAL, CHOCALOH, VITC		320	75	81.6	17.5	0	17.5	2.8		0.6	0.5	0.1	0.1	0.3	0.3	0	0	0	0	0	0	0	0			52	91	322	12	169	25	0.1	0	0.1	0.02	23	0.3	196	2	2
NEVO-Online 2023 8.0	Vis, schaal- en schelpdieren	Fish, crustacean and shellfish	822	Bokking bak- gebakken	Bloater fried	Panharing gebakken	per 100g	Kant en klaar gekocht.			1241	299	53.1	21.6	0.5	21.1	0.1	0	22.2	20.6	5	10.2	5.5	2.7	2.8	0	3	0.2	2.8	0	0.1	0		0	82	483	367	18	191	24	1.1	0.4	0.7	0.19	45	0.45	22	48	48
NEVO-Online 2023 8.0	Kruiden en specerijen	Herbs and spices	823	Peper zwarte/witte	Pepper black/white		per 100g				1393	332	11	11	11	0			3	2.9	0.7	0.7	1.4			0	52	0	52	0	26.4	0			0	44	1259	437	173		21.6	0	21.6					51	101
NEVO-Online 2023 8.0	Kruiden en specerijen	Herbs and spices	824	Mosterd	Mustard		per 100g				538	129	75.9	6.7	6.7	0			7.8	7.5	0.4	4.9	2.2	0.8	1.3	0	6.6	2.7	3.9	0	3	0			0	1424	188	84	73	88	2	0	2	0.2	6	1.1		4	7
NEVO-Online 2023 8.0	Kruiden en specerijen	Herbs and spices	825	Nootmuskaat	Nutmeg powder		per 100g				2231	536	6	6	6	0			36	34.6	30	3.5	1.2			0	45	0	45	0	4	0			0	16	350	184	213		3	0	3					2	5
NEVO-Online 2023 8.0	Kruiden en specerijen	Herbs and spices	826	Kaneel	Cinnamon powder		per 100g				1326	316	10	4	4	0			3	2.9	1.4	0	1.4			0	56	0	56	0	24.4	0			0	26	500	1228	60	61	38.1	0	38.1	0.46	15	1.97		9	19
NEVO-Online 2023 8.0	Kruiden en specerijen	Herbs and spices	827	Komijnzaad gedroogd	Cumin seed dried		per 100g				1782	427	8	18	18	0			22	21.1	1.9	8.6	10.6			0	34	0	34	0	10.5	0			0	168	1788	931	499	370	66.4	0	66.4	1.29		4.2		64	127
NEVO-Online 2023 8.0	Kruiden en specerijen	Herbs and spices	828	Kruidnagel	Cloves		per 100g				1803	431	7	6	6	0			20	19.2	1.9	7.7	9.6			0	52	0	52	0	9.6	0			0	243	1102	646	105		8.7	0	8.7					4	8
NEVO-Online 2023 8.0	Kruiden en specerijen	Herbs and spices	829	Bieslook vers	Chives fresh		per 100g				259	62	83	4	4	0			1	0.7	0.3	0.2	0.2	0	0.2	0	8	0	8	0	2.3	0			0	3	434	167	75	32	1.3	0	1.3					9	18
NEVO-Online 2023 8.0	Groente	Vegetables	830	Knoflook rauw	Garlic raw		per 100g				670	158	58.6	6.4	6.4	0			0.5	0.3	0.1	0	0.2	0	0.2	0	31	1	30	0	2.1	0		1.5	0	17	401	11	153	25	1.7	0	1.7	0.3	14	1.16	3	0	1
NEVO-Online 2023 8.0	Kruiden en specerijen	Herbs and spices	831	Kervel vers	Chervil fresh		per 100g				186	44	80	4	4	0			1	0.7	0.2	0.4	0.2	0	0.1	0	3.6	0.6	3	0	2.4	0			0	10	597				1.6	0	1.6				2.8	123	245
NEVO-Online 2023 8.0	Kruiden en specerijen	Herbs and spices	832	Gemberwortel	Ginger root		per 100g				342	81	78.9	1.8	1.8	0			0.8	0.5	0.2	0.2	0.2			0	15.7	1.7	14	0	2	0		0.8	0	13	415	16	34	43	0.6	0	0.6	0.23	1	0.34		0	0
NEVO-Online 2023 8.0	Gebak en koek	Pastry and biscuits	833	Appelcarre	Apple strudel		per 100g				1167	278	43.9	3.7	3.7	0		1	11.7	11.2	4.7	4.6	1.7	0.1	1.6	0	38.6	21.6	17	0	1.5	0	0.2	0.4	0	165	107	13	28	8	0.5	0	0.5	0.06	1	0.17	6.3	113	115
NEVO-Online 2023 8.0	Gebak en koek	Pastry and biscuits	835	Taart kwark-	Cheesecake made w quark	Kwarktaart/kwarkgebak	per 100g				913	218	60.4	5.5	2.8	2.8			12.2	11.2	7.3	2.6	0.5	0.1	0.4	0.4	21.4	14	7.4	0	0.5	0			43	93	119	81	100	10	0.4	0	0.4	0.04	3	0.39		86	91
NEVO-Online 2023 8.0	Gebak en koek	Pastry and biscuits	836	Koekje zand-	Shortbread	Zandkoekje	per 100g				1983	475	13.7	4.7	4.6	0			27	25.8	10.9	10.6	3.9	0.3	3.6	0.1	52.5	22.5	30.1	0	1.4	0			0	334	69	11	46	9	0.4	0	0.4	0.09	2	0.28	10.2	260	260
NEVO-Online 2023 8.0	Noten en zaden	Nuts and seeds	838	Sesamzaad	Sesame seeds		per 100g				2610	632	3.8	22.7	22.7	0	4.3	421	57.4	55.1	8.4	21.6	25	0.1	24.9	0	1.8	1.6	0.2	0	8.9	0		2.7	0	26	475	37	640	335	5.8	0	5.8	1.6	56	5.75	5	0	1
NEVO-Online 2023 8.0	Peulvruchten	Legumes	839	Bonen soja- gedroogd	Beans soya dried	Sojabonen gedroogd	per 100g		VITC		1743	418	8.5	35.9	35.9	0			18.6	17.3	2.8	3.9	10.6	1.2	9.3	0.1	15.8	0	15.8	0	22	0			0	5	1680	225	555	250	8.4	0	8.4	1.55	14	4.3	6	1	2
NEVO-Online 2023 8.0	Diversen	Miscellaneous foods	841	Zout m toegevoegd jodium	Salt fortified w iodine	Jozo zout	per 100g			ID	0	0	0.1	0	0	0			0	0	0	0	0	0	0	0	0	0	0	0	0	0		99.4	0	39000	7	2	1	0	0.1	0	0.1	0.01	1	0.1	2100	0	0
NEVO-Online 2023 8.0	Kruiden en specerijen	Herbs and spices	842	Bouillonpoeder	Stock powder		per 100g	Gem v Knorr en Maggi: tuinkruiden.			832	197	3	20.2	20.2	0			5.1	4.8	1	2.2	1.6	0.2	1.5	0	17.8	10.2	7.6	0	0	0			0	22283	390	47	120	44	2.8	0	2.8	0.05		0.4		0	0
NEVO-Online 2023 8.0	Hartige snacks en zoutjes	Savoury snacks	843	Broodje worsten- diepvries bereid in oven	Snack sausage roll w bread dough frozen prepared in oven	Worstenbroodje diepvries bereid in oven	per 100g	Gem van Albert Heijn, Beckers, Deurne, IJsland, Hebro.			1543	369	31	11	5.5	5.5			19	17.9	7.6	8.2	1.4	0.1	1.3	0.2	38	3	35	0	0.9	0			40	402	185	20	125	20	1.3	0.4	0.8	0.07	9	2.17		12	12
NEVO-Online 2023 8.0	Hartige sauzen	Savoury sauces	844	Dressing naturel z olie	Salad dressing natural wo oil		per 100g	Remia.	RIBF, VITC		134	32	92.1	0	0	0			0	0	0	0	0	0	0	0	7.9	7.4	0.5	0	0	0			0	760		7		1	0	0	0					0	0
NEVO-Online 2023 8.0	Suiker, snoep, zoet beleg en zoete sauzen	Sugar, sweets and sweet sauces	845	Candybar Twix	Candybar Twix		per 100g		F12:1CIS, F13:0, F18:3CN6, F18:4CN3, F20:2CN6, F20:3CN3, F20:4CN6, F20:5CN3, F22:1CIS, F22:2CN6, F22:4CN6, F22:5CN3, F22:6CN3, F24:1CIS		2071	495	5.5	4.5	3.4	1.1			23.9	22.5	13.8	7.5	1.3	0.1	1.3	0	64.6	48.6	16	0	1.5	0			5	163	159	109	96	24	1.3	0	1.3	0.15	1	0.53	5.8	16	16
NEVO-Online 2023 8.0	Graanproducten en bindmiddelen	Cereals and cereal products	847	Gierst rauw	Millet raw		per 100g				1566	370	12	11	11	0			4	3.4	0.8	0.8	1.9	0.1	1.6	0	71	0	71	0	3	0			0	3	280	25	300	100	4.8	0	4.8	0.49	2	1.7	5	0	0
NEVO-Online 2023 8.0	Fruit	Fruits	848	Grapefruit op siroop blik/glas	Grapefruit in syrup canned		per 100g	Inclusief vocht.	CARTA, CARTBTOT, CRYPXB, LUTN, LYCPN, SE, VITA_RAE, VITA_RE, ZEA		279	66	84	0.5	0.5	0			0	0	0	0	0	0	0	0	15.5	15.5	0	0	0.9	0			0	10	79	17	13	7	0.7	0	0.7	0.01	0	0.4		0	0
NEVO-Online 2023 8.0	Groente	Vegetables	849	Venkel rauw	Fennel raw		per 100g				70	17	94	1	1	0			0	0	0	0	0	0	0	0	2	2	0	0	2.4	0			0	11	400	70	45	8	1.4	0	1.4	0.02	0	0.25	5	12	23
NEVO-Online 2023 8.0	Groente	Vegetables	850	Groente zoetzuur atjar tjampoer glas	Vegetables mixed pickled Atjar tjampoer glass		per 100g	Gemiddelde van Conimex, Go-Tan, Inproba en Kesbeke.			177	42	87.6	1	1	0		1	0.2	0.2	0	0	0	0	0	0	7.6	7	0.6	0	2.4	0	0.2	1	0	406	78	26	13	4	0.1	0	0.1	0.02	1	0.05	1.6	28	55
NEVO-Online 2023 8.0	Groente	Vegetables	851	Paprika zoetzuur glas	Sweet pepper pickled glass		per 100g				66	16	95.3	0.9	0.9	0			0.1	0.1	0	0	0.1	0	0	0	2	2	0	0	1.7	0			0	600	90	17	20	11	0.4	0	0.4	0.13	1	0.18	2	81	163
NEVO-Online 2023 8.0	Hartig broodbeleg	Savoury bread spreads	852	Salade selderij- lunch/borrel	Salad celeriac	Selderij-/selleriesalade lunch/borrel	per 100g				850	206	67.9	1	0.8	0.2		2	17.6	16.8	2.8	8.8	4.5	0	4.5	0	9.1	6.5	2.6	0	3.2	0	0.2	1	60	353	132	30	36	8	0.7	0	0.7	0.02	2	0.13	2.9	12	14
NEVO-Online 2023 8.0	Samengestelde gerechten	Mixed dishes	853	Gado gado z rijst en z ei	Gado gado wo rice and wo egg		per 100g				428	103	81.4	3.7	3.7	0	0.5	23	7	6.7	1.1	3.5	2	0.1	1.8	0	5.1	3.4	1.7	0	2.3	0		0.3	0	149	183	36	60	28	0.7	0	0.7	0.12	2	0.55	0.8	7	15
NEVO-Online 2023 8.0	Gebak en koek	Pastry and biscuits	854	Taart vruchten- v biscuitdeeg m slagroom	Gateau fatless sponge w fruit & cream	Vruchtentaart/gebak v biscuitdeeg m slagroom	per 100g				951	228	59.2	3.1	1.2	1.9		30	14.1	13.2	8	3.8	0.8	0.1	0.7	0.2	21.7	17.7	4	0	0.7	0	0.1	0.4	67	53	128	47	69	16	0.5	0	0.5	0.06	3	0.36	8.2	151	162
NEVO-Online 2023 8.0	Gebak en koek	Pastry and biscuits	855	Speculaas gevulde	Biscuit spiced Speculaas w almond paste		per 100g				1824	436	19	7.3	6.3	1		51	23.9	22.7	6.6	11.5	4.4	0.2	4.2	0	47	28.4	18.6	0	1.8	0	0.1	0.9	29	277	198	59	147	57	1.2	0	1.2	0.16	3	0.82	9.4	153	153
NEVO-Online 2023 8.0	Aardappelen en knolgewassen	Potatoes and tubers	856	Rosti onbereid	Rosti unprepared		per 100g				518	123	71	2.5	2.5	0			2.5	2.4	0.3	0.7	1.4	0	1.4	0	21.5	2.2	19.3	0	2.2	0			0	40	426	8	30	10	0.4	0	0.4	0.11	1	0.37		0	0
NEVO-Online 2023 8.0	Alcoholische dranken	Alcoholic beverages	857	Madeira	Madeira		per 100g		FOL, FOLFD		692	166	70	0	0	0			0	0	0	0	0	0	0	0	10	10	0	0	0	18			0	4	100	0	0	10	0.4	0	0.4	0.13	0	0.14		0	0
NEVO-Online 2023 8.0	Kruiden en specerijen	Herbs and spices	858	Juspoeder	Gravy instant powder		per 100g				1443	342	23.5	10.8	9.4	1.4			8.2	7.9	1.6	3.6	2.6	0.3	2.4	0	55.2	5.1	50.1	0	2.4	0			0	7356		0	0		0	0	0					0	0
NEVO-Online 2023 8.0	Kruiden en specerijen	Herbs and spices	859	Aroma vloeibaar	Seasoning flavoured liquid	Maggi e.d. vloeibaar aroma	per 100g				297	70	74.5	10.6	10.6	0			0.1	0.1	0.1	0	0	0	0	0	6.4	4.8	1.6	0	0.5	0			0	7800		100	0		0	0	0					0	0
NEVO-Online 2023 8.0	Kruiden en specerijen	Herbs and spices	860	Aroma strooi-	Seasoning flavoured powder	Aromat e.d. strooiaroma	per 100g				742	176	2.5	9.9	9.9	0			3.9	3.7	0.7	1.7	1.2	0.1	1.1	0	25	15	10	0	0.6	0			0	23600	26	60	31	10	3.7	0	3.7			0.2		0	0
NEVO-Online 2023 8.0	Niet-alcoholische dranken	Non-alcoholic beverages	861	Sap bieten-	Juice beetroot	Bietensap	per 100g				146	34	90.2	0.9	0.9	0			0	0	0	0	0	0	0	0	7.7	7.4	0.3	0	0	0		0.6	0	18	290	3	29	22	0.6	0	0.6			0.3		1	2
NEVO-Online 2023 8.0	Melk en melkproducten	Milk and milk products	862	Milkshake m vers fruit	Milkshake w fresh fruit		per 100g				411	97	77.1	2.4	0.4	2	0	32	1.9	1.8	1.3	0.4	0.1	0	0	0	17.2	16.1	1.1	0	0.4	0	0.3	0.5	6	29	170	82	74	13	0.1	0	0.1	0.03	1	0.3	10.8	21	26
NEVO-Online 2023 8.0	Melk en melkproducten	Milk and milk products	863	Yoghurt vruchten- volle	Yoghurt full fat w fruit	Vruchtenyoghurt vol	per 100g				408	97	79.6	3.7	0.1	3.7	0.6	48	3.1	3	2.1	0.7	0.1	0	0.1	0.1	12.7	10.8	1.9	0	0.6	0	0.6	0.8	6	46	173	125	96	12	0.1	0	0.1	0.01	2	0.43	12.1	31	33
NEVO-Online 2023 8.0	Samengestelde gerechten	Mixed dishes	865	Sate kip- m saus bereid	Satay chicken w peanut sauce prepared	Kipsate m saus bereid	per 100g	Gem van Hebro, Iglo, Van Geloven.			732	175	63.2	13.1	7.2	5.9			9.3	8.4	2.5	3.4	2.4	0	2.3	0.1	9.1	6.2	2.9	0	1.2	0			51	564	352	20	200		1.6	0.3	1.3					0	0
NEVO-Online 2023 8.0	Suiker, snoep, zoet beleg en zoete sauzen	Sugar, sweets and sweet sauces	866	Fruitgom pectine gesuikerd	Sweets fruit pectinbased	Vruchtenkoekje/snoep op pectinebasis vruchtensmaak	per 100g	Bevat 16 g pectinegom.			1451	341	14.6	0.3	0.3	0			0.3	0.2	0	0	0.2	0	0	0	84.2	62.8	21.4	0	0.7	0			0	62					0	0	0
NEVO-Online 2023 8.0	Noten en zaden	Nuts and seeds	867	Lijnzaad	Linseeds		per 100g				1969	477	2.2	19	19	0			31	29.8	2.9	6.3	20.6	16.6	4	0	13	0	13	0	34.8	0			0	28	725	255	660	181	5.7	0	5.7		13	7.8	0.5	0	0
NEVO-Online 2023 8.0	Graanproducten en bindmiddelen	Cereals and cereal products	868	Meel soja- ontvet	Flour soya defatted	Sojameel ontvet	per 100g				1569	372	8	50	50	0			2.5	2.3	0.4	0.5	1.4	0.2	1.2	0	30	12	18	0	14.5	0			0	14	2060	260	620	300	9.1	0	9.1	1.6	2	0		0	0
NEVO-Online 2023 8.0	Graanproducten en bindmiddelen	Cereals and cereal products	869	Meel soja- volvet	Flour soya full fat	Sojameel volvet	per 100g				1997	478	7	38	38	0			23	21.4	3.4	4.8	13.1	1.5	11.5	0.1	24	11	13	0	11.5	0			0	9	2090	220	590	240	6.9	0	6.9	1.6	11	5		0	0
NEVO-Online 2023 8.0	Vleesvervangers en zuivelvervangers	Meat substitutes and dairy substitutes	870	Drink soja- z suiker	Drink soya wo sugar	Sojadrink naturel	per 100g	Gebaseerd op Ekoplaza Sojadrink naturel, Lima Soyadrink naturel, Natumi Soya natural en Provamel organic-bio Soya.No sugars			147	35	92.7	3.4	3.4	0	0.6	46	1.8	1.7	0.3	0.4	1	0.1	0.9	0	1	0.9	0.2	0	0.6	0		0.4	0	11	150	17	44	18	0.5	0	0.5	0.13	1	0.35	1	0	0
NEVO-Online 2023 8.0	Kruiden en specerijen	Herbs and spices	871	Sojapasta miso	Miso soya paste		per 100g				542	130	46.8	11.7	11.7	0			5	4.7	0.7	1	2.8	0.3	2.5	0	6.2	6	0.3	0	6.6	0		19.5	0	5138	431	69	160	82	5.1	0	5.1	0.44		1.4		1	2
NEVO-Online 2023 8.0	Noten en zaden	Nuts and seeds	872	Zonnebloempitten	Sunflower seeds		per 100g				2677	647	5	18	18	0			56.5	54.2	6	15.9	32.2	0.1	32.1	0	13	0	13	0	7.4	0		3.1	0	62	660	79	640	363	4.9	0	4.9	2.27	49	5.4	5	1	3
NEVO-Online 2023 8.0	Gebak en koek	Pastry and biscuits	873	Biscuit meergranen- Liga Evergreen krenten	Biscuit w currants Liga Evergreen		per 100g			CA, FE, NHAEM, VITB6	1643	390	10.7	6.9	6.9	0			9.1	8.7	0.6	5.5	2.6	0.8	1.8	0	67	28	39	0	6.3	0			0	140	500	270	167	45	8.4	0	8.4			1.8		0	0
NEVO-Online 2023 8.0	Fruit	Fruits	875	Appel m schil gem	Apple w skin av		per 100g				238	56	85.2	0.3	0.3	0		3	0.2	0.1	0	0	0.1	0	0.1	0	12	10.4	1.7	0	2	0	0.5	0.4	0	1	123	4	11	5	0.1	0	0.1	0.03	0	0.08	2.5	2	4
NEVO-Online 2023 8.0	Noten en zaden	Nuts and seeds	876	Pinda's gezouten	Peanuts salted	Aardnoten gezouten/zoute pinda's	per 100g				2569	620	1.8	24.8	24.8	0		247	50.5	48	7.4	29.2	11.3	0	11.3	0	13.2	5.2	8.1	0	6.8	0		2.8	0	350	627	48	462	188	1.7	0	1.7	0.65	13	2.8	2.5	0	1
NEVO-Online 2023 8.0	Brood	Bread	878	Croissants uit blik afgebakken	Croissants canned baked		per 100g				1757	420	21.9	7	7	0			22.6	21.5	13.2	4.8	1.7	0.2	1.3	0.8	46	5.1	40.9	0	2.5	0			52	490	177	37	103	34	0.9	0	0.9	0.12	5	0.72	0.5	2	4
NEVO-Online 2023 8.0	Vetten en oliën	Fats and oils	879	Boter gezouten	Butter salted	Roomboter gezouten	per 100g		FOL, FOLFD		3033	737	15.4	0.7	0	0.7			81.2	76.3	53.6	18.2	2.4	0.6	1.4	2	1.1	1.1	0	0	0	0			221	400	27	17	23	2	0.1	0	0.1	0.01	1	0.09	1.5	874	911
NEVO-Online 2023 8.0	Vetten en oliën	Fats and oils	880	Smeltjus onbereid pakje	Fat for gravy unprepared Smeltjus		per 100g		FOL, FOLFD, VITB12		2675	650	20.3	1	1	0			70	67.2	38.4	15.4	12.5			1	4	0.5	3.5	0	0	0			1	1366					0.2	0	0.2			0.26		0	0
NEVO-Online 2023 8.0	Kaas	Cheese	882	Kaas Kernhemmer 60+	Cheese Kernhem 60+		per 100g		CARTA		1831	443	37.6	18.6	0	18.6			40.6	38.2	26.6	9.2	0.8	0.2	0.6	0.8	0	0	0	0	0	0	1		81	600	100	600	300	27	0.4	0	0.4	0.1		4	13	338	352
NEVO-Online 2023 8.0	Kaas	Cheese	883	Kaas Old Amsterdam 48+	Cheese Old Amsterdam 48+		per 100g	Old amsterdam kaas.			1676	404	35.2	26	0	26		328	33	31	21.5	7	1	0.4	0.5	0.9	0	0	0	0	0	0	1	4.8	90	880	91	871	621	38	0.2	0	0.2	0.03	14	3.7	21	349	363
NEVO-Online 2023 8.0	Groente	Vegetables	884	Paprika rode rauw	Sweet pepper red raw	Paprika rood rauw	per 100g				106	25	91.6	0.8	0.8	0		7	0.1	0.1	0	0	0.1	0	0	0	4.3	4.3	0	0	1.8	0		0.5	0	1	299	7	32	12	0.4	0	0.4	0.05	0	0.32	1	70	141
NEVO-Online 2023 8.0	Groente	Vegetables	885	Paprika rode gekookt	Sweet pepper red boiled	Paprika rood gekookt	per 100g				119	28	91.9	0.9	0.9	0		8	0.1	0.1	0	0	0.1	0	0	0	5.1	4.2	0.9	0	1.7	0		0.4	0	2	195	9	25	10	0.4	0	0.4	0.05	1	0.27	1	81	163
NEVO-Online 2023 8.0	Samengestelde gerechten	Mixed dishes	893	Sate varkens- m saus bereid	Satay pork w peanut sauce prepared	Varkenssate m saus bereid	per 100g	Gemiddelde van G'woon, Jumbo en PLUS.			662	158	69.7	11.9	2.6	9.3		190	7.9	7.4	1.4	4.6	1.4	0.1	1.3	0	9.3	5.8	3.4	0	1.2	0	0		24	571	289	20	167	39	0.7	0.2	0.5	0.11	11	1.64	0.5	4	4
NEVO-Online 2023 8.0	Graanproducten en bindmiddelen	Cereals and cereal products	898	Pasteibakje roomboter-	Vol -au-vent shell made w butter	Pasteitje roomboter- bakje ongevuld	per 100g	Gemiddelde van Jos Poell en Jumbo.			2372	570	5.8	8.9	8.9	0			39.6	37.2	26.1	8.9	1.2	0.3	0.7	1	43.4	1	42.4	0	2.4	0	0		99	400	94	15	50	10	0.6	0	0.6	0.06	5	0.32	1	156	162
NEVO-Online 2023 8.0	Graanproducten en bindmiddelen	Cereals and cereal products	899	Pasteibakje z roomboter	Vol -au-vent shell wo butter	Pasteitje z roomboter bakje ongevuld	per 100g	Gemiddelde van Jan Linders, Jos Poell, Gulden Krakeling en Plus.			2355	566	6.1	8.4	8.4	0			39.1	37.1	7.5	17.1	12.5	1.3	11.2	0	43.9	0.9	43	0	2.5	0	0		5	440	88	15	50	10	0.6	0	0.6	0.06	5	0.32	1	0	0
NEVO-Online 2023 8.0	Hartige snacks en zoutjes	Savoury snacks	901	Broodje worsten-	Snack sausage roll w bread dough pastry	Worstenbroodje	per 100g				1596	382	32.2	11.8	5.9	5.9			21.8	20.5	8.7	9.4	1.6	0.1	1.5	0.3	34.2	2.9	31.4	0	0.9	0			42	655	203	20	125	20	1.3	0.4	0.8	0.07	9	2.17		12	12
NEVO-Online 2023 8.0	Vlees en gevogelte	Meat and poultry	908	Soepballetjes blik	Forcemeat balls for soup canned	Gehaktballetjes soep- blik	per 100g				786	189	70	10	4.3	5.7			15	14.1	5.6	6.5	1.8	0.2	1.6	0	3.5	0.1	3.4	0	0.2	0			54	650	73	29	298	12	2.1	1.2	0.9				3.2	78	78
NEVO-Online 2023 8.0	Melk en melkproducten	Milk and milk products	912	Pudding frambozen- m rode bessensaus	Blancmange raspberry w red currant sauce	Frambozenpudding met bessensaus	per 100g	Mona.			438	104	73	3.4	0	3.4			2.2	2.1	1.4	0.5	0.1	0	0	0	17.6	15.3	2.3	0	0	0			3	68	100	98	70	8	0.3	0	0.3			0.4	9	11	11
NEVO-Online 2023 8.0	Melk en melkproducten	Milk and milk products	917	Kwark vruchten- halfvolle	Quark half fat w fruit	Vruchtenkwark halfvol/Kwark vanille- halfvol	per 100g	Gem van Danone Danio, Albert Heijn Romige kwark, Mona Halfvolle kwark m yoghurtMelkan Halfvolle kwark.			461	109	77.5	5.9	0	5.9	0.9	75	3.5	3.3	2.3	0.8	0.1	0	0.1	0.1	12.8	10.7	2.1	0	0.8	0	0.7	0.6	15	30	137	107	99	10	0	0	0	0.03	3	0.4	13	36	39
NEVO-Online 2023 8.0	Vis, schaal- en schelpdieren	Fish, crustacean and shellfish	918	Schol gekookt	Plaice boiled		per 100g				414	98	79	19	0	19			2	1.8	0.5	0.6	0.5	0.4	0.1	0	1	0	1	0	0	0			66	110	250	53	300	22	0.4	0.1	0.3	0.02	40	0.6	36	8	8
NEVO-Online 2023 8.0	Vis, schaal- en schelpdieren	Fish, crustacean and shellfish	919	Koolvis (Atlantisch) gekookt	Pollock (Atlantic) boiled		per 100g	Gepocheerde Atlantische koolvis.	VITC		481	114	74.9	25	0	25	4		1.5	1.2	0.3	0.1	0.7	0.7	0	0	0	0	0	0	0	0			66	95	420	10	237	44	0.4	0.1	0.3	0.06	46	0.6	154	5	5
NEVO-Online 2023 8.0	Groente	Vegetables	920	Broccoli gekookt	Broccoli boiled		per 100g				112	27	91.4	3.9	3.9	0		35	0.3	0.2	0.1	0	0.2	0.1	0	0	0.8	0	0.8	0	2.7	0		0.9	0	5	399	33	97	19	0.9	0	0.9	0.06	0	0.62	2	58	116
NEVO-Online 2023 8.0	Groente	Vegetables	921	Broccoli rauw	Broccoli raw		per 100g				111	27	92.1	2.9	2.9	0		37	0.7	0.5	0.1	0	0.4	0.3	0.1	0	0.7	0.5	0.2	0	3.1	0		0.5	0	5	227	38	69	12	0.6	0	0.6	0.04	0	0.32	2	28	57
NEVO-Online 2023 8.0	Groente	Vegetables	922	Courgette rauw	Courgettes raw		per 100g				75	18	95.6	1.3	1.3	0	0.2		0.2	0.1	0.1	0	0.1	0.1	0	0	2.3	2.3	0	0	0.9	0		0.5	0	1	200	30	23	22	0.8	0	0.8	0.02	0	0.3	2.3	30	60
NEVO-Online 2023 8.0	Niet-alcoholische dranken	Non-alcoholic beverages	923	Sap peren-	Juice pear	Perensap	per 100g	Helder en troebel sap.			164	39	88.4	0.1	0.1	0			0	0	0	0	0	0	0	0	9.5	9.5	0	0	0.1	0		0.2	0	3	118	5	8	5	0.2	0	0.2			0.07		0	0
NEVO-Online 2023 8.0	Gebak en koek	Pastry and biscuits	925	Koek ontbijt- volkoren	Cake Dutch spiced Ontbijtkoek wholemeal	Ontbijtkoek volkoren	per 100g	Peijnenburg.			1303	308	22	3.1	3.1	0			1.7	1.5	0.4	0.7	0.3	0.1	0.2	0	67.7	36.9	30.8	0	4.5	0			0	200	390	43	168	50	2.7	0	2.7	0.13		0.57	15	0	1
NEVO-Online 2023 8.0	Kaas	Cheese	927	Kaas 20+ natriumarm	Cheese 20+ low sodium		per 100g		CARTA		1104	264	46.3	36.7	0	36.7			13	12.2	8.4	2.7	0.4	0.2	0.2	0.4	0	0	0	0	0	0			42	50	600	1223	830	40	0.1	0	0.1	0.04	8	3.8	26	98	102
NEVO-Online 2023 8.0	Kaas	Cheese	928	Kaas 40+ natriumarm	Cheese 40+ low sodium		per 100g		CARTA		1409	339	42.7	29.4	0	29.4			24.6	23.1	16	5.2	0.7	0.3	0.4	0.7	0	0	0	0	0	0			79	50	600	953	660	28	0.1	0	0.1	0.04	8	3.8	21	208	212
NEVO-Online 2023 8.0	Suiker, snoep, zoet beleg en zoete sauzen	Sugar, sweets and sweet sauces	929	Chocolade melk- suikervrij	Chocolate milk sugar-free	Suikervrije melkchocolade	per 100g	Gebaseerd op Cereal, de Bron en Damhert.			2007	485	1.4	7.1	4	3.1			34.7	33.3	21.6	10.6	1	0	1	0	47.8	9	1.2	37.6	6.7	0			18	79	404	250	205	100	4	0	4	0.23	5	0.11	20	60	62
NEVO-Online 2023 8.0	Alcoholische dranken	Alcoholic beverages	930	Wijn pleegzusterbloed-	Wine medicinal pleegzusterbloedwijn	Pleegzuster Bloedwijn	per 100g		CARTBTOT, THIA, VITA_RAE, VITA_RE	FE, NHAEM	644	154	72	0	0	0			0	0	0	0	0	0	0	0	14	14	0	0	0	14			0	7	70	5	12	10	10	0	10				7.4	0	0
NEVO-Online 2023 8.0	Melk en melkproducten	Milk and milk products	931	Kwark vruchten- magere	Quark low fat w fruit	Vruchtenkwark mager	per 100g	Gem van Campina en De Zaanse Hoeve.			338	80	80.3	8.6	0.1	8.6	1.4	120	0.2	0.2	0.1	0	0	0	0	0	10.3	8.3	2	0	0.3	0	0.6	0.7	0	31	137	110	126	11	0.1	0	0.1	0.02	5	0.51	29.5	1	2
NEVO-Online 2023 8.0	Melk en melkproducten	Milk and milk products	938	Pudding griesmeel- m rode bessensaus	Blancmange semolina w red currant sauce	Griesmeelpudding met rode bessensaus	per 100g				478	113	74.4	2.8	0.4	2.4			2.2	2.1	1.4	0.5	0.1	0	0	0	20.5	16.2	4.3	0	0.1	0			3	92	97	72	51	7	0	0	0			0.28	8	11	11
NEVO-Online 2023 8.0	Melk en melkproducten	Milk and milk products	940	Pudding vanille- m aardbeiensaus	Blancmange vanilla w strawberry sauce	Vanillepudding met aardbeiensaus	per 100g	Mona.			474	112	74.8	4.1	0	4.1			2.3	2.2	1.5	0.5	0.1	0	0	0	18.8	17	1.8	0	0	0			3	68	105	101	68	8	0	0	0			0.81	9	81	82
NEVO-Online 2023 8.0	Hartige snacks en zoutjes	Savoury snacks	943	Bitterbal bereid in oven	Bitterbal bereid in oven		per 100g	Gem van Mora en Van Zonen.	TOCPHB, VITC		1259	302	48	11	4.4	6.6			18	16.9	6.2	6.9	3.8	0.3	3.5	0	23	3	20	0	1.9	0			32	726	155	15	84	17	1.2	0.4	0.8	0.09	4	1.2		3	3
NEVO-Online 2023 8.0	Hartige snacks en zoutjes	Savoury snacks	944	Kroket vlees- bereid in oven	Croquette meat ragout prepared in oven		per 100g	Gem van Mora en Van Zonen.	ID, TOCPHB, VITC		855	204	57.6	8.9	3.6	5.3	1.4		9	8.5	3.1	3.4	1.9	0.1	1.8	0	20.9	2.6	18.3	0	1.9	0		1.7	14	545	115	15	84	17	1.2	0.4	0.8	0.09	4	1.2	0	3	3
NEVO-Online 2023 8.0	Aardappelen en knolgewassen	Potatoes and tubers	948	Rosti bereid z vet	Rosti prepared wo fat		per 100g	Gem van Aviko en Iglo.			626	149	68.9	1.9	1.9	0			5.1	4.9	0.5	1.4	2.9	0	2.9	0	22.8	2.3	20.5	0	2.2	0			0	40	426	9	77	21	0.4	0	0.4	0.11	1	0.37		0	0
NEVO-Online 2023 8.0	Diversen	Miscellaneous foods	950	Gist vers	Yeast fresh		per 100g		SUGAR, VITB12, VITC, VITE		275	66	81	11.4	11.4	0			0.4	0.3	0.1	0.2	0	0	0	0	1	0	1	0	6.2	0			0	16	610	25	390	59	5	0	5	1.6	1	3.2	0.6	0	0
NEVO-Online 2023 8.0	Groente	Vegetables	951	Bonen sperzie- gekookt	Beans French boiled	Sperziebonen/haricots verts gekookt	per 100g				105	25	92.1	1.8	1.8	0		21	0.4	0.3	0.1	0.1	0.1	0.1	0.1	0	2.2	1.2	1	0	2.9	0		0.6	0	2	265	54	42	27	0.8	0	0.8	0.08	0	0.37	3	26	53
NEVO-Online 2023 8.0	Groente	Vegetables	952	Kool boeren- diepvries gekookt	Kale curly frozen boiled	Boerenkool diepvries gekookt	per 100g				156	37	87.9	2	2	0			1.6	1.1	0.3	0.3	0.5	0.3	0.2	0	2.5	0	2.5	0	2.5	0			0	10	225	150	45	8	1	0	1	0.02	2	0.2	1.3	424	847
NEVO-Online 2023 8.0	Groente	Vegetables	953	Doperwten diepvries gekookt	Peas frozen boiled		per 100g				391	92	74.3	6	6	0			0	0	0	0	0	0	0	0	14.8	1	13.9	0	4.5	0			0	6	163	32	98	27	1.8	0	1.8	0.1	1	0.8	2	38	76
NEVO-Online 2023 8.0	Groente	Vegetables	954	Bonen sperzie- diepvries gekookt	Beans French frozen boiled	Sperziebonen diepvries gekookt	per 100g				144	34	90	1.8	1.8	0	0.3		0.1	0.1	0	0	0	0	0	0	5.4	1.2	4.2	0	2.1	0		0.6	0	5	153	69	37	20	0.7	0	0.7	0.06	0	0.25	3	32	64
NEVO-Online 2023 8.0	Graanproducten en bindmiddelen	Cereals and cereal products	955	Rijst parboiled gekookt	Rice white parboiled boiled		per 100g				596	140	65	3	3	0			0.3	0.3	0.1	0.1	0.1	0	0.1	0	31	0	31	0	0.7	0			0	3	20	20	30	90	0.8	0	0.8			0.66	5	0	0
NEVO-Online 2023 8.0	Groente	Vegetables	957	Asperge witte gekookt	Asparagus white boiled		per 100g				89	21	94	1	1	0			0.3	0.3	0.1	0	0.2	0	0.2	0	3	1	2	0	1.2	0			0	5	200	20	60	13	1	0	1	0.08	1	0.7	0.2	0	0
NEVO-Online 2023 8.0	Groente	Vegetables	958	Biet rode gekookt	Beetroot boiled	Rode bieten gekookt/Kroten gekookt	per 100g				126	30	88.5	1.2	1.2	0			0.1	0.1	0	0	0	0	0	0	4.6	4.6	0	0	2.9	0			0	62	344	22	31	13	0.3	0	0.3	0.07	0	0.34	0	1	2
NEVO-Online 2023 8.0	Groente	Vegetables	959	Kool boeren- rauw	Kale curly raw	Boerenkool rauw	per 100g				137	33	88.4	3	3	0	0.5		0.6	0.4	0.1	0.1	0.2	0.1	0.1	0	1.6	0.4	1.2	0	4.7	0		1.7	0	28	400	180	80	34	1	0	1	0.03	2	0.4	1.4	335	670
NEVO-Online 2023 8.0	Groente	Vegetables	960	Schorseneren gekookt	Salsify boiled		per 100g				357	84	75	1	1	0			1	0.7	0.2	0	0.5	0	0.5	0	17	17	0	0	1.7	0			0	5	400	60	50	16	1.5	0	1.5	0.01	0	0.3	2.1	2	3
NEVO-Online 2023 8.0	Groente	Vegetables	961	Bonen snij- gekookt	Beans runner boiled	Snijbonen gekookt	per 100g				97	23	92.3	1.8	1.8	0			0	0	0	0	0	0	0	0	1.9	0	1.9	0	4.2	0			0	2	168	37	35	18	0.5	0	0.5	0.05	1	0.28	2	21	43
NEVO-Online 2023 8.0	Groente	Vegetables	962	Bonen tuin- gekookt	Beans broad boiled	Tuinbonen gekookt	per 100g				191	45	85	5	5	0			0	0	0	0	0	0	0	0	4	0	4	0	4.7	0			0	5	400	20	100	19	0.8	0	0.8	0.13	3	0.7	4	14	29
NEVO-Online 2023 8.0	Groente	Vegetables	963	Doperwten gekookt	Peas fresh boiled		per 100g				291	69	82	4	4	0			0	0	0	0	0	0	0	0	11	1	10	0	4.5	0			0	10	300	20	80	29	2	0	2	0.03	1	1	2	21	41
NEVO-Online 2023 8.0	Groente	Vegetables	964	Peultjes gekookt	Mange-tout boiled		per 100g				139	33	89	2	2	0			0	0	0	0	0	0	0	0	5	0	5	0	2.5	0			0	5	250	40	30	29	0.5	0	0.5	0.03	1	1		21	43
NEVO-Online 2023 8.0	Groente	Vegetables	966	Courgette gekookt	Courgettes boiled		per 100g				79	19	94.3	1.5	1.5	0			0.1	0.1	0	0	0	0	0	0	2.3	2.3	0	0	1.1	0			0	1	270	20	51	22	0.5	0	0.5	0.01	1	0.31	2.2	16	33
NEVO-Online 2023 8.0	Groente	Vegetables	967	Venkel gekookt	Fennel boiled		per 100g				70	17	94	1	1	0			0	0	0	0	0	0	0	0	2	2	0	0	2.4	0			0	70	400	70	45	7	1.4	0	1.4	0.01	0	0.4	5.6	5	10
NEVO-Online 2023 8.0	Peulvruchten	Legumes	969	Kapucijners gekookt	Peas marrowfat boiled		per 100g				533	127	64	9.5	9.5	0	1.5	87	0.9	0.7	0.1	0.2	0.4	0.1	0.3	0	15.7	0.6	15.1	0	8.9	0		1	0	3	324	39	181	46	2.1	0	2.1	0.28	1	1.56	0.2	0	0
NEVO-Online 2023 8.0	Peulvruchten	Legumes	970	Linzen groene en bruine gekookt	Lentils green and brown boiled		per 100g				415	99	68.6	8.8	8.8	0			0.7	0.5	0.1	0.1	0.4	0.2	0.2	0	11.6	0	11.6	0	5.3	0		0.9	0	9	657	23	160	34	2.9	0	2.9	0.42	7	1.4	0.3	2	3
NEVO-Online 2023 8.0	Peulvruchten	Legumes	971	Bonen soja- gekookt	Beans soya boiled	Sojabonen gekookt	per 100g				512	123	73.1	10.6	10.6	0			5.5	5.1	0.8	1.1	3.1	0.4	2.7	0	4.6	0	4.6	0	6.5	0			0	3	494	70	163	74	2.5	0	2.5	0.47	4	1.27	2.1	0	1
NEVO-Online 2023 8.0	Peulvruchten	Legumes	972	Erwten groene gekookt	Peas green boiled		per 100g		F14:0, F16:1CIS, F20:1CIS, FAPUXR		530	126	64.8	8.4	8.4	0			0.8	0.6	0.3	0.3	0.1	0	0.1	0	17.2	2.4	14.8	0	8.2	0			0	5	400	35	160	38	2	0	2	0.08	1	1.4	0.3	8	16
NEVO-Online 2023 8.0	Brood	Bread	975	Knackebrod sesam	Crispbread sesame	Cracker knackebrod sesam	per 100g	Gem van diverse merken obv tarwebloem.			1773	421	5.2	12.8	12.8	0			9.8	8.6	1.7	2.3	3.8	0.2	3.6	0	67.8	3.5	64.3	0	5.1	0		2.4	0	417	250	100	225	70	2.3	0	2.3	0.3	2	1.8	1.9	0	0
NEVO-Online 2023 8.0	Brood	Bread	976	Knackebrod lichtgewicht	Crispbread lightweight	Cracker knackebrod lichtgewicht	per 100g	Wasa.			1405	334	6	10	10	0			1.5	1.1	0.2	0.3	0.5	0	0.4	0	59	2	57	0	22	0		2.5	0	400	400	50	335	110	2.7	0	2.7	0.4	2	2.5	1.9	0	0
NEVO-Online 2023 8.0	Gebak en koek	Pastry and biscuits	980	Sportvoeding reep Isostar Energy Bar	Sports food energy bar Isostar	Sportvoeding energiereep isostar high/long energy	per 100g	Gem van banaan en multifruit.		NIA, RIBF, THIA, VITB6, VITC, VITE	1682	399	8.1	5	3.2	1.7			9.3	8.8	1.8	4	3	0.3	2.7	0	72.5	37.8	34.7	0	3	0				245	215	70	125	30	0.8	0	0.8			1
NEVO-Online 2023 8.0	Aardappelen en knolgewassen	Potatoes and tubers	982	Aardappelen z schil gekookt gem	Potatoes wo skin boiled av		per 100g				353	83	78	1.9	1.9	0		20	0.3	0.2	0.1	0	0.2	0.1	0.1	0	17.4	0.2	17.2	0	1.6	0		0.7	0	4	344	9	41	19	0.5	0	0.5	0.08	0	0.33	2.5	0	1
NEVO-Online 2023 8.0	Soepen	Soups	995	Soep op groentebasis natriumarm bereid	Soup vegetable based low sodium prepared	Groentesoep natriumarm	per 100g				95	22	94.3	0.8	0.8	0			0.2	0.2	0.1	0.1	0	0	0	0	4	1.2	2.8	0	0.7	0			0	10	228	5	6	4	0.1	0	0.1	0.02	0	0.08		3	6
NEVO-Online 2023 8.0	Fruit	Fruits	1007	Granaatappel	Pomegranate		per 100g				385	91	82	1	1	0			1	0.7	0.2	0	0.5	0.1	0.4	0	17	12	5	0	3.4	0	1.1		0	1	220	8	17	11	0.5	0	0.5	0.17	0	0.4		3	6
NEVO-Online 2023 8.0	Melk en melkproducten	Milk and milk products	1008	Toetje m room	Dairy dessert w cream		per 100g	Gebaseerd op De Zaanse Hoeve, Ehrmann en Ella.			443	105	78.3	2.5	0	2.5			3.8	3.5	2.4	0.8	0.1	0	0.1	0.1	15.3	12.5	2.8	0	0.2	0			19	58	121	89	69	9	0	0	0	0.01	1	0.3	10.4	31	36
NEVO-Online 2023 8.0	Fruit	Fruits	1010	Vijgen vers	Figs fresh		per 100g				356	84	80	1	1	0			0	0	0	0	0	0	0	0	19	19	0	0	2	0			0	1	253	54	32	15	0.6	0	0.6	0.06	0	0.3		13	25
NEVO-Online 2023 8.0	Brood	Bread	1011	Roggebrood volkoren natriumarm	Rye bread wholemeal low sodium	Fries/donker roggebrood natriumarm	per 100g	Gem van Bolletje en Groot's.			848	201	47.2	5.6	5.6	0			1.3	1.1	0.2	0.3	0.6	0.1	0.5	0	37.6	8.2	29.4	0	8.3	0			0	4	241	33	174	57	2.7	0	2.7	0.18	1	1.5		0	0
NEVO-Online 2023 8.0	Graanproducten en bindmiddelen	Cereals and cereal products	1013	Paneermeel	Bread crumbs		per 100g				1599	378	4	13	13	0			3.5	3	0.7	1.1	1.2	0.1	1.1	0	71.3	5.2	66.1	0	4.6	0			0	600	300	18	100	13	1.2	0	1.2	0.3	5	0.9		0	0
NEVO-Online 2023 8.0	Graanproducten en bindmiddelen	Cereals and cereal products	1014	Rijst zilvervlies- gekookt	Rice brown boiled	Zilvervliesrijst gekookt	per 100g				555	131	67	3.1	3.1	0		47	1	0.9	0.2	0.3	0.4	0	0.4	0	26.4	0	26.4	0	2.1	0		0.4	0	5	37	16	105	39	0.4	0	0.4	0.09	9	0.81	5	0	0
NEVO-Online 2023 8.0	Graanproducten en bindmiddelen	Cereals and cereal products	1015	Tarwe gebroken bulgur rauw	Bulgur wheat raw		per 100g				1436	340	9	12.3	12.3	0			1.3	1	0.2	0.1	0.6	0	0.6	0	63.4	0.4	63	0	12.5	0		1.5	0	17	410	35	300	164	2.5	0	2.5	0.34	2	1.93	0.3	0	1
NEVO-Online 2023 8.0	Brood	Bread	1017	Tarweroggebrood volkoren	Wheat rye bread wholemeal	Volkorenbrood tarwerogge	per 100g				987	234	38.2	9.7	9.7	0	1.5		1.9	1.7	0.4	0.5	0.8	0.1	0.7	0	40.9	2.3	38.6	0	7.2	0		2.2	0	372	247	34	189	61	2	0	2	0.21	4	1.42	53.9	0	0
NEVO-Online 2023 8.0	Graanproducten en bindmiddelen	Cereals and cereal products	1018	Vlokken rogge- geplet	Rye flakes rolled	Roggevlokken geplet	per 100g				1491	352	14	12	12	0			2	1.4	0.3	0.2	0.9	0	0.8	0	69	1	68	0	5	0			0	40	530	64	373	110	3.7	0	3.7	0.44	2	2.6	4.6	0	0
NEVO-Online 2023 8.0	Graanproducten en bindmiddelen	Cereals and cereal products	1019	Grutten boekweit-	Buckwheat groats	Boekweitgrutten	per 100g				1513	357	13	8	8	0			2	1.7	0.4	0.6	0.6	0	0.6	0	74	2.1	71.9	0	5.6	0			0	1	218	12	150	80	2	0	2	0.7	9	1.1	1.9	1	2
NEVO-Online 2023 8.0	Graanproducten en bindmiddelen	Cereals and cereal products	1020	Meel bak- zelfrijzend	Flour wheat self-raising	Zelfrijzend bakmeel	per 100g	Gem van Koopmans en Honig.			1438	339	15.7	10.3	10.3	0			1.1	0.7	0.4	0.2	0.2	0	0.2	0	71	1	70	0	2	0			0	570	150	10	80	20	0.8	0	0.8	0.17	4	0.6	1.9	0	0
NEVO-Online 2023 8.0	Groente	Vegetables	1021	Artisjok rauw	Artichoke raw		per 100g				208	49	82	2	2	0			0	0	0	0	0	0	0	0	9.5	9.5	0	0	1.5	0			0	47	353	53	130	22	1.5	0	1.5	0.09	1	0.5	0.5	4	8
NEVO-Online 2023 8.0	Brood	Bread	1022	Beschuit natriumarm	Cripsbakes Dutch low sodium		per 100g	Gem van Bolletje en Arks.	VITB12		1685	399	5	14	13.9	0.1			6	5.2	1.2	1.9	2	0.2	1.8	0	71	8	63	0	2.3	0			9	37	223	26	130	25	1.8	0	1.8	0.13	5	0.9		0	0
NEVO-Online 2023 8.0	Graanproducten en bindmiddelen	Cereals and cereal products	1023	Bloem rijste- Olvarit	Flour rice Olvarit	Rijstebloem Olvarit	per 100g	Gem van naturel en vanille.		THIA	1635	385	4.1	7.8	7.8	0			1.2	1	0.3	0.3	0.4	0	0.4	0	85.6	0.4	85.2	0	0.5	0			0	8	105	18	100	25	0.7	0	0.7	0.2	3	1.55	0.7	0	0
NEVO-Online 2023 8.0	Graanproducten en bindmiddelen	Cereals and cereal products	1024	Gort vlug- rauw	Barley easy cook raw	Vluggort onbereid	per 100g	Lassie.			1506	355	12	8	8	0			1	0.7	0.2	0.1	0.4	0	0.4	0	77	2	74	0	3	0			0	3	120	10	130		1	0	1				0.5	0	0
NEVO-Online 2023 8.0	Diversen	Miscellaneous foods	1025	Gist gedroogd	Yeast dried		per 100g	Engevita. overige bestanddelen 10,5 g.	VITB12, VITC		1650	390	7	48	48	0			6	4.2	0.8	3.4	0	0	0	0	36	0	36	0	0	0			0	50	2000	80	1290	230	20	0	20	5			10	0	0
NEVO-Online 2023 8.0	Fruit	Fruits	1056	Kiwi groene	Kiwi fruit green		per 100g				263	62	83.5	0.9	0.9	0		16	0.8	0.6	0.2	0.1	0.3	0.1	0.2	0	10.8	10.3	0.5	0	2.3	0	1.2	0.4	0	3	312	30	34	14	0.5	0	0.5	0.12	1	0.21		3	7
NEVO-Online 2023 8.0	Fruit	Fruits	1057	Kaki / Sharonvrucht	Kaki / Sharon fruit	Persimon	per 100g				329	77	81	0.5	0.5	0			0	0	0	0	0	0	0	0	18.6	18.6	0	0	0.5	0			0	1	180	10	19	11	0.1	0	0.1	0.1	0	0.1		82	164
NEVO-Online 2023 8.0	Suiker, snoep, zoet beleg en zoete sauzen	Sugar, sweets and sweet sauces	1065	Glucosepoeder	Preparation glucose powder	Druivensuiker/Dextrose	per 100g				1547	364	9	0	0	0			0	0	0	0	0	0	0	0	91	91	0	0	0	0			0	0	0	0	0		0	0	0					0	0
NEVO-Online 2023 8.0	Flesvoeding en preparaten	Foods for special nutritional use	1067	Orisel-Junior p 100 ml Nutricia	Preparation ORS Orisel-Junior p 100 ml Nutricia	Anti-dehydratie/ors prep orisel-junior	per 100ml				37	9	97.8	0	0	0	0		0	0	0	0	0	0	0	0	2.2	2.2	0	0	0	0			0	138	78	0	0	0	0	0	0	0	0	0	0	0	0
NEVO-Online 2023 8.0	Flesvoeding en preparaten	Foods for special nutritional use	1068	Orisel p 100 ml Nutricia	Preparation ORS Orisel p 100 ml Nutricia	Anti-dehydratie/ors preparaat orisel	per 100ml				37	9	97.8	0	0	0	0		0	0	0	0	0	0	0	0	2.2	2.2	0	0	0	0			0	206	79	0	0	0	0	0	0	0	0	0	0	0	0
NEVO-Online 2023 8.0	Fruit	Fruits	1074	Passievrucht	Passion fruit	Maracuja	per 100g				221	52	85	2.6	2.6	0			0.4	0.3	0.1	0	0.2	0	0.2	0	5.7	5.7	0	0	3.3	0	3		0	19	237	11	64	29	1.3	0	1.3	0.12	1	0.8		63	125
NEVO-Online 2023 8.0	Melk en melkproducten	Milk and milk products	1076	Kefir	Kefir		per 100g	Gebaseerd op Albert Heijn, De Zuivelmaatschappij en Healty People (naturel).			170	40	91.8	3.5	0	3.5			1.5	1.4	1	0.3	0	0	0	0	3.1	3.1	0	0	0	0			6	47	160	120	104	12	0	0	0	0.01	1	0.41	14.9	15	16
NEVO-Online 2023 8.0	Groente	Vegetables	1087	Sla mol- rauw	Dandelion leaves raw	Molsla/ paardenbloemblad rauw	per 100g				234	55	85	3	3	0			1	0.7	0.2	0	0.5	0.3	0.2	0	8	8	0	0	1.2	0			0	76	76	150	66	36	3.1	0	3.1	0.17		1.2		69	139
NEVO-Online 2023 8.0	Fruit	Fruits	1090	Lychee	Lychees		per 100g				306	72	81.1	0.9	0.9	0			0.1	0.1	0	0	0.1	0	0.1	0	16.1	16.1	0	0	1	0	0.3		0	1	182	5	30	18	0.3	0	0.3	0.15	0	0.18		1	2
NEVO-Online 2023 8.0	Vleesvervangers en zuivelvervangers	Meat substitutes and dairy substitutes	1094	Pate/smeerworst vegetarisch obv voedingsgist	Pate vegetarian based on nutritional yeast	Pate Tartex e.d.	per 100g	Gebaseerd op Tartex pate naturel en Zonnatura vega pate naturel			904	218	66	4.6	4.6	0			17.5	16.8	8.6	6.6	1.6	0	1.6	0	9.3	0.5	8.8	0	2.8	0			0	580
NEVO-Online 2023 8.0	Peulvruchten	Legumes	1095	Erwten kikker- gekookt	Peas chick boiled	Kikkererwten gekookt	per 100g		VITC		580	138	64	7.6	7.6	0	1.2	75	3	2.3	0.4	0.6	1.3	0.1	1.2	0	15.9	0.3	15.6	0	8.8	0		0.7	0	3	215	59	124	42	1.8	0	1.8	0.23	5	1.29	0.2	1	2
NEVO-Online 2023 8.0	Vis, schaal- en schelpdieren	Fish, crustacean and shellfish	1096	Zalm gerookt	Salmon smoked		per 100g				785	188	62.6	21.8	0	21.8		267	10.8	10	2.5	5.4	2.1	1.7	0.4	0	0.8	0	0.8	0	0	0		3.9	52	1319	489	9	318	32	0.2	0.1	0.1	0.02	16	0.42	13	6	6
NEVO-Online 2023 8.0	Vis, schaal- en schelpdieren	Fish, crustacean and shellfish	1097	Kaviaar	Caviar	Kuit van de steur	per 100g				1167	281	50.2	24	0	24			20.5	19.1	5.1	8.3	5.7	4.6	1.1	0	0	0	0	0	0	0			457	2120	60				1	1	0				103	5	5
NEVO-Online 2023 8.0	Vis, schaal- en schelpdieren	Fish, crustacean and shellfish	1098	Inktvis rauw	Squid raw		per 100g		CHOCAL		309	73	81	16	0	16			1	0.7	0.2	0.1	0.4	0.4	0	0	0	0	0	0	0	0			225	110	273	27	143	28	0.6	0.2	0.4	0.98	66	1.1	20	15	15
NEVO-Online 2023 8.0	Fruit	Fruits	1099	Kumquat	Kumquat		per 100g		CARTBTOT		219	52	83.4	0.9	0.9	0	0.1		0.5	0.4	0.1	0.1	0.2		0.2		9.1	9.1	0	0	3.8	0			0	6	180	25	49	13	0.6	0	0.6	0.11	1	0.1		15	29
NEVO-Online 2023 8.0	Vis, schaal- en schelpdieren	Fish, crustacean and shellfish	1100	Haring in (zoet)zuur	Herring pickled (sweet)sour	Zure haring	per 100g	Na uitlekken.			862	208	67.8	16	0	16			16	14.7	4.3	9.3	1	0.8	0.2	0	0	0	0	0	0	0			90	818	58	38	149	5	1.4	0.5	0.9	0.12	46	0.3	32	13	13
NEVO-Online 2023 8.0	Vis, schaal- en schelpdieren	Fish, crustacean and shellfish	1101	Slakken wijngaard-	Snails	Escargots	per 100g				358	85	79	16	0	16			1.4	0.9	0.4	0.3	0.3	0.1	0	0	2	0	2	0	0	0		1.3	50	70	382	10	272	48	3.5	0.9	2.6	0.4		1	4	30	30
NEVO-Online 2023 8.0	Kaas	Cheese	1104	Kaas rook- 45+	Cheese smoked 45+	Rookkaas	per 100g	Gemiddelde van Albert Heijn, Jumbo, PLUS, Vergeer en Zaanse Hoeve.			1375	331	48.5	21.2	0	21.2			26.2	24.7	17.1	5.5	0.8	0.3	0.4	0.7	1.8	1	0.8	0	0.1	0	1		105	1044	150	603	750	41	0.1	0	0.1	0.2	10	3	15	313	325
NEVO-Online 2023 8.0	Fruit	Fruits	1105	Meloen water-	Melon water	Watermeloen	per 100g				155	36	93	0.5	0.5	0			0	0	0	0	0	0	0	0	8	8	0	0	0.6	0	0.4		0	2	158	10	11	8	0.4	0	0.4			0.2		22	45
NEVO-Online 2023 8.0	Fruit	Fruits	1106	Meloen suiker-	Melon honeydew	Suikermeloen/honingmeloen	per 100g				127	30	89.3	0.9	0.9	0			0	0	0	0	0	0	0	0	6.3	6.3	0	0	0.6	0			0	20	350	13	21	11	0.6	0	0.6	0.03	0	0.17		4	8
NEVO-Online 2023 8.0	Kaas	Cheese	1108	Kaas Rambol	Cheese Rambol		per 100g				1206	291	51.9	13.6	3.9	9.7	2	13	25	23.5	11.8	6.6	3.7	0.7	2.9	0.7	2.3	2.1	0.2	0	0.7	0	0.5	4	56	866	139	443	763	33	0.4	0	0.4	0.1	8	2.1	7	195	201
NEVO-Online 2023 8.0	Kaas	Cheese	1109	Kaas smeer- 60+ Kiri	Cheese spread 60+ Kiri	Smeerkaas Kiri 60+	per 100g		CARTA, CRYPXB, LYCPN, ZEA		1363	330	56	8.5	0	8.5			32	30.1	18	9.1	0.9	0.3	0.6	1.2	2	2	0	0	0	0			96	610	90	500	550	9	0.1	0	0.1				6	336	343
NEVO-Online 2023 8.0	Kaas	Cheese	1110	Kaas Stilton	Cheese Stilton		per 100g		VITC		1607	388	42.2	21.3	0	21.3			33.4	31.4	21.8	7.3	0.9	0.2	0.5	0.6	0.1	0.1	0	0	0	0	0.6		98	850	112	285	285	18	0.3	0	0.3	0.09	10	1.75	40	375	390
NEVO-Online 2023 8.0	Kaas	Cheese	1111	Kaas Camembert 30+	Cheese Camembert 30+		per 100g				929	223	58	24	0	24			14	13.2	9.1	3.1	0.4	0.1	0.2	0.3	0	0	0	0	0	0	0.2		38	900	120	600	540	20	0.2	0	0.2	0.07	9	3	20	147	153
NEVO-Online 2023 8.0	Kaas	Cheese	1112	Kaas rauwmelkse 48+	Cheese raw milk 48+	Boerenkaas 48+/Rauwmelkse kaas 48+	per 100g	Gem van Boerengouda, Texelaar, Kollumer ea.			1626	392	36.5	26	0	26			32	30.1	20.8	6.8	0.9	0.4	0.5	0.9	0	0	0	0	0	0			110	880	66	870	595	30	0.1	0	0.1			4	18	332	345
NEVO-Online 2023 8.0	Kaas	Cheese	1113	Kaas 48+ natriumarm	Cheese 48+ low sodium		per 100g				1580	381	39.7	26.1	0	26.1			30.7	28.9	20	6.5	0.9	0.4	0.5	0.8	0	0	0	0	0	0			98	50	600	847	585	40	0.1	0	0.1	0.04	12	3	19	332	345
NEVO-Online 2023 8.0	Fruit	Fruits	1116	Meloen op siroop blik/glas	Melon in syrup canned		per 100g				340	80	80	0.5	0.5	0			0	0	0	0	0	0	0	0	19	19	0	0	1	0			0	15	300	15	10	6	0.8	0	0.8	0.04	0	0.16		4	8
NEVO-Online 2023 8.0	Fruit	Fruits	1117	Puree aardbeien- blik/glas	Strawberry puree tinned	Aardbeienpuree blik/glas	per 100g				356	84	77	0.5	0.5	0			0	0	0	0	0	0	0	0	20	20	0	0	0.9	0			0	2	98	11	15		1.1	0	1.1					2	4
NEVO-Online 2023 8.0	Groente	Vegetables	1119	Doperwten extra fijn natriumarm blik/glas	Peas extra fine low sodium tinned		per 100g	Gem van Hak en Sire.			216	51	80.1	4	4	0			0	0	0	0	0	0	0	0	6.5	3	3.5	0	4.7	0			0	40	500	36	100	23	1.6	0	1.6	0.17	1	0.95		31	61
NEVO-Online 2023 8.0	Niet-alcoholische dranken	Non-alcoholic beverages	1127	Sap citroen- vers	Juice lemon fresh	Citroensap	per 100g				202	47	91	0.4	0.4	0			0	0	0	0	0	0	0	0	8	2	6	0	0.3	0	4.4		0	1	138	11	11	7	0.1	0	0.1	0.03	1	0.13		0	1
NEVO-Online 2023 8.0	Niet-alcoholische dranken	Non-alcoholic beverages	1132	Sap tomatengroenten-	Juice tomato/vegetable	Tomatengroentensap	per 100g				88	21	94.7	1	1	0			0	0	0	0	0	0	0	0	4	3	1	0	0.4	0			0	365	193	13	21	27	0.3	0	0.3					78	156
NEVO-Online 2023 8.0	Groente	Vegetables	1133	Champignon natriumarm blik/glas	Mushroom low sodium tinned		per 100g				76	18	94.5	2.1	2.1	0			0.4	0.2	0.1	0	0.1	0	0	0	0.2	0.1	0.1	0	2.8	0			0	24	400	20	70	6	0.1	0	0.1	0.29	2	0.6		0	0
NEVO-Online 2023 8.0	Alcoholische dranken	Alcoholic beverages	1134	Kruidenbitter Berenburg	Berenburg herb liquor		per 100g	Sonnema.	FE		783	189	68	0	0	0			0	0	0	0	0	0	0	0	0	0	0	0	0	27			0	0	0	0	0	0	0	0	0	0	0	0		0	0
NEVO-Online 2023 8.0	Groente	Vegetables	1136	Andijvie diepvries onbereid	Endive frozen unprepared		per 100g	Iglo.			36	9	95.1	1	1	0			0	0	0	0	0	0	0	0	0.3	0	0.3	0	1.7	0			0	29	163	54	36	10	0.5	0	0.5	0.06	0	0.34	6.3	175	351
NEVO-Online 2023 8.0	Groente	Vegetables	1139	Doperwten m wortelen diepvries onbereid	Peas and carrots frozen unprepared		per 100g	Iglo.			242	58	86	3.8	3.8	0			0.4	0.3	0.1	0	0.2	0.1	0.1	0	7.1	2.2	4.9	0	5.2	0			0	10	200	29	58	18	1	0	1	0.09	0	0.5		361	723
NEVO-Online 2023 8.0	Groente	Vegetables	1140	Groente erwtensoep- diepvries onbereid	Vegetable mix for pea soup frozen unprep	Erwtensoepgroente diepvries onbereid	per 100g	Iglo.			72	17	95	2	2	0			0	0	0	0	0	0	0	0	1	1	0	0	2.6	0			0	25	150	38	38	14	0.4	0	0.4	0.05	1	0.22	2	151	302
NEVO-Online 2023 8.0	Groente	Vegetables	1141	Groentemix Mexico Melange diepvries onbereid	Vegetable mixed Mexico frozen unprepared		per 100g	Bonduelle.			356	85	77	4.5	4.5	0			0.9	0.6	0.1	0	0.5	0.2	0.3	0	12	2	10	0	5.3	0			0	10	200				1.5	0	1.5					228	456
NEVO-Online 2023 8.0	Groente	Vegetables	1143	Bonen snij- diepvries onbereid	Beans runner frozen unprepared	Snijbonen diepvries onbereid	per 100g				118	28	91.8	1.9	1.9	0			0.1	0.1	0	0	0	0	0	0	3.6	1.3	2.3	0	2.7	0			0	11	250	40	30	10	1	0	1	0.04	1	0.2	2	21	43
NEVO-Online 2023 8.0	Groente	Vegetables	1144	Groente soep- diepvries onbereid	Vegetables mixture for soup frozen unprepared	Soepgroente diepvries onbereid	per 100g				106	25	93	2	2	0			0	0	0	0	0	0	0	0	3	2	1	0	2.6	0			0	25	150			14	1	0	1					151	302
NEVO-Online 2023 8.0	Groente	Vegetables	1146	Spinazie gesneden diepvries onbereid	Spinach cut frozen unprepared		per 100g	Iglo.			85	20	94	2.3	2.3	0			0.3	0.2	0	0	0.2	0.2	0	0	1.1	0.4	0.8	0	2.1	0			0	27	338	125	50	35	1.5	0	1.5	0.14	1	0.7	2	304	607
NEVO-Online 2023 8.0	Groente	Vegetables	1147	Spruitjes diepvries gekookt	Brussel sprouts frozen boiled		per 100g				195	47	86	2.3	2.3	0			0.7	0.5	0.1	0	0.3	0.2	0.1	0	5.6	1.4	4.2	0	4.5	0			0	7	412	29	17	13	1	0	1	0.04	10	0.38	1	46	93
NEVO-Online 2023 8.0	Groente	Vegetables	1148	Bonen tuin- diepvries onbereid	Beans broad frozen unprepared	Tuinbonen diepvries onbereid	per 100g	Iglo.			366	87	75.3	7.5	7.5	0			0.6	0.5	0.1	0	0.3	0.1	0.2	0	9.3	1	8.3	0	7.3	0			0	3	400	20	100	36	1	0	1	0.32	1	1	6	14	29
NEVO-Online 2023 8.0	Aardappelen en knolgewassen	Potatoes and tubers	1150	Aardappelschijfjes/-partjes ed diepvries onbereid	Potatoes slices/parts frozen unprepared	Aardappelpartjes/-schijfjes ed diepvries onbereid	per 100g	Aviko, niet gekruid.			564	134	70.2	2.5	2.5	0			3.8	3.7	0.4	1.1	2.2	0	2.2	0	21.2	0.6	20.5	0	2.5	0			0	40	350	6	58	22	0.5	0	0.5	0.08	1	0.36	2.4	0	1
NEVO-Online 2023 8.0	Vleeswaren	Cold meat cuts	1151	Vleeswaren >30 g vet gem	Processed meat products >30 g fat av		per 100g				1627	393	42.3	16.4	0	16.4		49	35.1	33.1	13	15.2	4.6	0.4	4.1	0	2.6	1.1	1.5	0	0.5	0	0	2.8	70	1193	260	26	183	15	2.4	1.2	1.2	0.13	9	2.45	3	1382	1383
NEVO-Online 2023 8.0	Vleeswaren	Cold meat cuts	1152	Worst salami	Salami		per 100g		CRYPXB		1621	392	41.9	18.7	0	18.7			34.8	33.1	13.2	15.2	4.5	0.4	4	0	0.9	0.8	0.1	0	0	0	0	3.7	66	1349	377	35	150	18	1.5	1	0.5	0.1	0	3	4.1	19	21
NEVO-Online 2023 8.0	Vleeswaren	Cold meat cuts	1155	Gehakt gebraden (vleeswaar)	Meatloaf (processed meat product)	Gebraden gehakt (vleeswaar)	per 100g				1260	304	54.5	12.8	0	12.8			25.6	24.3	7.5	10.1	6.1	0.7	5.5	0.1	5.6	2	3.6	0	0.3	0		3.2	48	951	349	29	298	13	2.1	0.8	1.3	0.15	15	5.24	3.2	15	15
NEVO-Online 2023 8.0	Niet-alcoholische dranken	Non-alcoholic beverages	1156	Sap tomatengroenten- natriumarm	Juice tomato/vegetable low sodium	Tomatengroentensap natriumarm	per 100g				88	21	94.6	1	1	0			0	0	0	0	0	0	0	0	4	3	1	0	0.4	0			0	22	261	19	15		0.4	0	0.4					78	156
NEVO-Online 2023 8.0	Groente	Vegetables	1157	Augurk zoetzuur natriumarm	Gherkins sweet pickled low sodium		per 100g				74	17	94	1.1	1.1	0			0	0	0	0	0	0	0	0	2.8	2.8	0	0	0.9	0			0	40	100	16	21	10	0.2	0	0.2	0.04	0	0.18		13	27
NEVO-Online 2023 8.0	Groente	Vegetables	1158	Ui zilver- zoetzuur natriumarm glas	Onion silver-skin sweet pickled low sodium glass	Zilveruitjes zoetzuur glas natriumarm	per 100g				90	21	91	1	1	0			0	0	0	0	0	0	0	0	3	2	1	0	2.7	0			0	40	88	25	25	5	0.6	0	0.6	0.04	1	0.1		1	1
NEVO-Online 2023 8.0	Groente	Vegetables	1159	Ui zilver- zoetzuur z suiker glas	Onion silverskin sweet pickled wo sugar glass	Zilveruitjes zoetzuur suikervrij	per 100g				90	21	93.3	1	1	0			0	0	0	0	0	0	0	0	3	0	3	0	2.7	0			0	335	88	25	25	5	0.6	0	0.6	0.04	1	0.1		1	1
NEVO-Online 2023 8.0	Groente	Vegetables	1160	Augurk zoetzuur z suiker	Gherkins pickled wo sugar		per 100g	Gebaseerd op Kesbeke, Kroon, Kuhne, Oke en Tuinders Glorie.			59	14	96.3	1.2	1.2	0			0.3	0.2	0.1	0	0.1	0.1	0.1	0	1.1	0.9	0.2	0	1.2	0			0	277	85	35	8	11	0.2	0	0.2	0.1	0	0.3	2.1	13	27
NEVO-Online 2023 8.0	Groente	Vegetables	1161	Komkommerschijven zoetzuur glas	Cucumber sliced pickled glass		per 100g				36	9	96.1	0.7	0.7	0			0	0	0	0	0	0	0	0	1	1	0	0	0.9	0			0	400	56	16	21	7	0.2	0	0.2	0.06	0	0.18	1	15	30
NEVO-Online 2023 8.0	Vleeswaren	Cold meat cuts	1162	Worst gekookte	Sausage cooked	Gelderse gekookte worst/kookworst	per 100g				1477	357	49.1	11.3	0	11.3			33	31.4	11.9	15	4.4	0.4	3.8	0	3.7	1.1	2.6	0	0	0		2.7	50	894	165	18	286	11	1.3	0.5	0.8	0.06	8	1.34	2.2	35	35
NEVO-Online 2023 8.0	Vleeswaren	Cold meat cuts	1171	Vleeswaren 20-30 g vet gem	Processed meat products 20-30 g fat av		per 100g				1282	310	52.9	13.7	0	13.7	0.1	57	26.9	25	8.7	11	3.7	0.4	3.2	0	2.9	0.7	2.2	0	0.2	0	0.2	2.6	66	935	246	23	206	12	2.6	0.8	1.8	0.22	13	2.31	3.3	1759	1760
NEVO-Online 2023 8.0	Vleeswaren	Cold meat cuts	1172	Vleeswaren 10-20 g vet gem	Processed meat products 10-20 g fat av		per 100g				884	213	62.7	14.9	0	14.9	0.8	49	15.5	14.7	4.6	7.5	2	0.2	1.7	0.1	3.2	0.8	2.4	0	0.3	0	0.1	1.6	59	848	210	16	154	14	1.6	0.8	0.9	0.08	8	2.86	10.2	26	43
NEVO-Online 2023 8.0	Fruit	Fruits	1182	Appelmoes z suiker blik/glas	Apple sauce wo sugar tinned	Appelpuree/appelcompote suikervrij blik/glas	per 100g				202	48	87.4	0.2	0.2	0		2	0	0	0	0	0	0	0	0	10.7	9.9	0.8	0	1.4	0	0.4	0.2	0	1	92	4	7	3	0.1	0	0.1	0.03	0	0.07	2.3	1	2
NEVO-Online 2023 8.0	Groente	Vegetables	1187	Bamboespruiten blik/glas	Bamboo shoots tinned		per 100g				140	33	91	2	2	0			0	0	0	0	0	0	0	0	6	0	6	0	0.5	0			0	4	530	33	41	3	0.4	0	0.4	0.19	1	0.65		1	2
NEVO-Online 2023 8.0	Vleeswaren	Cold meat cuts	1211	Vleeswaren <10 g vet gem	Processed meat products <10 g fat av		per 100g				602	144	69.1	18.4	0	18.4	0.3	113	6.5	6.1	2	2.9	0.9	0.1	0.8	0.1	2.5	0.9	1.6	0	0.2	0	0.3	3.3	36	943	410	8	249	22	1.2	0.6	0.6	0.06	14	2.36	5.1	130	135
NEVO-Online 2023 8.0	Diversen	Miscellaneous foods	1212	Zout mineraal- natriumarm LoSalt	Salt low sodium LoSalt	Mineraalzout natriumarm Losalt	per 100g	LoSalt met jodium bevat 5000 µg jodium per 100 g.			0	0	0.1	0	0	0			0	0	0	0	0	0	0	0	0	0	0	0	0	0		99.4	0	13100	34600	0	0		0	0	0					0	0
NEVO-Online 2023 8.0	Hartige sauzen	Savoury sauces	1213	Ketjap zout	Soy sauce salt ketjap	Ketjap asin/Sojasaus zout	per 100g	Conimex.			898	211	47.2	2.8	2.8	0			0	0	0	0	0	0	0	0	50	49	1	0	0	0			0	5440	500	60	50		5	0	5					0	0
NEVO-Online 2023 8.0	Hartige sauzen	Savoury sauces	1214	Ketjap zoet natriumarm	Soy sauce sweet low sodium ketjap	Ketjap manis natriumarm/Sojasaus zoet natriumarm	per 100g	Conimex.			1012	238	40.4	4.5	4.5	0			0	0	0	0	0	0	0	0	55	55	0	0	0.1	0			0	80	6300	60	50		5.3	0	5.3					0	0
NEVO-Online 2023 8.0	Hartige sauzen	Savoury sauces	1215	Ketjap zoet	Soy sauce sweet ketjap	Ketjap manis/Sojasaus zoet	per 100g	Conimex.			995	234	41.5	3.5	3.5	0			0	0	0	0	0	0	0	0	55	55	0	0	0	0			0	2841		47	23	37	5.3	0	5.3	0.01		0.2		0	0
NEVO-Online 2023 8.0	Kruiden en specerijen	Herbs and spices	1216	Smaakversterker mononatriumglutamaat Ve-tsin	Monosodium glutamate Ve-tsin		per 100g				0	0	0	0	0	0			0	0	0	0	0	0	0	0	0	0	0	0	0	0			0	14000					0	0	0					0	0
NEVO-Online 2023 8.0	Kruiden en specerijen	Herbs and spices	1220	Basilicum gedroogd	Basil dried		per 100g				1014	244	10.4	23	23	0			4.1	2.8	2.2	1.2	0.5			0	10.1	1.7	8.3	0	37.7	0		14.9	0	76	2630	2240	274	711	89.8	0	89.8	2.1	3	7.1		37	74
NEVO-Online 2023 8.0	Kruiden en specerijen	Herbs and spices	1221	Chilipoeder	Chilli powder		per 100g				1553	373	8	12	12	0			17	16.3	2.9	1.5	11.9			0	32	0	32	0	22	0			0	30	1916	278	303		14.2	0	14.2					0	0
NEVO-Online 2023 8.0	Kruiden en specerijen	Herbs and spices	1223	Kerrie djawa	Curry powder djawa		per 100g				1543	370	12.5	12	12	0			14	13.5	1.6	8.8	3.1			0	36.5	0	36.5	0	25	0			0	52	1260	530			29.6	0	29.6
NEVO-Online 2023 8.0	Kruiden en specerijen	Herbs and spices	1224	Kervel gedroogd	Chervil dried		per 100g				1275	303	7	23	23	0			4	2.8	0	1.4	1.4			0	38	0	38	0	11.3	0			0	83	4740	1346	450		32	0	32					293	586
NEVO-Online 2023 8.0	Kruiden en specerijen	Herbs and spices	1225	Peper cayenne- rood	Pepper red cayenne	Cayennepeper rode	per 100g				1576	379	8	12	12	0			17	16.3	3.5	3.5	9.3			0	32	0	32	0	24.9	0			0	30	2014	148	293		7.8	0	7.8					0	0
NEVO-Online 2023 8.0	Kruiden en specerijen	Herbs and spices	1226	Majoraan gedroogd	Marjoram dried	Marjolein gedroogd	per 100g				1339	319	8	13	13	0			7	4.9	0.7	2.1	2.1			0	42	0	42	0	18.1	0			0	77	1522	1990	306		82.7	0	82.7					401	802
NEVO-Online 2023 8.0	Kruiden en specerijen	Herbs and spices	1227	Mosterd natriumarm	Mustard low sodium		per 100g				523	126	80	6.5	6.5	0			9.5	9.1	0.5	5.9	2.6	1	1.6	0	3.1	0	3.1	0	1	0			0	25	174	84	73	88	2	0	2	0.2	6	1.1		0	0
NEVO-Online 2023 8.0	Kruiden en specerijen	Herbs and spices	1228	Oregano gedroogd	Oregano dried		per 100g				1510	360	7	11	11	0			10	7	2.1	0.7	3.5			0	49	0	49	0	15	0			0	15	1669	1576	200		44	0	44					84	168
NEVO-Online 2023 8.0	Kruiden en specerijen	Herbs and spices	1229	Paprikapoeder	Paprika powder		per 100g				1498	359	10	15	15	0			13	9.1	1.7	0.8	6.6			0	35	0	35	0	20.9	0			0	34	2344	177	345		23.6	0	23.6
NEVO-Online 2023 8.0	Kruiden en specerijen	Herbs and spices	1230	Peterselie gedroogd	Parsley dried		per 100g				1301	309	9	22	22	0			4	2.8	0.4	0.2	2.2	0.1	2.1	0	41	0	41	0	10.3	0			0	180	3805	1468	351		97.9	0	97.9					97	194
NEVO-Online 2023 8.0	Kruiden en specerijen	Herbs and spices	1231	Rozemarijn gedroogd	Rosemary dried		per 100g				1563	374	9	5	5	0			15	10.5	0.7	4.2	5.6			0	46	0	46	0	17.6	0			0	50	955	1280	70		29.2	0	29.2					157	313
NEVO-Online 2023 8.0	Kruiden en specerijen	Herbs and spices	1232	Sambal oelek	Pepper red hot paste		per 100g	Gem van Conimex en Van Oordt.			151	36	91	1.6	1.6	0			0.7	0.7	0.1	0.1	0.5	0	0.5	0	4.9	3.5	1.5	0	1.9	0			0	4560	202	18	18	12	0.5	0	0.5			0.2		366	732
NEVO-Online 2023 8.0	Kruiden en specerijen	Herbs and spices	1233	Sambal oelek natriumarm	Pepper red hot paste low sodium		per 100g	Conimex.			208	50	89.1	3	3	0			2	1.4	0	0	1.4			0	4	0	4	0	1.9	0			0	50	4000				0.5	0	0.5
NEVO-Online 2023 8.0	Kruiden en specerijen	Herbs and spices	1234	Sambal gebakken	Pepper red hot fried paste		per 100g	Conimex. sambal badjak, brandal, manis.			1038	250	59.7	4.4	4.4	0			18.5	17.8	3.6	8.2	6	0.6	5.4	0	15.5	12.4	3.1	0	1.9	0			0	2904	202	18			0.5	0	0.5
NEVO-Online 2023 8.0	Kruiden en specerijen	Herbs and spices	1235	Selderij blad- vers	Celery leaves fresh		per 100g				65	16	90	1	1	0			0	0	0	0	0	0	0	0	2	2	0	0	1.8	0			0	80	700	80	40	10	0.1	0	0.1			1.2		100	200
NEVO-Online 2023 8.0	Kruiden en specerijen	Herbs and spices	1236	Serehpoeder	Lemon grass powder	Citroengras poeder	per 100g	Conimex.			901	216	8	5	5	0			3	2.9	1.4	0	1.4			0	30	30	0	0	24.4	0			0	20	1236	206										0	0
NEVO-Online 2023 8.0	Vleeswaren	Cold meat cuts	1238	Worst lever- hausmacher	Liver sausage coarse hausmacher	Leverworst hausmacher	per 100g		F14:1CIS, F18:4CN3, F20:5CN3, F22:0, F22:1CIS, F22:3CN3, F22:4CN6, F22:6CN3, F24:0, F4:0, F6:0, F8:0		1105	266	56	15.4	0	15.4			20.4	18.2	6.3	8.9	2.8	0.3	2.4	0	5.2	1	4.2	0	0	0			110	721	169	13	180	12	5.4	1.2	4.2	0.59	20	2.44	2.5	7890	7890
NEVO-Online 2023 8.0	Vleeswaren	Cold meat cuts	1239	Worst smeerlever-	Liver pate sausage	Smeerleverworst	per 100g				1320	319	53.7	12.3	0	12.3		119	28.6	25.5	9.9	11.9	3.6	0.4	3.1	0	3	0.2	2.8	0	0.3	0		2.2	100	680	125	8	161	10	5.6	1.3	4.3	0.45	19	2.3	2.5	5890	5890
NEVO-Online 2023 8.0	Fruit	Fruits	1242	Vruchten op eigen sap blik/glas	Fruit in own juice tinned	Vruchten op sap blik/glas	per 100g	Gem van perziken, peren, fruitsalade, abrikozen.			201	48	87.4	0.6	0.6	0			0.1	0.1	0	0	0	0	0	0	10.3	10.3	0	0	1.7	0			0	1	209	10	16	7	0.4	0	0.4	0.06	0	0.07		10	21
NEVO-Online 2023 8.0	Brood	Bread	1253	Knackebrod vezelrijk	Crispbread high fibre	Cracker knackebrod vezelrijk	per 100g	Wasa.			1469	350	6	13	13	0			6.5	5.3	1	1.4	2.3	0.1	2.2	0	48	2.5	45.5	0	23.9	0		3.8	0	495	400	160	550	190	5.7	0	5.7	0.4	2	4	1.9	0	0
NEVO-Online 2023 8.0	Vis, schaal- en schelpdieren	Fish, crustacean and shellfish	1255	Makreel in water blik	Mackerel in water tinned		per 100g	Na uitlekken.	VITC		1066	257	59.8	18.6	0	18.6			20.3	18.8	4.7	8.9	5.2	4.7	0.6	0	0	0	0	0	0	0			78	416	228	20	90	13	2	0.5	1.5	0.28	42	2.7	49	37	37
NEVO-Online 2023 8.0	Suiker, snoep, zoet beleg en zoete sauzen	Sugar, sweets and sweet sauces	1256	Marsepein	Marzipan		per 100g				1765	420	13	5.3	4.8	0.5		66	15.3	14.5	1	9.5	4	0	4	0	64.2	60.8	3.4	0	2.2	0			0	13	267	88	194	96	1.1	0	1.1	0.22	1	0.97	1	0	0
NEVO-Online 2023 8.0	Hartige sauzen	Savoury sauces	1260	Mayonaiseproduct m yoghurt	Mayonnaise product w yoghurt	Yofresh/Mayonaise met yoghurt	per 100g				1163	281	60.9	0.9	0	0.9			25	23.8	2.4	12.8	8.4	1.7	6.7	0	13	10	3	0	0.3	0			26	680	22	10	17	2	0.2	0	0.2			0.26		5	5
NEVO-Online 2023 8.0	Flesvoeding en preparaten	Foods for special nutritional use	1261	Zuigelingenvoeding Nutrilon 1 p 100 ml	Infant formula Nutrilon 1 p 100 ml	Zuigelingenmelk Nutrilon 1 p 100 ml	per 100ml				277	66	87.4	1.3	0	1.3			3.4	3.2	1.4	1.2	0.6				7.3	7.3	0	0	0.6	0				17	72	55	31	5	0.5	0	0.5	0.04	2	0.51	12	54	54
NEVO-Online 2023 8.0	Samengestelde gerechten	Mixed dishes	1278	Babyvoeding maaltijd 6 mnd	Infant food meal 6 months	Olvarit e.d. maaltijd 6 mnd	per 100g	Olvarit.			301	72	84	3.3	1.6	1.6			2.3	2.2	0.8	0.4	0.9	0	0.5	0	8.7	2.7	6	0	1.9	0				39	249	36	53	18	0.6	0.1	0.5	0.1	2	0.65
NEVO-Online 2023 8.0	Samengestelde gerechten	Mixed dishes	1279	Kindervoeding maaltijd 15 mnd	Infant food meal 15 months	Olvarit e.d. maaltijd 15 mnd	per 100g	Olvarit.			296	70	83	3.6	1.3	2.3			1.9	1.8	0.4	0.5	1	0	0.6	0	9	1.4	7.6	0	1.5	0				57	217	29	52	16	0.8	0.1	0.7	0.07	3	0.51
NEVO-Online 2023 8.0	Fruit	Fruits	1280	Babyvoeding fruit 4 mnd	Infant food fruit 4 months	Olvarit e.d. fruithapje/moes/puree 4 mnd	per 100g	Olvarit.			247	58	84.6	0.5	0.5	0			0.1	0.1	0	0	0	0	0	0	13	11.4	1.6	0	1.8	0			0	3	185	40	32	11	0.3	0	0.3	0.14	2	0.14		5	10
NEVO-Online 2023 8.0	Groente	Vegetables	1281	Babyvoeding groente 4 mnd	Infant food vegetables 4 months	Olvarit e.d. groentehapje/moes/puree 4 mnd	per 100g	Olvarit.			211	50	86.5	1.3	1.3	0			0.2	0.1	0	0	0.1	0	0	0	9.7	5.9	3.9	0	2.3	0			0	16	245	31	45	18	1	0	1	0.13	1	0.34		0	0
NEVO-Online 2023 8.0	Niet-alcoholische dranken	Non-alcoholic beverages	1294	Vruchtendrank m zuivel Taksi m suiker	Fruit drink w dairy Taksi w sugar	Limonade vruchten-/frisdrank Taksi m suiker	per 100g	Gem van sinaasappel, tropisch fruit en exotisch fruit.		VITC	136	32	92	0.1	0	0.1			0	0	0	0	0	0	0	0	7.9	7.9	0	0	0	0			0	12	48	11	10	2	0	0	0	0.02	0	0.02		4	6
NEVO-Online 2023 8.0	Vlees en gevogelte	Meat and poultry	1297	Spek rook- vet bereid	Bacon fat smoked prepared	Spekblokjes vet bereid	per 100g				2090	505	26	25	0	25			45	42.8	17.4	20.2	4.4	0.3	4.1	0.1	0	0	0	0	0	0			50	1176	250				0.4	0.1	0.2				7	23	23
NEVO-Online 2023 8.0	Kaas	Cheese	1302	Kaas room- zachte Paturain	Cheese cream soft Paturain	Roomkaas zachte Paturain/kaas verse Paturain	per 100g				1462	354	51.6	7	0	7			35.3	33.1	20.2	10	0.9	0.2	0.7	0.9	2.3	2.3	0	0	0	0			125	440	80	98	170		0.7	0	0.7				7	344	358
NEVO-Online 2023 8.0	Vlees en gevogelte	Meat and poultry	1305	Kip z vel rauw	Chicken wo skin raw		per 100g	Gem van hele kip, bout, poten en drumsticks.			583	139	73.7	20.5	0	20.5			6.3	5.3	1.8	1.9	1.4	0.2	1.2	0.1	0	0	0	0	0	0			70	92	287	10	156	25	0.8	0.3	0.5	0.03	18	1.37	6	11	11
NEVO-Online 2023 8.0	Vlees en gevogelte	Meat and poultry	1306	Kip soep- m vel rauw	Chicken for soup w skin raw	Soepkip met vel rauw	per 100g				1026	247	62	19	0	19			19	16.2	5.5	5.7	4.3	0.5	3.8	0.3	0	0	0	0	0	0			94	70	300	10	200	21	0.8	0.3	0.5	0.15	13	1.37	5	38	38
NEVO-Online 2023 8.0	Vis, schaal- en schelpdieren	Fish, crustacean and shellfish	1310	Scholfilet gebakken/gestoofd	Plaice fillet fried/simmered		per 100g	In margarine.	VITC		470	112	76.7	18.9	0	18.9			3.8	3.4	1.1	0.5	0.7	0.2	0.5	0	0.5	0	0.5	0	0	0				110	274	74	180	22	0.3	0.1	0.2	0.03	61	0.68	31	19	20
NEVO-Online 2023 8.0	Suiker, snoep, zoet beleg en zoete sauzen	Sugar, sweets and sweet sauces	1311	Hagelslag chocolade- gem	Chocolate sprinkles av	Chocoladehagelslag gem	per 100g				1887	449	2.7	5.7	5.3	0.3		50	15.3	14.7	9.1	4.9	0.7	0.1	0.6	0	69.3	62.9	6.3	0	5.2	0	0.5	1.5	5	37	635	70	174	96	6.5	0	6.5	0.8	4	1.19	8.7	22	23
NEVO-Online 2023 8.0	Brood	Bread	1312	Cracker luchtige Cracottes natural	Crispbread Cracottes naturel		per 100g			FE, NHAEM	1615	381	6.1	12	11.2	0.8			2.8	2.4	0.6	0.9	1	0.1	0.8	0	75	6.3	68	0	4.1	0			0	713	226	42	133	32	4.4	0	4.4	0.25	4	0.5	1.9	0	0
NEVO-Online 2023 8.0	Eieren	Eggs	1314	Ei kippen- gebakken	Egg whole chicken fried in margarine	Kippeneieren gebakken	per 100g	Gebakken in margarine.			912	220	65.7	14.4	0	14.4			17.6	15.5	5.6	5.7	3.7	0.6	3.2	0.1	0.9	0.9	0	0	0	0			321	160	151	59	200	13	2.3	0	2.3	0.06	28	1.3	35	108	110
NEVO-Online 2023 8.0	Vis, schaal- en schelpdieren	Fish, crustacean and shellfish	1315	Kabeljauwfilet gebakken/gestoofd	Cod fillet fried/simmered		per 100g	In margarine.			498	118	74.5	21.5	0	21.5			3.3	2.7	0.8	0.4	0.6	0.2	0.4	0	0.6	0	0.6	0	0	0			35	108	285	13	200	27	0.2	0.1	0.2	0.03	37	0.5	243	18	18
NEVO-Online 2023 8.0	Vlees en gevogelte	Meat and poultry	1317	Kip/bout z vel gegrild	Chicken wo skin grilled		per 100g				787	188	62.9	28.5	0	28.5			7.9	7.1	2.3	3.1	1.4	0.1	1.3	0.1	0.6	0	0.6	0	0	0			81	92	371	13	220	26	0.8	0.2	0.6	0.05	17	1.5	6	6	6
NEVO-Online 2023 8.0	Gebak en koek	Pastry and biscuits	1321	Biscuit haver- Liga HaverKick	Biscuit Liga Haverkick		per 100g	Gem van smaken appel en bosvruchten.		CA, FE, NHAEM, VITB6	1672	397	13.3	5	5	0			12	11.2	0.8	7	3.3	1	2.3	0	65	31.8	33.3	0	4.7	0			18	132	240	340	180	50	7.9	0	7.9			1.5		0	1
NEVO-Online 2023 8.0	Brood	Bread	1322	Cracker luchtige Cracottes volkoren	Crispbread Cracottes wholemeal		per 100g				1589	376	7.1	11	10.2	0.8			4	3.6	0.8	1.1	1.6	0.2	1.4	0	70	7	63	0	8	0			0	665	328	42	240	65	3.3	0	3.3	0.25	4	1.2	1.9	0	0
NEVO-Online 2023 8.0	Vlees en gevogelte	Meat and poultry	1326	Gehakt hoh rul gebakken	Minced beef/pork shallow fried	Half om half gehakt rul bereid	per 100g	Bereid met vloeibaar bak- en braadvet.			1322	317	45.3	30.1	0	30.1	4.8	316	21.6	20.5	6.3	8.6	5.2	0.6	4.6	0.1	0.4	0.4	0	0	0.6	0			48	312	697	29	298	31	2.1	1.2	0.9	0.15	15	5.24	3.2	78	78
NEVO-Online 2023 8.0	Graanproducten en bindmiddelen	Cereals and cereal products	1338	Ontbijtproduct Olvarit pap licht volkoren 8+ mnd	Breakfast cereal porridge Olvarit licht volkoren 8+ months	Ontbijtgranen Olvarit pap licht volkoren 8+ mnd	per 100g			THIA	1588	376	5	11.6	11.6	0			2.1	1.5	0.3	0.2	0.9	0.1	0.9	0	72	5.4	66.6	0	11.1	0			0	4	250	30	370	109	4	0	4	0.45	4	2.4	1.9	0	1
NEVO-Online 2023 8.0	Gebak en koek	Pastry and biscuits	1356	Biscuit meergranen- Liga Evergreen ov smaken	Biscuit Liga Evergreen assortment		per 100g	Smaken: appel, bosvruchten.		CA, FE, NHAEM, VITB6	1633	387	10.8	6.4	6.4	0			8.6	8.3	0.6	5.2	2.4	0.7	1.7	0	68	32	36	0	6.3	0			14	136	340	260	150	45	8	0	8			0.2		0	0
NEVO-Online 2023 8.0	Brood	Bread	1361	Tarwebrood wit Turks	Wheat bread white Turkish	Turks brood wit/pide/somun	per 100g	Platte Turkse pide.	F14:1CIS, F15:0, F18:2TTN6, F20:2TT, F20:4CN6, F21:0, F22:3CN3, F23:0, F24:1CIS, F8:0, FAPUXR	ID	1060	250	36.1	8.5	8.5	0	1.4		1.5	1.3	0.3	0.3	0.6	0	0.6	0	49.3	2.1	47.2	0	3	0		1.7	1	477	113	23	84	19	1.1	0	1.1	0.13	3	0.59	69.2	0	0
NEVO-Online 2023 8.0	Suiker, snoep, zoet beleg en zoete sauzen	Sugar, sweets and sweet sauces	1364	Turks fruit	Turkish Delight	Turkisch delight/helva/lokum	per 100g	Gem van helva en lokum.	ID		1582	372	6.8	0	0	0			0	0	0	0	0	0	0	0	92.9	69	23	0	0.3	0			0	25	5	4	3	2	0.2	0	0.2	0.05	0	0.04	0	0	0
NEVO-Online 2023 8.0	Gebak en koek	Pastry and biscuits	1365	Baklava	Baklava nut-honey cake	Gebak noten-honing	per 100g				1928	461	13.5	10.4	10.4	0			24.5	23.3	8.7	7.7	5.9	0.1	4.9	0.2	49.2	39.6	9.6	0	1	0			74	149	46	98	125	95	1.5	0	1.5	0.4	2	1.12	20	94	96
NEVO-Online 2023 8.0	Gebak en koek	Pastry and biscuits	1366	Tulumba tatlisi gefrituurde soesjes Turks	tulumba tatlisi fried eclair Turkish	Turkse soesjes in suikerstroop tulumba tatlisi	per 100g				1641	391	22.8	4.4	4.4	0			16.9	16.2	3.3	7.4	10.1		4.8		54.8	31.9	22.9	0	1.1	0			70	53	38
NEVO-Online 2023 8.0	Vleeswaren	Cold meat cuts	1367	Worst droge sucuk Turks	Sausage dry sucuk Turkish		per 100g				1848	446	35.4	20.4	0	20.4			37.5	35.3	14.7	16.4	1.7	0.4	1.3	1.4	6.7	0	6.7	0	0	0			58	1522	264	29			3.2	1.1	2.1				4.1	18	18
NEVO-Online 2023 8.0	Vleeswaren	Cold meat cuts	1368	Worst droge salam Turks	Sausage dry salam Turkish	Turkse salami	per 100g				1124	271	58.1	14.8	0	14.8			20.6	19.4	8.1	9	0.9	0.2	0.7	0.8	6.5	0	6.5	0	0	0			67	1102	202	29			2.2	1.6	0.6				4.1	18	18
NEVO-Online 2023 8.0	Hartige snacks en zoutjes	Savoury snacks	1369	Kikkererwten geroosterd leblebi Turks	Chick peas roasted leblebi Turkish		per 100g		VITC		1683	400	3.3	21.3	21.3	0			8.1	6.3	0.9	2.2	3.1	0.1	3	0	53.6	4.8	48.8	0	13.7	0			0			59			1.8	0	1.8					1	2
NEVO-Online 2023 8.0	Groente	Vegetables	1370	Druivenblad glas	Grape leaves glass		per 100g				137	33	88.6	3.3	3.3	0			0	0	0	0	0	0	0	0	1.8	1.8	0	0	6.3	0			0	7158	45	390	35		2.3	0	2.3					138	275
NEVO-Online 2023 8.0	Groente	Vegetables	1371	Tafelzuur tursu Turks	Vegetables pickled Turkish Tursu		per 100g				100	24	92.6	0.6	0.6	0			0	0	0	0	0	0	0	0	3.9	3.9	0	0	2.9	0			0	987	53				0.2	0	0.2
NEVO-Online 2023 8.0	Vlees en gevogelte	Meat and poultry	1375	Gehakt runder- kofte Turks bereid	Minced beef kofte Turkish prepared	Trukse kofte rundergehakt bereid	per 100g				1050	251	52.7	25.8	0	25.8			12.6	12	4.3	4.1	2.3	0	2.2	0.5	8.2	0	8.2	0	0.7	0			63	734	387	18			3.4	2.2	1.2				2.9	10	13
NEVO-Online 2023 8.0	Vlees en gevogelte	Meat and poultry	1376	Gehakt schapen- kofte Turks bereid	Minced mutton prepared Kofte Turkish	Turkse kofte schapengehakt bereid	per 100g				848	203	62.1	22.6	0	22.6			10.6	9.6	4.5	3.5	0.7			0.9	3.8	0	3.8	0	0.9	0			78	787	337	14			2.6	1.4	1.2				5
NEVO-Online 2023 8.0	Samengestelde gerechten	Mixed dishes	1377	Groenteschotel m vlees turlu Turks bereid	Vegetable dish w meat turlu Turkish prep		per 100g				308	74	84.3	4.1	1	3.1			2.9	2.8	0.8	1.2	0.7	0	0.6	0	6.8	4.7	2.1	0	1.9	0			9	346	280	14			0.5	0.1	0.4
NEVO-Online 2023 8.0	Vleesvervangers en zuivelvervangers	Meat substitutes and dairy substitutes	1380	Dessert soja- verrijkt m calcium en vitamines	Dessert soya fortified w calcium and vitamins	Sojadessert/Plantaardige alternatief voor vla	per 100g	Gebaseerd op Alpro caramel, Alpro dark choco, Alpro vanillesmaak en Alpro plantaardige variatie op vla vanille gekoeld		CA, ERGCAL, RIBF, VITB12, VITD	357	85	80.8	3.1	3.1	0		32	1.9	1.7	0.3	0.4	1.1	0.1	0.9	0	13.4	10.5	2.9	0	0.9	0			0	55	120	120	81	15	0.4	0	0.4	0.09	0	0.23		4	7
NEVO-Online 2023 8.0	Vleesvervangers en zuivelvervangers	Meat substitutes and dairy substitutes	1381	Drink soja- m suiker verrijkt m calcium en vitamines	Drink soya w sugar fortified w calcium and vitamins	Sojadrink gezoet verrijkt m calcium en vitamines	per 100g	Gebaseerd op AH Sojadrink naturel, Alpro Soya original, Alpro Soya original gekoeld, Jumbo Soya naturel sojadrink, Melkan Sojadrink original, Milsa Sojadrink original en Vemondo Soyadrink naturel		CA, ERGCAL, RIBF, VITB12, VITD	155	37	91.6	3	3	0	0.5	39	1.4	1.3	0.2	0.3	0.8	0.1	0.7	0	3	2.8	0.2	0	0.4	0		0.7	0	32	160	110	79	14	0.3	0	0.3	0.09	0	0.22	1	0	0
NEVO-Online 2023 8.0	Kaas	Cheese	1382	Kaas 30+ gem	Cheese 30+ av	Kaas 30+ Milner/Beemster/Linessa e.d.	per 100g				1168	280	45.9	30.1	0	30.1			17.7	16.7	11.6	3.8	0.5	0.2	0.3	0.5	0	0	0	0	0	0			56	676	77	1021	612	40	0.2	0	0.2	0.07	13	4.17	22	173	179
NEVO-Online 2023 8.0	Suiker, snoep, zoet beleg en zoete sauzen	Sugar, sweets and sweet sauces	1389	Drop gem	Liquorice Dutch type av		per 100g				1412	333	15.4	8.4	4.2	4.2			0.4	0.3	0	0	0	0	0	0	73.2	49.9	23.2	0	1.5	0		1.2	0	126	296	129	22	36	3.4	0	3.4	0.11	1	0.29		0	0
NEVO-Online 2023 8.0	Vlees en gevogelte	Meat and poultry	1390	Gehaktbal runder- m ei gebakken	Minced beef ball prepared w egg/crumbs	Rundergehaktbal met ei gebakken	per 100g				1285	308	46.1	27	1.1	25.9	0.2	11	19.8	18.8	5.7	7.4	4.9	0.3	4.6	0.3	5.2	0.4	4.7	0	0.6	0	0	0.3	92	205	453	19	252	32	3	1.7	1.2	0.11	12	5.97	11.1	105	107
NEVO-Online 2023 8.0	Vlees en gevogelte	Meat and poultry	1391	Spek mager bereid	Bacon lean prepared		per 100g	Speklappen vers, magere spekblokjes. bereid in eigen vet.	CARTBTOT		1756	424	38	25.7	0	25.7			35.5	33.7	11.6	14.6	5.6	0.5	5.1	0.2	0.3	0	0.3	0	0	0			81	102	380	8	190	23	0.8	0.3	0.5	0.08	14	2.3	8	8	8
NEVO-Online 2023 8.0	Vlees en gevogelte	Meat and poultry	1392	Kipfilet bereid	Chicken fillet prepared		per 100g	Bereid met margarine.			667	158	64.2	30.9	0	30.9			3.8	3.4	1.4	1	0.8	0.1	0.8	0.1	0	0	0	0	0	0			89	53	419	7	335	35	0.7	0.2	0.5	0.03	18	0.74	8	18	18
NEVO-Online 2023 8.0	Groente	Vegetables	1393	Ui gebakken in plantaardige olie	Onions fried in vegetable oil	Uien gebakken	per 100g	Gebakken in plantaardige olie.			243	58	85.4	1.3	1.3	0			3	2.9	0.6	1.3	1	0.1	0.9	0	5.4	5.4	0	0	2.2	0			0	27	208	26	40	9	0.3	0	0.3	0.04	1	0.18	6	21	23
NEVO-Online 2023 8.0	Groente	Vegetables	1394	Champignon gebakken m zout	Mushroom fried in vegetable oil w salt		per 100g	Gebakken in plantaardige olie.			222	54	87.9	2.6	2.6	0			4.1	3.9	0.8	1.8	1.3	0.1	1.2	0	0.5	0	0.5	0	2.3	0			0	272	410	4	101	12	0.3	0	0.3	0.29	13	0.56		29	33
NEVO-Online 2023 8.0	Brood	Bread	1395	Roggebrood volkoren/roggetarwebrood bruin gem	Rye bread wholemeal/rye wheat bread brown av	Roggebrood donker en licht gem	per 100g				826	196	46.6	5.8	5.8	0	0.9		1.3	1.1	0.2	0.3	0.6	0.1	0.5	0	36.1	7.9	28.3	0	8.2	0		2	0	297	240	33	174	57	2.6	0	2.6	0.18	1	1.49	43.1	0	0
NEVO-Online 2023 8.0	Groente	Vegetables	1397	Tomaat gestoofd	Tomatoes stewed w vegetable oil	Tomaten gestoofd	per 100g	Gestoofd met plantaardige olie.			245	59	91.7	0.9	0.9	0			5.1	4.8	1	2.2	1.6	0.2	1.4	0	1.9	1.9	0	0	1.3	0			0	2	247	10	24	10	0.2	0	0.2	0.04	0	0.1		81	124
NEVO-Online 2023 8.0	Groente	Vegetables	1398	Kool boeren- glas	Kale curly glass	Boerenkool glas	per 100g				102	25	90.1	2.4	2.4	0			0.6	0.4	0.1	0.1	0.2	0.1	0.1	0	0.9	0.2	0.7	0	3	0			0	100	197	159	47	13	0.6	0	0.6	0.05	1	0.48	1.3	175	350
NEVO-Online 2023 8.0	Groente	Vegetables	1399	Sla ijsberg- rauw	Lettuce iceberg raw	Ijsbergsla rauw	per 100g				59	14	96.1	1	1	0		8	0.2	0.1	0.1	0	0.1	0	0	0	1.4	1.4	0	0	1.2	0		0.4	0	17	243	21	30	10	0.3	0	0.3	0.04	0	0.28	2	7	14
NEVO-Online 2023 8.0	Vlees en gevogelte	Meat and poultry	1400	Runderbiefstuk rauw	Beef rump steak raw		per 100g		CARTA, CRYPXB		455	108	74	22.9	0	22.9	3.7	298	1.8	1.6	0.7	0.7	0.1	0	0.1	0	0	0	0	0	0	0			31	50	429	4	231	28	2.3	1.9	0.4	0.09	10	3.99	2.9	5	7
NEVO-Online 2023 8.0	Vlees en gevogelte	Meat and poultry	1401	Runderbiefstuk v de haas rauw	Beef tenderloin steak raw	Rundertournedos rauw/Ossenhaas rauw	per 100g		CARTA, CRYPXB		489	116	74	23.7	0	23.7			2.3	2.1	0.9	1	0.1	0	0.1	0.1	0	0	0	0	0	0			31	50	429	5	224	26	1.9	1.6	0.3	0.07	11	4.31	11	5	8
NEVO-Online 2023 8.0	Vlees en gevogelte	Meat and poultry	1402	Runderentrecote rauw	Beef prime rib raw		per 100g		CARTA, CRYPXB		691	165	70.8	23	0	23	3.7	285	8.1	7.7	3.5	3.4	0.2	0	0.2	0.3	0	0	0	0	0	0			35	54	409	5	214	26	1.7	1.4	0.3	0.05	10	3.85	3.2	8	10
NEVO-Online 2023 8.0	Vlees en gevogelte	Meat and poultry	1404	Runderbaklappen rauw	Beef frying steak raw		per 100g		CARTA, CRYPXB		436	103	75	21.2	0	21.2	3.4	296	2	1.9	0.8	0.9	0.2	0	0.1	0	0	0	0	0	0	0			36	57	417	4	222	26	2.1	1.7	0.4	0.07	11	4.6	2.4	5	8
NEVO-Online 2023 8.0	Vlees en gevogelte	Meat and poultry	1405	Gehakt runder- rauw	Minced beef raw	Rundergehakt rauw	per 100g		CARTA, CRYPXB		937	225	65.1	18.9	0	18.9	3	204	16.5	15.6	7	7.3	0.4	0.1	0.3	0.5	0.2	0.2	0	0	0.3	0		1	53	110	313	8	167	20	2	1.6	0.3	0.06	8	4.33	2.5	18	20
NEVO-Online 2023 8.0	Vlees en gevogelte	Meat and poultry	1406	Runderklapstuk rauw	Beef rib raw		per 100g		CARTA, CRYPXB		573	137	72.4	19.8	0	19.8	3.4	269	6.4	6.1	2.7	2.7	0.2	0	0.2	0.2	0	0	0	0	0	0			20	63	394	9	206	25	1.7	1.4	0.3	0.08	13	3.96	2.5	9	11
NEVO-Online 2023 8.0	Vlees en gevogelte	Meat and poultry	1407	Lever runder- rauw	Liver ox raw	Runderlever rauw	per 100g		CARTA, CRYPXB		545	129	69.3	21	0	21	3.4	356	4.2	3.2	1.9	0.8	0.3	0.1	0.2	0	1.9	0.4	1.5	0	0	0			183	75	365	5	396	21	6	1.8	4.2	8.24	29	4.1	6.8	27586	27659
NEVO-Online 2023 8.0	Vlees en gevogelte	Meat and poultry	1408	Runderpoulet rauw	Beef stewing meat raw		per 100g		CARTA, CRYPXB		449	106	75.5	22.1	0	22.1	3.5	280	2	1.8	0.8	0.8	0.1	0	0.1	0	0	0	0	0	0	0		1.1	31	67	411	5	224	26	1.9	1.6	0.3	0.07	11	4.31	3.2	5	8
NEVO-Online 2023 8.0	Vlees en gevogelte	Meat and poultry	1409	Runderrollade rauw	Beef sirloin rolled raw	Runder lenderollade rauw	per 100g		CARTA, CRYPXB		463	109	74	23.2	0	23.2	3.7	302	1.7	1.5	0.7	0.6	0.1	0	0.1	0.1	0.2	0.2	0	0	0.3	0			25	391	410	6	222	28	1.5	1.3	0.3	0.06	12	4.14	4	4	7
NEVO-Online 2023 8.0	Vlees en gevogelte	Meat and poultry	1410	Runderrosbief rauw	Beef roast raw		per 100g		CARTA, CRYPXB		513	122	73.8	22.9	0	22.9			3.4	3.1	1.3	1.4	0.1	0	0.1	0.1	0	0	0	0	0	0			46	391	410	5	225	26	2	1.7	0.4	0.06	6	3.47	11	2	5
NEVO-Online 2023 8.0	Vlees en gevogelte	Meat and poultry	1411	Runderschenkel rauw	Beef shank raw		per 100g		CARTA, CRYPXB		495	117	74.4	22.6	0	22.6			3	2.8	1.2	1.3	0.1	0	0.1	0.1	0	0	0	0	0	0			31	50	429	5	224	26	1.9	1.6	0.3	0.07	11	4.31	10	5	8
NEVO-Online 2023 8.0	Vlees en gevogelte	Meat and poultry	1412	Runderriblappen rauw	Beef rib steak raw		per 100g		CARTA, CRYPXB		692	166	71.5	20.1	0	20.1	3.2	244	9.5	9	4.2	3.8	0.3	0.1	0.2	0.4	0	0	0	0	0	0			52	63	360	7	184	21	2.1	1.7	0.4	0.07	9	6.61	2.9	17	20
NEVO-Online 2023 8.0	Vlees en gevogelte	Meat and poultry	1413	Runder doorregen lappen rauw	Beef streaked/marbled raw		per 100g		CARTA, CRYPXB		615	147	72.5	20.6	0	20.6	3.3	251	7.2	6.8	2.8	3.2	0.3	0.1	0.2	0.3	0	0	0	0	0	0			62	67	367	5	190	22	2	1.7	0.3	0.07	9	6.58	2.6	17	20
NEVO-Online 2023 8.0	Vlees en gevogelte	Meat and poultry	1414	Rundersukadelappen rauw	Beef stewing steak raw		per 100g		CARTA, CRYPXB		566	135	73.2	21.3	0	21.3	3.4	244	5.5	5.3	2.2	2.3	0.2	0.1	0.2	0.2	0	0	0	0	0	0			48	70	350	5	185	22	2.4	2	0.4	0.09	10	6.57	2.8	8	11
NEVO-Online 2023 8.0	Vlees en gevogelte	Meat and poultry	1415	Rundertartaar rauw	Beef steak tartare raw		per 100g		CARTA, CRYPXB		577	137	73.3	21.1	0	21.1	3.4	249	5.7	5.5	2.4	2.5	0.2	0	0.2	0.1	0.3	0.3	0	0	0.1	0			43	84	376	6	198	24	2.5	2	0.4	0.12	8	4.77	2.6	7	10
NEVO-Online 2023 8.0	Vlees en gevogelte	Meat and poultry	1416	Rundertong rauw	Beef tongue raw		per 100g		CARTA, CRYPXB		782	188	69.5	17.3	0	17.3			13.2	12.4	5.6	6.1	0.7	0.1	0.6	0	0	0	0	0	0	0			87	80	290	7	160	18	2.5	2.1	0.4	0.13	2	3.4	2.3	6	11
NEVO-Online 2023 8.0	Vlees en gevogelte	Meat and poultry	1417	Varkensbraadworst rauw	Sausage pork Braadworst raw	Varkenssaucijs rauw	per 100g				937	226	62.6	16.8	0	16.8	2.7	197	17.2	16.4	6.4	7.5	2.1	0	2.1	0	0.6	0.5	0.1	0	0.3	0			47	643	315	13	176	20	0.9	0.6	0.3	0.07	10	2.29	2.1	14	14
NEVO-Online 2023 8.0	Vlees en gevogelte	Meat and poultry	1418	Varkensfiletlappen rauw	Pork fillet raw		per 100g				540	128	73.2	23.3	0	23.3	3.7	293	3.9	3.5	1.5	1.7	0.3	0	0.3	0	0	0	0	0	0	0			37	51	427	4	238	28	0.4	0.2	0.1	0.05	14	1.55	1	2	2
NEVO-Online 2023 8.0	Vlees en gevogelte	Meat and poultry	1419	Varkensfricandeau rauw	Pork fricandeau part of leg raw	Fricandeau varkens- rauw	per 100g				506	120	74	22.9	0	22.9			3.2	2.9	1.2	1.3	0.4	0	0.3	0	0	0	0	0	0	0			51	54	380	5	250	24	1.1	0.7	0.4	0.06	13	1.74	5	0	0
NEVO-Online 2023 8.0	Vlees en gevogelte	Meat and poultry	1420	Varkenshamlappen rauw	Pork chop raw		per 100g				481	114	75.2	22.2	0	22.2	3.6	277	2.8	2.5	0.9	1.2	0.4	0	0.4	0	0	0	0	0	0	0			51	54	428	4	239	28	0.8	0.5	0.3	0.08	13	2.37	1	2	2
NEVO-Online 2023 8.0	Vlees en gevogelte	Meat and poultry	1421	Gehakt varkens- rauw	Minced pork raw	Varkensgehakt rauw	per 100g		FIBT		741	177	67.2	20.1	0	20.1	3.2	242	10.7	9.9	3.6	4.7	1.3	0	1.3	0	0.3	0.3	0	0	0	0			67	184	388	6	207	25	0.9	0.5	0.3	0.06	10	2.27	3.2	8	8
NEVO-Online 2023 8.0	Vlees en gevogelte	Meat and poultry	1422	Varkenshaas rauw	Pork tenderloin raw		per 100g				446	105	75.3	22.4	0	22.4	3.6	285	1.7	1.6	0.8	0.7	0.1	0	0.1	0	0	0	0	0	0	0			42	91	444	4	250	28	0.7	0.5	0.3	0.07	12	1.74	1.2	1	1
NEVO-Online 2023 8.0	Vlees en gevogelte	Meat and poultry	1423	Varkenshamschijf rauw	Pork gammon steak raw		per 100g				795	191	67.8	19.8	0	19.8			12.4	11.5	4.6	5.3	1.5	0.1	1.3	0	0	0	0	0	0	0			44	62	373	7	256	23	0.4	0.3	0.2	0.08	11	3.03	3	7	7
NEVO-Online 2023 8.0	Vlees en gevogelte	Meat and poultry	1424	Varkenshaaskarbonade rauw	Pork loin chop raw		per 100g				653	156	70.2	23.2	0	23.2	3.7	282	7	6.5	2.8	2.9	0.7	0	0.7	0	0	0	0	0	0	0			39	51	402	10	229	28	0.5	0.3	0.2	0.05	12	1.61	0.9	4	4
NEVO-Online 2023 8.0	Vlees en gevogelte	Meat and poultry	1425	Varkensschouderkarbonade rauw	Pork shoulder chop raw		per 100g				776	186	70	19.1	0	19.1	3.1	230	12.2	11.4	4.7	5	1.4	0	1.4	0	0	0	0	0	0	0			44	62	373	7	201	23	1	0.6	0.4	0.08	11	3.03	1.2	7	7
NEVO-Online 2023 8.0	Vlees en gevogelte	Meat and poultry	1426	Lever varkens- rauw	Liver pork raw	Varkenslever rauw	per 100g				542	129	70.8	21.3	0	21.3	3.4	341	4.8	3.5	1.8	1	0.5	0	0.5	0	0.2	0.2	0	0	0	0			158	114	308	6	411	22	17.8	5.3	12.5	1.44	63	7.69	7	21723	21723
NEVO-Online 2023 8.0	Vlees en gevogelte	Meat and poultry	1427	Varkenskrabbetjes rauw	Pork spare rib raw		per 100g				1037	250	62.1	18.3	0	18.3			19.6	18.6	7.4	8.6	2.4	0.2	2.2	0	0	0	0	0	0	0			44	62					1.4	0.9	0.5				8	7	7
NEVO-Online 2023 8.0	Vlees en gevogelte	Meat and poultry	1429	Varkensoester rauw	Pork tenderloin medaillon raw		per 100g				488	115	74.1	23.5	0	23.5			2.4	2.2	0.9	1	0.3	0	0.3	0	0	0	0	0	0	0			51	54	380	5	250	24	1.1	0.7	0.4	0.06	13	1.74	3	0	0
NEVO-Online 2023 8.0	Vlees en gevogelte	Meat and poultry	1430	Varkensschouderlappen rauw	Pork shoulder raw		per 100g				558	133	73.5	20.7	0	20.7	3.3	258	5.5	5.2	2.1	2.4	0.5	0	0.5	0	0	0	0	0	0	0			40	60	429	4	226	27	0.8	0.5	0.3	0.07	12	2.6	2	4	4
NEVO-Online 2023 8.0	Vlees en gevogelte	Meat and poultry	1431	Vink sla- rauw	Kromesky meat filled raw	Slavink rauw	per 100g				1102	266	58.5	15.3	0	15.3	2.4	171	21.2	20.1	8.1	9.2	2.4	0.2	2.2	0.1	3.3	1.3	2	0	0.4	0			57	653	274	19	159	19	1	0.6	0.4	0.06	9	2.12	2.7	13	13
NEVO-Online 2023 8.0	Vlees en gevogelte	Meat and poultry	1432	Speklap rauw	Bacon rasher raw		per 100g				1325	320	55.1	16.5	0	16.5	2.6	175	28.2	26.8	10.7	12.4	3.4	0.3	3.1	0.1	0	0	0	0	0	0			50	64	303	4	160	19	0.5	0.3	0.2	0.05	10	1.81	3	18	18
NEVO-Online 2023 8.0	Vlees en gevogelte	Meat and poultry	1434	Gehakt hoh rauw	Minced beef/pork raw	Half om half gehakt rauw	per 100g				969	233	63.7	19.2	0	19.2	3.1	202	17.2	16.2	6.9	7.5	1.3	0.1	1.2	0.2	0.3	0.3	0	0	0.3	0		0.5	29	177	303	9	169	19	1.3	1	0.3	0.06	9	3.22	3	16	17
NEVO-Online 2023 8.0	Vlees en gevogelte	Meat and poultry	1435	Hamburger rauw	Hamburger raw		per 100g				995	239	60.9	16.8	0	16.8	2.7	176	18	17.1	7.5	7.9	0.7	0.1	0.6	0.5	2.2	0.9	1.3	0	0.6	0			46	758	175	14	149	19	1.8	1.3	0.5	0.07	7	3.37	2.5	16	16
NEVO-Online 2023 8.0	Vlees en gevogelte	Meat and poultry	1436	Kalfsentrecote rauw	Veal prime rib raw		per 100g				629	150	70.6	21.4	0	21.4	3.4	247	7.2	6.3	2.7	2.9	0.4	0	0.4	0.1	0	0	0	0	0	0			51	53	427	5	216	24	0.6	0.5	0.1	0.05	7	2.54	3.5	18	21
NEVO-Online 2023 8.0	Vlees en gevogelte	Meat and poultry	1437	Vink kalfs- rauw	Veal olive raw	Blinde vink kalfs- rauw/kalfsvink rauw	per 100g				665	159	70.9	20.7	0	20.7			8.5	7.4	3.1	3.5	0.3	0.1	0.3	0.3	0	0	0	0	0	0			52	599	387	6	212	24	1.4	1.2	0.2	0.06	8	2.65	3.7	20	22
NEVO-Online 2023 8.0	Vlees en gevogelte	Meat and poultry	1438	Kalfsfricandeau rauw	Veal fricandeau raw		per 100g				470	111	74	22	0	22	3.5	278	2.6	1.9	0.7	0.9	0.2	0	0.2	0	0	0	0	0	0	0			47	52	436	4	243	27	0.5	0.4	0.1	0.06	9	2.48	3.4	8	10
NEVO-Online 2023 8.0	Vlees en gevogelte	Meat and poultry	1439	Lever kalfs- rauw	Liver calf's raw	Kalfslever rauw	per 100g				455	108	77.1	17.7	0	17.7			3.3	2.5	1.4	0.6	0.2	0.1	0.2	0	2	0	2	0	0	0			183	71	365	5	320	21	8	2.4	5.6	8.24	29	4.1	4.3	15013	15027
NEVO-Online 2023 8.0	Vlees en gevogelte	Meat and poultry	1440	Kalfsschenkel rauw	Veal shank raw		per 100g				470	112	75.8	21.3	0	21.3			2.9	2.1	0.9	1	0.1	0	0.1	0.1	0	0	0	0	0	0			31	50	429	5	224	26	1.5	1.2	0.3	0.07	11	4.31	10	5	8
NEVO-Online 2023 8.0	Vlees en gevogelte	Meat and poultry	1441	Kalfstong rauw	Tongue calf's raw		per 100g				702	168	71.5	17.6	0	17.6			10.9	10.2	4.6	5.1	0.6	0.1	0.5	0	0	0	0	0	0	0			100	93	241	4	173	17	1.6	1.3	0.3	0.15	2	3.4	2.3	0	0
NEVO-Online 2023 8.0	Vlees en gevogelte	Meat and poultry	1442	Kalfszwezerik rauw	Sweetbread raw		per 100g				376	89	79.9	18.4	0	18.4			1.7	1.3	0.7	0.2	0.6	0.1	0.1	0	0	0	0	0	0	0				75					1.5	1.2	0.3				3
NEVO-Online 2023 8.0	Vlees en gevogelte	Meat and poultry	1443	Lamsbout rauw	Lamb leg raw		per 100g		CARTBTOT		727	174	70	19.2	0	19.2			10.8	9.5	4.4	3.6	0.6	0.1	0.2	0.7	0	0	0	0	0	0			78	58	320	7	190	22	1.4	0.9	0.5	0.08	2	2.8	2	9	9
NEVO-Online 2023 8.0	Vlees en gevogelte	Meat and poultry	1444	Gehakt lams-/schapen- rauw	Minced lamb raw	Lamsgehakt/schapengehakt rauw	per 100g				908	218	67.9	19.3	0	19.3			15.7	14.1	7.1	5	0.6	0.1	0.3	0.7	0	0	0	0	0	0		1.1	77	69	310	17	190	21	2	1.3	0.6	0.08	2	3.95	6	5	5
NEVO-Online 2023 8.0	Vlees en gevogelte	Meat and poultry	1445	Lamskarbonade rauw	Lamb chop raw	Lamskotelet rauw	per 100g				929	223	64.5	19.2	0	19.2			16.3	14.7	7.4	5.2	0.6	0.1	0.3	0.8	0	0	0	0	0	0			79	56	280	13	170	19	1.4	0.9	0.5	0.07	3	2	7	12	12
NEVO-Online 2023 8.0	Vlees en gevogelte	Meat and poultry	1446	Lamszadel rauw	Lamb saddle raw		per 100g		CARTBTOT		1064	256	61.2	18.6	0	18.6			20.2	19.2	9.7	6.8	0.8	0.1	0.4	1	0	0	0	0	0	0			74	56	300	15	180	21	1.4	0.9	0.5	0.07	2	2.5	10	11	11
NEVO-Online 2023 8.0	Vlees en gevogelte	Meat and poultry	1447	Lamsschouder rauw	Lamb shoulder raw		per 100g		CARTBTOT		780	187	68.1	20	0	20			11.9	10.7	5.4	3.8	0.5	0.1	0.2	0.6	0	0	0	0	0	0			75	63	330	4	190	20	1.4	0.9	0.5	0.07	2	4.2	3	5	5
NEVO-Online 2023 8.0	Suiker, snoep, zoet beleg en zoete sauzen	Sugar, sweets and sweet sauces	1450	Chocolade puur suikervrij	Chocolate dark sugar-free	Suikervrije pure chocolade	per 100g	Gebaseerd op Cereal en de Bron.			1875	454	1.2	5.3	5.3	0			33	31.7	20	10.5	1	0.1	1	0	42.1	0.7	2.8	38.7	14.7	0			3	16	400	150	150	89	3.2	0	3.2	1.1	4	1.3	2.5	9	11
NEVO-Online 2023 8.0	Suiker, snoep, zoet beleg en zoete sauzen	Sugar, sweets and sweet sauces	1451	Chocolade melk- m hazelnoten z suiker	Chocolate milk w hazelnuts wo sugar	Suikervrije melkchocolade m hazelnoten	per 100g	Gebaseerd op Cereal en Damhert.			2060	498	0.7	8.9	6.6	2.4			35.4	34	17.1	15.4	2	0.1	1.8	0.1	46.5	9.6	0.5	36.4	8	0		1.3	15	92	453	220	229	76	4	0	4	0.48	4	1.35	19.3	45	47
NEVO-Online 2023 8.0	Groente	Vegetables	1454	Biet rode zoetzuur glas	Beetroot pickled glass	Rode bieten zoetzuur glas/Kroten zoetzuur glas	per 100g				155	37	88.5	0.5	0.5	0			0.1	0.1	0	0	0	0	0	0	7.6	6.6	1.1	0	1.8	0			0	176	190	19	17	13	0.3	0	0.3	0.04	0	0.3	1	1	2
NEVO-Online 2023 8.0	Aardappelen en knolgewassen	Potatoes and tubers	1455	Aardappelpureepoeder gem	Potato puree powder av		per 100g				1557	368	10.5	8.6	7.7	0.9			4.6	4.3	2.9	0.1	0.9	0.4	0.5	0	70.2	2.2	68	0	6.3	0			0	310	1399	54	277	68	1.4	0	1.4	0.2	1	0.95	14.3	0	1
NEVO-Online 2023 8.0	Aardappelen en knolgewassen	Potatoes and tubers	1456	Frites voorgebakken diepvries onbereid	Chips pre-fried frozen unprepared	Patat/friet voorgebakken diepvries onbereid	per 100g				614	146	66	2.3	2.3	0		23	3.8	3.7	0.4	1.1	2.2	0	2.2	0	24.4	0.4	23.9	0	2.5	0		1	0	34	426	9	77	21	0.5	0	0.5	0.11	1	0.37	2.4	0	0
NEVO-Online 2023 8.0	Aardappelen en knolgewassen	Potatoes and tubers	1457	Aardappelen gebakken	Potatoes fried		per 100g	Gebakken in margarine.			501	119	74.8	1.8	1.8	0		19	4.8	4.6	1.9	1.8	0.8	0.1	0.6	0	16.5	0.2	16.2	0	1.5	0		0.7	0	32	324	9	38	18	0.5	0	0.5	0.07	0	0.31	2.4	45	45
NEVO-Online 2023 8.0	Vleesvervangers en zuivelvervangers	Meat substitutes and dairy substitutes	1458	Seitan	Seitan	Seitan vegetarisch product	per 100g				834	198	57.2	28.4	28.4	0	4.5	285	7.2	6.1	0.7	3.6	1.8	0	1.8	0	4	0.5	3.5	0	2.1	0		2	0	653	87	36	87	25	1.7	0	1.7	0.28	32	1.41	10	2	3
NEVO-Online 2023 8.0	Brood	Bread	1459	Tarwekrentenbrood volkoren	Wheat currant bread wholemeal	Krentenbrood volkoren	per 100g				1068	253	33.8	9.3	9.3	0	1.4		1.8	1.6	0.4	0.5	0.7	0.1	0.7	0	46.2	16.5	29.7	0	7.2	0		1.7	1	317	354	37	178	60	2	0	2	0.33	5	1.17	45.6	0	0
NEVO-Online 2023 8.0	Gebak en koek	Pastry and biscuits	1460	Koek ontbijt- gember	Cake Dutch spiced Ontbijtkoek w ginger	Ontbijtkoek met gember/Gemberkoek	per 100g				1346	318	22	2.7	2.7	0		25	2.1	1.7	0.4	0.7	0.5	0.1	0.4	0	70.7	41.8	28.9	0	2.6	0		0.7	0	190	125	18	85	20	0.6	0	0.6	0.08	2	0.6	12.8	0	1
NEVO-Online 2023 8.0	Hartig broodbeleg	Savoury bread spreads	1461	Pasta sesam- tahin m toegevoegd zout	Sesame paste tahin salt added	Sesampasta tahin	per 100g				2415	585	3.8	21.9	21.9	0			51.7	49.6	7.6	19.5	22.5	0.1	22.4	0	1.8	1.6	0.2	0	12.4	0		5.2	0	361	480	37	564	353	9	0	9	1.5	34	5.4		0	0
NEVO-Online 2023 8.0	Niet-alcoholische dranken	Non-alcoholic beverages	1462	Sap ananas-	Juice pineapple	Ananassap	per 100g				200	47	88.1	0.5	0.5	0			0	0	0	0	0	0	0	0	11.2	10.8	0.4	0	0.3	0			0	21	160	15	8	10	0.4	0	0.4			0.07		2	3
NEVO-Online 2023 8.0	Niet-alcoholische dranken	Non-alcoholic beverages	1463	Vruchtendrank 2 of meer vruchten	Fruit juice drink minimal 2 fruits	Multivruchtendrank/duodrank	per 100g	Gebaseerd op Fruitfris, Jumbo en Albert Heijn.			185	43	89.1	0.2	0.2	0			0	0	0	0	0	0	0	0	10.7	10.7	0	0	0.1	0			0	0	65	6	6	4	0.1	0	0.1	0.01	1	0.07		5	10
NEVO-Online 2023 8.0	Melk en melkproducten	Milk and milk products	1464	Melk chocolade- halfvolle	Milk chocolate-flavoured semi-skimmed	Chocolademelk halfvolle	per 100g	Gem v diverse merken.			322	76	81.8	3.3	0.3	3		35	1.6	1.5	1	0.4	0	0	0	0	11.9	11.1	0.9	0	0.5	0	0	0.8	5	48	202	105	94	18	0.6	0	0.6	0.06	1	0.49	13.4	14	14
NEVO-Online 2023 8.0	Alcoholische dranken	Alcoholic beverages	1465	Likeur <15 vol% alc	Liqueur <15 vol% alcohol	Likoret e.d.	per 100g		FOL, FOLFD		841	200	59	0	0	0			0	0	0	0	0	0	0	0	29	29	0	0	0	12			0	0	0	0	0	0	0	0	0	0.02		0		0	0
NEVO-Online 2023 8.0	Alcoholische dranken	Alcoholic beverages	1466	Likeur >25 vol% alc	Liqueur >25 vol% alcohol	Amaretto e.d./Grand marnier e.d./Cointreau e.d.	per 100g		FOL, FOLFD		1218	291	46	0	0	0			0	0	0	0	0	0	0	0	29	29	0	0	0	25			0	0	0	0	0	0	0	0	0	0.02	0	0		0	0
NEVO-Online 2023 8.0	Alcoholische dranken	Alcoholic beverages	1468	Bier zwaar >7 vol% alcohol	Beer >7 vol% alcohol		per 100g	Amstel, Brand, Hertog Jan, La Trappe, Duvel.			265	64	88.6	0.5	0.5	0			0	0	0	0	0	0	0	0	4.3	0.1	4	0.2	0.3	6.3	0.1		0	2	53	3	20	8	0	0	0	0.01	0	0.03		0	0
NEVO-Online 2023 8.0	Melk en melkproducten	Milk and milk products	1469	Room banketbakkers-	Cream custard	Banketbakkersroom/gele room	per 100g				600	142	68.3	3.6	0.6	3.1		35	4	3.6	2.1	1.2	0.2	0	0.2	0	22.8	16.7	6.1	0	0.1	0	0	0.5	59	45	133	100	110	11	0.4	0	0.4	0.02	3	0.54	14.3	51	52
NEVO-Online 2023 8.0	Gebak en koek	Pastry and biscuits	1470	Berliner bol	Berliner pastry		per 100g				1217	289	38.2	5.4	4	1.4		12	10	9.3	3	3.4	2.8	0.1	2.7	0	43.7	19.1	24.6	0	1.4	0	0	0.9	56	247	121	49	99	12	0.7	0	0.7	0.1	3	0.57	8.1	74	75
NEVO-Online 2023 8.0	Gebak en koek	Pastry and biscuits	1471	Biscuit m chocolade	Biscuit w chocolate	Chocoladebiscuit	per 100g				2008	479	1.8	7.3	6.9	0.4		79	20	19.1	11.2	6.4	1.3	0	1.3	0	65.8	29.3	36.5	0	3.2	0		1.5	5	267	408	77	182	37	1.8	0	1.8	0.25	4	0.81	6.5	16	18
NEVO-Online 2023 8.0	Vetten en oliën	Fats and oils	1472	Creme au beurre	Butter cream	Botercreme	per 100g				2354	567	12.9	0.6	0	0.6		2	44.8	42.1	29.6	10	1.3	0.3	0.8	0.8	40.4	40.4	0	0	0	0	0	0	122	6	24	16	18	3	0.1	0	0.1	0.01	1	0.07	1.6	483	504
NEVO-Online 2023 8.0	Gebak en koek	Pastry and biscuits	1473	Donut ongevuld	Doughnut plain		per 100g				1495	358	36.3	6	6	0			21.1	20	4.3	8.8	6.6	1.2	5.4	0.1	35.5	4.8	30.7	0	1.1	0			24	280	87	76	81	21	1.2	0	1.2	0.13	4	0.6	17	8	9
NEVO-Online 2023 8.0	Suiker, snoep, zoet beleg en zoete sauzen	Sugar, sweets and sweet sauces	1474	IJs water-	Ice lolly	Waterijs	per 100g	Gem van diverse soorten waterijs.			318	75	81.4	0.2	0.2	0			0.2	0.2	0	0	0.2	0	0.2	0	18	17	1	0	0.2	0			0	2	22	5	2	2	0	0	0	0.01	0	0.02	0.3	2	3
NEVO-Online 2023 8.0	Gebak en koek	Pastry and biscuits	1475	Soes slagroom-	Eclair w whipped cream filling	Slagroomsoes	per 100g				1172	283	57	4.1	1.2	2.9		33	22.9	21.5	12.8	6.5	1.5	0.2	1.2	0.3	14.9	8.1	6.8	0	0.3	0	0	0.6	101	146	79	46	75	8	0.5	0	0.5	0.04	4	0.41	13.8	257	264
NEVO-Online 2023 8.0	Gebak en koek	Pastry and biscuits	1476	Taart schuim- m creme au beurre	Meringue w butter-cream	Schuimtaart/schuimgebak m creme au buerre	per 100g				1638	391	24.4	4.6	3	1.6		30	18.7	17.7	6.6	8.1	2.9	0.1	2.7	0.2	50.7	49	1.7	0	1	0	0	0.4	16	58	141	47	92	43	0.5	0	0.5	0.1	1	0.46	1.6	117	120
NEVO-Online 2023 8.0	Gebak en koek	Pastry and biscuits	1477	Koekje suikervrij	Biscuits sugar-free		per 100g	Gemiddelde van Cereal en Damhert.			1805	433	5	6.6	6.2	0.3			21.4	20.6	10	7.4	2.9	0.1	2.8	0.1	63.7	0	34	29.7	3.4	0			18	207	189	42	132	26	1.3	0	1.3	0.14	4	0.62	1.9	68	71
NEVO-Online 2023 8.0	Gebak en koek	Pastry and biscuits	1478	Vlaai kruimel- m vruchten	Flan fruit and crumble topping	Kruimelvlaai	per 100g				831	197	57.1	3.3	2.7	0.6		8	6.4	6	2.5	2.5	0.9	0.1	0.8	0	30.4	15.9	14.5	0	1.5	0	0.5	0.5	23	139	158	23	53	10	0.6	0	0.6	0.08	2	0.31	8.6	83	101
NEVO-Online 2023 8.0	Gebak en koek	Pastry and biscuits	1479	Taart Mon Chou-	Cheesecake made w cream cheese	Gebak mon chou	per 100g				1378	330	41.8	2.5	1.4	1.2	0		20.5	19.4	11.9	5.5	1.3	0.2	1.1	0.3	33.2	23.6	9.6	0	1.2	0	0.2	0.1	46	108	110	43	80	15	0.5	0	0.5	0.07	1	0.29	3.3	195	206
NEVO-Online 2023 8.0	Gebak en koek	Pastry and biscuits	1480	Koekje PiM's sinaasappel	Biscuit Jaffa cakes/Cake PiM's	Lu pim's original	per 100g				1567	373	20.6	3.6	2.5	1.1		31	12.5	11.9	6.3	4.7	1	0.1	1	0	60	49	11	0	2.9	0		0.4	35	160	139	22	100	30	1.8	0	1.8	0.06	6	0.57	4.1	249	249
NEVO-Online 2023 8.0	Brood	Bread	1481	Wafel rijst- naturel m (zee)zout	Rice cakes puffed natural w (sea)salt	Rijstwafel naturel met (zee)zout	per 100g				1661	392	4.5	7.8	7.8	0			3.2	2.7	0.7	0.8	1.2	0	1.2	0	81.3	1	80.3	0	3.5	0		1.6	0	164	303	18	324	132	0.9	0	0.9	0.22	10	2	2.2	0	0
NEVO-Online 2023 8.0	Samengestelde gerechten	Mixed dishes	1483	Stamppot boerenkool z vlees bereid	Kale curly w mashed potato wo meat prepared	Boerenkoolstamppot z vlees bereid	per 100g				342	82	80.7	1.9	1.9	0		13	2.6	2.4	1	0.9	0.5	0.2	0.3	0	11.6	0.4	11.2	0	2	0		0.5	0	17	283	66	38	16	0.6	0	0.6	0.06	1	0.27	2.2	66	111
NEVO-Online 2023 8.0	Samengestelde gerechten	Mixed dishes	1485	Stamppot wortel/ui z vlees bereid	Hotchpotch carrots/onions wo meat prepared	Hutspot z vlees bereid	per 100g				265	63	84.8	1.1	1.1	0		12	1.6	1.5	0.6	0.6	0.3	0.1	0.3	0	10	1.9	8.1	0	1.9	0		0.5	0	20	235	17	30	12	0.3	0	0.3	0.06	0	0.23	2	317	620
NEVO-Online 2023 8.0	Samengestelde gerechten	Mixed dishes	1486	Stamppot zuurkool z vlees bereid	Sauerkraut w mashed potato wo meat prep	Zuurkoolstamppot z vlees bereid	per 100g				288	68	83.5	1.5	1.3	0.3		15	2	1.6	0.8	0.7	0.3	0.1	0.3	0	10.1	0.5	9.6	0	1.8	0	0	0.7	0	95	237	28	39	14	0.4	0	0.4	0.05	1	0.24	2.9	19	19
NEVO-Online 2023 8.0	Kaas	Cheese	1487	Kaas Brie 60+	Cheese Brie 60+		per 100g				1529	369	46.1	17	0	17			33	31	21.5	7.2	0.9	0.2	0.5	0.6	1	1	0	0	0	0	0.2		93	471	109	250	200	20	0.3	0	0.3	0.07	7	3	20	298	311
NEVO-Online 2023 8.0	Hartige snacks en zoutjes	Savoury snacks	1488	Kaassouffle diepvries onbereid	Pastry puff cheese filled frozen unprepared		per 100g				1274	304	41.4	8.1	2.9	5.1		61	15.4	14.3	7.5	4.9	1.5	0.1	0.4	0.4	32.8	1.8	31	0	1.1	0	0.1	1.1	23	676	76	149	139	15	0.3	0	0.3	0.04	3	0.71	13.3	56	58
NEVO-Online 2023 8.0	Kaas	Cheese	1489	Kaas verse light 8% vet	Cheese fresh light 8% fat	Kaas verse light boursin/paturain e.d.	per 100g	Gem van Saint-Morêt, Vital gourmet, Paturain light, Boursin light.			548	132	77.8	11.3	0	11.3			8.5	8	4.9	2.4	0.2	0	0.2	0.2	2.5	2.5	0	0	0	0			30	590	80	98	170	34	0.7	0	0.7		3	0.2	8	90	93
NEVO-Online 2023 8.0	Samengestelde gerechten	Mixed dishes	1491	Lasagne bolognese koelverse maaltijd	Lasagna bolognese ready to eat	Lasagne met vlees en saus koelverse maaltijd	per 100g				675	161	68.3	9	1.9	7.2		95	8.4	7.8	2.8	2.9	2	0.2	1.8	0.1	11.9	1.3	10.6	0	0.9	0	0.2	0.7	24	310	226	55	119	16	0.6	0.2	0.4	0.06	4	1.06	3.1	59	92
NEVO-Online 2023 8.0	Hartige sauzen	Savoury sauces	1492	Jus gem ongebonden bereid z juspoeder	Gravy average clear prep wo gravy instant powder		per 100g				1399	340	61.9	0.2	0.2	0			37.6	36.1	3.7	17.9	14.3	2.5	8.1	0.1	0.3	0.3	0.1	0	0	0			1	153	16	7	9	1	0	0	0	0.01	0	0	0.8	252	252
NEVO-Online 2023 8.0	Samengestelde gerechten	Mixed dishes	1493	Taart hartige v brooddeeg m groente/kaas/ei	Tart w bread base w veg/egg/cheese	Quiche v brooddeeg m groente/kaas/ei	per 100g				659	158	67.2	7.9	2.6	5.3	0	83	7.8	7.2	3.6	2.8	0.5	0.1	0.4	0.1	13.1	1.2	11.9	0	1.2	0	0.1	1.4	78	405	145	147	159	16	0.8	0	0.8	0.07	6	1.02	11.7	117	151
NEVO-Online 2023 8.0	Hartig broodbeleg	Savoury bread spreads	1496	Salade vis- lunch/borrel	Salad fish	Vissalade lunch/borrel	per 100g				1258	304	57.4	8.6	0.5	8.1			26.8	25.3	3.5	14	7.8	1.9	5.9	0.1	6.9	4.1	2.8	0	0.3	0			55	617	161	19	113	15	0.6	0.1	0.5	0.06	20	0.44	7.7	27	30
NEVO-Online 2023 8.0	Hartig broodbeleg	Savoury bread spreads	1497	Salade ham-prei- lunch/borrel	Salad ham and leek	Ham-preisalade lunch/borrel	per 100g	Gem van Albert Heijn, Hema, Johma.			1005	243	64.1	3.6	0.5	3.1		35	21.9	20.8	2.8	8.7	9.1	1.3	7.8	0	7	4	3	0	1.9	0	0	1.5	55	507	132	25	76	8	0.4	0	0.4	0.03	3	0.35	2	22	34
NEVO-Online 2023 8.0	Hartig broodbeleg	Savoury bread spreads	1498	Salade kip-kerrie- lunch/borrel	Salad chicken curry	Kip-kerriesalade lunch/borrel	per 100g	Gem van Albert Heijn, Hema, Johma.			1180	285	57.5	8.8	0	8.8	0.7	4	24.3	22.7	3.7	9.8	10	1.3	8.6	0.1	6.9	4.2	2.7	0	1.8	0		1.4	35	476	154	16	86	18	0.4	0.1	0.3	0.05	4	0.43	2.2	28	47
NEVO-Online 2023 8.0	Hartig broodbeleg	Savoury bread spreads	1499	Salade ei- lunch/borrel	Salad egg	Eiersalade/eisalade lunch/borrel	per 100g	Gem van Albert Heijn, Hema, Johma.			1057	255	62.1	7.3	0	7.3		162	22.3	20.1	4	8.6	6.6	0.9	5.7	0	5.6	2.5	3.1	0	1.3	0		1.3	245	454	87	25	99	7	2	0	2	0.06	17	1.36	28.9	54	68
NEVO-Online 2023 8.0	Kruiden en specerijen	Herbs and spices	1501	Mix kruiden- m gedroogde groente onbereid	Herb and dried vegetable mix unprepared	Mix voor macaroni/spaghetti/chili con carne e.d.	per 100g	Gem van Honig en Knorr. betreft mixen voor macaroni/spaghetti of chili con carne.			1314	311	24.5	9.5	9.5	0			3.8	3.7	0.7	1.7	1.2	0.1	1.1	0	57	32.7	24.3	0	5.2	0			0	5373	1180	200	260	95	4.4	0	4.4			1.5		50	100
NEVO-Online 2023 8.0	Melk en melkproducten	Milk and milk products	1502	Yoghurt halfvolle	Yoghurt half fat		per 100g				212	50	90	4.2	0	4.2		54	1.5	1.4	0.9	0.3	0	0	0	0	4.3	4.3	0	0	0	0	0.8	0.9	4	51	142	139	88	12	0.1	0	0.1	0.01	1	0.45	14.9	16	17
NEVO-Online 2023 8.0	Hartige snacks en zoutjes	Savoury snacks	1505	Chips light naturel	Crisps potato light unflavoured		per 100g				2051	490	3	7.3	7.3	0			22	21.1	5.8	11.4	3.8	0	3.7	0.1	63.5	0.2	63.3	0	4.2	0			0	570	1246	27	150	60	2.3	0	2.3	0.22	1	1.3	4	7	13
NEVO-Online 2023 8.0	Hartige snacks en zoutjes	Savoury snacks	1506	Soesje kaas-	Eclair cheese cream filled	Kaassoesje	per 100g				1305	315	54.9	6	1.4	4.6		69	28.5	26.7	16.2	8	1.8	0.3	1.5	0.5	8.3	0.4	8	0	0.4	0	0.1	0.8	124	220	59	100	118	9	0.6	0	0.6	0.04	6	0.75	13.8	322	331
NEVO-Online 2023 8.0	Suiker, snoep, zoet beleg en zoete sauzen	Sugar, sweets and sweet sauces	1507	Borstplaat room-	Fondant cream		per 100g				1468	346	17.1	0.7	0	0.7		5	3.1	2.9	2	0.7	0.1	0	0	0.1	79	79	0	0	0	0	0	0.1	9	10	28	22	18	2	0	0	0	0.1	0	0.07	2.7	33	34
NEVO-Online 2023 8.0	Suiker, snoep, zoet beleg en zoete sauzen	Sugar, sweets and sweet sauces	1508	Bonbon	Chocolates filled/Belgium chocolate		per 100g		TOCPHB, TOCPHD, VITB12, VITD		2136	512	8.7	5.5	3.1	2.4			30.7	29.5	14.8	12.7	1.7	0.1	1.5	0.1	51.8	50.1	1.7	0	3.3	0			10	40	269	118	125	35	1.7	0	1.7	0.45	1	0.6		36	40
NEVO-Online 2023 8.0	Gebak en koek	Pastry and biscuits	1509	Mueslireep m chocolade	Muesli bar w chocolate	Chocolademueslireep	per 100g				1977	472	3.6	7.9	7.6	0.3		15	20.2	19.3	9.4	7.5	2.3	0.1	2.2	0	61.7	29.6	32.1	0	5.8	0		0.3	2	213	488	59	330	94	3.3	0	3.3	0.4	1	2	3	8	10
NEVO-Online 2023 8.0	Vleesvervangers en zuivelvervangers	Meat substitutes and dairy substitutes	1512	Schnitzel vegetarisch obv soja/tarwe onbereid verrijkt m ijzer en vit B12	Schnitzel vegetarian based on soya/wheat unprepared fortified w iron and vit B12		per 100g	Gepaneerd. Gebaseerd op Albert Heijn en Vivera		FE, NHAEM, VITB12	807	192	58.3	15.5	15.5	0		241	7	6.7	1.3	3.1	2.2	0.2	2	0	14.5	1.3	13.2	0	4.7	0			0	536	650	83	170	58	3.9	0	3.9	0.2	8	1.2		8	16
NEVO-Online 2023 8.0	Hartige sauzen	Savoury sauces	1515	Saus op basis roux bereid	Sauce based on roux prepared		per 100g				348	83	84.8	2.5	0.7	1.8		26	5.3	5	2.3	1.9	0.7	0.1	0.6	0	6.4	2.7	3.8	0	0.2	0	0	0.6	3	138	97	71	63	8	0.1	0	0.1	0.02	1	0.26	8.6	52	52
NEVO-Online 2023 8.0	Hartige sauzen	Savoury sauces	1516	Saus op basis groentenat/melk bereid z vet	Saus op basis groentenat/melk bereid z vet		per 100g				192	45	88.8	2.2	0.2	2		28	0.9	0.8	0.6	0.2	0	0	0	0	7.2	2.8	4.4	0	0.1	0	0	0.6	3	118	97	75	64	8	0.1	0	0.1	0.01	1	0.26	9.1	9	9
NEVO-Online 2023 8.0	Hartige sauzen	Savoury sauces	1517	Saus op basis pakje <3% vet bereid	Sauce mix packet <3% fat prepared		per 100g				263	62	86.1	1.7	0.9	0.9			1.4	1.3	0.2	0.3	0.8	0.1	0.7	0	10.6	6	4.9	0	0.2	0			3	523	113	26	35	10	0.4	0	0.4			0.16		40	40
NEVO-Online 2023 8.0	Hartige sauzen	Savoury sauces	1518	Saus op basis pakje >3% vet bereid	Sauce mix packet >3% fat prepared		per 100g		VITB12, VITD		318	76	86.4	1.2	0.9	0.4			4.4	4.2	0.7	0.9	2.6	0.3	2.3	0	7.8	2.3	5.5	0	0.2	0			3	530	37	8	15	5	0.2	0	0.2			0.1		40	40
NEVO-Online 2023 8.0	Niet-alcoholische dranken	Non-alcoholic beverages	1519	Bier alcoholvrij <0,1 vol% alcohol	Beer alcohol free <0,1 vol%	Maltbier	per 100g	Bavaria malt, Amstel 0.0%, Schutters free.			108	26	93.5	0.3	0.3	0			0	0	0	0	0	0	0	0	6.1	3.2	2.8	0.2	0.1	0	0		0	1	34	5	14	4	0	0	0	0.01	0	0.01		0	0
NEVO-Online 2023 8.0	Alcoholische dranken	Alcoholic beverages	1520	Bier alcoholarm 0,1-1,2 vol% alcohol	Beer low alcohol 0,1-1,2 vol%		per 100g	Gem van Brouwers, Clausthaler, Dommelsch, Stender.			94	22	94.6	0.3	0.3	0			0	0	0	0	0	0	0	0	4.5	0.9	3.6	0	0.3	0.4			0	1	34	5	14	4	0	0	0	0.01	0	0.01		0	0
NEVO-Online 2023 8.0	Niet-alcoholische dranken	Non-alcoholic beverages	1521	Limonade vruchten- light	Juice drink light	Frisdrank light sinas, cassis, bitter lemon e.d.	per 100g	Gem van Fanta, Royal Club, Hero, Sisi, Spa en fruit koolzuurhoudend.	FOL, FOLFD		12	3	99	0	0	0			0	0	0	0	0	0	0	0	0.7	0.7	0	0	0	0			0	11	15	6	3	2	0	0	0	0	0	0		0	0
NEVO-Online 2023 8.0	Niet-alcoholische dranken	Non-alcoholic beverages	1522	Frisdrank light z cafeine	Soft drink light wo caffeine	Cola light z cafeine/7-up e.d. light/tonic light	per 100g	Gem van 7-Up, Sprite, Pepsi, Tonic.	FOL, FOLFD, VITE		0	0	99	0	0	0			0	0	0	0	0	0	0	0	0	0	0	0	0	0			0	9	0	0	7	0	0.2	0	0.2	0	0	0		0	0
NEVO-Online 2023 8.0	Niet-alcoholische dranken	Non-alcoholic beverages	1523	Frisdrank light m cafeine	Cola light soft drink w caffeine	Cola light m cafeine	per 100g	Gem van Coca-Cola en Pepsi-Cola.	FOL, FOLFD, VITE		0	0	99	0	0	0			0	0	0	0	0	0	0	0	0	0	0	0	0	0			0	8	0	5	16	0	0	0	0	0.01	0	0		0	0
NEVO-Online 2023 8.0	Hartige sauzen	Savoury sauces	1524	Saus tomaten- kant-en-klaar glas	Sauce tomato ready made jar	Tomatensaus kant-en-klaar	per 100g				283	68	84.2	1.6	1.6	0		3	3.3	3.1	0.5	2.2	0.4	0	0.4	0	6.9	5.5	1.4	0	1.8	0		2.2	0	331	313	10	20	8	0.5	0	0.5	0.04	0	0.17	3.7	37	74
NEVO-Online 2023 8.0	Soepen	Soups	1528	Bouillon v blokje bereid	Stock from cube prepared		per 100g				19	5	98.1	0.1	0.1	0			0.3	0.3	0.1	0.1	0.1	0	0.1	0	0.3	0.1	0.2	0	0	0			0	397	4	0	1	0	0	0	0	0.03	0	0.02	0.4	0	0
NEVO-Online 2023 8.0	Vetten en oliën	Fats and oils	1530	Boterproduct halfvolle	Butter product half fat		per 100g	Gebaseerd op diverse merken.	FOL, FOLFD		1385	337	61.7	0.3	0	0.3			37	34.8	24.4	8.3	1.1	0.3	0.6	0.7	0.7	0.7	0	0	0	0			97	145	32	11	40	1	0.1	0	0.1			0		373	375
NEVO-Online 2023 8.0	Samengestelde gerechten	Mixed dishes	1531	Stamppot rauwe andijvie z vlees bereid	Endive raw w mashed potatoes wo meat prepared	Andijviestamppot z vlees bereid	per 100g				275	65	82.8	1.9	1.7	0.2		21	0.4	0.3	0.1	0	0.2	0.1	0.1	0	12.7	0.7	12	0	1.5	0	0	0.7	0	13	310	28	44	17	0.7	0	0.7	0.06	1	0.39	4.3	19	37
NEVO-Online 2023 8.0	Samengestelde gerechten	Mixed dishes	1533	Taart hartige v bladerdeeg m groente/kaas/ei	Quiche w vegetables/cheese/egg	Quiche v bladerdeeg m groente/kaas/ei	per 100g				1009	243	58.8	8.5	2.2	6.2	0	94	18	16.8	5.9	6.7	4	0.5	3.5	0.1	11.2	2.1	9.1	0	1.1	0	0.2	1.6	87	523	141	163	168	17	0.8	0	0.8	0.05	7	1.08	12.9	131	169
NEVO-Online 2023 8.0	Vlees en gevogelte	Meat and poultry	1536	Runderbiefstuk bereid	Beef rump steak prepared		per 100g	Bereid met vloeibaar bak- en braadvet.			616	146	65.2	29.3	0	29.3	4.7	403	3.2	3	0.9	1.3	0.6	0	0.6	0	0	0	0	0	0	0			41	53	561	10	273	32	2.8	1.8	1	0.09	14	5.53	2.5	25	28
NEVO-Online 2023 8.0	Vlees en gevogelte	Meat and poultry	1538	Runderentrecote bereid	Beef prime rib prepared		per 100g	Bereid met vloeibaar bak- en braadvet.			806	192	60.1	31	0	31	5	398	7.5	7	2.7	3.1	0.9	0	0.8	0.2	0	0	0	0	0	0			53	59	516	11	255	30	2.3	1.5	0.8	0.07	14	5.19	3.1	23	25
NEVO-Online 2023 8.0	Vlees en gevogelte	Meat and poultry	1539	Runderbaklappen bereid	Beef frying steak prepared		per 100g	Bereid met vloeibaar bak- en braadvet.			590	140	68	27.5	0	27.5			3.3	3.1	0.8	1.2	0.9	0.1	0.9	0	0	0	0	0	0.2	0	0		47	67	514	7	262	30	2.7	1.7	0.9	0.09	15	5.96	2.2	19	21
NEVO-Online 2023 8.0	Vlees en gevogelte	Meat and poultry	1540	Gehakt runder- rul gebakken	Minced beef shallow fried	Rundergehakt rul bereid	per 100g	Bereid met vloeibaar bak- en braadvet.			1376	331	45.1	30.4	0	30.4			23.1	22	6.6	8.6	5.8	0.3	5.5	0.4	0.3	0.3	0	0	0	0	0		85	182	511	15	268	32	3.2	2.1	1.1	0.1	12	6.96	2.9	112	114
NEVO-Online 2023 8.0	Vlees en gevogelte	Meat and poultry	1541	Runderklapstuk bereid	Beef rib prepared		per 100g	Bereid met vloeibaar bak- en braadvet.			785	187	61.7	29.6	0	29.6			7.6	7.1	2.7	2.9	1.1	0.1	1	0.2	0	0	0	0	0.1	0	0		27	78	517	14	258	31	2.3	1.5	0.8	0.11	18	5.47	2.5	24	26
NEVO-Online 2023 8.0	Vlees en gevogelte	Meat and poultry	1542	Lever runder- bereid	Liver ox prepared	Runderlever bereid	per 100g				678	161	64.9	28.1	0	28.1			5.4	4	1.7	1.1	1	0.1	0.9	0	0	0	0	0	0.2	0	0		245	90	465	8	482	25	8.1	1.7	6.3	11.02	39	5.49	6.4	36888	36960
NEVO-Online 2023 8.0	Vlees en gevogelte	Meat and poultry	1543	Runderpoulet bereid	Beef stewing meat prepared		per 100g	Bereid met vloeibaar bak- en braadvet.			905	216	57.6	30.9	0	30.9			10.2	9.7	1.6	3.1	4.7	0.2	4.5	0	0	0	0	0	0.1	0	0		44	97	581	8	313	37	2.6	1.7	0.9	0.09	15	6.02	3.2	80	82
NEVO-Online 2023 8.0	Vlees en gevogelte	Meat and poultry	1544	Runderrollade gebakken	Beef rolled prepared	Runder lenderollade bereid	per 100g	Bereid met vloeibaar bak- en braadvet.			663	157	62.6	33.5	0	33.5			2.3	2.2	0.7	0.8	0.6	0	0.6	0	0.2	0.2	0.1	0	0.5	0	0		25	323	414	9	221	27	2.2	1.4	0.8	0.08	17	5.96	5.1	12	15
NEVO-Online 2023 8.0	Vlees en gevogelte	Meat and poultry	1545	Runderrosbief bereid	Beef roast prepared		per 100g	Bereid met margarine.			656	156	71	27.2	0	27.2			5.1	4.8	1.3	1.8	1.4	0.1	1.4	0	0.2	0.2	0.1	0	0	0		1.6	55	105	382	5	200	26	2	1.3	0.7	0.07	9	5.6	9	11	14
NEVO-Online 2023 8.0	Vlees en gevogelte	Meat and poultry	1546	Runderschenkel bereid	Beef shank prepared		per 100g	Bereid met vloeibaar bak- en braadvet.			590	140	68	27.5	0	27.5			3.3	3	0.8	1.1	0.9	0.1	0.9	0	0	0	0	0	0.2	0			47	50	514	7	262	30	2.6	1.7	0.9	0.09	15	5.96	12	19	21
NEVO-Online 2023 8.0	Vlees en gevogelte	Meat and poultry	1547	Runderriblappen bereid	Beef rib steak prepared		per 100g	Bereid met vloeibaar bak- en braadvet.			965	230	54.6	34.1	0	34.1			10.4	9.9	4.2	4.1	0.9	0.1	0.8	0.3	0	0	0	0	0	0	0		60	63	429	14	215	24	3.6	2.3	1.3	0.12	15	11.21	4.3	29	31
NEVO-Online 2023 8.0	Vlees en gevogelte	Meat and poultry	1548	Runder doorregen lappen bereid	Beef streaked/marbled prepared		per 100g	Bereid met vloeibaar bak- en braadvet.			891	212	57.4	34.6	0	34.6	5.5	450	8.2	7.6	3	3.2	0.9	0.1	0.8	0.3	0	0	0	0	0	0			70	62	429	13	222	25	3.4	2.2	1.2	0.11	14	10.85	3.9	19	22
NEVO-Online 2023 8.0	Vlees en gevogelte	Meat and poultry	1549	Rundersukadelappen bereid	Beef stewing steak prepared		per 100g	Bereid met vloeibaar bak- en braadvet.			794	189	59.7	33.4	0	33.4			6.1	5.7	2.1	2.4	0.8	0.1	0.7	0.2	0	0	0	0	0	0	0		52	65	386	10	201	23	3.7	2.4	1.3	0.14	16	10.33	4	18	20
NEVO-Online 2023 8.0	Vlees en gevogelte	Meat and poultry	1550	Rundertartaar bereid	Beef steak tartare prepared		per 100g	Bereid met vloeibaar bak- en braadvet.			782	186	61.4	30.1	0	30.1			7.2	6.7	2.5	2.8	1.1	0.1	1	0.1	0.3	0.3	0	0	0	0	0		62	105	509	10	256	30	3.5	2.3	1.2	0.17	11	6.78	2.7	23	25
NEVO-Online 2023 8.0	Vlees en gevogelte	Meat and poultry	1551	Varkensbraadworst bereid	Sausage pork Braadworst prepared	Varkenssaucijs bereid	per 100g	Bereid met vloeibaar bak- en braadvet.			1025	246	58.4	22.4	0	22.4			17.1	16	5.9	7.1	2.7	0.1	2.6	0	0.6	0.5	0.1	0	0	0	0		63	732	400	18	213	24	1.2	0.5	0.7	0.09	13	3.05	2	33	35
NEVO-Online 2023 8.0	Vlees en gevogelte	Meat and poultry	1552	Varkensfiletlappen bereid	Pork fillet prepared		per 100g	Bereid met vloeibaar bak- en braadvet.			661	157	65.6	28.7	0	28.7			4.7	4.3	1.4	1.8	1	0	0.9	0	0	0	0	0	0.1	0	0		45	57	500	6	267	31	0.5	0.2	0.3	0.06	17	1.91	0.9	14	14
NEVO-Online 2023 8.0	Vlees en gevogelte	Meat and poultry	1553	Varkensfricandeau bereid	Pork fricandeau part of leg prepared		per 100g	Bereid met margarine.			665	158	65.2	31.2	0	31.2			3.7	3.4	1	1.2	1	0	1	0	0	0	0	0	0	0			53	54	540	7	291	32	1.5	0.6	0.9	0.09	16	2.23	3	14	14
NEVO-Online 2023 8.0	Vlees en gevogelte	Meat and poultry	1554	Varkenshamlappen bereid	Pork chop prepared		per 100g	Bereid met vloeibaar bak- en braadvet.			702	167	63.4	31.1	0	31.1	5	405	4.7	4.3	1.4	1.9	1	0	0.9	0	0	0	0	0	0	0			61	62	566	9	293	33	1	0.4	0.6	0.1	18	3.25	1.2	11	11
NEVO-Online 2023 8.0	Vlees en gevogelte	Meat and poultry	1555	Gehakt varkens- gebakken	Minced pork prepared	Varkensgehakt bereid	per 100g	Bereid met vloeibaar bak- en braadvet.			1015	243	56.8	26.4	0	26.4			15.2	14.2	3.3	5.3	5.2	0.2	5	0	0.2	0.2	0	0	0.1	0	0		88	247	515	10	272	33	1.1	0.4	0.7	0.08	13	2.98	3	79	79
NEVO-Online 2023 8.0	Vlees en gevogelte	Meat and poultry	1556	Varkenshaas bereid	Pork tenderloin prepared		per 100g	Bereid met vloeibaar bak- en braadvet.			599	142	67.1	28.7	0	28.7			3	2.8	0.8	1	0.8	0	0.8	0	0	0	0	0	0.1	0	0		53	103	540	7	291	32	0.9	0.4	0.6	0.09	16	2.23	1.1	14	14
NEVO-Online 2023 8.0	Vlees en gevogelte	Meat and poultry	1557	Varkenshamschijf bereid	Pork gammon steak prepared		per 100g	Bereid met vloeibaar bak- en braadvet.			1287	308	43.8	37.1	0	37.1			17.7	16.5	5.9	7	3.3	0.3	3	0	0	0	0	0	0	0			47	62	650	14	256	30	0.6	0.2	0.3	0.06	16	2.21	3	16	16
NEVO-Online 2023 8.0	Vlees en gevogelte	Meat and poultry	1558	Varkenshaaskarbonade bereid	Pork loin chop prepared		per 100g	Bereid met vloeibaar bak- en braadvet.			754	179	63.3	28.5	0	28.5			7.3	6.7	2.5	2.8	1.3	0	1.3	0	0	0	0	0	0.1	0	0		47	57	470	13	256	30	0.6	0.2	0.3	0.06	14	1.98	0.8	17	17
NEVO-Online 2023 8.0	Vlees en gevogelte	Meat and poultry	1559	Varkensschouderkarbonade bereid	Pork shoulder chop prepared		per 100g	Bereid met vloeibaar bak- en braadvet.			1287	308	43.8	37.1	0	37.1	5.9	465	17.7	16.6	6	7.1	3.3	0.3	3	0	0	0	0	0	0	0			96	95	650	13	340	37	1.9	0.7	1.2	0.15	23	6.37	1.6	33	33
NEVO-Online 2023 8.0	Vlees en gevogelte	Meat and poultry	1560	Lever varkens- bereid	Liver pork prepared	Varkenslever bereid	per 100g	Bereid met vloeibaar bak- en braadvet.	CARTBTOT		688	164	64.9	27.9	0	27.9			5.8	4.3	1.6	1.2	1.2	0	1.1	0	0	0	0	0	0.1	0	0		206	131	385	9	490	26	23.3	4.9	18.4	1.88	82	10.07	6.5	28463	28463
NEVO-Online 2023 8.0	Vlees en gevogelte	Meat and poultry	1561	Varkenskrabbetjes bereid	Pork spare rib prepared		per 100g	Bereid met vloeibaar bak- en braadvet.			1025	246	58.4	22.4	0	22.4			17.1	16.3	6	7.2	2.7	0.1	2.7	0	0.6	0.5	0.1	0	0	0			63	62	400	18	213	24	1.1	0.4	0.7	0.09	13	3.05	5	33	35
NEVO-Online 2023 8.0	Vlees en gevogelte	Meat and poultry	1563	Varkensoester bereid	Pork tenderloin medaillon prepared		per 100g	Bereid met vloeibaar bak- en braadvet.			599	142	67.1	28.7	0	28.7			3	2.8	0.8	1	0.8	0	0.8	0	0	0	0	0	0.1	0			53	54	540	7	291	32	1.5	0.6	0.9	0.09	16	2.23	5	14	14
NEVO-Online 2023 8.0	Vlees en gevogelte	Meat and poultry	1564	Varkensschouderlappen bereid	Pork shoulder prepared		per 100g	Bereid met vloeibaar bak- en braadvet.			712	170	64.7	27.6	0	27.6			6.6	6.1	2.1	2.6	1.2	0	1.2	0	0	0	0	0	0	0	0		54	72	543	7	275	31	1	0.4	0.6	0.09	16	3.46	1.9	17	17
NEVO-Online 2023 8.0	Vlees en gevogelte	Meat and poultry	1565	Vink sla- gebakken	Kromesky meat filled prepared	Slavink bereid	per 100g	Bereid met vloeibaar bak- en braadvet.			1150	277	55.7	20.7	0	20.7			21.1	20.1	7.7	8.9	3.1	0.2	2.8	0.1	1	0.4	0.6	0	0	0	0		77	759	356	28	196	23	1.3	0.5	0.8	0.08	13	2.88	2.6	32	33
NEVO-Online 2023 8.0	Vlees en gevogelte	Meat and poultry	1568	Gehaktbal hoh m ei gebakken	Gehaktbal hoh m ei gebakken	Half om half gehaktbal bereid	per 100g				1090	262	56.8	20.5	0.8	19.7	4.2	273	17.4	16.5	5.4	7.3	4.4	0.5	3.9	0.1	5.3	0.5	4.7	0	1.1	0		0.3	61	313	607	19	144	23	1.8	1	0.8	0.14	14	3	11.3	77	77
NEVO-Online 2023 8.0	Vlees en gevogelte	Meat and poultry	1569	Hamburger bereid	Hamburger prepared		per 100g	Bereid met vloeibaar bak- en braadvet.			1062	255	57.1	22.5	0	22.5			17.9	17.1	7	7.6	1.5	0.2	1.3	0.5	0.9	0.4	0.5	0	0.1	0	0		62	795	377	20	182	23	2.5	1.2	1.2	0.09	9	4.98	2.4	37	39
NEVO-Online 2023 8.0	Vlees en gevogelte	Meat and poultry	1570	Kalfsentrecote bereid	Veal prime rib prepared		per 100g	Bereid met vloeibaar bak- en braadvet.			699	166	64.5	27.5	0	27.5	4.4	328	6.3	5.1	2	2.3	0.7	0	0.7	0	0	0	0	0	0	0			61	59	531	9	253	27	0.9	0.6	0.3	0.06	9	3.25	3.8	19	19
NEVO-Online 2023 8.0	Vlees en gevogelte	Meat and poultry	1571	Vink kalfs- gebakken	Veal olive prepared	Blinde vink kalfs- bereid/kalfsvink bereid	per 100g	Bereid met vloeibaar bak- en braadvet.			782	186	61.4	30.1	0	30.1			7.2	6.7	2.5	2.8	1.1	0.1	1	0.1	0.3	0.3	0	0	0	0			62	689	509	10	256	30	1.4	0.9	0.5	0.17	11	6.78	10	21	21
NEVO-Online 2023 8.0	Vlees en gevogelte	Meat and poultry	1572	Kalfsfricandeau bereid	Veal fricandeau prepared		per 100g	Bereid met vloeibaar bak- en braadvet.			511	121	70.5	25.2	0	25.2	4	323	2.2	1.8	0.6	0.8	0.3	0	0.3	0	0	0	0	0	0	0			56	55	507	6	264	29	0.6	0.4	0.2	0.07	10	2.99	3.7	8	8
NEVO-Online 2023 8.0	Vlees en gevogelte	Meat and poultry	1573	Lever kalfs- bereid	Liver calf's prepared	Kalfslever bereid	per 100g				722	172	64.9	27.9	0	27.9			5.8	4.3	1.9	1.2	1.1	0.1	1	0	2	0	2	0	0.1	0			206	71	385	9	490	26	7.5	1.6	5.9	11.02	63	10.07	4.3	17390	17390
NEVO-Online 2023 8.0	Vlees en gevogelte	Meat and poultry	1574	Kalfsschenkel bereid	Veal shank prepared		per 100g	Bereid met vloeibaar bak- en braadvet.			590	140	68	27.5	0	27.5			3.3	2.4	0.7	0.9	0.7	0	0.7	0	0	0	0	0	0.2	0			47	67	514	7	262	30	2.1	1.4	0.7	0.09	15	5.96	12	16	16
NEVO-Online 2023 8.0	Vlees en gevogelte	Meat and poultry	1575	Lamsbout bereid	Lamb leg prepared		per 100g	Bereid met margarine.	CARTBTOT		1068	256	56.9	25.6	0	25.6			17.1	15.2	7.7	5.4	0.7	0.1	0.2	1.4	0	0	0	0	0	0			99	58	300	10	200	23	1.7	1	0.8	0.09	4	4	3	5	5
NEVO-Online 2023 8.0	Vlees en gevogelte	Meat and poultry	1576	Gehakt lams- gebakken	Minced lamb prepared	Lamsgehakt bereid	per 100g	Bereid met margarine.			1053	252	55	30.4	0	30.4			14.4	12.9	6.5	4.6	0.6	0	0.2	1.2	0.3	0.3	0	0	0	0			85	69	511	15	268	32	1.4	0.8	0.6	0.1	12	6.96	5	110	110
NEVO-Online 2023 8.0	Vlees en gevogelte	Meat and poultry	1577	Lamskarbonade bereid	Lamb chop prepared	Lamskotelet bereid	per 100g	Bereid met margarine.			1453	350	46.8	25.8	0	25.8			27.5	24.7	12.5	8.8	1.1	0.1	0.4	2.3	0	0	0	0	0	0			115	56	370	20	230	27	1.7	1	0.8	0.11	4	4.6	6	8	8
NEVO-Online 2023 8.0	Vlees en gevogelte	Meat and poultry	1578	Lamszadel bereid	Lamb saddle prepared		per 100g	Bereid met margarine.	CARTBTOT		1278	308	52.3	24.7	0	24.7			23.2	22	11.2	7.8	1	0.1	0.4	2.1	0	0	0	0	0	0			98	56	360	27	230	25	1.7	1	0.8	0.1	4	3.4	6	7	7
NEVO-Online 2023 8.0	Vlees en gevogelte	Meat and poultry	1579	Lamsschouder bereid	Lamb shoulder prepared		per 100g	Bereid met margarine.			1181	284	52.3	27.9	0	27.9			19.1	17.2	8.7	6.1	0.8	0.1	0.3	1.6	0	0	0	0	0	0			99	63	390	10	230	25	1.7	1	0.8	0.09	4	6.4	7	6	6
NEVO-Online 2023 8.0	Vis, schaal- en schelpdieren	Fish, crustacean and shellfish	1583	Mosselen gebakken/gefrituurd in plantaardige olie	Mussels fried in vegetable oil		per 100g				1117	268	54.8	17.2	0	17.2			19	18.2	3.7	8.4	6.1	0.6	5.5	0	7.2	0	7.2	0	0	0		1.8	68	387	273	27	143	36	3.9	1	3			1.2	124.7	111	111
NEVO-Online 2023 8.0	Vis, schaal- en schelpdieren	Fish, crustacean and shellfish	1584	Inktvisringen gefrituurd in plantaardige olie	Squid rings deep-fried in vegetable oil		per 100g				1833	440	27	26.2	3.9	22.3			31.1	29.9	6	13.7	10.1	1	9	0	13.8	2.1	11.7	0	0.2	0			144	185	273	27	143	36	1	0.2	0.8			1.2	19	46	46
NEVO-Online 2023 8.0	Vis, schaal- en schelpdieren	Fish, crustacean and shellfish	1585	Heilbot gerookt	Halibut smoked		per 100g				877	211	65.8	19.4	0	19.4			14.8	13.2	2.1	9.9	1.2	1	0.2	0	0	0	0	0	0	0			62	406	280	13	300	23	0.9	0	0.9			0.5	30	33	33
NEVO-Online 2023 8.0	Vis, schaal- en schelpdieren	Fish, crustacean and shellfish	1586	Makreelfilet gerookt	Mackerel fillet smoked		per 100g		CHOCALOH, VITC		1250	301	50.9	21.1	0	21.1	3.4		24.1	22.4	5.2	10	5.9	4.3	1.6	0.2	0	0	0	0	0	0			63	746	319	33	237	38	1.2	0.3	0.9	0.07	59	0.9	50	36	36
NEVO-Online 2023 8.0	Vis, schaal- en schelpdieren	Fish, crustacean and shellfish	1587	Zalm kweek- rauw	Salmon farmed raw		per 100g				748	179	67.9	20	0	20			11	10.1	2.3	5.5	2.4	1.9	0.4	0	0	0	0	0	0	0		1.1	80	46	451	7	227	26	0.3	0.1	0.2	0.04	30	0.48	23.8	26	26
NEVO-Online 2023 8.0	Vis, schaal- en schelpdieren	Fish, crustacean and shellfish	1588	Ansjovis in olie blik	Anchovy in oil canned		per 100g	Met olijfolie, na uitlekken.			868	208	62.9	25	0	25			11.9	11.2	2.2	7.1	1.9	0.8	1.1	0.1	0.1	0.1	0	0	0.1	0			91	6095	136	12	200	33	1.6	0.6	1	0.11		1.1	45	15	15
NEVO-Online 2023 8.0	Vis, schaal- en schelpdieren	Fish, crustacean and shellfish	1589	Tonijn in olie blik	Tuna in oil tinned		per 100g	Na uitlekken.			862	206	62.3	27	0	27			10.8	9.6	1.4	2.2	5.8	0.6	5.2	0.1	0.1	0.1	0	0	0.1	0			56	393	291	12	200	33	1.6	0.4	1.2	0.2	90	1.1	14	6	6
NEVO-Online 2023 8.0	Vis, schaal- en schelpdieren	Fish, crustacean and shellfish	1590	Tonijn in water blik	Tuna in water tinned		per 100g	Na uitlekken.	CHOCALOH, THIA, VITC		460	109	74.3	24.9	0	24.9	4		1	0.8	0.3	0.2	0.3	0.3	0	0	0	0	0	0	0	0			47	272	199	10	171	27	1.5	0.4	1.1	0.07	69	0.9	12	26	26
NEVO-Online 2023 8.0	Samengestelde gerechten	Mixed dishes	1595	Chili con carne	Chilli con carne bean dish		per 100g				560	134	71	8.3	3.5	4.8	1.3	99	5.6	5.2	1.6	2.1	1.4	0.2	1.1	0.1	10.5	1.9	8.6	0	4.3	0		0.9	15	109	316	31	105	26	1.2	0.3	1	0.16	3	1.15	1.3	21	31
NEVO-Online 2023 8.0	Suiker, snoep, zoet beleg en zoete sauzen	Sugar, sweets and sweet sauces	1599	Fructosepoeder	Fructose powder		per 100g				1683	396	0	0	0	0			0	0	0	0	0	0	0	0	99	99	0	0	0	0			0	0	1	0	0	0	0	0	0			0		0	0
NEVO-Online 2023 8.0	Vlees en gevogelte	Meat and poultry	1601	Gehaktbal runder- z ei gebakken	Minced beef ball prepared wo egg	Rundergehakt z ei gebakken	per 100g	Bereid met vloeibaar bak- en braadvet.			1265	303	46.9	26.5	1.1	25.3	0.2	3	19.4	18.4	5.6	7.2	4.9	0.3	4.6	0.3	5.4	0.7	4.7	0	0.6	0	0	0.3	71	199	454	23	244	32	2.8	1.7	1.1	0.1	11	5.9	9.9	94	95
NEVO-Online 2023 8.0	Vis, schaal- en schelpdieren	Fish, crustacean and shellfish	1605	Bokking gestoomd	Kippers steamed	Warm gerookte haring	per 100g				962	231	62	20.8	0	20.8			16.2	14.9	3.8	7.9	3.1	2.8	0.3	0	0.5	0	0.5	0	0	0			82	188	317	20	210	26	1.2	0.3	0.9	0.21	50	0.48	25	54	54
NEVO-Online 2023 8.0	Vis, schaal- en schelpdieren	Fish, crustacean and shellfish	1607	Sprotfilet gerookt	Sprat fillet smoked		per 100g				883	212	65.4	19.9	0	19.9			14.8	13.6	5.1	6.6	1.7	1.5	0.2	0	0	0	0	0	0	0			76	1628	231	9	318	37	1.1	0.4	0.7	0.09	10	1.7	61	6	6
NEVO-Online 2023 8.0	Vis, schaal- en schelpdieren	Fish, crustacean and shellfish	1608	Makreel bereid in magnetron z toev	Mackerel prepared in microwave oven no ingredients added		per 100g		VITC		1031	248	58	24.4	0	24.4			16.7	15.5	5	7.3	3.2	2.8	0.4	0	0	0	0	0	0	0			85	153	335	20	220	28	1	0.3	0.7	0.09	36	0.7	40.5	54	54
NEVO-Online 2023 8.0	Vis, schaal- en schelpdieren	Fish, crustacean and shellfish	1609	Makreel in olie blik	Mackerel in oil tinned		per 100g	Na uitlekken.			1108	267	57	20	0	20			20.7	19.5	4.2	8.3	6.9	4.4	2.5	0.1	0.1	0.1	0	0	0.1	0			78	420	266	12	200	33	1.6	0.4	1.2	0.28	42	2.7	44	37	37
NEVO-Online 2023 8.0	Vis, schaal- en schelpdieren	Fish, crustacean and shellfish	1610	Zalm kweek- bereid in magnetron z toev	Salmon farmed prep in microwave oven no ingredients added		per 100g				918	220	61.7	25.2	0	25.2		304	13.2	12.2	2.7	6.2	3.3	2.7	0.5	0	0	0	0	0	0	0		1.4	54	53	455	12	347	34	0.3	0.1	0.3	0.03	22	0.47	8	12	12
NEVO-Online 2023 8.0	Vis, schaal- en schelpdieren	Fish, crustacean and shellfish	1611	Forel bereid in magnetron z toev	Trout prepared in microwave oven no ingredients added		per 100g				587	140	71.8	24.5	0	24.5		296	4.6	4.1	1	1.5	1.6	1.2	0.4	0	0	0	0	0	0	0		1.4	68	74	497	35	325	32	0.4	0.1	0.3	0.04	16	0.57	8	14	14
NEVO-Online 2023 8.0	Vis, schaal- en schelpdieren	Fish, crustacean and shellfish	1612	Forel regenboog- bereid in magnetron z toev	Rainbow trout prepared in microwave oven no ingredients added	Regenboogforel/zalmforel bereid in magnetron	per 100g		VITC		699	167	68.3	23.7	0	23.7			8	7.1	1.3	5.3	0.6	0.5	0.1	0	0	0	0	0	0	0			83	88	335	20	220		1	0.3	0.7				25	14	14
NEVO-Online 2023 8.0	Vis, schaal- en schelpdieren	Fish, crustacean and shellfish	1613	Kabeljauw bereid in magnetron z toev	Cod prepared in microwave oven no ingredients added		per 100g		CHOCALOH, VITC		414	98	77.2	23.5	0	23.5	3.8	234	0.4	0.3	0.1	0.1	0.1	0.1	0	0	0	0	0	0	0	0		1.3	35	108	427	16	216	32	0.2	0	0.1	0.02	44	0.5	243	2	2
NEVO-Online 2023 8.0	Vis, schaal- en schelpdieren	Fish, crustacean and shellfish	1614	Schelvis bereid in magnetron z toev	Haddock prepared in microwave oven no ingredients added		per 100g		FATRS		424	100	76.5	22.3	0	22.3			1.2	1	0.2	0.3	0.5	0.4	0.1	0	0	0	0	0	0	0			91	73	270	27	156	25	0.4	0.1	0.3		57	0.53	322	0	0
NEVO-Online 2023 8.0	Vis, schaal- en schelpdieren	Fish, crustacean and shellfish	1615	Koolvis (Atlantisch) bereid in magnetron z toev	Pollack (Atlantic) prep in microwave oven no ingredients added		per 100g				459	108	73.3	24.5	0	24.5		272	1.2	0.9	0.3	0.2	0.5	0.4	0	0	0	0	0	0	0	0		1.8	86	134	690	15	383	48	0.5	0.1	0.4	0.06	32	0.71	100	6	6
NEVO-Online 2023 8.0	Vis, schaal- en schelpdieren	Fish, crustacean and shellfish	1616	Wijting bereid in magnetron z toev	Whiting prepared in microwave oven no ingredients added		per 100g		VITC, VITD		428	101	76.5	22.1	0	22.1			1.4	1.1	0.3	0.2	0.7	0.6	0	0	0	0	0	0	0	0			91	110	270	27	156	25	0.5	0.1	0.4	0.01	48	0.53	108	24	24
NEVO-Online 2023 8.0	Vis, schaal- en schelpdieren	Fish, crustacean and shellfish	1617	Schol bereid in magnetron z toev	Plaice prepared in microwave oven no ingredients added		per 100g				591	140	68.4	29	0	29			2.6	2.4	0.6	0.8	0.7	0.6	0.1	0	0	0	0	0	0	0			98	110	250	53	300	22	0.5	0.1	0.4	0.02	42		35	8	8
NEVO-Online 2023 8.0	Vis, schaal- en schelpdieren	Fish, crustacean and shellfish	1618	Schar/tongschar bereid in magnetron z toev	Schar/tongschar bereid in magnetron z toev		per 100g				504	119	73.5	23.9	0	23.9			2.6	2.2	0.6	0.7	0.9	0.7	0.1	0	0	0	0	0	0	0			98	110	270	27	156		0.7	0.2	0.5				30	14	14
NEVO-Online 2023 8.0	Vis, schaal- en schelpdieren	Fish, crustacean and shellfish	1619	Tong bereid in magnetron z toev	Sole prepared in microwave oven no ingredients added		per 100g				492	116	73.5	24.5	0	24.5			2.1	1.7	0.5	0.5	0.5	0.4	0.1	0	0	0	0	0	0	0			92	120	270	27	156	25	0.4	0.1	0.3	0.02	51	0.46	16	30	30
NEVO-Online 2023 8.0	Vis, schaal- en schelpdieren	Fish, crustacean and shellfish	1620	Bot bereid in magnetron z toev	Flounder prepared in microwave oven no ingredients added		per 100g		VITD		446	106	76.1	21.9	0	21.9			2	1.8	0.6	0.7	0.5	0.4	0.1	0	0	0	0	0	0	0			92	120	270	27	156	25	0.7	0.2	0.5	0.04	32	0.6	31	13	13
NEVO-Online 2023 8.0	Vis, schaal- en schelpdieren	Fish, crustacean and shellfish	1621	Poon bereid in magnetron z toev	Gurnard prepared in microwave oven no ingredients added		per 100g				718	171	66.5	26.1	0	26.1			7.4	6.1	1.8	2.3	1.9	1.7	0.2	0	0	0	0	0	0	0			95	78	368	83	178		0.5	0.1	0.4					14	14
NEVO-Online 2023 8.0	Vis, schaal- en schelpdieren	Fish, crustacean and shellfish	1622	Baars rood- bereid in magnetron z toev	Ocean perch prepared in microwave oven no ingredients added	Roodbaars bereid in magnetron	per 100g				538	128	73.4	22.3	0	22.3			4.3	3.8	1.1	1.7	1.1	1	0.1	0	0	0	0	0	0	0			54	347	226	34	300	27	0.3	0.1	0.2			0.35	3.7	15	15
NEVO-Online 2023 8.0	Vis, schaal- en schelpdieren	Fish, crustacean and shellfish	1623	Zeewolf bereid in magnetron z toev	Wolf fish prepared in microwave oven no ingredients added		per 100g		VITC		536	127	71.9	25.2	0	25.2			2.9	2.6	0.6	1.1	0.9	0.7	0.2	0	0	0	0	0	0	0			54	142	320	18	240	36	0.6	0	0.6	0.07		0.9	120	15	15
NEVO-Online 2023 8.0	Vis, schaal- en schelpdieren	Fish, crustacean and shellfish	1624	Paling bereid in magnetron z toev	Eel prepared in microwave oven no ingredients added		per 100g				865	207	64.4	24.3	0	24.3			12.2	11.2	3.3	5.7	2.2	1.6	0.6	0	0	0	0	0	0	0			163	60	250	20	200	19	1	0.3	0.7	0.05	30	1.75	3.8	1043	1043
NEVO-Online 2023 8.0	Vis, schaal- en schelpdieren	Fish, crustacean and shellfish	1625	Paling zee- bereid in magnetron z toev	Paling zee- bereid in magnetron z toev		per 100g				832	199	64.4	24.3	0	24.3			11.4	10.4	2.4	4.3	3.7	3.1	0.6	0	0	0	0	0	0	0			82	60	250	20	200	19	1	0.3	0.7	0.05	30	1.75	3.8	1043	1043
NEVO-Online 2023 8.0	Vis, schaal- en schelpdieren	Fish, crustacean and shellfish	1627	Kuit/hom gebakken	Soft/hard roe fried		per 100g		SUGAR		1087	262	61	13.9	0	13.9			21.2	19.7	2.9	9.2	7	2.8	4.2	0.6	3.9	0	3.9	0	0.2	0			609	2120					1	0	1				59	75	75
NEVO-Online 2023 8.0	Vis, schaal- en schelpdieren	Fish, crustacean and shellfish	1628	Kuit/hom v bokking	Soft/hard roe from fat bloater		per 100g				650	155	69.2	24.5	0	24.5			6.3	5.9	2.2	2.5	1.2	1	0.1	0	0	0	0	0	0	0			539	2120											125.5	5	5
NEVO-Online 2023 8.0	Vis, schaal- en schelpdieren	Fish, crustacean and shellfish	1629	Kuit vis- gekleurd glas	Spawn/hard roe coloured glass	Kaviaar surrogaat/viskuit gekleurd	per 100g				527	126	75.5	19	0	19			5.5	5.1	2.1	2.6	0.4	0.3	0.1	0	0	0	0	0	0	0			318	2120											59	5	5
NEVO-Online 2023 8.0	Vis, schaal- en schelpdieren	Fish, crustacean and shellfish	1630	Mosselen in zuur glas	Mussels pickled glass		per 100g	Na uitlekken.	VITD		445	106	75.7	17.2	0	17.2			3.1	2.8	1	0.9	0.9	0.7	0.1	0	2.2	0	2.2	0	0	0		1.8	80	370	100	67	231	63	3.9	1	3	0.17	49	2.2	197	124	124
NEVO-Online 2023 8.0	Vis, schaal- en schelpdieren	Fish, crustacean and shellfish	1631	Garnalen in water blik	Shrimps in water tinned		per 100g	Na uitlekken.	CHOCALOH		485	115	73.8	24.3	0	24.3			1.9	1.6	0.6	0.3	0.7	0.4	0.2	0	0.1	0.1	0	0	0	0			250	647	142	134	139	35	0.2	0.1	0.2	0.71	31	1.8	14	0	0
NEVO-Online 2023 8.0	Vis, schaal- en schelpdieren	Fish, crustacean and shellfish	1632	Inktvis pijl- bereid in magnetron z toev	Squid prepared in microwave oven no ingredients added		per 100g		CHOCAL		613	146	69.5	25.8	0	25.8			4.7	3.1	1.1	0.3	1.7	1.7	0.1	0	0	0	0	0	0	0			225	110	549	25	372	55	0.6	0.1	0.4			2.2	20	27	27
NEVO-Online 2023 8.0	Vlees en gevogelte	Meat and poultry	1633	Kip m vel bereid	Chicken w skin prepared		per 100g	Gem van hele kip en kipdelen gebraden met margarine, gegrild, gebarbecued.			942	226	58	25.3	0	25.3			13.8	11.9	5	3.4	2.9	0.3	2.7	0.3	0	0	0	0	0	0			110	74	304	13	216	25	1.2	0.3	0.9			2.18	7
NEVO-Online 2023 8.0	Vlees en gevogelte	Meat and poultry	1634	Kipfilet rauw	Chicken fillet raw		per 100g		CARTA, CARTBTOT, CRYPXB, F18:3CN6, F20:3CN3, F20:5CN3, F22:1CIS, F23:0, ID, LYCPN, TOCPHB, TOCPHD, ZEA		463	109	74.1	23.3	0	23.3	3.7		1.8	1.5	0.6	0.6	0.2	0	0.2	0	0	0	0	0	0	0		1.2	70	53	351	6	219	30	0.6	0.2	0.4	0.15	13	0.65	0	30	30
NEVO-Online 2023 8.0	Vlees en gevogelte	Meat and poultry	1635	Kip z vel bereid	Chicken wo skin prepared		per 100g	Gem van hele kip en kipdelen gebraden met margarine, gegrild, gebarbecued.			767	183	60.1	27.3	0	27.3			8.2	7.4	3.1	2.1	1.8	0.2	1.7	0.2	0	0	0	0	0	0			81	92	320	7	214	25	1.1	0.3	0.8			2.2	6
NEVO-Online 2023 8.0	Vlees en gevogelte	Meat and poultry	1641	Kiprollade bereid	Chicken rolled prepared		per 100g	Gem van 3 merken en gekocht bij poelier. bereid met margarine.			696	166	68.3	24	0	24			7	6	2.5	1.7	1.5	0.1	1.4	0.1	1.7	0	1.7	0	0	0			81	673	255		186	24	0.7	0.2	0.5			1.77	6
NEVO-Online 2023 8.0	Vlees en gevogelte	Meat and poultry	1642	Kiprollade rauw	Chicken rolled raw		per 100g				732	175	67.6	20.6	0	20.6			10.3	8.6	2.9	3	2.3	0.3	2	0.1	0.2	0	0.2	0	0	0			70	457	344	10	222	24	0.6	0.2	0.3	0.03	18	0.91	6	16	16
NEVO-Online 2023 8.0	Hartige snacks en zoutjes	Savoury snacks	1643	Kipnuggets bereid in oven	Chicken nuggets prepared in oven		per 100g	Kern snacks.			1083	259	54.3	14.4	3.6	10.8			13.7	12.9	2.6	5.9	4.3	0.4	3.9	0	18.4	2	16.4	0	2.5	0				550	304	25	171	25	0.9	0.1	0.8			0.74	6	14	14
NEVO-Online 2023 8.0	Hartige snacks en zoutjes	Savoury snacks	1644	Kipnuggets bereid m frituurvet	Chicken nuggets prepared in frying fat	Kipnuggets gefrituurd	per 100g	Gem van diverse merken.			1156	277	50.2	17.5	4.4	13.1			17.1	16.1	3.2	7.4	5.4	0.6	4.9	0	12.2	0	12.2	0	2.5	0				474	231	25	165	23	0.8	0.1	0.6			0.73	6	14	14
NEVO-Online 2023 8.0	Vlees en gevogelte	Meat and poultry	1645	Kipburger gepaneerd bereid	Chicken burger breaded prepared		per 100g	Gem van diverse merken kipburgers gebakken in margarine.			1275	307	46.1	14.5	0	14.5			23.2	21.6	6.2	8.1	4	0.6	3.3	1.7	9.9	0	9.9	0	0	0				756	248		159	19	1.2	0.3	0.9			1.2	6
NEVO-Online 2023 8.0	Vlees en gevogelte	Meat and poultry	1646	Varkenslappen bereid	Pork steak/chop prepared		per 100g	Bereid met margarine.			854	204	60.4	29.8	0	29.8			9.2	8.5	3	3.6	1.7	0.2	1.6	0	0.4	0	0.4	0	0	0			36	60	312	9	210	24	1.3	0.5	0.8	0.07	20	3.8	7	15	15
NEVO-Online 2023 8.0	Vlees en gevogelte	Meat and poultry	1647	Varkensribkarbonade bereid	Pork rib chop prepared	Varkenskotelet bereid	per 100g	Bereid met vloeibaar bak- en braadvet.			743	177	63.6	28.4	0	28.4			7.1	6.5	2.3	2.8	1.2	0	1.2	0	0	0	0	0	0.1	0	0		42	59	487	14	256	30	0.6	0.2	0.3	0.06	16	2.21	0.8	16	16
NEVO-Online 2023 8.0	Kaas	Cheese	1650	Kaas geiten- verse	Cheese goat fresh	Geitenkaas naturel vers	per 100g				859	207	65.2	13.4	0	13.4			16.6	15.6	10.7	3.7	0.7	0.1	0.4	0.5	1	1	0	0	0	0		1.5	50	399	141	101	229	11	0.6	0	0.6			0.5	5	130	134
NEVO-Online 2023 8.0	Suiker, snoep, zoet beleg en zoete sauzen	Sugar, sweets and sweet sauces	1651	Stroop gerstemout-	Syrup barley malt	Gerstemoutstroop	per 100g		FOL, FOLFD, ID		1204	283	24.2	4.4	4.4	0			0	0	0	0	0	0	0	0	66.4	53.3	13.1	0	0	0		1.3	0	48	415	22		59	0.6	0	0.6			0.1	0	0	0
NEVO-Online 2023 8.0	Suiker, snoep, zoet beleg en zoete sauzen	Sugar, sweets and sweet sauces	1652	Stroop maismout-	Syrup corn	Maismoutstroop	per 100g		FOL, FOLFD, ID		1219	287	22.7	2.3	2.3	0			0	0	0	0	0	0	0	0	69.4	53.8	15.6	0	0	0		0.7	0	50	191	10		28	0.5	0	0.5			0.1	0	0	0
NEVO-Online 2023 8.0	Suiker, snoep, zoet beleg en zoete sauzen	Sugar, sweets and sweet sauces	1653	Stroop rijstmout-	Syrup rice malt	Rijstmoutstroop	per 100g		FOL, FOLFD, ID		1239	292	16.4	0.3	0.3	0			0	0	0	0	0	0	0	0	72.6	44.5	28.1	0	0	0		0.2	0	14	31	20		9	1	0	1			0.2	0	0	0
NEVO-Online 2023 8.0	Niet-alcoholische dranken	Non-alcoholic beverages	1655	Diksap geconcentreerd	Fruit juice concentrated	Limonadesiroop diksap geconcentreerd	per 100g	Gem van Covelt, AH biologisch, Kruidvat en Markant.			1188	280	28.4	0.2	0.2	0			0	0	0	0	0	0	0	0	69.5	69.5	0	0	0.4	0		1.5	0	8	661	48		31								0	0
NEVO-Online 2023 8.0	Niet-alcoholische dranken	Non-alcoholic beverages	1656	Sap wortel-	Juice carrot	Wortelsap	per 100g				122	29	90.9	0.4	0.4	0			0.2	0.1	0	0	0.1	0	0.1	0	6.4	6.4	0	0	0	0		0.5	0	37	258	17	24	8	0.5	0	0.5	0.05		0.1		676	1353
NEVO-Online 2023 8.0	Niet-alcoholische dranken	Non-alcoholic beverages	1657	Sap zuurkool-	Juice sauerkraut	Zuurkoolsap	per 100g				31	7	95.8	0.7	0.7	0			0	0	0	0	0	0	0	0	1.1	0.7	0.4	0	0	0		1.4	0	279	176	35		9	1.1	0	1.1			0.1		0	0
NEVO-Online 2023 8.0	Vlees en gevogelte	Meat and poultry	1663	Rundvlees <5 g vet rauw gem	Beef <5% fat raw av		per 100g				456	108	74.3	22.6	0	22.6	3.3	269	2	1.8	0.8	0.8	0.1	0	0.1	0	0	0	0	0	0	0		0.2	33	73	423	5	228	27	2.2	1.8	0.4	0.12	10	4.13	3.6	143	146
NEVO-Online 2023 8.0	Vlees en gevogelte	Meat and poultry	1664	Rundvlees >5 g vet rauw gem	Beef >5% fat raw av		per 100g				908	218	64.4	18.5	0	18.5	2.9	200	15.3	14.5	6.4	6.8	0.4	0.1	0.4	0.4	1.5	0.5	1	0	0.4	0		0.5	52	314	280	10	165	20	2	1.6	0.4	0.07	8	4.18	2.8	18	19
NEVO-Online 2023 8.0	Vlees en gevogelte	Meat and poultry	1665	Rundvlees <10 g vet bereid gem	Beef <10% fat prepared av		per 100g				688	163	63.7	30.2	0	30.2	2.4	203	4.7	4.4	1.5	1.8	0.8	0	0.7	0.1	0	0	0	0	0	0	0	0	49	70	502	10	252	30	3	2	1.1	0.15	14	6.77	3.1	169	172
NEVO-Online 2023 8.0	Vlees en gevogelte	Meat and poultry	1666	Rundvlees >10 g vet bereid gem	Beef >10% fat prepared av		per 100g				1207	290	50.9	26.9	0.4	26.5	0	1	19.7	18.7	6.3	7.7	3.8	0.2	3.6	0.4	1.2	0.3	0.9	0	0.1	0	0	0	75	405	453	18	234	29	2.9	1.7	1.2	0.1	11	6.19	4	78	80
NEVO-Online 2023 8.0	Vlees en gevogelte	Meat and poultry	1667	Varkensvlees <5 g vet rauw gem	Pork <5% fat raw av		per 100g				531	126	71.8	21.8	0	21.8	3.4	268	3	2.7	1.1	1.2	0.3	0	0.3	0	2.8	0.7	2.1	0	0.3	0		0	30	186	417	7	234	29	0.7	0.4	0.3	0.07	12	1.87	1.3	23	23
NEVO-Online 2023 8.0	Vlees en gevogelte	Meat and poultry	1668	Varkensvlees 5-14 g vet rauw gem	Pork 5-14% fat raw av		per 100g				689	165	70	20	0.1	20	3.2	241	9.1	8.5	3.4	3.9	1.1	0	1	0	0.5	0.2	0.3	0	0.3	0			47	177	387	16	210	25	0.9	0.6	0.3	0.07	12	2.7	2.1	7	7
NEVO-Online 2023 8.0	Vlees en gevogelte	Meat and poultry	1669	Varkensvlees >15 g vet rauw gem	Pork >15% fat raw av		per 100g				1174	283	57.3	16.1	0	16.1	2.4	168	24	22.8	9.1	10.6	2.8	0.1	2.6	0	0.5	0.3	0.2	0	0.2	0			50	608	301	9	152	18	0.7	0.5	0.3	0.05	9	1.85	5.6	13	13
NEVO-Online 2023 8.0	Vlees en gevogelte	Meat and poultry	1670	Varkensvlees <10 g vet bereid gem	Pork <10% fat prepared av		per 100g				665	158	65.4	28.8	0	28.8	0.7	56	4.7	4.4	1.4	1.8	1	0	1	0	0	0	0	0	0.1	0	0		52	72	530	7	279	32	0.9	0.3	0.5	0.08	16	2.58	1.3	71	71
NEVO-Online 2023 8.0	Vlees en gevogelte	Meat and poultry	1671	Varkensvlees 10-19 g vet bereid gem	Pork 10-19% fat prepared av		per 100g				1084	260	53.7	28.4	0	28.4	1.1	90	16.1	15	4.8	6.2	3.7	0.2	3.5	0	0.3	0.3	0	0	0	0	0		71	417	519	20	274	32	1.4	0.6	0.9	0.11	17	4.06	2.2	48	49
NEVO-Online 2023 8.0	Vlees en gevogelte	Meat and poultry	1672	Varkensvlees >19 g vet bereid gem	Pork >19% fat prepared av		per 100g				1511	365	44.4	21.2	0	21.2	1.3	127	30.5	29	11.3	13.4	3.8	0.2	3.6	0	1.1	0.1	1	0	0.2	0	0	0.8	69	828	460	16	228	21	0.9	0.4	0.6	0.07	13	2.38	7.1	23	23
NEVO-Online 2023 8.0	Vlees en gevogelte	Meat and poultry	1673	Kalfsvlees <5 g vet gem rauw	Veal <5% fat raw av		per 100g				442	105	75.5	22	0	22	3.5	266	1.8	1.3	0.6	0.6	0.1	0	0.1	0	0	0	0	0	0	0			43	59	421	4	228	26	1	0.8	0.2	0.06	8	3.45	3.1	5	8
NEVO-Online 2023 8.0	Vlees en gevogelte	Meat and poultry	1674	Kalfsvlees >5 g vet gem rauw	Veal >5% fat raw av		per 100g				665	159	70.7	20.4	0	20.4	0.4	32	8.6	7.6	3.2	3.5	0.4	0.1	0.3	0.3	0	0	0	0	0	0			51	525	386	6	211	23	1.3	1.1	0.2	0.06	8	2.7	3.7	20	22
NEVO-Online 2023 8.0	Vlees en gevogelte	Meat and poultry	1675	Lamsvlees >10 g vet rauw gem	Lamb >10 g fat raw av		per 100g				918	221	66.9	19.3	0	19.3			16	14.4	7.3	5.1	0.6	0.1	0.3	0.8	0	0	0	0	0	0		0.8	77	66	303	16	185	21	1.8	1.2	0.6	0.08	2	3.47	6.4	7	7
NEVO-Online 2023 8.0	Vlees en gevogelte	Meat and poultry	1676	Vlees <5 g vet excl lever rauw gem	Meat av raw <5% fat excl liver		per 100g				479	113	73.6	22.8	0.1	22.7	3.5	111	2.1	1.9	0.8	0.8	0.2	0	0.2	0	0.7	0.2	0.5	0	0.1	0		0.7	54	90	380	6	224	29	0.9	0.6	0.3	0.12	12	1.55	1	18	19
NEVO-Online 2023 8.0	Vlees en gevogelte	Meat and poultry	1677	Vlees >5 g vet excl lever rauw gem	Meat av raw >5% fat excl liver		per 100g				880	211	65.2	18.6	0	18.6	2.4	149	14.7	13.8	5.6	6.1	1.3	0.1	1.2	0.2	1.1	0.3	0.8	0	0.2	0		0.3	58	277	299	11	170	21	1.3	1	0.4	0.07	10	2.87	4	17	18
NEVO-Online 2023 8.0	Aardappelen en knolgewassen	Potatoes and tubers	1678	Aardappelschijfjes diepvries gefrituurd in plantaardige olie	Potatoes sliced frozen deep-fried in vegetable oil	Aardappelpartjes/-schijfjes diepvries gefrituurd	per 100g	Gem van Aviko, Albert Heijn, Fri d'Or en Goldberg. gefrituurd in mengsel van 25% zonnebloemolie en 75% diamant.			959	229	54.9	3.1	3.1	0			10.9	10.5	2.1	4.8	3.5	0.4	3.2	0	28	0.2	27.8	0	3.2	0			0	34	426	9	77	21	0.5	0	0.5	0.11	1	0.37		0	0
NEVO-Online 2023 8.0	Aardappelen en knolgewassen	Potatoes and tubers	1679	Frites oven- diepvries bereid in oven	Chips oven frozen prepared in oven	Patat/ovenfriet diepvries bereid in oven	per 100g				1225	291	32.7	5.8	5.8	0			8.8	8.4	0.9	2.5	5	0	5	0	46	0.7	45.3	0	2.5	0			0	34	426	9	77	21	0.5	0	0.5	0.11	1	0.37	2.4	0	0
NEVO-Online 2023 8.0	Aardappelen en knolgewassen	Potatoes and tubers	1680	Aardappelkroketten diepvries bereid	Potato croquettes frozen prepared		per 100g				995	238	53.1	3.4	1.8	1.6			12	11.6	1.3	3.4	6.9	0	6.8	0	28.2	0.9	27.3	0	1.7	0			1	466	360	44	49		0.9	0	0.9					13	13
NEVO-Online 2023 8.0	Flesvoeding en preparaten	Foods for special nutritional use	1687	Opvolgmelk Nutrilon 2 p 100 ml	Toddler formula Nutrilon 2 p 100 ml		per 100ml				286	68	86.4	1.4	0	1.4			3	2.9	1.2	1.1	0.5				8.6	6.5	2.1	0	0.6	0				23	74	65	36	5	1	0	1	0.04	2	0.51	13	66	66
NEVO-Online 2023 8.0	Hartige snacks en zoutjes	Savoury snacks	1699	Koekje kaas-	Biscuits & snacks cheesy	Kaaskoekje/Kaaszoutje/Kaas-krakeling/stengel/bolletje	per 100g	Gem van divese merken kaaszoutjes, -krakelingen, -stengels, -bolletjes.			2066	495	10.4	13.3	8.1	5.2			30.1	28.6	16.1	8	1.8	0.2	1.5	1	41.9	3.5	38.4	0	1.8	0		2.6	79	1030	184	232	235	32	1.2	0	1.2	0.13	7	1.5	3	225	234
NEVO-Online 2023 8.0	Melk en melkproducten	Milk and milk products	1719	Melk halfvolle verrijkt m calcium	Milk semi-skimmed fortified w calcium	Calciumverrijkte melk halfvolle	per 100g	Merk Albert Heijn en Melkunie.		CA	194	46	90.3	3.4	0	3.4			1.5	1.4	1	0.3	0	0	0	0	4.9	4.9	0	0	0	0	0		6	39	160	194	104	12	0	0	0	0.01	1	0.41	14.9	15	16
NEVO-Online 2023 8.0	Melk en melkproducten	Milk and milk products	1720	Vla volle overige smaken	Custard several flavours full fat		per 100g	Gem van de smaken karamel, framboos, aardbei en banaan.			367	87	81.8	2.1	0	2.1	0.3	28	2.6	2.5	1.7	0.6	0.1	0	0	0	13.6	8	5.5	0	0.5	0	0	0.5	8	45	121	74	54	8	0	0	0	0.01	1	0.23	10.6	34	40
NEVO-Online 2023 8.0	Melk en melkproducten	Milk and milk products	1721	Yoghurt vanille- halfvolle	Yoghurt vanilla half fat	Vanilleyoghurt halfvol	per 100g				304	72	83.4	2.9	0	2.9	0.5	36	1.3	1.2	0.8	0.3	0	0	0	0	11.4	9.2	2.2	0	0.3	0	0.8	0.6	4	31	138	106	77	10	0	0	0	0.01	2	0.36	12.3	13	13
NEVO-Online 2023 8.0	Melk en melkproducten	Milk and milk products	1722	Pap griesmeel-	Porridge semolina	Griesmeelpap	per 100g				394	93	79.5	3	0.5	2.4			2.9	2.7	1.9	0.6	0.1	0	0	0.1	14	9.5	4.5	0	0.1	0	0	0.7	7	56	120	96	72	10	0	0	0	0.02	1	0.33	12	25	26
NEVO-Online 2023 8.0	Kaas	Cheese	1723	Kaas 20+	Cheese 20+		per 100g		CARTA		1031	246	48.1	34.5	0	34.5			12	11.3	7.8	2.5	0.4	0.2	0.2	0.3	0	0	0	0	0	0			40	683	100	1059	710	42	0.1	0	0.1	0.05	15	4.7	23	98	102
NEVO-Online 2023 8.0	Kaas	Cheese	1724	Kaas 50+	Cheese 50+		per 100g	Gem van diverse merken.	CARTA		1575	380	40.1	22.9	0	22.9			32.1	30.1	20.9	6.8	0.9	0.4	0.5	0.9	0	0	0	0	0	0			86	710	81	713	523	35	0.3	0	0.3	0.04	12	3.63	16	344	363
NEVO-Online 2023 8.0	Kaas	Cheese	1725	Kaas gaten- Hollandse 45+	Cheese Dutch in Swiss-style 45+	Hollandse gatenkaas Maasdammer/Leerdammer e.d.	per 100g				1535	370	38.7	27.6	0	27.6			28.5	26.8	18.6	6	0.8	0.4	0.5	0.8	0	0	0	0	0	0	1		93	540	77	887	591	36	0.2	0	0.2	0.04	13	3.87	20	235	245
NEVO-Online 2023 8.0	Kaas	Cheese	1726	Kaas 40+ Leidse/Friese nagel-	Cheese 40+ Leiden w cumin/Fries clove	Nagelkaas friese/leidse 40+	per 100g		CARTA		1415	341	39	27.3	0	27.3			25.7	24.2	16.7	5.4	0.7	0.3	0.4	0.7	0	0	0	0	0	0			84	898	36	936	654	28	0.1	0	0.1	0.04	12	3.3	19	212	221
NEVO-Online 2023 8.0	Fruit	Fruits	1764	Babyvoeding fruit 12 mnd	Infant food fruit 12 months	Olvarit e.d. fruithapje/moes/puree 12 mnd	per 100g	Olvarit.			271	64	83.3	0.6	0.6	0			0.1	0.1	0	0	0	0	0	0	14.4	12.7	1.7	0	1.6	0			0	16	177	29	17	7	0.2	0	0.2	0.03	1	0.06		5	10
NEVO-Online 2023 8.0	Samengestelde gerechten	Mixed dishes	1770	Kindervoeding maaltijd 18 mnd	Infant food meal 18 months	Olvarit e.d. maaltijd 18 mnd	per 100g	Olvarit.			344	82	82	3.3	1.1	2.2			2.6	2.5	0.2	1.6	0.7	0.2	0.5	0	10.5	2.1	8.4	0	1.6	0				130	247	31	57	17	0.8	0.1	0.7	0.07	2	0.43
NEVO-Online 2023 8.0	Vleeswaren	Cold meat cuts	1771	Leverkaas/Berliner leverworst	Liver pate/Berliner liver sausage		per 100g				1321	319	51.9	12.3	0	12.3		152	27.6	24.8	9.5	11.8	3.4	0.3	2.9	0	4.5	0.3	4.2	0	0.2	0	1.1	3.6	110	890	458	11	308	12	6.9	1.7	5.2	0.34	22	2.9	2.5	6206	6206
NEVO-Online 2023 8.0	Vleeswaren	Cold meat cuts	1772	Varkensfricandeau gebraden (vleeswaar)	Pork fricandeau fried (processed meat product)	Gebraden fricandeau (vleeswaar)	per 100g				494	117	71.5	21.6	0	21.6			2.8	2.5	0.8	0.9	0.8	0	0.7	0	1.3	1.3	0	0	0.4	0		3.3	53	997	540	7	291	32	1.5	0.6	0.9	0.09	16	2.23	3	14	14
NEVO-Online 2023 8.0	Vleeswaren	Cold meat cuts	1773	Zult zure	Brawn, pork pickled in vinegar	Zure zult/hoofdkaas	per 100g		F14:1CIS, F18:4CN3, F20:5CN3, F22:0, F22:1CIS, F22:3CN3, F22:4CN6, F22:6CN3, F24:0, F4:0, F6:0, F8:0		1093	264	60.1	12.5	0	12.5			23	21.9	8.3	10.4	3	0.3	2.5	0.3	1.7	0	1.7	0	0	0		2.5	63	760	85	53	60	7	1	0.4	0.6	0.19	13	1.3	2.1	33	35
NEVO-Online 2023 8.0	Vleeswaren	Cold meat cuts	1774	Worst tongen-	Sausage tongue	Tongenworst	per 100g				1024	247	58.7	17.2	0	17.2			18.8	17.7	6.7	8.4	2.5	0.2	2.2	0	2	2	0	0	0.1	0		3.2	63	887	360	18	213	24	1.2	0.6	0.6	0.09	13	3.05	2.4	33	35
NEVO-Online 2023 8.0	Vleeswaren	Cold meat cuts	1775	Spek ontbijt- gegrild	Bacon rasher streaky grilled	Ontbijtspek gegrild	per 100g				1083	261	57.9	15.2	0	15.2			22.1	21	7.9	9.7	2.4	0.3	2.1	0.1	0.5	0.5	0	0	0	0		3.8	36	830	427	8	110	13	0.6	0.2	0.4	0.06	9	1.7	6	0	0
NEVO-Online 2023 8.0	Vleeswaren	Cold meat cuts	1776	Ham achter- gegrild	Ham lean grilled	Achterham gegrild	per 100g				501	119	71.6	18.9	0	18.9			3.9	3.5	1.3	1.7	0.5	0.1	0.4	0	1.8	1.8	0	0	0.1	0	0.6	4.2	48	906	478	8	225	22	0.7	0.3	0.4	0.04	13	1.7	8	1	1
NEVO-Online 2023 8.0	Vleeswaren	Cold meat cuts	1777	Ham been-	Gammon boiled deboned	Beenham	per 100g				534	127	71.1	18.3	0	18.3			5	4.6	1.7	2.2	0.7	0.1	0.6	0	2.2	1.2	1	0	0.1	0	0	3.1	48	813	478	8	150	22	0.7	0.3	0.4	0.04	13	1.7	9	1	1
NEVO-Online 2023 8.0	Brood	Bread	1779	Knackebrod volkoren	Crispbread wholemeal	Cracker knackebrod volkoren	per 100g				1529	363	6	10.9	10.9	0			4	3.1	0.6	0.8	1.4	0.1	1.3	0	64	3.1	60.9	0	13.7	0		2.4	0	389	400	40	250	80	3	0	3	0.4	2	2.5	1.9	0	0
NEVO-Online 2023 8.0	Vlees en gevogelte	Meat and poultry	1788	Varkensribkarbonade rauw	Pork rib chop raw	Varkenskotelet rauw	per 100g				629	150	71.6	22.6	0	22.6	3.6	278	6.6	6.1	2.6	2.9	0.6	0	0.6	0	0	0	0	0	0	0			34	52	409	10	225	27	0.4	0.3	0.2	0.05	13	1.77	0.9	4	4
NEVO-Online 2023 8.0	Vlees en gevogelte	Meat and poultry	1789	Varkensschnitzel ongepaneerd bereid	Pork schnitzel not breaded prepared		per 100g	Bereid met vloeibaar bak- en braadvet.			598	142	67.5	28.3	0	28.3			3.2	2.9	0.8	1.1	0.9	0	0.8	0	0	0	0	0	0.1	0	0		48	59	528	8	275	33	0.7	0.3	0.4	0.07	17	2.07	1	14	14
NEVO-Online 2023 8.0	Vlees en gevogelte	Meat and poultry	1790	Varkensschnitzel ongepaneerd rauw	Pork schnitzel not breaded raw		per 100g				459	109	74.5	22.6	0	22.6	3.6	292	2	1.9	0.8	0.9	0.1	0	0.1	0	0	0	0	0	0	0			38	52	444	6	241	30	0.6	0.3	0.2	0.06	14	1.65	1.1	1	1
NEVO-Online 2023 8.0	Melk en melkproducten	Milk and milk products	1791	Room spuitbus m suiker	Cream whipped w sugar canned		per 100g				1261	305	58.8	2.3	0	2.3			28	26.3	18.3	6.1	0.8	0.2	0.4	0.5	11	11	0	0	0	0			112	30	99	74	58	8	0	0	0	0.01	1	0.18	9.9	311	323
NEVO-Online 2023 8.0	Flesvoeding en preparaten	Foods for special nutritional use	1792	Maaltijdvervanger Modifast Intensive Muesli	Dfr Modifast Intensive Muesli		per 100g	Appel-kaneel.			1509	358	7.5	35	0	35			5.8	5.6	1	1.5	2.8				38	6.7	31.3	0	6.7	0		7		733	1400	600	600	233	12	0	12	1.68	50	10	100	667	667
NEVO-Online 2023 8.0	Brood	Bread	1802	Knackebrod Sandwich Wasa	Crispbread Sandwich Wasa	Cracker knackebrod sandwich wasa	per 100g	Gem van cheese, cheese&chives, cheese&tomato&basil.			1985	476	4.3	10.7	5.7	5			25	20.8	9.1	8.4	3.2		2.7		46.8	3.2	43.7	0	10.3	0		2.9	0	533		152	330	42	3.6	0	3.6	0.1		2.2	11
NEVO-Online 2023 8.0	Hartige sauzen	Savoury sauces	1803	Saus oosterse kant-en-klaar glas/zak	Sauce oriental ready-made in jar/bag	Orientaalse saus kant-en-klaar glas/zak	per 100g	Conimex	VITB12		272	64	84.1	1.5	1.3	0.1			0.4	0.4	0.1	0.1	0.2	0	0.2	0	13.3	11.3	2	0	0.7	0			0	544	115	7	12	5	2	0	2	0.1		0.9		100	100
NEVO-Online 2023 8.0	Melk en melkproducten	Milk and milk products	1808	Creme fraiche	Creme fraiche		per 100g	Gebaseerd op AH, Jumbo, Melkan en Milsani.			1207	293	64.2	2.6	0	2.6			30	28.2	19.6	6.5	0.8	0.2	0.5	0.5	2.8	2.8	0	0	0	0	0.4		94	37	97	78	58	8	0	0	0	0.01	1	0.18	10.4	369	384
NEVO-Online 2023 8.0	Kaas	Cheese	1809	Kaas 45+	Cheese 45+		per 100g	Fougerond, Mini Babybel.	CARTA, CHO, SUGAR		1483	357	42	25.4	0	25.4			27.3	25.7	17.8	5.8	0.8	0.4	0.4	0.7	0	0	0	0	0	0	3.2		71	720	81	830	555	23	0.4	0	0.4	0.04	12	4.6	18	185	189
NEVO-Online 2023 8.0	Niet-alcoholische dranken	Non-alcoholic beverages	1810	Siroop vruchtenlimonade- Karvan Cevitam	Fruit drink concentrate Karvan Cevitam	Limonadesiroop/ranja Karvan Cevitam	per 100g	Gem van 9 smaken.	FOL, FOLFD	VITC	750	177	55.8	0.1	0.1	0			0	0	0	0	0	0	0	0	44	44	0	0	0.1	0			0	7	70	7	5	3	0.1	0	0.1	0.01	0	0.02		0	0
NEVO-Online 2023 8.0	Groente	Vegetables	1811	Kousenband gekookt	Beans long yard Kousenband boiled	Bonen kousenband gekookt	per 100g				123	29	90.7	2.7	2.7	0			0.2	0.1	0	0	0	0	0	0	2.5	2.4	0.1	0	3.5	0			0	3	400	46	62	39	1.1	0	1.1		0	0.57		26	53
NEVO-Online 2023 8.0	Fruit	Fruits	1812	Nectarine	Nectarine		per 100g		FOL, FOLFD, STARCH		151	36	90.3	1	1	0			0.1	0	0	0	0	0	0	0	6.5	6.5	0	0	1.1	0	1		0	1	180	5	23	9	0.2	0	0.2			0.11		29	58
NEVO-Online 2023 8.0	Melk en melkproducten	Milk and milk products	1813	Melkdrank Yakult original	Milk based drink Yakult original		per 100g				283	66	83.2	1.3	0	1.3			0	0	0	0	0	0	0	0	15	13.2	1.7	0	0	0	0.5		0	16	54	47	34	4	0	0	0	0.01	1	0.14	6
NEVO-Online 2023 8.0	Melk en melkproducten	Milk and milk products	1832	Yoghurtdrank Vifit vruchten	Yoghurt drink Vifit fruit	Drinkyoghurt vifit vruchten	per 100g	Gem van rode vruchten, sinaasappel, perzik, bosvruchten.		FOL, FOLAC, VITD	232	55	86.8	3.1	0.1	3			0.8	0.8	0.5	0.2	0	0	0	0	8.3	8.1	0.2	0	1	0			0	42	128	100	78	10	0	0	0	0.02	1	0.29	13	14	15
NEVO-Online 2023 8.0	Hartig broodbeleg	Savoury bread spreads	1876	Salade komkommer- lunch/borrel	Salad cucumber	Komkommersalade lunch/borrel	per 100g				980	238	68	0.8	0.4	0.4		5	23	22	1.9	13.4	6.7	0	5.2	0	6.5	5	1.5	0	0.5	0	0.1	1.1	10	360	93	22	26	7	0.3	0	0.3	0.02	0	0.19	3.6	10	13
NEVO-Online 2023 8.0	Hartig broodbeleg	Savoury bread spreads	1877	Salade vlees- lunch/borrel	Salad meat	Vleessalade lunch/borrel	per 100g				1184	286	59.3	5	0.4	4.6		30	25.7	24.5	6	14	4.5	0.1	4.3	0	8.2	4.9	3.3	0	0.4	0	0.4	1	25	653	112	14	90	7	0.5	0.2	0.3	0.04	3	0.56	2.2	105	191
NEVO-Online 2023 8.0	Niet-alcoholische dranken	Non-alcoholic beverages	1878	Vruchtendrank Roosvicee Multivit	Fruit juice drink Roosvicee Multivit		per 100g	Gem van 5 smaken.		NIA, RIBF, THIA, VITB12, VITB6, VITC, VITE, VITK	152	36	88.5	0.1	0.1	0			0.1	0.1	0	0	0.1	0	0	0	8.6	8.5	0.1	0	0	0			0	10	30	3	3	2	0.1	0	0.1	0.02	0	0.02		5	10
NEVO-Online 2023 8.0	Kruiden en specerijen	Herbs and spices	1879	Aroma strooi- natriumarm	Seasoning flavoured powder low sodium	Aromat e.d. smaakverfijner natriumarm	per 100g				992	235	2.1	22.1	22.1	0			3.6	3.5	1.9	1	0.2			0	27.9	26.7	1.2	0	1.1	0			0	63	13000	32	450	16	6.1	0	6.1			0.2		0	0
NEVO-Online 2023 8.0	Niet-alcoholische dranken	Non-alcoholic beverages	1881	Siroop vruchtenlimonade- Roosvicee Multivit	Fruit drink concentrate Roosvicee Multivit	Limonadesiroop Roosvicee Multivit	per 100g	Gebaseerd op Roosvicee Multivit perzik en Roosvicee Multivit bosfruit.	FOL, FOLFD	CARTBTOT, NIA, RIBF, THIA, VITA_RAE, VITA_RE, VITB12, VITB6, VITC, VITE	776	183	54.3	0.1	0.1	0			0.1	0.1	0	0	0	0	0	0	45.2	44.8	0.4	0	0.3	0			0	0	50	7	4	3	0.1	0	0.1	0.03	0	0.03		288	576
NEVO-Online 2023 8.0	Kruiden en specerijen	Herbs and spices	1883	Bouillonpoeder natriumarm	Stock powder low sodium		per 100g				1472	348	2.1	5.3	2.4	2.9			6.3	6	2.4	2.7	0.9			0	67.4	6	61.4	0	0.6	0			0	3385	2680	19	26	31	3.3	0	3.3	0.1		0.1		0	0
NEVO-Online 2023 8.0	Niet-alcoholische dranken	Non-alcoholic beverages	1885	Water gem	Water av	Kraanwater gem	per 100g				0	0	100	0	0	0			0	0	0	0	0	0	0	0	0	0	0	0	0	0			0	2	0	5	0	1	0	0	0	0.02	0	0	0.4	0	0
NEVO-Online 2023 8.0	Hartige sauzen	Savoury sauces	1886	Chutney mango-	Mango chutney	Mangochutney	per 100g		CU, VITC, ZN		911	215	44.3	0.7	0.7	0	0.1		0.1	0.1	0	0	0.1	0	0.1	0	52	52	0	0	1.4	0			0	1200	42	9	8	19	1.1	0	1.1	0		0		0	0
NEVO-Online 2023 8.0	Fruit	Fruits	1887	Dadels vers	Dates fresh	Verse dadels	per 100g				590	139	60.7	1.5	1.5	0	0.2		0.1	0.1	0	0	0	0	0	0	31.3	31.3	0	0	3.6	0			0	7	410	24	28	24	0.3	0	0.3	0.12	1	0.2		2	3
NEVO-Online 2023 8.0	Fruit	Fruits	1888	Carambola	Carambola	Stervrucht/Sterfruit	per 100g				156	37	91.4	0.5	0.5	0	0.1		0.3	0.2	0.1	0	0.2	0	0.1	0	7.2	7.1	0.2	0	1.7	0		0.4	0	2	150	5	15	6	0.6	0	0.6	0.12	1	0.1		3	6
NEVO-Online 2023 8.0	Graanproducten en bindmiddelen	Cereals and cereal products	1889	Couscous rauw	Couscous unprepared		per 100g		ID, TOCPHD		1537	363	10.1	12	12	0			2.1	1.5	0.7	0.4	0.4	0	0.4	0	72.1	2.2	69.9	0	3.7	0			0	4	287	28	238	59	2	0	2	0.36	5	1.8	0	0	0
NEVO-Online 2023 8.0	Graanproducten en bindmiddelen	Cereals and cereal products	1890	Gerst hele korrel rauw	Barley whole grain raw	Gerstekorrels onbereid	per 100g				1391	330	11.7	10.6	10.6	0	1.8		2.1	1.5	0.4	0.2	1	0.1	0.9	0	59.7	1.7	58	0	14.8	0		1.1	0	4	560	50	380	91	6	0	6	0.3	1	3.3	0.5	0	0
NEVO-Online 2023 8.0	Kruiden en specerijen	Herbs and spices	1891	Mierikswortel rauw	Horse-radish raw		per 100g		VITE		335	80	74.7	4.5	4.5	0	0.7		0.3	0.2	0.1	0.2	0			0	11	7.3	3.7	0	7.5	0		1.8	0	8	580	120	70	36	2	0	2	0.23	0	1.4	0.9	0	0
NEVO-Online 2023 8.0	Groente	Vegetables	1892	Paksoi rauw	Cabbage pak-choi raw		per 100g		RIBF		58	14	95.4	1	1	0	0.2		0.2	0.1	0	0	0.1	0.1	0	0	1.4	1.4	0	0	1.2	0		0.8	0	7	230	54	27	7	0.6	0	0.6	0.02	1	0.2	0.3	150	300
NEVO-Online 2023 8.0	Kaas	Cheese	1893	Kaas Bel Paese	Cheese Bel Paese		per 100g				1551	374	38.9	25.4	0	25.4			30.2	28.4	19.7	6.6	0.8	0.2	0.5	0.5	0.1	0.1	0	0	0	0			90	630	111	604	480		0.6	0	0.6			2.5	35	233	248
NEVO-Online 2023 8.0	Peulvruchten	Legumes	1894	Bonen kidney- rode gedroogd	Beans kidney red dried	Rode kidneybonen gedroogd	per 100g				1242	295	12.8	22.1	22.1	0	3.5		1.4	1.1	0.2	0.1	0.7	0.4	0.3	0	36.9	2.4	34.5	0	23.4	0		3.4	0	18	1370	100	410	150	6.4	0	6.4	0.68	16	3		1	2
NEVO-Online 2023 8.0	Noten en zaden	Nuts and seeds	1895	Noten pecan- ongebrand ongezouten	Pecan nuts unroasted unsalted	Pecannoten ongezouten	per 100g				2971	721	3.5	9.2	9.2	0		93	72	68.4	6.2	40.7	21.5	1	20.6	0	4.4	4	0.5	0	9.6	0	0	1.5	0	0	410	70	277	121	2.5	0	2.5	1.2	4	4.53	2	3	6
NEVO-Online 2023 8.0	Noten en zaden	Nuts and seeds	1896	Noten pistache- gezouten	Pistachio nuts salted	Pistachenoten gezouten	per 100g				2452	592	3.3	23.8	23.8	0		330	48.3	46.1	5.6	27.3	13.1	0.2	12.9	0	10.8	5.7	5.1	0	9.5	0		4.3	0	660	871	131	598	136	4.3	0	4.3	1	20	2.9	2.5	12	23
NEVO-Online 2023 8.0	Groente	Vegetables	1897	Zeewier kelp rauw	Seaweed kelp raw		per 100g				200	47	81.6	1.7	1.7	0			0.6	0.4	0.2	0.1	0			0	8.3	0.6	7.7	0	1.3	0		6.6	0	233	89	168	42	121	2.9	0	2.9	0.13	1	1.23	7553	6	12
NEVO-Online 2023 8.0	Groente	Vegetables	1898	Zeewier agar agar gedroogd	Seaweed agar agar dried		per 100g				1422	336	8.7	6.2	6.2	0			0.3	0.2	0.1	0	0.1	0.1	0	0	73.2	3	70.2	0	7.7	0		3.9	0	102	1125	625	52	770	21.4	0	21.4	0.61	7	5.8	41034	0	0
NEVO-Online 2023 8.0	Vis, schaal- en schelpdieren	Fish, crustacean and shellfish	1899	Jacobsschelpen rauw	Coquilles scallop shell St. Jacques raw		per 100g				354	83	78.6	16.8	0	16.8			0.8	0.4	0.2	0	0.2	0.2	0	0	2.4	0	2.4	0	0	0		1.5	33	161	322	24	219	56	0.3	0.1	0.2	0.05	22	0.95	120	15	15
NEVO-Online 2023 8.0	Vlees en gevogelte	Meat and poultry	1900	Geitenvlees rauw gem	Goat meat raw av		per 100g				436	103	75.8	20.6	0	20.6			2.3	1.9	0.7	1	0.2	0	0.1	0	0	0	0	0	0	0		1.1	57	82	385	12	180		2.8	1.9	0.9	0.26		4	1	0	0
NEVO-Online 2023 8.0	Vlees en gevogelte	Meat and poultry	1901	Nier varkens- rauw	Kidney pork raw		per 100g				363	86	80	15.5	0	15.5	2.5		2.7	2	0.9	0.7	0.4				0	0	0	0	0	0		1.2	410	200	220	10	250	17	6.4	2.5	3.9	0.43	150	2.4	7	116	117
NEVO-Online 2023 8.0	Vlees en gevogelte	Meat and poultry	1902	Nier runder- rauw	Kidney ox raw		per 100g				370	88	78.8	17.2	0	17.2	2.8		2.1	1.6	0.7	0.5	0.5	0	0.4	0	0	0	0	0	0	0		1.1	265	170	240	11	240	16	7.2	6	1.2	0.48	150	1.9	15	105	105
NEVO-Online 2023 8.0	Vlees en gevogelte	Meat and poultry	1903	Nier lams- rauw	Kidney lamb raw		per 100g				385	91	78.6	17	0	17	2.7		2.6	1.9	0.9	0.6	0.5				0	0	0	0	0	0		1.3	315	150	260	8	270	18	5.5	3.7	1.8	0.62	150	2.5	4.4
NEVO-Online 2023 8.0	Groente	Vegetables	1904	Groenten gekookt gem	Vegetables av boiled		per 100g				124	30	91.2	1.7	1.7	0	0	11	0.4	0.3	0.1	0	0.2	0.1	0.1	0	3.6	2.2	1.4	0	2.4	0	0	0.4	0	29	242	38	46	16	0.6	0	0.6	0.05	1	0.36	2	120	240
NEVO-Online 2023 8.0	Groente	Vegetables	1905	Groenten rauw gem	Vegetables av raw		per 100g				86	20	94.3	1	1	0	0	8	0.4	0.3	0.1	0	0.2	0	0.1	0	2.6	2.4	0.2	0	1.4	0		0.5	0	9	253	27	31	11	0.6	0	0.6	0.04	0	0.3	2.4	81	162
NEVO-Online 2023 8.0	Fruit	Fruits	1906	Fruit vers incl citrus- gem	Fruit fresh av including citrus		per 100g				259	61	83.8	0.7	0.7	0	0	5	0.2	0.2	0.1	0	0.1	0	0.1	0	12.8	11.1	1.8	0	1.7	0	0.5	0.4	0	1	211	11	20	13	0.2	0	0.2	0.06	1	0.15	1.7	6	12
NEVO-Online 2023 8.0	Vleeswaren	Cold meat cuts	1907	Vleeswaren excl leverproducten gem	Processed meat prod excl liver av		per 100g				956	230	60	16.9	0	16.9	0.2	73	16.7	15.8	5.7	7.1	2.2	0.2	2	0.1	2.6	0.9	1.7	0	0.2	0	0.2	2.9	44	1037	337	17	220	18	1.2	0.7	0.5	0.06	11	2.26	5.3	16	19
NEVO-Online 2023 8.0	Vleeswaren	Cold meat cuts	1908	Vleeswaren <10 g vet excl leverprod gem	Processed meat prod <10 g fat excl liver av		per 100g				559	133	70	18.4	0	18.4		114	5.3	4.9	1.9	2.1	0.7	0.1	0.6	0.1	2.5	0.8	1.7	0	0.1	0	0.4	3.4	31	998	419	7	261	23	0.9	0.4	0.4	0.04	14	1.97	5.2	7	8
NEVO-Online 2023 8.0	Vleeswaren	Cold meat cuts	1909	Worst excl leverproducten gem	Sausage excl liver products av		per 100g				1458	352	47	16.3	0	16.3	0	41	30.7	29.1	10.9	12.8	4	0.4	3.5	0	2.5	0.9	1.6	0	0.3	0	0.1	2.6	58	1174	269	30	195	15	1.4	0.9	0.5	0.07	7	2.21	3	27	28
NEVO-Online 2023 8.0	Vleeswaren	Cold meat cuts	1910	Vleeswaren 20-30 g vet excl leverprod gem	Processed meat prod 20-30 g fat excl liver av		per 100g				1287	311	52.3	13.8	0	13.8	0.1	27	26.9	25.5	8.5	10.7	3.7	0.4	3.3	0.1	3.2	1	2.2	0	0.1	0	0.2	2.9	40	1046	296	29	212	13	1.3	0.6	0.7	0.08	10	2.31	3.7	25	25
NEVO-Online 2023 8.0	Vleeswaren	Cold meat cuts	1911	Vleeswaren >30 g vet excl leverprod gem	Processed meat prod >30 g fat excl liver av		per 100g				1634	395	42.1	17.6	0	17.6		35	35.1	33.4	12.3	14.4	4.5	0.4	4	0	2	0.9	1.1	0	0.3	0	0	2.6	60	1262	280	36	182	16	1.5	1	0.5	0.07	7	2.36	3.2	25	26
NEVO-Online 2023 8.0	Hartige sauzen	Savoury sauces	1912	Saus Chinese zoetzure huishoudelijk bereid	Sauce Chinese soursweet home-made		per 100g				136	32	91	0.4	0.4	0	0	1	0.3	0.3	0.1	0.1	0.1	0	0.1	0	6.9	3.5	3.4	0	0.2	0		0.2	0	382	77	4	8	3	0.2	0	0.2	0.04	0	0.05	0.5	7	15
NEVO-Online 2023 8.0	Hartige sauzen	Savoury sauces	1913	Saus sate- huishoudelijk bereid m water m vet	Peanut sauce homemade w water w fat	Satesaus/pindasaus huish bereid m water m vet	per 100g				1224	295	52.4	8.7	8.7	0	1.3	77	23.3	22.2	3.7	11.7	6.5	0.5	6	0	11	8.7	2.3	0	3.2	0		0.9	0	482	237	25	125	58	1.1	0	1.1	0.26	3	1.02	0.3	2	4
NEVO-Online 2023 8.0	Graanproducten en bindmiddelen	Cereals and cereal products	1914	Brooddeeg (bodem voor pizza/hartige taart) onbereid	Dough for pizza and savoury pie unprepared	Pizzabodem	per 100g				951	226	48.9	5.7	5.7	0			5.9	5.5	0.9	3.9	0.7	0.1	0.7	0	36.5	0.6	35.9	0	1.8	0			0	207	94	15	62	12	0.5	0	0.5	0.11	3	0.4	1.4	0	0
NEVO-Online 2023 8.0	Gebak en koek	Pastry and biscuits	1915	Soes ongevuld	Eclair wo filling		per 100g				922	222	62.9	6	2.3	3.7		64	15.9	14.8	6.2	6.3	2.1	0.2	1.9	0	13.4	0.3	13.1	0	0.6	0		0.7	119	252	75	27	99	9	1	0	1	0.06	7	0.65	18.7	195	195
NEVO-Online 2023 8.0	Melk en melkproducten	Milk and milk products	1916	Room slag- geklopt m suiker	Cream whipped w added sugar	Slagroom geklopt m suiker	per 100g				1440	348	50.7	2	0	2			30.4	28.6	19.8	6.6	0.8	0.2	0.5	0.5	16.5	16.5	0	0	0	0	0	0.4	81	31	84	67	50	7	0	0	0	0.01	1	0.15	8.5	324	337
NEVO-Online 2023 8.0	Gebak en koek	Pastry and biscuits	1917	Vlaaibodem Limburgse	Flan bottom Limburg		per 100g				1226	292	37.8	7.4	5.9	1.5		12	10.9	10.1	4.3	4.1	1.6	0.1	1.4	0	40.1	5.2	34.9	0	1.8	0	0	1.5	61	465	145	52	123	16	0.9	0	0.9	0.14	4	0.72	30	112	112
NEVO-Online 2023 8.0	Niet-alcoholische dranken	Non-alcoholic beverages	1932	Sap sinaasappel- m vruchtvlees	Juice orange w pulp	Sinaasappelsap/jus d'orange m vruchtvlees	per 100g	Gem van diverse merken.			178	42	89.1	0.7	0.7	0			0	0	0	0	0	0	0	0	8.7	8.7	0	0	0.4	0	1.2		0	0	192	8	17	11	0.1	0	0.1	0.03	0	0.08	1.1	1	1
NEVO-Online 2023 8.0	Niet-alcoholische dranken	Non-alcoholic beverages	1933	Sap tomatengroenten- Appelsientje Tomatientje	Juice tomato/vegetable Appelsientje Tomatientje	Tomatengroentensap Appelsientje Tomatientje	per 100g			VITC	61	14	96	0.7	0.7	0			0	0	0	0	0	0	0	0	2.5	2.5	0	0	0.8	0			0	222	231	12	13	27	0.3	0	0.3					45	90
NEVO-Online 2023 8.0	Niet-alcoholische dranken	Non-alcoholic beverages	1934	Sap tomaten- Appelsientje Zontomaat	Juice tomato Appelsientje Zontomaat	Tomatensap Appelsientje Zontomaat	per 100g			VITC	70	17	95.4	0.9	0.9	0			0	0	0	0	0	0	0	0	2.8	2.8	0	0	0.9	0			0	219	241	11	17	11	0.4	0	0.4	0.06	0	0.12		47	93
NEVO-Online 2023 8.0	Noten en zaden	Nuts and seeds	1935	Noten gemengd gezouten	Nuts mixed salted		per 100g				2712	656	3.1	18.3	18.3	0	0.1	186	58.3	55.5	7.2	35.2	13.2	0.3	12.8	0	11	4.4	6.6	0	6.8	0		1	0	352	626	117	497	219	4	0	4	1.13	72	3.94	2.5	2	5
NEVO-Online 2023 8.0	Vlees en gevogelte	Meat and poultry	1936	Kalkoenfilet rauw	Turkey fillet raw		per 100g				468	110	73.4	24.8	0	24.8			1.2	1	0.3	0.4	0.3	0	0.2	0	0	0	0	0	0	0		1.2	60	50	385	4	245	26	1	0.4	0.6		16	0.9	6	6	6
NEVO-Online 2023 8.0	Hartige snacks en zoutjes	Savoury snacks	1937	Chips tortilla naturel	Crisps tortilla unflavoured	Maischips/mais-chips/tacoschelp/tortillachips	per 100g				2012	480	2.6	6.8	6.8	0			22	20.2	2.2	5.9	12	0	12	0	61.8	1.1	60.6	0	4.3	0		1.6	0	283	176	5	200	32	2.3	0	2.3	0.11	7	0.23	5	38	76
NEVO-Online 2023 8.0	Hartige sauzen	Savoury sauces	1938	Saus sate- op basis pakje bereid	Peanut sauce packet prepared	Satesaus/pindasaus op basis pakje bereid	per 100g		RETOL, VITA_RAE, VITA_RE, VITB12		622	148	69.5	4.2	4.2	0			5.6	5.3	0.8	3	1.5	0.1	1.4	0	19.8	4.7	15	0	1	0			1	853	125	29	72	24	0.4	0	0.4	0.1		0.45		0	0
NEVO-Online 2023 8.0	Kaas	Cheese	1939	Kaas blauwschimmel Gorgonzola	Cheese Gorgonzola		per 100g				1486	359	42.4	19.4	0	19.4			31.2	29.3	20.4	6.8	0.9	0.2	0.5	0.6	0.1	0.1	0	0	0	0			87	1450	138	612	356		0.3	0	0.3			2.5	12	350	364
NEVO-Online 2023 8.0	Hartige snacks en zoutjes	Savoury snacks	1943	Zoutjes Japanse mix m pinda's	Japanese rice cracker mix w peanuts		per 100g				1778	421	3.7	10.9	10.9	0		34	8	7.6	1.1	4.5	1.5	0	1.5	0	75.6	2.3	73.3	0	1.6	0		0.3	0	525	232	20	147	48	1	0	1	0.38	9	1.49	0.4	0	0
NEVO-Online 2023 8.0	Gebak en koek	Pastry and biscuits	1945	Broodje pudding-	Bun w vanilla custard	Puddingbroodje	per 100g				905	214	51.2	5.2	3.1	2.1	0.6		4.3	3.9	2.5	0.9	0.4	0.1	0.4	0	38	9.9	28.1	0	1.4	0		1.3	27	194	155	79	106	15	0.5	0	0.5	0.05	3	0.58	33.3	21	21
NEVO-Online 2023 8.0	Vleesvervangers en zuivelvervangers	Meat substitutes and dairy substitutes	1953	Plantaardig alternatief voor vruchten-/vanilleyoghurt obv soja m suiker verrijkt m calcium en vitamines	Plant-based alternative to fruit/vanilla yoghurt based on soya sweetened fortified w calcium and vitamins	Yoghurtvariatie obv soja m vruchten/vanile	per 100g	Gebaseerd op Alpro aardbei, Alpro blauwe bosbes, Alpro vanille, Jumbo vanille, Milsa vanille, Milsa blauwe bosbes en Vemondo vanille.		CA, ERGCAL, RIBF, VITB12, VITD	277	66	84.5	3.4	3.4	0	0.6	44	1.7	1.7	0.3	0.4	1	0.1	0.9	0	8.7	7.7	1	0	0.8	0		0.8	0	54	140	130	92	17	0.4	0	0.4	0.11	0	0.29		2	5
NEVO-Online 2023 8.0	Kaas	Cheese	1955	Kaas Mozzarella gemaakt v koemelk	Cheese Mozzarella made from cow's milk		per 100g		CARTA, LYCPN, VITC		1051	253	58.8	18.7	0	18.7			19.5	18.3	12.7	4.3	0.5	0.1	0.3	0.3	0.7	0.7	0	0	0	0			46	480	145	160	350	10	0.4	0	0.4		3	2.6	18	271	283
NEVO-Online 2023 8.0	Vetten en oliën	Fats and oils	1956	Halvarineproduct Becel pro-activ	Low fat spread Becel pro-activ		per 100g	Bevat 7,5g plantensterolen.	VITB12, VITB6	CHOCAL, RETOL, THIA, VITA_RAE, VITA_RE, VITD, VITE	1490	362	59.3	0.3	0.3	0			40	38.4	8.9	9.9	19.8	2.9	15	0.5	0.3	0.3	0	0	0.2	0			1	8	32	10	23	2	0.1	0	0.1	0	0	0	1.5	800	800
NEVO-Online 2023 8.0	Melk en melkproducten	Milk and milk products	1957	Vla slagroom-	Custard of milk and whipped cream	Slagroomvla	per 100g	Campina.		CA	505	120	76	2.7	0	2.7		27	5.4	5.1	3.5	1.2	0.1	0	0.1	0.1	15.1	12.1	3	0	0	0	0	0.7	14	47	115	117	73	10	0	0	0	0.02	0	0.31	12	50	53
NEVO-Online 2023 8.0	Melk en melkproducten	Milk and milk products	1958	Pap karnemelkse gorte-	Porrdige buttermilk groats	Karnemelkse gortepap	per 100g				225	53	86.3	3.6	0.9	2.7			0.5	0.4	0.3	0.1	0	0	0	0	8.1	3.1	5	0	0.3	0	0.6	0.7	1	39	122	98	74	10	0	0	0	0.01	0	0.3	13	4	4
NEVO-Online 2023 8.0	Vetten en oliën	Fats and oils	1961	Halvarineproduct Blue Band Goede Start	Low fat marg prod Blue Band Goede Start		per 100g			CA, CHOCAL, FOL, FOLAC, RETOL, RIBF, THIA, VITA_RAE, VITA_RE, VITB12, VITB6, VITD	1429	347	60.7	0.3	0.3	0			38	36.5	10.6	10.6	14.4	3	12	0.4	1.1	0.3	0.9	0	0	0			1	152	42	603	23	2	0.1	0	0.1	0	0	0	1.5	800	800
NEVO-Online 2023 8.0	Suiker, snoep, zoet beleg en zoete sauzen	Sugar, sweets and sweet sauces	1962	Hagelslag chocolade- melk	Chocolate sprinkles milk	Chocoladehagelslag melk	per 100g				1913	455	2.3	6.3	5.4	0.9		64	15.6	15	9.4	4.8	0.7	0.1	0.6	0	70.3	64.7	5.6	0	3.7	0	0.3	1.5	11	51	359	116	162	66	4.5	0	4.5	0.56	5	1.1	17	47	49
NEVO-Online 2023 8.0	Suiker, snoep, zoet beleg en zoete sauzen	Sugar, sweets and sweet sauces	1963	Hagelslag chocolade- puur	Chocolate sprinkles dark	Chocoladehagelslag pure	per 100g				1873	446	2.2	5.8	5.8	0		56	15.3	14.7	9	5	0.6	0	0.6	0	67.4	60.5	6.9	0	6.6	0	0.8	1.9	1	27	845	36	184	119	8.1	0	8.1	0.98	4	1.27	2.5	4	5
NEVO-Online 2023 8.0	Suiker, snoep, zoet beleg en zoete sauzen	Sugar, sweets and sweet sauces	1964	Pasta chocolade- melk	Spread chocolate milk	Chocoladepasta melk	per 100g				2377	570	0.7	2.4	0.7	1.7			35	33.6	9.1	18.9	5.6	0	4.8	0	61	61	0	0	0.5	0		0.4	0	38	302	97	120	42	1.7	0	1.7	0.42	3	1.3	2.5	12	12
NEVO-Online 2023 8.0	Gebak en koek	Pastry and biscuits	1965	Biscuit melk- Liga Milkbreak	Biscuit Liga Milkbreak milkbiscuit	Melkbsicuit Liga Milkbreak	per 100g	Gem van smaken melk, melk-aardbei, bosvr-framboos en melk-choco.		CA, FE, NHAEM, VITB6	1863	444	8.8	9.2	7.4	1.8			17	16.3	1.2	10.2	4.8	1.5	3.4	0	62	20	42	0	3	0				352		450	260	28	4.7	0	4.7					24	25
NEVO-Online 2023 8.0	Gebak en koek	Pastry and biscuits	1969	Cake m roomboter	Cake made w butter		per 100g				1667	399	26.5	5.8	2.9	3		50	22.7	21	14.1	5.4	0.9	0.2	0.6	0.5	42.4	25.5	16.9	0	0.8	0		0.7	148	463	130	36	170	11	0.8	0	0.8	0.05	7	0.56	16.7	188	197
NEVO-Online 2023 8.0	Gebak en koek	Pastry and biscuits	1972	Koekje roomboter- gem	Biscuits assorted w butter av	Roomboterkoekje	per 100g				1875	447	11.5	5.3	5	0.3		40	20.1	18.9	11.3	5.4	1.4	0.2	1.1	0.4	60.5	31.3	29.2	0	1.6	0	0	0.8	53	205	126	30	98	18	0.7	0	0.7	0.08	3	0.44	2.6	185	198
NEVO-Online 2023 8.0	Flesvoeding en preparaten	Foods for special nutritional use	1973	Opvolgmelk Nutrilon 3 p 100 ml	Toddler formula Nutrilon 3 p 100 ml		per 100ml				276	66	86.9	1.3	0	1.3			2.9	2.8	1.2	1.1	0.5				8.4	6.4	2	0	0.5	0				23	72	63	35	5	1	0	1	0.04	2	0.49	13	64	64
NEVO-Online 2023 8.0	Graanproducten en bindmiddelen	Cereals and cereal products	1991	Ontbijtproduct Olvarit pap 8 granen 12+ mnd	Breakfast cereal porridge Olvarit 8 granen 12+ months	Ontbijtgranen Olvarit pap 8 granen 12+ mnd	per 100g			THIA	1521	360	6.8	10.4	10.4	0			1.8	1.3	0.3	0.2	0.8	0.1	0.7	0	70	5.4	64.6	0	11	0			0	4	274	31	277	90	3	0	3	0.4	3	2.2	2.4	0	0
NEVO-Online 2023 8.0	Graanproducten en bindmiddelen	Cereals and cereal products	1999	Ontbijtproduct Frosties Kellogg's	Breakfast cereal Frosties Kellogg's	Ontbijtgranen Frosties Kellogg's	per 100g			CA, FE, FOL, FOLAC, NHAEM, NIA, RIBF, THIA, VITB12, VITB6, VITD	1594	375	5.9	4.5	4.5	0			0.6	0.4	0.1	0.1	0.2	0	0.2	0	87	37	50	0	2	0			0	350	60	456	30	10	8	0	8			0.3	0.9	0	0
NEVO-Online 2023 8.0	Graanproducten en bindmiddelen	Cereals and cereal products	2002	Ontbijtproduct Coco pops Kellogg's	Breakfast cereal Coco pops Kellogg's	Ontbijtgranen Coco Pops Kellogg's	per 100g			CA, FE, FOL, FOLAC, NHAEM, NIA, RIBF, THIA, VITB12, VITB6, VITD	1639	387	5.5	5	5	0			2.5	2.1	1.3	0.7	0.1	0	0.1	0	85	35	50	0	2	0			0	300	270	456	110	50	8	0	8			1	2.2	0	0
NEVO-Online 2023 8.0	Graanproducten en bindmiddelen	Cereals and cereal products	2004	Ontbijtproduct All-Bran Fruit 'n Fibre Kellogg's	Breakfast cereal All-Bran Fruit n Fibre Kellogg's	Ontbijtgranen All-bran fruit 'n fibre Kellogg's	per 100g			FE, FOL, FOLAC, NHAEM, NIA, RIBF, THIA, VITB12, VITB6	1603	380	8	8	8	0			6	5	1.1	0.8	3.2	0.2	3	0	69	24	45	0	9	0			0	550	450	30	190	70	8.8	0	8.8			1.5	1.3	0	0
NEVO-Online 2023 8.0	Graanproducten en bindmiddelen	Cereals and cereal products	2005	Ontbijtproduct Special K Original Kellogg's	Breakfast cereal Special K Original Kellogg's	Ontbijtgranen Special K original Kellogg's	per 100g			FE, FOL, FOLAC, NHAEM, NIA, RIBF, THIA, VITB12, VITB6, VITC, ZN	1588	375	6	9	9	0			1.5	1.4	0.4	0.4	0.6	0	0.6	0	79	17	62	0	4.5	0			0	450	220	60	170	40	11.6	0	11.6			8.4	2.4	0	0
NEVO-Online 2023 8.0	Graanproducten en bindmiddelen	Cereals and cereal products	2006	Ontbijtproduct Smacks Kellogg's	Breakfast cereal Smacks Kellogg's	Ontbijtgranen Smacks Kellogg's	per 100g			CA, FE, FOL, FOLAC, NHAEM, NIA, RIBF, THIA, VITB12, VITB6, VITD	1618	382	4.5	6	6	0			1.5	1.1	0.5	0.3	0.3	0	0.3	0	84	43	41	0	4	0			0	30	220	264	180	60	8	0	8			1.5	1.9	0	0
NEVO-Online 2023 8.0	Graanproducten en bindmiddelen	Cereals and cereal products	2007	Ontbijtproduct Honey pops Loops Kellogg's	Breakfast cereal Honey pops Loops Kellogg's	Ontbijtgranen honey loops Kellogg's	per 100g			CA, FE, FOL, FOLAC, NHAEM, NIA, RIBF, THIA, VITB12, VITB6, VITD	1597	378	6.5	9	9	0			3.5	3.3	0.6	1.3	1.4	0	1.3	0	74	29	45	0	7	0			0	550	270	456	320	70	8	0	8			2	2.4	0	0
NEVO-Online 2023 8.0	Gebak en koek	Pastry and biscuits	2009	Taart vruchten- v zandgebak	Tart fruit w shortbread base	Vruchtengebak van zandtaartdeeg	per 100g				1032	246	51.5	3.1	2.6	0.5		3	11.8	11	4.6	4.6	1.7	0.2	1.5	0	30.9	16.7	14.2	0	1.5	0	0.5	0.4	41	145	157	22	56	12	0.7	0	0.7	0.09	2	0.34	7.4	124	130
NEVO-Online 2023 8.0	Gebak en koek	Pastry and biscuits	2010	Taart vruchten- v cakedeeg	Sponge cake w fruit	Vruchtengebak van cakedeeg	per 100g				820	196	61.5	2.6	1.8	0.8		16	9.2	8.6	3.6	3.6	1.3	0.1	1.2	0	24.8	14.2	10.6	0	1.4	0	0.3	0.4	27	119	95	10	39	6	0.4	0	0.4	0.05	2	0.26	7.5	98	99
NEVO-Online 2023 8.0	Flesvoeding en preparaten	Foods for special nutritional use	2012	Maaltijdvervanger Modifast Intensive Pudding	Dfr Modifast Intensive Pudding		per 100g	Gem van caramel, chocolade en vanille.			1497	355	12.1	36.8	0	36.8			4.9	4.7	0.7	1.1	2.7				35.6	23.9	11.7	0	10.6	0			12	787	1426	957	957	248	12.8	0	12.8	1.7	62	10.6	106	709	709
NEVO-Online 2023 8.0	Flesvoeding en preparaten	Foods for special nutritional use	2013	Maaltijdvervanger milkshake Modifast Intensive	Dfr Modifast Intensive Milkshake		per 100g	Gem van aardbei, chocolade, vanille en banaan.			1499	355	12	36.8	0	36.8			4.9	4.7	0.7	1.1	2.7				35.7	25.7	10	0	10.6	0			8	787	1426	638	638	248	12.8	0	12.8	1.7	62	10.6	106	709	709
NEVO-Online 2023 8.0	Flesvoeding en preparaten	Foods for special nutritional use	2024	Sportvoeding Isostar Actifood	Sports food Isostar Actifood		per 100g	Appel en perzik.		THIA, VITC, VITE	868	204	47.5	0.6	0.6	0			0	0	0	0	0	0	0	0	49.8	12	37.9	0	1.4	0			0	4	138	9		0	0.6	0	0.6
NEVO-Online 2023 8.0	Flesvoeding en preparaten	Foods for special nutritional use	2027	Sportvoeding Isostar Powertabs	Sports food Isostar power tabs		per 100g			CA, K, MG, THIA, VITC, VITE	1358	320	20.1	0	0	0			0	0	0	0	0	0	0	0	79.9	70.5	9.4	0	0	0			0	1430	375	360	70	156	0	0	0	0	0	0		0	0
NEVO-Online 2023 8.0	Vleesvervangers en zuivelvervangers	Meat substitutes and dairy substitutes	2030	Gehakt fijn- vegetarisch obv mycoproteine onbereid	Minced meat vegetarian based on mycoprotein unprepared	Quorn fijngehakt	per 100g	Quorn fijngehakt			396	95	74.5	14.1	12.7	1.4	2.3	212	2.5	2.4	0.4	0.5	1.5	0.4	1.1	0	0.7	0	0.7	0	6.5	0		1.2	0	34	79	187	250	43	0.3	0	0.3	0.3	4	6.23	0	0	0
NEVO-Online 2023 8.0	Vleesvervangers en zuivelvervangers	Meat substitutes and dairy substitutes	2031	Stukjes vegetarisch obv mycoproteine onbereid	Stukjes vegetarisch based on mycoprotein unprepred	Quorn vegetarische stukjes	per 100g	Quorn stukjes vegetarisch			361	86	76.5	12.6	11.3	1.3	2	186	2.1	2	0.3	0.4	1.3	0.3	0.9	0	1.5	0	1.5	0	5.5	0		1.4	2	233	100	138	210	32	0.3	0	0.3	0.28	2	5.37	0	0	0
NEVO-Online 2023 8.0	Niet-alcoholische dranken	Non-alcoholic beverages	2041	Sportdrank AA-Drink Isotone	Sports drink AA Isotone		per 100g		CARTBTOT, VITA_RAE		97	23	93	0	0	0			0	0	0	0	0	0	0	0	5.7	5.4	0.3	0	0	0			0	49	10	12	6	8	0	0	0	0	0	0		0	0
NEVO-Online 2023 8.0	Niet-alcoholische dranken	Non-alcoholic beverages	2042	Sportdrank hypertone m koolhydraten	Sports drink hypertone w carbohydrates		per 100g	AA-Drink High Energy.	CARTBTOT, VITA_RAE		252	59	85.2	0	0	0			0	0	0	0	0	0	0	0	14.8	14.5	0.3	0	0	0			0	8	8	7	0	1	0	0	0	0	0	0		0	0
NEVO-Online 2023 8.0	Vleesvervangers en zuivelvervangers	Meat substitutes and dairy substitutes	2047	Gehakt fijn- vegetarisch obv soja onbereid	Minced meat vegetarian based on soya unprepared		per 100g	Gebaseerd op Garden Gourmet fijngehakt Hache			621	148	62.3	20	20	0		301	3	2.9	0.2	1.8	0.9	0.3	0.6	0	5.8	2	3.8	0	8.9	0			0	520	850	140	270	110	2.7	0	2.7	0.27	12	0.96		0	0
NEVO-Online 2023 8.0	Noten en zaden	Nuts and seeds	2048	Pinda's dry roasted	Peanuts dry roasted	Aardnoten dry roasted	per 100g				2390	577	2.5	24	24	0			47	44.7	6.8	29.2	8.6	0	8.5	0	11	3.5	7.5	0	7	0			0	800	627	48	389	173	1.7	0	1.7	0.65	13	3.2	2.5	0	1
NEVO-Online 2023 8.0	Graanproducten en bindmiddelen	Cereals and cereal products	2049	Rijst meergranen- rauw	Rice multi-grain raw	Meergranenrijst onbereid	per 100g	Lassie. zilvervliesrijst, witte rijst, 22% gerst, 7% tarwe, 5% wilde rijst.			1488	351	12	9	9	0			1.5	1.3	0.4	0.4	0.6	0	0.6	0	74	1	73	0	2.7	0			0	20	250	12	300	94	1.3	0	1.3	0.22	10	0.8	4.5	0	0
NEVO-Online 2023 8.0	Graanproducten en bindmiddelen	Cereals and cereal products	2051	Ontbijtproduct Brinta Wake Up drinkontbijt	Breakfast cereal Brinta Wake Up breakfastdrink	Ontbijtgranen Brinta Wake Up drinkontbijt	per 100g	Onbereid product.		FE, NHAEM, RIBF, THIA, VITB6, VITC, VITE	1481	350	7.2	5.7	5.7	0			1.2	0.8	0.2	0.1	0.5	0	0.5	0	72.5	24	48.5	0	13.4	0			0	3	200	0	105	85	9.3	0	9.3	0.45	4	2.9	1.9	0	0
NEVO-Online 2023 8.0	Samengestelde gerechten	Mixed dishes	2054	Babyvoeding maaltijd 12 mnd	Infant food meal 12 months	Olvarit e.d. menu 12 mnd	per 100g	Olvarit.			302	72	83.4	3.6	1.2	2.4			1.7	1.7	0.6	0.7	0.2	0	0.2	0	9.6	1.6	8	0	1.6	0				64
NEVO-Online 2023 8.0	Fruit	Fruits	2056	Babyvoeding fruit 6 mnd	Infant food fruit 6 months	Olvarit e.d. fruithapje/moes/puree 6 mnd	per 100g	Olvarit.			274	65	83.4	0.6	0.6	0			0.2	0.1	0	0	0.1	0	0.1	0	14.5	11.9	2.6	0	1.4	0			0	11	185	40	32	11	0.3	0	0.3	0.14	2	0.14		5	10
NEVO-Online 2023 8.0	Vlees en gevogelte	Meat and poultry	2057	Lamsvlees <10 g vet rauw gem	Lamb <10 g fat raw av		per 100g		CARTBTOT		659	158	70.8	20.7	0	20.7			8.3	7.4	3.4	2.8	0.5	0.1	0.2	0.5	0	0	0	0	0	0		1	74	70	330	12	190	22	1.8	1.2	0.6	0.08	2	3.2	6	6	6
NEVO-Online 2023 8.0	Vlees en gevogelte	Meat and poultry	2058	Schapenvlees <10 g vet gem rauw	Mutton <10g fat raw av		per 100g				670	160	70.9	20.5	0	20.5			8.7	8.3	4.2	2.9	0.4	0.1	0.2	0.4	0	0	0	0	0	0		1	74	70	330	12	190	22	2.1	1.4	0.7	0.08	2	3.2	6	6	6
NEVO-Online 2023 8.0	Vetten en oliën	Fats and oils	2059	Halvarine 40% vet <17 g verz vetz gezouten	Low fat margarine 40% fat <17 g sat fa salted		per 100g	Gebaseerd op diverse merken.	FOL, FOLFD, NIA, RIBF, THIA, VITB12, VITB6, VITC	CHOCAL, RETOL, VITA_RAE, VITA_RE, VITD	1463	356	60.1	0.1	0	0.1			39.2	37.7	10.6	10.3	16.6	1.9	14.7	0.5	0.5	0.1	0.4	0	0.1	0			1	191	42	10	23	2	0.1	0	0.1	0	0	0	1.5	783	783
NEVO-Online 2023 8.0	Vetten en oliën	Fats and oils	2060	Halvarineproduct 35% vet <10g verz vetz ongezouten	Low fat margarine prod 35% fat <10 g sat fa unsalted		per 100g	Gebaseerd op Hella bewust light, Oke Light, Ruitjes Light, Wajang light.	CU, FOL, FOLFD, NIA, RIBF, SE, THIA, VITB12, VITB6, VITC, ZN	CHOCAL, RETOL, VITA_RAE, VITA_RE, VITD	1315	320	63.8	0	0	0			35	33.6	8.3	7.7	16.8	0.6	16.2	0.8	1.2	0	1.2	0	0	0			1	3	44	10	23	2	0.1	0	0.1	0	0	0	1.5	800	800
NEVO-Online 2023 8.0	Vetten en oliën	Fats and oils	2063	Margarine 80% vet >24 g verz vetz gezouten	Margarine 80% fat >24 g sat fa salted		per 100g	Gebaseerd op diverse merken.	CU, FOL, FOLFD, NIA, RIBF, SE, THIA, VITB12, VITB6, VITC, ZN	CHOCAL, RETOL, VITA_RAE, VITA_RE, VITD	2956	719	19.9	0.1	0	0.1			79.7	76.4	33.1	30.7	13.1	1	11.3	0.7	0.3	0.3	0	0	0	0			2	486	42	10	23	2	0.1	0	0.1	0	0	0	1.5	783	783
NEVO-Online 2023 8.0	Vetten en oliën	Fats and oils	2066	Bak- en braadvet vloeib 97% vet <17g verz vetz gezouten	Cooking fat liquid 97% fat <17 g sat fa salted		per 100g	Gebaseerd op diverse merken.	FOL, FOLFD, NIA, RIBF, THIA, VITB12, VITB6, VITC	CHOCAL, RETOL, VITA_RAE, VITA_RE, VITD	3610	878	1.7	0.5	0.5	0			96.9	93.1	9.5	46.1	36.8	6.4	21	0.4	0.9	0.7	0.1	0	0	0			3	393	42	10	23	2	0.1	0	0.1	0	0	0	1.5	651	651
NEVO-Online 2023 8.0	Vetten en oliën	Fats and oils	2067	Bak- en braadvet vast 97% vet >17 g verz vetz gezouten	Cooking fat solid 97% fat >17 g sat fa salted		per 100g	Gebaseerd op diverse merken.	CU, FOL, FOLFD, NIA, RIBF, SE, THIA, VITB12, VITB6, VITC, ZN	CHOCAL, RETOL, VITA_RAE, VITA_RE, VITD	3590	873	2.6	0.3	0.3	0			96.7	92.8	48	22.9	22.7	2	13.1	1	0.5	0.4	0	0	0	0				324	42	10	23	2	0.1	0	0.1	0	0	0	1.5	798	798
NEVO-Online 2023 8.0	Vetten en oliën	Fats and oils	2068	Vet frituur- vloeibaar	Frying fat liquid	Frituurvet vloeibaar	per 100g	Gebaseerd op diverse merken.			3700	900	0	0	0	0			100	96	17.8	35.5	38.6	0	35.5	0.6	0	0	0	0	0	0			1	0	0	0	0	0	0	0	0	0	0	0		0	0
NEVO-Online 2023 8.0	Vetten en oliën	Fats and oils	2069	Vet frituur- vast	Frying fat solid	Frituurvet vast	per 100g	Gebaseerd op 1 De Beste, Albert Heijn, Diamant, G'woon en Plus.			3700	900	0	0	0	0			100	95.9	52.6	34.9	7.9	0.7	6.8	0.6	0	0	0	0	0	0			2	0	0	0	0	0	0	0	0	0	0	0		0	0
NEVO-Online 2023 8.0	Vetten en oliën	Fats and oils	2072	Margarineproduct 60% vet <17 g verz vetz ongez	Margarine product 60% fat <17 g sat fa unsalted		per 100g	Gebaseerd op Becel Pro activ voor op brood romig en Hella Bewust.	CU, FOL, FOLFD, NIA, RIBF, SE, THIA, VITB12, VITB6, VITC, ZN	CHOCAL, RETOL, VITA_RAE, VITA_RE, VITD	2223	541	39.8	0.1	0.1	0			60	57.6	14.4	14.4	29.8	3.8	25	0	0.1	0.1	0	0	0	0			2	0	42	10	23	2	0.1	0	0.1	0	0	0	1.5	800	800
NEVO-Online 2023 8.0	Vetten en oliën	Fats and oils	2077	Margarine vloeibaar 80% vet <17 g verz vetz gezouten	Margarine liq 80% fat <17 g sat fa salted		per 100g	Gebaseerd op diverse merken.	CU, FOL, FOLFD, NIA, RIBF, SE, THIA, VITB12, VITB6, VITC, ZN	CHOCAL, RETOL, VITA_RAE, VITA_RE, VITD	3020	735	18.3	0	0	0			81.6	78.3	8.6	41.4	27	6.2	21	0.5	0	0	0	0	0	0			2	414	42	10	23	2	0.1	0	0.1	0	0	0	1.5	791	791
NEVO-Online 2023 8.0	Niet-alcoholische dranken	Non-alcoholic beverages	2079	Drinkontbijt Coolbest FruitOntbijt p 100 ml	Breakfast drink Coolbest FruitOntbijt p 100ml		per 100ml	Gem van diverse smaken.			232	55	86.1	0.8	0.8	0			0.2	0.2	0.1	0	0.1	0	0.1	0	11.9	9.5	2.5	0	1	0			0	1		6			0.3	0	0.3					0	0
NEVO-Online 2023 8.0	Graanproducten en bindmiddelen	Cereals and cereal products	2081	Ontbijtproduct Cornflakes	Breakfast cereal Cornflakes	Ontbijtgranen cornflakes	per 100g				1604	378	3.6	7	7	0			0.9	0.8	0.2	0.2	0.4	0	0.4	0	84	8	76	0	3	0			0	452	100	5	50	10	0.1	0	0.1	0.03	5	0.2	0.9	0	0
NEVO-Online 2023 8.0	Hartige sauzen	Savoury sauces	2083	Mayonaiseproduct m olijfolie	Mayonnaise product w olive oil		per 100g	Gemiddelde van Albert Heijn, Calve en Remia.			2643	642	26.9	1.1	0	1.1			70	67.2	8	24	35			0	1.9	1.5	0.4	0	0.1	0			76	324	27	13	48	2	0.5	0	0.5	0.01	4	0.29		52	82
NEVO-Online 2023 8.0	Niet-alcoholische dranken	Non-alcoholic beverages	2086	IJsthee m suiker 5-<7 g KH	Ice tea w sugar 5-<7 g CHO	Frisdrank icetea 5-<7 g KH	per 100g	Gebaseerd op Freeway en Plus.	FOL, FOLFD, VITE		105	25	93.8	0	0	0			0	0	0	0	0	0	0	0	6.2	6.1	0.1	0	0	0			0	41	1	2	0	0	0	0	0	0	0	0		0	0
NEVO-Online 2023 8.0	Niet-alcoholische dranken	Non-alcoholic beverages	2087	IJsthee light	Ice tea light	Frisdrank icetea light	per 100g	Gem van diverse smaken Lipton Ice tea Zero.	VITE		8	2	99.6	0.1	0.1	0			0.1	0.1	0	0	0	0	0	0	0.2	0.2	0	0	0	0			0	30	0	0	7	0	0.2	0	0.2	0	0	0		0	0
NEVO-Online 2023 8.0	Niet-alcoholische dranken	Non-alcoholic beverages	2088	IJsthee m suiker en zoetstof	Ice tea w sugar and sweetener	Frisdrank icetea m suiker en zoetstof	per 100g	Gebaseerd op Lipton, Fuze tea en Surango.	FOL, FOLFD, VITE		76	18	95.7	0.1	0.1	0			0.1	0.1	0	0	0.1	0	0	0	4.1	4	0.1	0	0	0			0	20	1	2	0	0	0	0	0	0	0	0		1	2
NEVO-Online 2023 8.0	Vlees en gevogelte	Meat and poultry	2089	Struisvogelvlees rauw	Ostrich, raw		per 100g		F10:0, F14:1TRS, F20:2TT, F22:0, F24:0, F8:0, FAPUXR		509	121	73.7	22.9	0	22.9			3.1	2.6	0.9	1	0.7	0.1	0.6	0	0.4	0.4	0	0	0	0			52	81	314	6	216	22	4.5	2.8	1.7	0.14	36	2	2	0	0
NEVO-Online 2023 8.0	Vlees en gevogelte	Meat and poultry	2090	Kip drumstick m vel rauw	Chicken drumstick w skin raw		per 100g				614	147	72.5	19.1	0	19.1	3.1		7.9	6.7	2.3	2.3	1.8	0.2	1.6	0.1	0	0	0	0	0	0			90	86	284	8	173	22	0.9	0.4	0.6	0.2	13	1.93	8	30	30
NEVO-Online 2023 8.0	Aardappelen en knolgewassen	Potatoes and tubers	2106	Frites bereid m hard vet	Chips fried in solid frying fat	Patat/friet bereid m hard vet	per 100g	Bereide patat uit snackbar en fastfood ketens. Gezouten frites bevat 133 mg natrium/100 g.			1069	256	51.8	3.1	3.1	0			13.9	13.3	6.8	5.3	1.3	0	1.3	0	28	0.2	27.8	0	3.2	0			0	34	426	9	77	21	0.5	0	0.5	0.11	1	0.37		0	0
NEVO-Online 2023 8.0	Aardappelen en knolgewassen	Potatoes and tubers	2107	Frites bereid m vloeibaar vet	Chips fried in liquid frying fat	Patat/friet gefrituurd in vlb vet/Frites snackbar	per 100g	Bereide patat uit snackbar en fastfood ketens. Bereid in vloeibaar of halfvloeibaar frituurvet. gezouten frites bevat 133 mg natrium/100 g.			1103	264	50.9	3.1	3.1	0			14.8	14.2	2.9	6.5	4.8	0.5	4.3	0	28	0.2	27.8	0	3.2	0			0	34	426	9	77	21	0.5	0	0.5	0.11	1	0.37		0	0
NEVO-Online 2023 8.0	Aardappelen en knolgewassen	Potatoes and tubers	2108	Frites bereid gem	Chips prepared av	Patat/friet bereid gem	per 100g	Bereide patat uit snackbar en fastfood ketens. Gezouten frites bevat 133 mg natrium/100 g.			1098	263	51	3.1	3.1	0			14.7	14.1	3.5	6.3	4.3	0.4	3.8	0	28	0.2	27.8	0	3.2	0			0	34	426	9	77	21	0.5	0	0.5	0.11	1	0.37		0	0
NEVO-Online 2023 8.0	Aardappelen en knolgewassen	Potatoes and tubers	2109	Cassave gekookt	Cassava boiled	Maniokwortel gekookt	per 100g				545	128	67.7	0.5	0.5	0	0.1		0.2	0.2	0.1	0.1	0	0	0	0	30.4	1.3	29.3	0	1.5	0			0	4	260	17	39	18	0.5	0	0.5	0.09		0.3	2	1	1
NEVO-Online 2023 8.0	Aardappelen en knolgewassen	Potatoes and tubers	2110	Taro gekookt	Taro boiled	Chinese tajer gekookt/Chinese tayer gekookt	per 100g				433	102	72.9	1.2	1.2	0	0.2	23	0.2	0.1	0.1	0	0.1	0	0.1	0	22.4	0.9	21.5	0	3	0			0	3	200	27	56	31	0.8	0	0.8	0.18	1	1.3	0.7	4	7
NEVO-Online 2023 8.0	Aardappelen en knolgewassen	Potatoes and tubers	2111	Yam gekookt	Yam boiled		per 100g				612	144	64.4	1.7	1.7	0	0.3		0.3	0.2	0.1	0	0.1	0	0.1	0	33	0.7	32.3	0	1.4	0			0	17	260	12	21	12	0.4	0	0.4	0.03		0.4	2	7	14
NEVO-Online 2023 8.0	Aardappelen en knolgewassen	Potatoes and tubers	2112	Aardappel zoete gekookt	Potato sweet boiled	Bataat zoete gekookt	per 100g		CARTA, SE		267	63	81.2	1.7	1.7	0	0.3	12	0.2	0.2	0.1	0	0.1	0	0.1	0	12.3	9	3.3	0	2.7	0			0	37	375	58	39	20	0.5	0	0.5	0.14	0	0.3	2	463	927
NEVO-Online 2023 8.0	Groente	Vegetables	2113	Pompoen gekookt	Pumpkin boiled		per 100g		RIBF		60	14	94.9	0.6	0.6	0	0.1		0.3	0.2	0.1	0	0.2	0.1	0.1	0	1.8	1.7	0.1	0	1.1	0			0	2	84	23	15	7	0.1	0	0.1	0.02		0.2	0.2	4	8
NEVO-Online 2023 8.0	Niet-alcoholische dranken	Non-alcoholic beverages	2134	Limonade vruchten- Dubbelfrisss	Juice drink Dubbelfrisss	Frisdrank Dubbelfrisss	per 100g	Gem van 7 smaken.			94	22	94.5	0	0	0			0	0	0	0	0	0	0	0	5.5	5.5	0.1	0	0	0			0	1	18	5	1	1	0	0	0	0	0	0		0	0
NEVO-Online 2023 8.0	Niet-alcoholische dranken	Non-alcoholic beverages	2135	Limonade vruchten- Tintelfruit m suiker	Juice drink Tintelfruit w sugar	Frisdrank Tintelfruit m suiker	per 100g	Gem van diverse smaken.		VITC	92	22	94.6	0	0	0			0	0	0	0	0	0	0	0	5.4	5.3	0.1	0	0	0			0	0	18	5	1	1	0	0	0	0	0	0		0	0
NEVO-Online 2023 8.0	Niet-alcoholische dranken	Non-alcoholic beverages	2137	Limonade vruchten- Tintelfruit light	Juice drink Tintelfruit light	Frisdrank light Tintelfruit	per 100g	Gem van diverse smaken.		VITC	49	12	97.1	0	0	0			0	0	0	0	0	0	0	0	2.9	2.8	0.1	0	0	0			0	0	28	6	3	2	0.1	0	0.1	0	0	0		0	1
NEVO-Online 2023 8.0	Niet-alcoholische dranken	Non-alcoholic beverages	2141	Mineraalwater m zoetstof	Mineral water w sweetener	Frisdrank Crystal Clear e.d.	per 100g	Crystal Clear. gem van 8 soorten.			0	0	100	0	0	0			0	0	0	0	0	0	0	0	0	0	0	0	0	0			0	7	0	0	0	0	0	0	0	0	0			0	0
NEVO-Online 2023 8.0	Alcoholische dranken	Alcoholic beverages	2142	Wijn witte zoete	Wine white sweet		per 100g		CARTBTOT, FOL, FOLFD, SE, THIA, VITA_RAE, VITA_RE, VITB12, ZN		400	96	80.6	0.2	0.2	0	0		0	0	0	0	0	0	0	0	5.9	5.9	0	0	0	10.2			0	13	110	14	13	11	0.6	0	0.6	0.05	0	0	3.4	0	0
NEVO-Online 2023 8.0	Niet-alcoholische dranken	Non-alcoholic beverages	2144	Sap appel- verrijkt m vit C	Juice apple fortified w vitamin C	Appelsap m vit c	per 100g	Appelsientje.		VITC	192	45	88.4	0.2	0.2	0			0	0	0	0	0	0	0	0	11.1	10.7	0.4	0	0.1	0		0.2	0	1	98	8	7	5	0.1	0	0.1	0.01	0	0.03		0	0
NEVO-Online 2023 8.0	Hartige snacks en zoutjes	Savoury snacks	2147	Zoutjes Japanse mix z pinda's	Japanese rice cracker mix wo peanuts		per 100g				1645	387	3.9	8.5	8.5	0			0.9	0.8	0.3	0.2	0.2	0	0.2	0	86	1.9	84.1	0	0.8	0			0	610	146	14	97	21	0.8	0	0.8	0.34	8	1.2		0	0
NEVO-Online 2023 8.0	Niet-alcoholische dranken	Non-alcoholic beverages	2150	Sap vruchten- Coolbest Vitaday tropical	Juice fruit Coolbest Vitaday tropical	Vruchtensap coolbest vitaday tropical	per 100g			NIA, RIBF, THIA, VITB12, VITB6, VITE, VITK	176	41	89.4	0.4	0.4	0			0	0	0	0	0	0	0	0	9.7	9.5	0.2	0	0.5	0			0	2	153	9	12	8	0.1	0	0.1	0.01	1	0.08		4	8
NEVO-Online 2023 8.0	Niet-alcoholische dranken	Non-alcoholic beverages	2151	Sap vruchten- Coolbest Vitaday original	Juice fruit Coolbest Vitaday original	Vruchtensap coolbest vitaday original	per 100g			CARTBTOT, NIA, RIBF, THIA, VITA_RAE, VITA_RE, VITB12, VITB6, VITC, VITE	185	44	88.9	0.3	0.3	0			0	0	0	0	0	0	0	0	10.4	10.2	0.2	0	0.4	0			0	2	149	9	11	8	0.1	0	0.1	0.01	1	0.08		200	400
NEVO-Online 2023 8.0	Graanproducten en bindmiddelen	Cereals and cereal products	2157	Pasta volkoren gekookt	Pasta wholemeal boiled	Macaroni/spaghetti volkoren gekookt	per 100g				564	134	65.6	5.6	5.6	0		61	0.9	0.6	0.1	0.1	0.3	0	0.3	0	23.7	0.4	23.3	0	4.2	0			0	5	70	25	129	47	1.7	0	1.7	0.22	11	1.3	1	0	0
NEVO-Online 2023 8.0	Graanproducten en bindmiddelen	Cereals and cereal products	2158	Couscous gekookt	Couscous boiled		per 100g				512	121	70	4	4	0			0.7	0.5	0.2	0.1	0.1	0	0.1	0	24	0.7	23.3	0	1.2	0			0	2	96	13	79	20	0.7	0	0.7	0.13	2	0.6	0.3	0	0
NEVO-Online 2023 8.0	Graanproducten en bindmiddelen	Cereals and cereal products	2159	Gierst gekookt	Millet boiled		per 100g				522	123	70.7	3.7	3.7	0			1.3	1.1	0.3	0.3	0.6	0	0.5	0	23.7	0	23.7	0	1	0			0	2	94	12	100	34	1.6	0	1.6	0.17	1	0.57	2	0	0
NEVO-Online 2023 8.0	Gebak en koek	Pastry and biscuits	2162	Cafe noir	Biscuit Cafe noir	Biscuit cafe noir	per 100g				1778	420	0.6	3.4	3.4	0		48	5.4	5.1	2.5	1.9	0.7	0	0.7	0	89	62.4	26.6	0	0.8	0		0.8	0	210	248	29	108	13	0.6	0	0.6	0.06	2	0.36	1.1	0	0
NEVO-Online 2023 8.0	Hartige snacks en zoutjes	Savoury snacks	2163	Zoutje mais- Bugles	Crisps maize Bugles		per 100g	Smiths.			2240	537	5	6.3	6.3	0			32	30.7	2.6	25.9	2	0	2	0.1	55	5	50	0	1.8	0			0	865	57	8	25	6	0.8	0	0.8	0.02	2	0.13	0.6	9	18
NEVO-Online 2023 8.0	Hartige snacks en zoutjes	Savoury snacks	2173	Chips op basis v aardappelvlokken	Crisps based on potato dough	Pringles e.d.	per 100g	Pringles.			2176	522	8.8	4.2	4.2	0			32.5	31.2	8.6	16.9	5.6	0.1	5.5	0.1	51.8	3	48.8	0	2.6	0			0	517	625	27	150	60	2.3	0	2.3	0.22	1	1.3	4	7	13
NEVO-Online 2023 8.0	Noten en zaden	Nuts and seeds	2176	Pijnboompitten	Pine nuts	Noten pijnboompitten	per 100g				2788	675	2.2	16.5	16.5	0	2.6		61.9	59.2	6.5	23.3	26.1	0.8	25.3	0	9.8	4.9	5	0	6.3	0		2.5	0	4	599	26	508	233	5.5	0	5.5	1.03	2	4.25	0.2	2	3
NEVO-Online 2023 8.0	Kruiden en specerijen	Herbs and spices	2177	Basilicum vers	Basil fresh		per 100g		STARCH		200	48	87.1	3.1	3.1	0	0.5		0.8	0.6	0.2	0	0.4	0.4	0.1	0	5.1	5.1	0	0	3.9	0			0	9	300	250	37	11	5.5	0	5.5			0.7		262	523
NEVO-Online 2023 8.0	Hartige sauzen	Savoury sauces	2178	Pesto groene	Pesto green		per 100g				1834	444	38.7	9	4.8	4.2	0.6		42.8	40.9	7.6	25.5	7.2	0.5	6.6	0.1	4.4	2.7	1.7	0	2.6	0	0	1.4	9	880	252	216	212	50	3.2	0	3.2	0.21	1	1.45	4.9	131	237
NEVO-Online 2023 8.0	Gebak en koek	Pastry and biscuits	2190	Brownie m noten	Brownie w nuts	Chocoladecake brownie met noten	per 100g				1863	446	16.5	5.1	3.4	1.7		52	24.3	23	8.8	9.2	4.8	0.5	4.3	0	50.7	41.9	8.8	0	2.1	0		0.7	55	141	140	28	106	32	1.2	0	1.2	0.3	5	0.86	8.5	148	149
NEVO-Online 2023 8.0	Flesvoeding en preparaten	Foods for special nutritional use	2208	Zuigelingenvoeding Hero Baby Standaard 1 p 100 ml	Infant formula Hero Baby Standaard 1 p 100 ml	Zuigelingenmelk Hero Baby Standaard 1 p 100 ml	per 100ml				278	67	87.6	1.4	0	1.4			3.5	3.3	1.4	1.4	0.5				7.2	6.6	0.6		0.3	0				20	65	50	30	6	0.8	0	0.8	0.05	3	0.6	10	70	70
NEVO-Online 2023 8.0	Flesvoeding en preparaten	Foods for special nutritional use	2209	Opvolgmelk Hero Baby Standaard 2 p 100 ml	Toddler formula Hero Baby Standaard 2 p 100 ml		per 100ml				290	69	86.1	1.6	0	1.6			2.8	2.7	1.1	1.1	0.4				9.2	6.3	2.9		0.3	0				24	82	71	53	8	1.1	0	1.1	0.06	3	0.7	8.6	70	70
NEVO-Online 2023 8.0	Flesvoeding en preparaten	Foods for special nutritional use	2210	Opvolgmelk Hero Baby Standaard 3 p 100 ml	Toddler formula Hero Baby Standaard 3 p 100 ml		per 100ml				294	70	86.1	1.8	0	1.8			3	2.9	1.1	1.2	0.5				8.8	6.6	2.2		0.3	0				27	93	65	41	7	1	0	1	0.06	3	0.71	9.6	67	67
NEVO-Online 2023 8.0	Niet-alcoholische dranken	Non-alcoholic beverages	2218	Sportdrank Extran Energy	Sports drink Extran Energy		per 100g	Extran orange.		VITC	184	43	89.2	0	0	0			0	0	0	0	0	0	0	0	10.8	9.4	1.4	0	0	0			0	9	16	3	0	0	0	0	0	0	0	0		0	0
NEVO-Online 2023 8.0	Niet-alcoholische dranken	Non-alcoholic beverages	2219	Sportdrank Extran Hydro	Sports drink Extran Hydro		per 100g	Gem van citrus en lemon ice.			94	22	94.5	0	0	0			0	0	0	0	0	0	0	0	5.5	5	0.5	0	0	0			0	51	16	3	0	0	0	0	0	0	0	0		0	0
NEVO-Online 2023 8.0	Gebak en koek	Pastry and biscuits	2221	Biscuit baby- en dreumes- Bolletje	Biscuit baby/toddler Bolletje		per 100g	Gem van Bolletje baby- en dreumesbiscuit.		CA, FE, NHAEM, THIA	1803	428	7	8.5	8.5	0			12	11.5	5.3	4.3	1.9			0	70.5	22	48.5	0	2	0			1	50	411	360	180	20	9.5	0	9.5	0.08	4	0.59	1.9	0	0
NEVO-Online 2023 8.0	Gebak en koek	Pastry and biscuits	2227	Biscuit fourre	Biscuit filled	Sandwichbiscuit	per 100g	Gem van diverse merken.			1988	473	2.2	5.5	5.5	0			17.1	16.5	5.5	7.7	3.1	0.1	2.8	0.2	73.2	34.5	38.7	0	2	0			27	213	117	22	66	13	1	0	1	0.14	4	0.63		51	55
NEVO-Online 2023 8.0	Gebak en koek	Pastry and biscuits	2228	Koekje Scholiertje	Biscuit w chocolate layer Scholiertje	Scholiertje melk/puur	per 100g	Gem v melk en puur.			2066	493	2.7	6.3	5.7	0.6		78	23.5	22.4	15.5	5.8	1.1	0	1	0	62.5	38	24.5	0	3.6	0		1.5	5	230	100	58	75	38	0.4	0	0.4	0.36	4	0.88	6.4	17	18
NEVO-Online 2023 8.0	Brood	Bread	2229	Cracker VitaLU	Cracker VitaLU		per 100g	Liga Vitalu Volkoren-Tarwemeel Tarwebloem.			1872	445	0	12.3	12.1	0.2			12.3	11.1	5.1	3.8	2.1	0.2	1.9	0.1	67	2.1	64.9	0	8.4	0			0	752	244	40	277	77	3	0	3	0.4	2	2.4	44	0	0
NEVO-Online 2023 8.0	Brood	Bread	2231	Wafel rijst- m chocolade	Rice cakes puffed w chocolate	Chocoladerijstwafel	per 100g	Zonnatura.			2099	502	3.4	6.8	6	0.8		45	24.9	23.8	15.1	7.9	0.8	0	0.7	0	60.3	25.3	35	0	4.6	0			6	50	362	71	236	95	2.3	0	2.3	0.49	7	1.52	7.6	21	22
NEVO-Online 2023 8.0	Gebak en koek	Pastry and biscuits	2232	Biscuit fruit-	Biscuit fruit	Fruitbiscuit sultana e.d.	per 100g	Gebaseerd op Sultana			1672	396	8.6	5.5	4.9	0.5			7.1	6.6	1.1	3.8	0.8	0	0.8	0.1	76.3	36.7	39.6	0	2.6	0			5	200	379	35	125	26	1.4	0	1.4	0.18	5	0.3	1.9	0	0
NEVO-Online 2023 8.0	Gebak en koek	Pastry and biscuits	2233	Koek ontbijt- m rozijnen	Cake Dutch spiced Ontbijtkoek w raisin	Ontbijtkoek met rozijnen	per 100g	Gem van Albert Heijn en Wieger Ketellapper.			1335	315	20.2	2.7	2.7	0		27	1.2	0.8	0.2	0.4	0.2	0	0.1	0	71.5	42.3	29.2	0	3.7	0		0.7	0	167	199	20	99	19	0.9	0	0.9	0.09	3	0.6	13.7	0	1
NEVO-Online 2023 8.0	Gebak en koek	Pastry and biscuits	2234	Graanreep Hero B'tween	Cereal bar Hero B'tween		per 100g	Gem van 6 smaken.			1863	444	8.8	6.9	6.2	0.7			17.7	16.8	9.6	6.3	0.9	0	0.8	0.1	62	31.9	30.1	0	4.6	0			12	181	394	110	191	65	2.2	0	2.2	0.17	3	1.3		3	4
NEVO-Online 2023 8.0	Gebak en koek	Pastry and biscuits	2235	Graanreep z suiker	Cereal bar wo sugar		per 100g	Gebaseerd op Hero B'tween chocolade&hazelnoot, witte chocolade en yoghurt.			1419	339	10.2	7.3	6.6	0.7			10.3	9.8	6.2	3.2	0.5	0	0.4	0.1	67.3	2.4	26.6	38.3	4.9	0				147	395	70	241	119	3.3	0	3.3	0.36		2.56	0.9	0	0
NEVO-Online 2023 8.0	Gebak en koek	Pastry and biscuits	2237	Graanreep Special K Kellogg's	Cereal bar Special K Kellogg's		per 100g	Gem van chocolade, rode vruchten.		FE, FOL, FOLAC, NHAEM, NIA, RIBF, THIA, VITB12, VITB6	1689	400	6.9	4.6	4.6	0			6.5	6.1	3.4	1.7	0.6				79.5	35.5	44	0	2.6	0				233	140	35	100	30	5.6	0	5.6			1	2.4
NEVO-Online 2023 8.0	Gebak en koek	Pastry and biscuits	2238	Graanreep m melk Kellogg's	Cereal bar w milk Kellogg's	Kellogg's reep rice krispies/frosties/coco pops	per 100g	Gem van Choco pops, Frosties, Rice Krispies.		CA, FE, FOL, FOLAC, NHAEM, NIA, RIBF, THIA, VITB12, VITB6	1760	417	9.3	6	3	3			11.3	10.8	8.6	1.2	0.3				72.3	36.7	35.7	0	1.1	0				267	317	635	177	30	11.1	0	11.1			1.17
NEVO-Online 2023 8.0	Gebak en koek	Pastry and biscuits	2239	Mueslireep	Muesli bar	Granenreep/havermoutreep	per 100g	Gebaseerd op Ravensbergen, Nature Valley en Liga.			1910	455	4.2	8.2	8.2	0			16.8	15.9	6.5	6.7	2.6	0.1	2.4	0	64.8	25.7	39.1	0	6	0			0	256	509	47	368	100	3.3	0	3.3	0.33		2.2	0.9	2	3
NEVO-Online 2023 8.0	Melk en melkproducten	Milk and milk products	2240	Melk geiten- volle	Milk goats- full fat	Geitenmelk volle	per 100g	Gebaseerd op Betsie's, de Zuivelmaatschappij en Melkunie.			267	64	88.7	3.3	0	3.3			3.7	3.5	2.4	0.8	0.2	0	0.1	0.1	4.3	4.3	0	0	0	0			11	49	170	100	90	13	0.1	0	0.1	0.03	2	0.5	4	44	44
NEVO-Online 2023 8.0	Melk en melkproducten	Milk and milk products	2241	Yoghurtsnack Breaker	Yoghurt snack Breaker		per 100g	Gem van aardbei, kers, perzik en banaan.			427	102	78.5	3.4	0.6	2.7			3.5	3.3	2.3	0.8	0.1	0	0.1	0.1	13.3	12.3	1	0	0.6	0	0.8		6	42	173	125	96	12	0.1	0	0.1	0.01	2	0.43	12.1	31	32
NEVO-Online 2023 8.0	Melk en melkproducten	Milk and milk products	2244	Yoghurt room- m vruchten	Yoghurt cream- w fruit	Vruchtenyoghurt room-/roomyoghurt m vruchten	per 100g	Gem van Almhof, Milbona, Milsani en AH Excellent.			588	141	75.4	2.9	0.1	2.8	0.4	35	7.8	7.3	5.1	1.7	0.2	0.1	0.1	0.1	13.7	11.8	1.9	0	0.9	0	0.8	0.5	21	32	139	104	76	10	0	0	0	0.01	1	0.34	9.6	82	87
NEVO-Online 2023 8.0	Melk en melkproducten	Milk and milk products	2246	Kwark vruchten-/vanille- magere m zoetstof	Quark low fat w fruit/vanilla w sweetener		per 100g	Gebaseerd op Optimel citroen, aardbei, appel kaneel, vanille.		VITB12	198	47	87.2	7.2	0.1	7	1.1	98	0.1	0.1	0.1	0	0	0	0	0	4.1	3.3	0.8	0	0.3	0		0.9	1	46	164	154	138	14	0	0	0	0.02	4	0.61	14.2	0	1
NEVO-Online 2023 8.0	Melk en melkproducten	Milk and milk products	2248	Kwark vruchten- Danoontje	Quark w fruit Danoontje	Vruchtenkwark danoontje	per 100g			CA, VITD	403	96	78.6	6.4	0.1	6.3			3	2.8	2	0.7	0.1	0	0	0.1	9.9	9.2	0.7	0	0.8	0	0.7	0.6	15	32	137	120	99	10	0	0	0	0.03	3	0.4	19	36	39
NEVO-Online 2023 8.0	Suiker, snoep, zoet beleg en zoete sauzen	Sugar, sweets and sweet sauces	2250	IJs Festini	Ice lolly Festini		per 100g			VITC	425	100	74.8	0.2	0.2	0			0.2	0.2	0.2	0	0	0	0	0	24	20	4	0	0.8	0			0	2	29	7	2	2	0.1	0	0.1	0.01	0	0.01	0.3	2	5
NEVO-Online 2023 8.0	Melk en melkproducten	Milk and milk products	2251	IJs room/vanille- m chocoladecoating	Ice cream dairy w chocolate coating	Ijs met chocoladelaagje magnum ed	per 100g	Gebaseerd op smaken melk, wit en amandel.			1351	324	41	4.3	1.1	3.2	0.3	50	18.7	17.7	11.9	4.9	0.6	0	0.6	0.1	34	29.8	4.2	0	1	0	0	1	29	60	246	127	131	24	0.8	0	0.8	0.06	3	0.54	18.8	101	132
NEVO-Online 2023 8.0	Melk en melkproducten	Milk and milk products	2252	IJs room/vanille- m fruitcoating	Ice cream dairy w fruitcoating	Ijs met fruitlaagje Solero e.d.	per 100g	Solero.			563	134	70.5	1.5	0.1	1.4			3.5	3.3	2.1	0.8	0.1	0	0.1	0.1	24	22.3	1.7	0	0.2	0		0.4	19	42	106	57	47	7	0.1	0	0.1	0.01	1	0.16	12.3	70	97
NEVO-Online 2023 8.0	Melk en melkproducten	Milk and milk products	2254	Yoghurtdrank m zoetstof	Yoghurt drink w sweetener	Drinkyoghurt m zoetstof/optimel drink/arla zin	per 100g	Gem van Optimel drink, Arla naturals en Melkan. diverse smaken.	RETOL		104	24	93.9	2.7	0	2.7			0	0	0	0	0	0	0	0	3.4	3.3	0.1	0	0	0			1	39	128	101	77	10	0	0	0	0.01	1	0.3	12.5	1	1
NEVO-Online 2023 8.0	Melk en melkproducten	Milk and milk products	2255	Yoghurtdrank m zoetstof Fristi	Yoghurt drink Fristi w sweetener	Drinkyoghurt fristi met zoetstof	per 100g	Rood fruit.		FIBT	101	24	93	1.8	0	1.8			0	0	0	0	0	0	0	0	3.2	3.1	0.1	0	2	0			1	48	145	74	66	10	0.1	0	0.1	0.01	1	0.3	12.5	1	1
NEVO-Online 2023 8.0	Melk en melkproducten	Milk and milk products	2257	Drinkontbijt Goede Morgen Vifit	Breakfast drink Goede Morgen Vifit		per 100g			CA, FOL, FOLAC, RIBF, VITB12, VITB6, VITD	230	55	86.8	3.4	0	3.4			0.8	0.8	0.5	0.2	0	0	0	0	7.9	7	0.9	0	1.1	0			4	40	142	120	70	9	0.1	0	0.1			0.29	13	14	15
NEVO-Online 2023 8.0	Melk en melkproducten	Milk and milk products	2258	Yoghurtdrank Actimel naturel	Yoghurt drink Actimel plain	Drinkyoghurt Actimel naturel	per 100g			CHOCAL, VITB6, VITD	294	70	84.6	3	0	3			1.6	1.5	1	0.3	0	0	0	0	10.8	10.8	0	0	0	0			5	40	142	120	88	12	0.1	0	0.1	0.01	1	0.45	13.7	16	17
NEVO-Online 2023 8.0	Vleesvervangers en zuivelvervangers	Meat substitutes and dairy substitutes	2261	Drink soja- Groeidrink 1-3+ Alpro	Drink soya Groeidrink 1-3+ Alpro	Dreumessojadrink Alpro groeidrink 1-3+	per 100g			CA, ERGCAL, FE, ID, NHAEM, RIBF, VITB12, VITC, VITD	254	60	87.2	2.4	2.4	0		39	2	1.9	0.3	0.4	1.1	0.1	1	0	8	2.4	5.6	0	0.4	0			0	15	160	115	79	14	2	0	2	0.09	0	0.22	23.6	0	0
NEVO-Online 2023 8.0	Vleesvervangers en zuivelvervangers	Meat substitutes and dairy substitutes	2262	Plantaardig alternatief voor room obv soja	Plant-based alternative to cream based on soya	Sojaroomalternatief soja keuken	per 100g	Gebaseerd op AH soja keuken, Alpro cuisine en Melkan soja keuken			666	161	79	2.2	2.2	0		32	15.7	15	3	6.9	5.1	0.5	4.5	0	2.6	1.2	1.4	0	0.5	0			0	53	105	13	31	13	0.4	0	0.4	0.09	1	0.25	0.8	0	0
NEVO-Online 2023 8.0	Kaas	Cheese	2264	Kaas 10+	Cheese 10+		per 100g	Milner xtraslimm, Slankie xtra slimm.			787	187	61.2	32.2	0	32.2			6.4	6	4.1	1.3	0.2	0.1	0.1	0.2	0.2	0.2	0	0	0	0			20	865	120	1050	670	35	0.1	0	0.1	0.1	13	4.5	23	60	61
NEVO-Online 2023 8.0	Melk en melkproducten	Milk and milk products	2265	Melkdrank Yakult Balance	Milk based drink Yakult Balance		per 100g			VITD, VITE	246	58	84.2	1.2	0	1.2			0	0	0	0	0	0	0	0	14	4.4	6.7	2.9	0	0	0.6		0	20	51	43	33	4	0	0	0	0.01	1	0.14	6
NEVO-Online 2023 8.0	Suiker, snoep, zoet beleg en zoete sauzen	Sugar, sweets and sweet sauces	2266	Chocolade witte	Chocolate white	Witte chocolade	per 100g				2303	552	1	6.4	3.6	2.8		66	32.6	31.3	20	10.1	0.9	0	0.9	0	58.1	58.1	0	0	0	0		1.6	23	116	409	260	280	28	0.2	0	0.2	0.01	5	1	5	79	83
NEVO-Online 2023 8.0	Melk en melkproducten	Milk and milk products	2267	Vla magere m zoetstof	Custard no fat w sweetener		per 100g	Optimel vanille	CARTBTOT, VITA_RAE, VITA_RE		199	47	88.1	3.4	0	3.4			0	0	0	0	0	0	0	0	8.2	4.3	3.9	0	0.4	0	0		0	62	83	89	49	7	0	0	0	0.01	1	0.38	10.4	0	0
NEVO-Online 2023 8.0	Melk en melkproducten	Milk and milk products	2268	Creme fraiche halfvolle	Creme fraiche half fat		per 100g				681	165	77.5	3.1	0	3.1			15	14.1	9.8	3.3	0.4	0.1	0.2	0.3	4	4	0	0	0	0	0.4		50	43	126	101	75	10	0	0	0	0.01	1	0.32	13.2	168	183
NEVO-Online 2023 8.0	Graanproducten en bindmiddelen	Cereals and cereal products	2271	Pasta glutenvrij rauw Schar	Pasta gluten free raw Schar	Macaroni/spaghetti glutenvrij rauw Schar	per 100g	Fusilli, spaghetti, penne, pipette, capelli d'angelo.			1516	358	12.6	9	9	0			2.5	1.7	0.3	0.3	1.1	0.1	1	0	73.7	0.4	73.3	0	2.2	0			0	50	91	6	80	31	0.9	0	0.9	0.13	3	0.51	0.5	0	0
NEVO-Online 2023 8.0	Gebak en koek	Pastry and biscuits	2272	Taartbodem v biscuitdeeg	Fatless sponge		per 100g				1105	261	37.9	7.5	2.2	5.3		91	4.2	3.5	1.3	1.7	0.4	0	0.4	0	48	30.4	17.6	0	0.6	0		0.8	168	186	93	34	132	11	1.4	0	1.4	0.07	10	0.88	22.8	97	97
NEVO-Online 2023 8.0	Melk en melkproducten	Milk and milk products	2275	Room kook-	Cream cooking	Kookroom	per 100g	Campina.			874	212	72.3	2.4	0	2.4			20.2	19	13.2	4.4	0.6	0.1	0.3	0.4	5	3.2	1.8	0	0.1	0			47	50	101	88	61	8	0.1	0	0.1	0.01	1	0.3	12.3	164	171
NEVO-Online 2023 8.0	Melk en melkproducten	Milk and milk products	2276	Room kook- light	Cream cooking light	Kookroom light	per 100g	Gem van Campina en Albert Heijn.			419	101	83.8	3.2	0	3.2			7.2	6.8	4.7	1.6	0.2	0	0.1	0.1	5.8	4.4	1.4	0	0	0			19	48	138	102	83	11	0.1	0	0.1	0.01	1	0.38	14.4	66	68
NEVO-Online 2023 8.0	Melk en melkproducten	Milk and milk products	2278	Yoghurt volle Activia m granen/muesli	Yoghurt full fat w cereal/muesli Activia		per 100g	Gem van Activia granen, muesli en hazelnoot quinoa.		FIBT	437	104	77.2	3.6	0.2	3.4			3.6	3.4	2.4	0.8	0.1	0	0.1	0.1	12.6	11.1	1.5	0	2.3	0	0.8		6	44	173	120	96	12	0.1	0	0.1	0.01	2	0.43	5.6	31	33
NEVO-Online 2023 8.0	Melk en melkproducten	Milk and milk products	2279	Room kook- Blue Band Finesse voor koken	Cream type product Blue Band Finesse voor koken	Kookroomproduct met plt vet finesse voor koken	per 100g				659	160	78	2	0	2			15	14.4	4.8	6.7	2.9	0	2.9	0	4	2.5	1.5	0	0.3	0			0	39	79	66	48	6	0	0	0	0.01	1	0.2	3	1	1
NEVO-Online 2023 8.0	Niet-alcoholische dranken	Non-alcoholic beverages	2287	Siroop vruchtenlimonade- m suiker en zoetstof 40-45 g KH	Fruit drink conc w sugar and sweetener 40-45 g CHO	Limonadesiroop/ranja m suiker en zoetst 40-45 g KH	per 100g	Gem van Jumbo en Raak.			723	170	57.5	0	0	0			0	0	0	0	0	0	0	0	42.5	42.1	0.4	0	0	0			0	6	80	0	0	4	0	0	0	0.01	0	0.05		0	0
NEVO-Online 2023 8.0	Niet-alcoholische dranken	Non-alcoholic beverages	2289	Siroop vruchtenlimonade- light	Fruit drink concentrate light	Limonadesiroop/ranja light	per 100g	Gem van Slimpie aardbei, framboos en sinaasappel en Teisseire tropical en aardbei-framboos .			32	8	98.1	0	0	0			0	0	0	0	0	0	0	0	1.8	0.9	0.9	0	0.1	0			0	6	80	0	0	4	0	0	0	0.01	0	0.05		0	0
NEVO-Online 2023 8.0	Vleesvervangers en zuivelvervangers	Meat substitutes and dairy substitutes	2290	Kokosmelk	Coconut milk	Klappermelk	per 100g	Gebaseerd op AH, Fairtrade Original, Go-Tan, Jumbo, Sum&Sam en Valle del Sole			714	173	78.2	1.4	1.4	0		13	17.4	16.4	15.2	1	0.2	0	0.2	0	2.5	1.5	1	0	0.5	0			0	15	163	3	41	26	0.7	0	0.7	0.18	0	0.32	2	1	1
NEVO-Online 2023 8.0	Niet-alcoholische dranken	Non-alcoholic beverages	2291	Diksap verrijkt m vit C geconcentreerd	Fruit juice conc fortified w vit C	Limonadesiroop diksap m vit c geconcentreerd	per 100g	Olvarit.		VITC	765	180	55	0.2	0.2	0			0.1	0.1	0	0	0	0	0	0	44.6	43.2	1.4	0	0.1	0			0	16	661	48		31								0	0
NEVO-Online 2023 8.0	Suiker, snoep, zoet beleg en zoete sauzen	Sugar, sweets and sweet sauces	2292	Snoepje suikervrij	Candy sugar-free	Hoestbonbon/keelpastille/zuurtje suikervrij	per 100g	Gemiddelde van suikervrije harde en zachte snoepjes, pepermunt en keelpastilles.			1000	240	7.6	1.1	1.1	0			2.1	2	1.4	0.5	0.1	0	0	0.1	89.3	0.2	1.7	87.4	0	0			0	82	5	4	3	2	0.2	0	0.2	0.05	0	0.04	0	0	0
NEVO-Online 2023 8.0	Groente	Vegetables	2293	Tomaat in blik	Tomatoes tinned	Tomaatblokjes in blik/tomaten hele in blik	per 100g				103	24	94.1	1.1	1.1	0		3	0.4	0.3	0.1	0.1	0.2	0	0.2	0	3.7	3.6	0.1	0	0.7	0		0.2	0	20	224	11	21	9	0.5	0	0.5	0.04	0	0.17	3	35	69
NEVO-Online 2023 8.0	Vetten en oliën	Fats and oils	2294	Halvarineproduct Gouda's Glorie Lichtste Pondje	Low fat margarine Gouda's Glorie Lichtste Pondje		per 100g		FOL, FOLFD	ERGCAL, RETOL, RIBF, THIA, VITA_RAE, VITA_RE, VITB12, VITB6, VITD, VITE	744	181	79.8	0	0	0			20	19.2	4.8	3.8	9.6	1.1	8.5	0.5	0.3	0.3	0	0	0	0			1	160	42	10	23	2	0.1	0	0.1	0	0	0	1.5	800	800
NEVO-Online 2023 8.0	Vetten en oliën	Fats and oils	2295	Boterproduct 25% vet	Butter product 25% fat		per 100g	Campina Elke dag.		CHOCAL, RETOL, VITA_RAE, VITA_RE, VITD, VITE	938	228	73.5	0.2	0	0.2			25	23.5	16.5	5.6	0.8	0.2	0.4	0.5	0.3	0.3	0	0	0.7	0			65	160	32	11	40	1	0.1	0	0.1	0.01	1	0		783	785
NEVO-Online 2023 8.0	Vis, schaal- en schelpdieren	Fish, crustacean and shellfish	2296	Koolvis (Atlantisch) rauw	Pollack (Atlantic) raw		per 100g		VITC		347	82	81.9	18	0	18	2.9		1.1	0.9	0.2	0.1	0.5	0.5	0	0	0	0	0	0	0	0			47	68	303	7	171	32	0.3	0.1	0.2	0.04	33	0.4	111	4	4
NEVO-Online 2023 8.0	Vis, schaal- en schelpdieren	Fish, crustacean and shellfish	2297	Tonijn rauw	Tuna raw		per 100g		CHOCALOH, VITC		429	101	75.6	23.7	0	23.7	3.8		0.7	0.6	0.2	0.1	0.2	0.2	0	0	0	0	0	0	0	0			28	47	400	16	230	33	1.3	0.5	0.8	0.15	57	0.7	30	26	26
NEVO-Online 2023 8.0	Vis, schaal- en schelpdieren	Fish, crustacean and shellfish	2298	Tong rauw (vis)	Sole raw		per 100g		RETOL, VITA_RAE, VITA_RE, VITC		320	76	83.4	14.7	0	14.7	2.4		1.9	1.6	0.4	0.4	0.5	0.5	0	0	0	0	0	0	0	0			60	100	230	17	200	17	0.5	0.2	0.3	0.01	60	0.4	25	0	0
NEVO-Online 2023 8.0	Vis, schaal- en schelpdieren	Fish, crustacean and shellfish	2299	Tilapia rauw	Tilapia raw		per 100g		CARTBTOT, CRYPXB, LUTN, LYCPN, TOCPHD, VITC		364	86	80.3	17.9	0	17.9	2.9		1.6	1.4	0.5	0.5	0.3	0.1	0.2	0	0	0	0	0	0	0		1	47	52	353	18	181	28	0.2	0.1	0.1	0.02	28	0.34	4	1	1
NEVO-Online 2023 8.0	Vlees en gevogelte	Meat and poultry	2300	Worst rook- magere gekookt	Sausage smoked lean cooked	Magere rookworst gekookt	per 100g				1054	254	57	14	0	14			20.5	19.5	7.4	9.2	2.8	0.3	2.5	0	3.3	0.2	3.1	0	0	0			53	915	411	24	240	14	1.1	0.4	0.7	0.08	12	1.9	6.3	15	15
NEVO-Online 2023 8.0	Vlees en gevogelte	Meat and poultry	2301	Worst rook- runder gekookt	Sausage smoked beef cooked	Runderrookworst gekookt	per 100g	Unox.			995	240	65	13	0	13			20	19	7.9	8.8	0.9	0.2	0.7	0.7	2	0.2	1.8	0	0	0			53	933	411	19	218	27	2.8	1.8	1	0.1	10	5.81	6.3	17	19
NEVO-Online 2023 8.0	Vlees en gevogelte	Meat and poultry	2302	Worst knak- magere blik/glas	Sausage frankfurter lean tinned	Knakworst/Frankfurter/cocktailworstje mager	per 100g				567	136	66.3	12	0	12			7	6.7	2.5	3.2	0.9	0.1	0.8	0	6	0.2	5.8	0	0.3	0			35	800	102	22	150	10	1.1	0.3	0.7	0.06	7	1.4	18	5	5
NEVO-Online 2023 8.0	Vleeswaren	Cold meat cuts	2303	Worst gekookte magere	Sausage cooked lean	Gelderse gekookte worst magere/kookworst magere	per 100g				919	221	65.9	14	0	14			17	16.2	6.2	7.7	2.3	0.2	2	0	3	1	2	0	0.1	0				800	350	18	286	11	1.3	0.5	0.8	0.06	8	1.34	2.2	6	6
NEVO-Online 2023 8.0	Vleeswaren	Cold meat cuts	2304	Worst cervelaat- magere	Salami sausage saveloy lean		per 100g				1003	241	56.5	23	0	23			16.5	15.7	6.2	7.2	2.1	0.2	1.9	0	0.1	0.1	0	0	0	0	0			1102	249	29	150	16	1.5	1.1	0.4	0.06	11	2.34	3.9	6	6
NEVO-Online 2023 8.0	Vleeswaren	Cold meat cuts	2306	Worst boterham- magere	Sausage luncheon meat lean	Boterhamworst magere	per 100g				680	163	68	11.6	0	11.6			10.1	9.6	3.7	4.6	1.3	0.1	1.2	0	6.4	5.1	1.3	0	0	0	0			833	200	18	150	13	1.3	0.7	0.6	0.06	8	1.7	2.3	13	13
NEVO-Online 2023 8.0	Melk en melkproducten	Milk and milk products	2308	Yoghurtdrank Becel pro-activ	Yoghurt drink Becel pro-activ	Drinkyoghurt becel pro-activ	per 100g	Original en aardbei. bevat 2,0 g plantensterolen.			189	45	90.1	3	0	3			1.5	1.4	0.3						4.5	4.4	0.1	0	1	0				40	110	113	84	12	0	0	0	0.01	1	0.36	12.5	23	24
NEVO-Online 2023 8.0	Alcoholische dranken	Alcoholic beverages	2311	Breezer	Breezer		per 100g				313	74	85.1	0	0	0		0	0	0	0	0	0	0	0	0	9.9	9.8	0	0	0	5		0	0	2	5	4	0	1	0	0	0	0.02	0	0	0.4	0	0
NEVO-Online 2023 8.0	Graanproducten en bindmiddelen	Cereals and cereal products	2312	Roti v bloem (sada roti)	Roti Surinam pancake	Surinaams gerecht roti	per 100g				1308	311	32.5	7.3	7.3	0			8.7	8.1	1.1	2.4	4.6	0	4.6	0	50.1	0.7	49.4	0	1.4	0		0.3	0	403	106	8	56	14	0.6	0	0.6	0.12	3	0.42	1.4	0	0
NEVO-Online 2023 8.0	Vlees en gevogelte	Meat and poultry	2313	Rundvlees gezouten gekookt Surinaams	Beef salted cooked Surinam	Surinaams zoutvlees gekookt	per 100g		CARTA, CRYPXB		1130	271	45.4	27.4	0	27.4			17.9	17	7.1	7.9	0.8	0.2	0.6	0.7	0	0	0	0	0	0		8.2	50	3207	40	15	135	16	1.6	1	0.6	0.02		6.4	2.6	3	6
NEVO-Online 2023 8.0	Peulvruchten	Legumes	2314	Erwten split- gele gekookt	Peas split yellow boiled	Spliterwten gele gekookt	per 100g				532	126	65.2	8.4	8.4	0			0.6	0.5	0.2	0.2	0	0	0	0	18.6	0	18.6	0	6.4	0		0.8	0	6	309	20	140	31	1.1	0	1.1	0.11		0.9		0	0
NEVO-Online 2023 8.0	Aardappelen en knolgewassen	Potatoes and tubers	2315	Pomtajer bereid z vet	Tannia prepared wo fat	Tajerknol bereid z vet/Pomtayer bereid z vet	per 100g				418	99	69.8	3.4	3.4	0			0.3	0.2	0.1	0	0.1	0	0.1	0	17.2	0	17.2	0	7.2	0		1.5	0	17	606	51	105	49	1	0	1	0.3		0.5		43	86
NEVO-Online 2023 8.0	Groente	Vegetables	2316	Tajerblad bereid z vet	Tannia leaves prepared wo fat	Tayerblad/boterblad	per 100g				159	38	88	4.6	4.6	0			1.1	0.7	0	0	0	0	0	0	0.9	0	0.9	0	3.4	0		2.1	0	122	541	354	61	39	1	0	1	0.1		1.3		660	1320
NEVO-Online 2023 8.0	Samengestelde gerechten	Mixed dishes	2317	Bruine bonen m rijst Surinaams	Brown beans w rice Surinam	Surinaamse BB+R	per 100g				618	147	67.1	7.7	3.5	4.2	0.9	47	4.8	4.3	1.1	2.3	0.8	0.1	0.6	0	16.6	0.9	15.7	0	3.3	0		0.9	17	178	191	26	88	21	0.9	0.1	0.8	0.15	3	0.83	2.4	10	13
NEVO-Online 2023 8.0	Samengestelde gerechten	Mixed dishes	2318	Roti v bloem en aardappel	Roti w white flour and potato	Surinaams gerecht roti met aardappelvulling	per 100g				929	220	50.8	5.1	5.1	0		8	5.6	5.2	0.7	1.5	2.9	0	2.9	0	36.7	0.6	36.1	0	1.5	0		0.5	0	242	197	9	50	16	0.5	0	0.5	0.11	2	0.39	1.8	0	0
NEVO-Online 2023 8.0	Samengestelde gerechten	Mixed dishes	2319	Saus m gele spilterwten Dahl Surinaams	Sauce w yellow split peas Dahl Surinam		per 100g				635	151	63.4	7.7	7.7	0		1	4.2	4	0.7	2.7	0.4	0	0.3	0	17.5	0.2	17.3	0	6.2	0		0.9	0	75	303	27	127	28	1.4	0	1.4	0.1	0	0.82	0.2	0	0
NEVO-Online 2023 8.0	Samengestelde gerechten	Mixed dishes	2320	Ovenschotel m pomtajer Pom Surinaams	Casserol w tannia Pom Surinam		per 100g				497	119	74.9	8.4	1.2	7.3	0.9	1	5.9	5.3	2.6	1.7	0.7	0.1	0.6	0.1	6.8	1.5	5.3	0	2.4	0	0.1	1	37	245	313	22	97	24	0.8	0.2	0.6	0.16	4	1.1	3.1	53	72
NEVO-Online 2023 8.0	Samengestelde gerechten	Mixed dishes	2321	Groente-vlees schotel Moksi-alesi Surinaams	Dish w veg and meat Moksi-alesi Surinam		per 100g				516	123	71.1	7.8	2.3	5.5	0.1	65	3.4	3.2	0.8	1.1	1	0.1	0.9	0.1	14.2	0.9	13.3	0	1.9	0		1.5	37	526	196	62	75	19	0.8	0.1	0.7	0.19	6	1.2	11.6	6	12
NEVO-Online 2023 8.0	Aardappelen en knolgewassen	Potatoes and tubers	2322	Aardappelpuree instant- bereid m halfvolle melk	Potatoes mashed instant prep w s-sk milk		per 100g				406	96	76.1	4.1	1.3	2.8		40	1.3	1.2	0.8	0.3	0.1	0	0	0	16.5	4.2	12.2	0	1.1	0	0	0.5	5	109	310	108	112	21	0.2	0	0.2	0.03	1	0.46	14.5	13	14
NEVO-Online 2023 8.0	Aardappelen en knolgewassen	Potatoes and tubers	2323	Aardappelpuree instant- bereid m water	Potatoes mashed instant prepared w water		per 100g	Obv aardappelpureepoeder met melkpoeder en vet.			299	71	83.8	1.7	1.4	0.3			1.6	1.6	1.1	0	0.3	0.1	0.2	0	11.8	0.5	11.3	0	1	0			0	32	323	19	75	14	0.3	0	0.3	0.06	0	0.23	3.4	0	0
NEVO-Online 2023 8.0	Aardappelen en knolgewassen	Potatoes and tubers	2324	Aardappelpuree vers bereid m halfvolle melk z vet	Potatoes mashed fresh prep w s-sk milk wo fat		per 100g				311	74	81	2.3	1.4	0.9		27	0.6	0.5	0.3	0.1	0.1	0.1	0.1	0	14.1	1.4	12.7	0	1.2	0	0	0.7	1	14	296	39	57	18	0.4	0	0.4	0.06	0	0.35	5.7	4	5
NEVO-Online 2023 8.0	Aardappelen en knolgewassen	Potatoes and tubers	2325	Aardappelen m schil gekookt gem	Potatoes boiled w skin av		per 100g		FAMSCIS, VITA_RAE		311	74	81	1.4	1.4	0			0.3	0.2	0.1	0	0.2	0.1	0.1	0	15.4	1	14.4	0	1.8	0			0	10	430	13	54	18	0.6	0	0.6	0.06	1	0.3	2	0	1
NEVO-Online 2023 8.0	Aardappelen en knolgewassen	Potatoes and tubers	2326	Aardappelkroketten diepvries onbereid	Potato croquettes frozen unprepared		per 100g	Gem van Aviko, Albert Heijn en Harvest Basket.			709	169	63.1	2.7	2.2	0.5		22	6	5.7	0.8	1.4	2.5	0.1	2.5	0	24.8	1.7	23.1	0	2.1	0	0	1.1	1	354	283	34	61	16	0.5	0	0.5	0.09	1	0.42	2	3	4
NEVO-Online 2023 8.0	Gebak en koek	Pastry and biscuits	2329	Koek ontbijt- minder suiker	Cake Dutch spiced Ontbijtkoek less sugar	Ontbijtkoek minder suiker	per 100g	Gem van 6 verschillende merken.		FIBT	1211	287	24.2	3.2	3.2	0			1.5	1	0.3	0.5	0.2	0	0.2	0	59.2	24.2	35	0	12	0			0	238	132	17	100	16	0.7	0	0.7	0.06	3	0.65	15	0	1
NEVO-Online 2023 8.0	Groente	Vegetables	2331	Bamigroenten gekookt	Bami vegetables boiled	Bamigroente bereid zonder vet/Bamipakket gekookt	per 100g				79	19	94.3	1.2	1.2	0	0.1	4	0.2	0.2	0	0	0.1	0	0.1	0	2	1.6	0.4	0	2.1	0		0.2	0	8	153	36	25	10	0.3	0	0.3	0.06	1	0.17	1.6	12	24
NEVO-Online 2023 8.0	Vlees en gevogelte	Meat and poultry	2333	Gehakt rauw gem	Minced meat raw av		per 100g				923	222	65	19.3	0	19.3	2.6	174	15.9	14.9	6.4	6.8	1.1	0.1	0.9	0.3	0.2	0.2	0	0	0.2	0		0.6	44	148	305	9	172	20	1.4	1.1	0.3	0.06	8	3.3	3.3	16	17
NEVO-Online 2023 8.0	Vlees en gevogelte	Meat and poultry	2334	Gehaktbal half-om-half m ei en paneermeel rauw	Minced meat ball beef/pork raw w egg/brcrumbs	Gehaktbal half om half m ei en paneermeel rauw	per 100g				992	238	60.2	18.4	0.9	17.5	2.7	187	15.8	14.8	6.2	6.8	0.2	0.1	0.1	0.2	5.3	0.6	4.6	0	0.6	0		0.5	44	205	294	12	168	19	1.4	0.9	0.5	0.08	9	2.97	4.5	25	26
NEVO-Online 2023 8.0	Vlees en gevogelte	Meat and poultry	2335	Vlees gem excl lever rauw	Meat av raw excl liver		per 100g				758	182	67.7	19.9	0.1	19.8	2.7	137	10.9	10.1	4.1	4.5	0.2	0.1	0.1	0.2	1	0.3	0.7	0	0.2	0		0.4	57	220	324	10	186	23	1.2	0.8	0.4	0.09	11	2.46	3.1	18	18
NEVO-Online 2023 8.0	Vlees en gevogelte	Meat and poultry	2336	Rundvlees gem rauw	Beef av raw		per 100g				837	201	66	19.1	0.1	19	3	211	13.2	12.5	5.5	5.8	0.1	0.1	0	0.4	1.3	0.4	0.9	0	0.3	0		0.5	49	277	303	10	175	21	2	1.6	0.4	0.08	8	4.17	2.9	43	45
NEVO-Online 2023 8.0	Vlees en gevogelte	Meat and poultry	2337	Gehaktbal runder- m ei en paneermeel rauw	Minced beef ball raw w egg and breadcrumbs	Rundergehaktbal met ei en paneermeel rauw	per 100g				963	231	61.4	18.2	0.9	17.2	2.7	190	15.2	14.3	6.3	6.7	0.1	0.1	0	0.4	5.2	0.6	4.6	0	0.6	0		0.9	65	146	304	12	166	19	2	1.4	0.5	0.08	8	3.95	4	27	29
NEVO-Online 2023 8.0	Vlees en gevogelte	Meat and poultry	2339	Vink runder- rauw	Beef olives raw	Rundervink rauw	per 100g				868	209	64.8	16.6	0	16.6	2.7	189	14.2	13.5	5.9	6.4	0.5	0.1	0.4	0.3	3.2	0.9	2.3	0	0.8	0		0.6	54	599	302	13	158	20	1.9	1.6	0.3	0.08	6	3.85	2.5	16	19
NEVO-Online 2023 8.0	Vlees en gevogelte	Meat and poultry	2340	Varkensschnitzel gepaneerd rauw	Pork schnitzel breaded raw		per 100g				599	142	66.7	20.6	1	19.5	3.3	253	2.8	2.5	0.9	1.1	0.4	0	0.3	0	8.1	2	6.1	0	1	0		0.1	10	417	396	11	223	30	0.7	0.3	0.5	0.08	11	1.67	1.5	2	2
NEVO-Online 2023 8.0	Vlees en gevogelte	Meat and poultry	2341	Kipfilet gepaneerd rauw	Chicken fillet breaded raw		per 100g				560	132	68.6	21.6	1	20.6	3.1	16	2.5	2.1	0.8	0.9	0	0	0	0	5.7	0.4	5.3	0	0.4	0		1.1	88	104	330	12	212	28	0.8	0.2	0.6	0.16	13	0.75	2.8	42	42
NEVO-Online 2023 8.0	Vlees en gevogelte	Meat and poultry	2342	Kipfilet omhuld m beslag rauw	Chicken fillet in batter raw		per 100g				485	115	72.8	21	0.4	20.6	3.2	11	2	1.7	0.7	0.7	0.2	0	0.2	0	3.1	0.4	2.7	0	0.1	0	0	1.1	75	54	321	17	207	28	0.6	0.2	0.4	0.14	12	0.67	2.5	35	35
NEVO-Online 2023 8.0	Melk en melkproducten	Milk and milk products	2343	Pudding gelatine-	Jelly	Gelatinepudding	per 100g				251	59	85.2	1.8	0	1.8			0	0	0	0	0	0	0	0	13	13	0	0	0	0		0	0	2	1	4	0	1	0	0	0	0.02	0	0	0.5	0	0
NEVO-Online 2023 8.0	Vlees en gevogelte	Meat and poultry	2344	Varkens cordon bleu rauw	Pork filled w ham and cheese raw		per 100g				650	155	66	20.5	1	19.5	2.5	254	5.3	4.8	2.6	1.7	0.4	0.1	0.3	0.1	5.9	0.5	5.4	0	0.4	0	0.1	0.7	66	215	386	77	261	27	0.7	0.3	0.5	0.08	13	1.78	5.5	44	46
NEVO-Online 2023 8.0	Noten en zaden	Nuts and seeds	2345	Pinda's suiker-	Peanuts sugar coated	Suikerpinda's/gesuikerde pinda's/aardnoten	per 100g				2238	536	1.4	15.1	15.1	0		147	31	29.5	4.5	19.3	5.7	0	5.6	0	47.1	42.9	4.2	0	4.1	0		1.3	0	0	456	33	274	130	1.2	0	1.2	0.37	10	1.98	1.5	0	0
NEVO-Online 2023 8.0	Groente	Vegetables	2346	Sla gem rauw	Lettuce av raw		per 100g				65	16	95.3	1.6	1.6	0	0	13	0.3	0.2	0.1	0	0.1	0.1	0	0	1	0.9	0.1	0	1.4	0		0.7	0	17	303	67	36	17	0.8	0	0.8	0.04	0	0.33	1.6	101	203
NEVO-Online 2023 8.0	Graanproducten en bindmiddelen	Cereals and cereal products	2347	Tortellini gekookt	Tortellini boiled		per 100g	Gem van tortellini met groente, vlees en kaas.			654	155	63.8	7.7	5.6	2.2		63	3.1	2.7	1.3	0.8	0.6	0.1	0.5	0	23.3	0.6	22.7	0	1.3	0	0	0.2	8	204	97	65	119	20	0.8	0.1	0.7	0.15	2	0.91	3.3	16	17
NEVO-Online 2023 8.0	Brood	Bread	2348	Tarwebrood volkoren gem v fijn en grof m pompoenpitten	Wheat bread wholemeal av fine and coarse w pumpkin seeds	Volkorenbrood m pompoenpitten	per 100g				1154	275	34.9	13.4	13.4	0	2.2		7.6	7.2	1.7	1.7	3.6	0.1	3.5	0	34.7	1.8	32.9	0	6.9	0		2.5	1	347	321	35	310	122	2.7	0	2.7	0.22	5	2.18	50.2	0	0
NEVO-Online 2023 8.0	Brood	Bread	2349	Meergranenbrood gem v wit en bruin m zaden m extra lijnzaad	Multigrain bread av white and brown w seeds w extra linseed	Lijnzaadbrood	per 100g				1203	286	31.5	13.1	13.1	0	1.7		7.9	7.2	1	1.8	4.3	2.3	2	0	35.9	1.8	34.1	0	9.6	0		1.9	1	365	280	70	226	71	2.2	0	2.2	0.21	7	2.02	52.5	0	0
NEVO-Online 2023 8.0	Brood	Bread	2350	Meergranenbrood gem v wit en bruin m zaden	Multigrain bread av white and brown w seeds	Meergranenbrood m zaden gem	per 100g				1099	261	35.5	12.3	12.3	0	2		4.8	4.1	0.7	1.2	2.1	0.4	1.7	0	39	2.1	36.9	0	6.3	0		2.2	1	411	220	45	168	57	1.8	0	1.8	0.24	6	1.24	59.5	0	0
NEVO-Online 2023 8.0	Brood	Bread	2351	Tarwebrood wit gem v melk- en waterwit	Wheat bread white av milk/water based	Witbrood gem van melk- en waterwit	per 100g				1053	249	37	9.1	8.9	0.2	1.5		1.8	1.5	0.4	0.5	0.6	0.1	0.5	0	47.8	2.3	45.5	0	2.5	0		1.8	2	414	122	44	89	19	0.8	0	0.8	0.12	4	0.6	60	0	0
NEVO-Online 2023 8.0	Brood	Bread	2352	Tarwekrentenbrood wit m spijs	Wheat currant bread white w almond paste	Krentenbrood wit met spijs	per 100g				1278	303	28.1	8.2	7.3	0.9	1.4		6.1	5.7	1	3.2	1.4	0.1	1.4	0	51.7	27.7	24	0	4.3	0		1.8	7	293	359	62	117	43	1.5	0	1.5	0.31	3	0.71	41.9	0	0
NEVO-Online 2023 8.0	Brood	Bread	2353	Tarwemueslibrood bruin/volkoren	Wheat muesli bread brown/wholemeal	Tarwebrood bruin/volkoren m noten en fruit/Mueslibrood bruin/volkoren	per 100g		F10:0, F14:1CIS, F15:0, F18:2TTN6, F20:2CN6, F20:2TT, F20:4CN6, F21:0, F22:3CN3, F23:0, F24:1CIS, F8:0, FAPUXR	ID	1240	295	30.3	10.6	10.6	0	1.7	14	7.6	7.2	1.3	3.5	2.2	0.1	2.1	0	42.5	16.7	25.8	0	6.9	0		2	1	325	400	53	168	60	2.9	0	2.9	0.39	4	1.2	47.2	0	0
NEVO-Online 2023 8.0	Brood	Bread	2354	Tarwenotenbrood volkoren	Wheat nut bread wholemeal	Volkoren notenbrood	per 100g				1249	298	33.6	12.2	12.2	0	1.6	27	10.9	10.3	1.3	5.6	3.3	0.2	3.1	0	34.5	2.2	32.3	0	6.7	0		2.2	1	334	328	52	247	91	2.3	0	2.3	0.36	19	1.75	48.8	0	0
NEVO-Online 2023 8.0	Brood	Bread	2355	Tarwesuikerbrood wit	Wheat sugar bread white	Suikerbrood wit	per 100g		F14:1CIS, F14:1TRS, F16:1TRS, F20:2CN6, F20:2TT, F20:4CN6, F21:0, F22:3CN3, F23:0, F24:1CIS, FAPUXR	ID	1291	305	24.8	8	7.5	0.5	1.3		2.9	2.5	1	0.8	0.6	0.1	0.5	0.1	60.4	28.5	32	0	2.6	0		1.3	6	361	106	32	76	17	0.8	0	0.8	0.1	3	0.6	52.3	0	0
NEVO-Online 2023 8.0	Brood	Bread	2356	Tarwestokbrood wit m kaas en uien	Wheat baguette white w cheese and onion	Stokbrood wit kaas-uien	per 100g				1019	242	43.1	10.1	6.6	3.4	1	45	6	5.5	3.3	1.4	0.7	0.1	0.6	0.1	35.8	3	32.8	0	2.2	0	0.2	1.9	13	380	120	145	149	20	0.6	0	0.6	0.09	4	0.95	44.1	54	56
NEVO-Online 2023 8.0	Brood	Bread	2357	Tarwebrood volkoren gem v fijn en grof m zonnebloempitten	Wheat bread wholemeal av fine and coarse w sunflower seeds	Volkorenbrood m zonnebloempitten	per 100g				1190	283	34.8	11.9	11.9	0	1.6		8.7	8.3	1.1	2.5	4.6	0.1	4.5	0	35.9	1.6	34.3	0	6.8	0		2.3	1	353	314	40	253	102	2.3	0	2.3	0.46	10	1.88	50.8	0	0
NEVO-Online 2023 8.0	Brood	Bread	2358	Tarwebrood wit gem v melk- en waterwit m zonnebloempitten	Wheat bread white av milk/water based w sunflower seeds	Witbrood gem van melk- en waterwit m zonnebloempitten	per 100g				1246	296	33.2	10.2	10	0.2	1.3		8.3	7.8	1.1	2.3	4.3	0.1	4.3	0	43.7	2	41.6	0	3.1	0		2	1	372	186	48	154	60	1.3	0	1.3	0.37	9	1.17	53.4	0	0
NEVO-Online 2023 8.0	Graanproducten en bindmiddelen	Cereals and cereal products	2359	Wrap/tortilla naturel	Wrap/tortilla white		per 100g	Gem van Santa Maria, Boske, Albert Heijn, Honig en Casa Fiesta.			1332	316	27.8	9.5	9.5	0			6.9	6.3	1.4	2.5	2.5	0.2	2.3	0	52.5	1.5	51	0	3	0		0.4	0	600	109	18	72	14	0.6	0	0.6	0.1	4	0.45	0.5	0	0
NEVO-Online 2023 8.0	Brood	Bread	2360	Wafel rijst- m karamel	Rice cakes puffed w caramel	Karamelrijstwafel	per 100g	Snack-a-jack.			1673	394	2.5	5.5	5.5	0			2.4	2	0.5	0.6	0.9	0	0.9	0	87	28	59	0	1.4	0		1.2	0	200	228	14	243	100	0.7	0	0.7	0.17	8	1.5	2	0	0
NEVO-Online 2023 8.0	Hartige snacks en zoutjes	Savoury snacks	2362	Frikandel diepvries onbereid	Sausage Dutch Frikandel frozen unprep		per 100g	Gem van Mora, Beckers, Albert Heijn en Van Rijssingen.	F18:3CN6, F21:0, F22:0, F22:1CIS, F23:0, ID, TOCPHB, TOCPHD		975	235	59	13.1	0	13.1	2	147	17.2	16	5.5	7.1	3.2	0.3	2.9	0	6.1	1	5.1	0	1.7	0		3	72	852	212	102	195	27	2	0.4	1.6	0.09	8	1.4	0	38	39
NEVO-Online 2023 8.0	Vlees en gevogelte	Meat and poultry	2363	Gehakt cordon bleu rauw	Minced meat w ham and cheese raw		per 100g				1131	272	52.8	14.9	1.7	13.2	1.7	143	18.6	17.4	7.5	7.6	2.1	0.1	1.9	0.1	10.8	0.8	10	0	0.7	0	0.1	0.5	41	547	272	63	172	17	0.7	0.4	0.3	0.08	8	1.7	5.4	31	32
NEVO-Online 2023 8.0	Vlees en gevogelte	Meat and poultry	2364	Kipschnitzel gepaneerd rauw	Chicken schnitzel breaded raw		per 100g				660	157	68.4	19.3	1	18.2		16	6.3	5.3	1.8	1.9	1.3	0.1	1.2	0.1	5.7	0.4	5.3	0	0.4	0		0.1	88	137	276	15	159	23	1	0.3	0.7	0.06	17	1.35	7.9	26	26
NEVO-Online 2023 8.0	Vlees en gevogelte	Meat and poultry	2365	Kip cordon bleu rauw	Chicken cordon bleu raw		per 100g				636	151	66.6	22.1	0.8	21.3	2.8	45	4.9	4.4	2.5	1.4	0.4	0.1	0.3	0.1	4.5	0.4	4.1	0	0.3	0	0.1	1.6	65	211	340	80	251	28	0.6	0.2	0.4	0.14	12	1.06	2.1	53	54
NEVO-Online 2023 8.0	Graanproducten en bindmiddelen	Cereals and cereal products	2366	Muesli krokante naturel/m fruit	Muesli crunchy plain/w fruit	Cruesli e.d./Muesli krokante m fruit/naturel	per 100g	Gem van Albert Heijn, Jordans en Quaker.			1841	438	4.4	8.3	8.3	0		106	14.8	13.9	5.7	5.8	2.3	0.1	2.1	0	64.6	24	40.6	0	6.7	0		1.2	0	20	336	39	332	85	3.1	0	3.1	0.26		2	0.9	4	5
NEVO-Online 2023 8.0	Hartig broodbeleg	Savoury bread spreads	2367	Pindakaas light	Peanut butter light		per 100g	Calvé.	ID		2210	535	2.9	18	18	0			39.6	37.6	6.2	21.2	9.5	0.6	8.9	0	13.7	5.2	8.5	0	25.8	0			0	230	575	45	255	111	1.8	0	1.8	0.66	9	2.15	0	0	0
NEVO-Online 2023 8.0	Brood	Bread	2369	Soepstengel	Breadsticks		per 100g	Gem van Star Grissini en Bedo.			1694	401	6.4	12.5	12.5	0			6.6	5.7	0.9	4.3	0.5	0.1	0.5	0	71.3	1.9	69.4	0	3.3	0			0	850	222	26	130	25	1.8	0	1.8	0.13	5	0.9	1.9	0	0
NEVO-Online 2023 8.0	Hartige snacks en zoutjes	Savoury snacks	2370	Zoutje luchtig mais/tarwebasis	Cocktail snacks based on corn or wheat	Chipito's e.d./hamka's e.d./ringlings e.d.	per 100g	Gem van Hamka's, Chipito, Ringlings, Kaas flips en vergelijkbare producten.	VITC		2167	518	3.7	7.5	7.5	0			27	25.9	7.8	15.9	2.3	0	2.3	0.4	60.7	4.5	56.2	0	1.1	0			0	737	210	30	82	18	1.3	0	1.3	0.05		0.4	4.5	12	24
NEVO-Online 2023 8.0	Melk en melkproducten	Milk and milk products	2371	Tiramisu	Tiramisu		per 100g	Gebaseerd op AH, Ella, Jumbo en Melkan.			1039	248	51.5	4.5	1.6	2.8	0	26	10.6	10	5.5	3	1.2	0.1	1.1	0.1	30.7	21.7	8.5	0.5	0.7	1.6	0	0.4	43	75	138	58	92	19	0.6	0	0.6	0.11	2	0.51	10.9	71	73
NEVO-Online 2023 8.0	Suiker, snoep, zoet beleg en zoete sauzen	Sugar, sweets and sweet sauces	2372	Rozijnen omhuld m chocolade melk-	Raisins coated w milkchocolate	Melkchocoladerozijnen	per 100g				1801	429	9.1	5	3.5	1.5		39	17.3	16.5	10.7	5.2	0.6	0	0.6	0	61.8	59	2.8	0	3.2	0		0.9	9	48	602	106	148	46	2.6	0	2.6	0.31	6	0.64	11	30	31
NEVO-Online 2023 8.0	Suiker, snoep, zoet beleg en zoete sauzen	Sugar, sweets and sweet sauces	2373	After eight	After eight chocolate mints	Chocolade m mint after eight	per 100g	Nestlé.			1764	419	9.2	2.1	1.3	0.8		29	12.2	11.7	7.8	3.9	0.4	0	0.4	0	74.6	72.1	2.5	0	1	0		0.6	7	31	149	64	76	20	1.3	0	1.3	0.11	2	0.43	2.5	22	23
NEVO-Online 2023 8.0	Suiker, snoep, zoet beleg en zoete sauzen	Sugar, sweets and sweet sauces	2374	Chocolade melk- m rozijnen	Chocolate milk w raisins	Melkchocolade m rozijnen	per 100g				2092	501	4.5	6.2	3.7	2.5		63	27.4	26.2	17	8.3	0.8	0	0.8	0.1	55.9	53	2.9	0	3	0		1.4	14	61	483	139	182	48	3	0	3	0.26	5	0.92	16.4	48	50
NEVO-Online 2023 8.0	Suiker, snoep, zoet beleg en zoete sauzen	Sugar, sweets and sweet sauces	2375	Chocolade puur m hazelnoten	Chocolate dark w hazelnuts	Pure chocolade m hazelnoten	per 100g				2348	565	2	9	9	0		52	41	39.2	16.5	19.8	2.8	0.1	2.8	0	36.2	32.4	3.8	0	7.6	0		1.7	2	8	480	78	193	107	3.3	0	3.3	1.2	4	1.54	3.3	7	9
NEVO-Online 2023 8.0	Suiker, snoep, zoet beleg en zoete sauzen	Sugar, sweets and sweet sauces	2376	Chocolade melk- m gepofte rijst	Chocolate milk w puffed rice	Melkchocolade m crisp	per 100g				2217	531	1.7	7.1	4.3	2.7		70	30.7	29.5	19	9.4	1	0	1	0	55.2	43.8	11.5	0	2.9	0		1.7	16	80	393	146	218	59	2.9	0	2.9	0.23	5	1.2	18	53	56
NEVO-Online 2023 8.0	Groente	Vegetables	2377	Tomaat gedroogd in olie blik/glas, uitgelekt	Tomatoes dried in oil tin/glass, drained	Tomaten gedroogd blik/glas in olie	per 100g	Gem van Grand'Italia, Albert Heijn, Sacla en Vivitalia.			817	197	64.2	4.4	4.4	0			14	13.4	1.5	4	8	0	8	0	9.4	6.3	3.1	0	8	0			0	540	1565	47	139	81	2.7	0	2.7	0.47	3	0.78		44	87
NEVO-Online 2023 8.0	Groente	Vegetables	2378	Tomaat zongedroogd	Tomato sun-dried	Tomaten zongedroogde	per 100g				1396	331	14.6	14.1	14.1	0			3	2.4	0.5	0.4	1.5	0.1	1.3	0	55.8	37.6	18.2	0	12.3	0			0	2059	3427	110	356	194	9.1	0	9.1	0.82	6	1.99		44	87
NEVO-Online 2023 8.0	Fruit	Fruits	2379	Rozijnen gedroogd geweekt	Raisins soaked in water		per 100g				1093	258	30.9	2.5	2.5	0			0.4	0.3	0.1	0	0.1	0	0.1	0	59.5	57.2	2.2	0	3.1	0			0	21	664	42	75	35	1.7	0	1.7	0.33	7	0.15	1.7	0	0
NEVO-Online 2023 8.0	Suiker, snoep, zoet beleg en zoete sauzen	Sugar, sweets and sweet sauces	2380	Toffee m chocolade	Toffee w chocolate	Chocoladetoffee chocotoff e.d.	per 100g				1798	427	6.2	1.8	1.8	0		14	11.7	11.1	8.4	2.5	0.3	0	0.3	0	77.8	60.5	17.3	0	1.5	0		0.3	1	13	84	13	32	20	0.8	0	0.8	0.26	1	0.29	0.5	2	2
NEVO-Online 2023 8.0	Vleeswaren	Cold meat cuts	2381	Pate smeer- magere	Pate spreadable lean	Smeerpate magere	per 100g	Linera. gem van ardenner, creme, mango en tuinkruiden.			780	187	65.6	9.7	1.3	8.4	0.3	9	12	11.2	2.5	4.8	1.8	0.2	1.7	0.1	10	1.3	8.7	0	0.3	0	0	2.4	108	853	205	9	131	15	7.5	1.6	5.9	0.81	19	0.78	3.2	4902	4903
NEVO-Online 2023 8.0	Brood	Bread	2382	Tarwebrood bruin m zonnebloempitten	Wheat bread brown w sunflower seeds	Bruinbrood m zonnebloempitten	per 100g				1199	285	34.6	10.8	10.8	0	1.4		8.2	7.7	1	2.3	4.4	0.1	4.3	0	39.4	1.7	37.7	0	5.3	0		2.1	1	357	247	35	201	81	1.8	0	1.8	0.41	9	1.52	51.4	0	0
NEVO-Online 2023 8.0	Suiker, snoep, zoet beleg en zoete sauzen	Sugar, sweets and sweet sauces	2383	Noga m chocolade	Nougat w chocolate		per 100g				2047	489	1.8	7.2	7.2	0		72	21.8	20.8	5.1	11.5	4.1	0	4.1	0	64.2	62.4	1.9	0	3.3	0		1.1	1	3	304	86	199	101	1.6	0	1.6	0.41	1	1.1	1.2	2	3
NEVO-Online 2023 8.0	Suiker, snoep, zoet beleg en zoete sauzen	Sugar, sweets and sweet sauces	2384	Drop m pepermunt	Liquorice w peppermint	Schoolkrijtjes	per 100g				1592	375	5.9	2.8	1.6	1.2			0.1	0.1	0.1	0	0	0	0	0	90.4	82.8	7.6	0	0.3	0		0.4	0	48	104	48	7	13	1.3	0	1.3	0.06	0	0.12	0	0	0
NEVO-Online 2023 8.0	Suiker, snoep, zoet beleg en zoete sauzen	Sugar, sweets and sweet sauces	2385	Salmiakkogel/-lolly	Salty liquorice lolly		per 100g				1593	375	6	1.2	0.6	0.6			0	0	0	0	0	0	0	0	92.3	68.3	24	0	0.3	0		0.1	0	35	28	15	5	6	0.5	0	0.5	0.06	0	0.06	0	0	0
NEVO-Online 2023 8.0	Suiker, snoep, zoet beleg en zoete sauzen	Sugar, sweets and sweet sauces	2386	Noga	Nougat		per 100g				1973	469	1.7	6.5	6.5	0		64	16.7	15.9	1.1	10.4	4.3	0	4.3	0	72.1	71.1	1	0	2.1	0		0.9	0	2	249	85	188	93	1	0	1	0.21	1	0.94	0.8	0	0
NEVO-Online 2023 8.0	Hartige snacks en zoutjes	Savoury snacks	2387	Popcorn zoete gepoft z olie	Popcorn sweet popped wo oil		per 100g				1649	389	3	9.9	9.9	0			3	2.6	0.4	0.8	1.4	0	1.4	0	78.7	24.8	53.9	0	3.8	0			0	2	183	8	214	66	0.9	0	0.9	0.32	1	0.08	1.5	4	8
NEVO-Online 2023 8.0	Niet-alcoholische dranken	Non-alcoholic beverages	2389	Siroop vruchtenlimonade- Albert Heijn	Fruit drink conc Albert Heijn	Limonadesiroop/ranja blik albert heijn	per 100g	Gem van aardbei en framboos.	FOL, FOLFD	NIA, VITB6, VITC, VITE	699	164	58.8	0.1	0.1	0			0	0	0	0	0	0	0	0	41	40.3	0.6	0	0.1	0			0	0	80	0	0	4	0	0	0	0.01	0	0.05	1	0	0
NEVO-Online 2023 8.0	Gebak en koek	Pastry and biscuits	2391	Cake marmer-	Cake marble-	Marmercake	per 100g				1648	394	26.3	5.7	3	2.7		46	21.2	20	8.5	8.4	2.9	0.2	2.6	0	44.4	28.4	16	0	1.4	0		0.6	86	386	110	23	93	19	1	0	1	0.14	6	0.67	15.2	231	231
NEVO-Online 2023 8.0	Gebak en koek	Pastry and biscuits	2392	Cake appel- z roomboter	Cake apple- wo butter	Appelcake	per 100g				1082	259	51	3.5	1.8	1.7		31	13.5	12.7	5.4	5.3	1.9	0.2	1.7	0	30.1	19.6	10.5	0	1.1	0	0.2	0.5	55	248	93	15	56	7	0.6	0	0.6	0.05	4	0.37	10.8	150	150
NEVO-Online 2023 8.0	Gebak en koek	Pastry and biscuits	2393	Cake rozijnen-	Cake raisins-	Rozijnencake	per 100g				1598	382	26.2	5.3	2.9	2.5		42	19.1	18	7.6	7.5	2.6	0.2	2.4	0	46.6	31.8	14.8	0	1.2	0		0.6	79	355	193	26	88	14	1.1	0	1.1	0.11	7	0.51	14.2	211	211
NEVO-Online 2023 8.0	Gebak en koek	Pastry and biscuits	2394	Soes bananen-	Eclair filled w banana and whipped cream	Bananensoes	per 100g				1016	244	60.7	3.5	1.2	2.3		29	18.4	17.2	10.2	5.2	1.2	0.2	1	0.2	15.9	9.6	6.3	0	0.6	0	0.1	0.6	81	116	138	38	66	12	0.5	0	0.5	0.05	4	0.38	11.5	207	213
NEVO-Online 2023 8.0	Gebak en koek	Pastry and biscuits	2395	Soes slagroom- m chocolade	Chocolate eclair w whipped cream filling	Moorkop/Slagroomsoes met chocola	per 100g				1255	302	52.5	4.3	1.6	2.7		36	23.8	22.3	13.4	6.8	1.5	0.2	1.2	0.3	17.4	10.8	6.6	0	0.9	0	0	0.6	93	135	105	46	81	14	0.7	0	0.7	0.12	4	0.48	12.9	237	243
NEVO-Online 2023 8.0	Gebak en koek	Pastry and biscuits	2396	Taart chocolade- m slagroom	Chocolate cake w whipped cream	Chocoladegebak m slagroom	per 100g				1407	337	39.7	4.8	2.7	2.1		7	20.4	19	12.5	4.8	1.2	0.1	0.9	0.2	32.9	25	7.9	0	1.5	0		0.2	84	55	161	55	141	20	0.9	0	0.9	0.17	5	0.53	8.6	120	127
NEVO-Online 2023 8.0	Gebak en koek	Pastry and biscuits	2397	Koek ontbijt- m noten	Cake Dutch spiced Ontbijtkoek w nuts	Ontbijtkoek m noten	per 100g				1424	337	20.3	4	4	0	0	41	5.4	4.8	0.7	3	1.5	0.1	1.4	0	66.2	37.6	28.9	0	3.9	0		0.9	0	192	202	29	132	34	1	0	1	0.16	10	0.87	13.5	0	1
NEVO-Online 2023 8.0	Gebak en koek	Pastry and biscuits	2398	Koek ontbijt- m kandij	Cake Dutch spiced Ontbijtkoek w rockcandy	Ontbijtkoek m kandij/kandijkoek	per 100g				1321	312	22	2.8	2.8	0		26	1	0.7	0.2	0.3	0.1	0	0.1	0	71.5	39.3	32.2	0	2.6	0		0.7	0	170	114	14	86	14	0.6	0	0.6	0.05	2	0.56	12.9	0	1
NEVO-Online 2023 8.0	Gebak en koek	Pastry and biscuits	2399	Spekkoek	Spiced cake Indonesian- Spekkoek		per 100g	Huishoudelijke bereiding			1749	421	34.2	5.3	0.9	4.5		70	33.3	30.9	20.9	8	1.2	0.3	0.7	0.7	25	20.2	4.7	0	0.2	0		0.6	212	171	71	31	103	8	0.9	0	0.9	0.06	8	0.65	19.5	400	414
NEVO-Online 2023 8.0	Brood	Bread	2400	Croissant chocolade-	Croissant chocolate-	Chocoladecroissant/Pain au chocolat	per 100g				1812	434	18.7	8.9	7.9	0.9	1.2	13	23.9	22.7	11.1	8.1	2.6	0.1	2.4	0.5	44.4	13.4	31	0	2.7	0		1.5	26	382	171	41	103	29	1.5	0	1.5	0.19	4	0.81	0.9	2	3
NEVO-Online 2023 8.0	Gebak en koek	Pastry and biscuits	2401	Koek m gelei/appelvulling	Tarts filled w jam	Appelkoek	per 100g	Gem van 10 merken.			1673	398	15.8	3.3	3.2	0.1		25	13.3	12.6	7.8	3.7	1	0.2	0.6	0.3	65.5	40.3	25.2	0	1.5	0		0.5	0	223	153	32	95	19	1.1	0	1.1	0.11	3	0.45	12.2	49	54
NEVO-Online 2023 8.0	Groente	Vegetables	2402	Kappertjes	Capers		per 100g				181	43	83.9	2.4	2.4	0			0.9	0.6	0.2	0.1	0.3	0.2	0.1	0	4.9	0.4	4.5	0	3.2	0			0	2964	40	40	10	33	1.7	0	1.7	0.37	1	0.32		7	14
NEVO-Online 2023 8.0	Gebak en koek	Pastry and biscuits	2403	Koek Glace-	Cup cake iced	Roze koek	per 100g	Gem van Lotus, Aldi, O'Lacy, Albert Heijn en Lidl.			1791	427	16.3	3.6	1.8	1.8		37	19.2	18.1	6.7	6.6	2.3	0.2	2.1	0	59.5	38.4	21.2	0	0.8	0		0.5	0	210	66	17	65	7	0.7	0	0.7	0.05	5	0.43	10.4	187	187
NEVO-Online 2023 8.0	Gebak en koek	Pastry and biscuits	2405	Koekje chocolate chip cookie	Chocolate chip cookie	Chocoladezandkoekje/zandkoekje m chocolade	per 100g				2096	501	3.5	6.3	5.9	0.4		65	25.3	24.3	13.2	8.7	2.3	0	2.3	0.1	60.6	31.2	29.4	0	2.9	0		1.4	17	314	249	89	199	48	2.9	0	2.9	0.28	4	1	11	50	55
NEVO-Online 2023 8.0	Gebak en koek	Pastry and biscuits	2406	Koekje kinder- gem	Biscuit children's av	Kinderkoekje gemiddeld	per 100g	Gem van LU Noddy biscuits, Verkade Dora vanille cookies en Belgix monky boy kinderkoekjes.			1895	450	3.6	7.6	7.6	0		73	14.8	14	7.1	5.1	1.8	0.1	1.7	0	70.6	22.4	48.2	0	2.2	0		1.2	7	244	216	48	148	23	1	0	1	0.1	4	0.67	1.9	2	2
NEVO-Online 2023 8.0	Gebak en koek	Pastry and biscuits	2409	Sprits m chocolade	Biscuit Dutch shortbread sprits w choc		per 100g	Koekje m roomboter.			2261	541	12.3	4.7	4.4	0.3		9	30.3	28.8	19.1	7.2	1.1	0.2	0.8	0.6	61.5	28.8	32.7	0	1.7	0		0.8	92	204	116	36	81	14	0.8	0	0.8	0.11	3	0.47	4.1	288	300
NEVO-Online 2023 8.0	Gebak en koek	Pastry and biscuits	2410	Schuimzoenen	Teacakes chocolate coated marshmallow		per 100g	Buys.			1842	438	7.9	2.2	1.9	0.4			15.3	14.7	3.8	5.9	4.6	0.3	4.3	0	71.2	51.5	19.7	0	3.3	0			0	17	158	16	64	51	1.1	0	1.1	0.38	1	0.7	0.6	0	0
NEVO-Online 2023 8.0	Gebak en koek	Pastry and biscuits	2412	Kletskop	Biscuit Dutch Kletskop		per 100g				2049	490	7.4	5.7	5.6	0.1		34	25.4	23.9	11.3	9.2	2.9	0.1	2.7	0.4	58.7	44.6	14.1	0	1.8	0		0.6	44	13	190	53	125	53	1.6	0	1.6	0.16	2	0.69	1.1	175	183
NEVO-Online 2023 8.0	Gebak en koek	Pastry and biscuits	2413	Mergpijpje gevuld m cake en creme	Cake wrapped in marzipan and chocolate		per 100g	Gem van O'Lacy, Hoogvliet, Lotus en Biscuiterie Royale.			1915	457	12	2.7	1.5	1.2		19	21.6	20	11	8.6	2.2	0.1	2.1	0	62.7	55.3	7.4	0	0.6	0		0.3	35	84	67	14	48	15	0.7	0	0.7	0.11	3	0.37	4	20	20
NEVO-Online 2023 8.0	Melk en melkproducten	Milk and milk products	2416	IJs room- stracciatella	Ice cream dairy stracciatella		per 100g				1037	248	54.7	3.3	0.6	2.7	0.4	38	13.9	13.2	8.7	3.3	0.4	0.1	0.3	0.2	26.8	21.9	4.9	0	1.2	0		0.7	30	43	192	93	91	18	0.4	0	0.4	0.11	3	0.39	19.9	161	200
NEVO-Online 2023 8.0	Gebak en koek	Pastry and biscuits	2417	Koek oranje-	Cake Dutch w icing & cream Oranjekoek	Oranjekoek	per 100g				1580	375	16.9	4.7	4	0.7		32	9.7	9.2	5.5	2.5	1.2	0.1	1.1	0.1	66.3	44	22.3	0	1.8	0	0.1	0.5	18	170	129	38	91	38	0.8	0	0.8	0.12	2	0.53	5.9	95	95
NEVO-Online 2023 8.0	Hartige sauzen	Savoury sauces	2418	Saus warm vloeibaar kant-en-klaar <12% vet	Sauce hot liquid ready made <12% fat		per 100g	Gem van diverse merken.			378	91	85.5	1.3	1	0.4	0	1	6.6	6.4	1	1.4	3.9	0.5	3.4	0	6.4	1.4	4.9	0	0.1	0	0	0	2	460	46	9	16	5	0.3	0	0.3	0	0	0.11	0.1	43	49
NEVO-Online 2023 8.0	Hartige sauzen	Savoury sauces	2419	Saus kaas- op basis roux bereid	Sauce cheese- based on roux prepared	Kaassaus	per 100g				526	126	77.9	5.5	0.6	4.9		68	9.1	8.6	5	2.6	0.7	0.1	0.6	0.1	5.5	2.3	3.2	0	0.2	0	0.2	1.1	15	217	95	183	135	12	0.1	0	0.1	0.02	2	0.74	10.5	94	96
NEVO-Online 2023 8.0	Hartige sauzen	Savoury sauces	2420	Saus warm vloeibaar kant-en-klaar >12% vet	Sauce hot liquid ready made >12% fat		per 100g	Gem van Knorr en Emté, diverse smaken.			807	195	74.6	1.2	0.9	0.4			18.8	18.1	2.9	4	11	1.3	9.7	0.1	5.2	1.5	3.7	0	0.2	0			2	611	31	7	12	4	0.2	0	0.2	0	0	0.09		34	34
NEVO-Online 2023 8.0	Vetten en oliën	Fats and oils	2422	Halvarineproduct Becel Omega-3 Plus	Low fat margarine prod Becel Omega3 Plus		per 100g		CU, NIA, SE, VITB12, VITB6, VITC, ZN	CHOCAL, RETOL, VITA_RAE, VITA_RE, VITD	1454	353	59.2	0.3	0.3	0			38	36.5	8.4	8.6	19.2	3.7	16	0.5	2.6	0.3	2.4	0	0	0			1	16	42	10	23	2	0.1	0	0.1	0	0	0	1.5	800	800
NEVO-Online 2023 8.0	Vetten en oliën	Fats and oils	2423	Halvarineproduct Blue Band Idee	Low fat margarine prod Blue Band Idee		per 100g		VITC	CA, CHOCAL, FOL, FOLAC, RETOL, RIBF, THIA, VITA_RAE, VITA_RE, VITB12, VITB6, VITD, VITE	1468	357	59.6	0.3	0.3	0			39	37.4	11.5	10.6	15.4	3.5	13	0.2	1.2	0.3	1	0	0	0			1	132	42	603	23	2	0.1	0	0.1	0	0	0	1.5	800	800
NEVO-Online 2023 8.0	Suiker, snoep, zoet beleg en zoete sauzen	Sugar, sweets and sweet sauces	2424	Hagelslag chocolade- wit	Chocolate sprinkles white	Chocoladehagelslag witte	per 100g	Gem van Venz en De Ruijter originals.			1916	455	2.8	5.5	4.8	0.8			13.2	12.7	8.1	4.1	0.4	0	0.4	0	78.4	78.4	0	0	0	0			11	100	359	116	162	66	4.5	0	4.5	0.56	5	1.1	17	47	48
NEVO-Online 2023 8.0	Gebak en koek	Pastry and biscuits	2425	Wafel galette-	Wafer galette	Galette wafel	per 100g	Gem van Lotus, O'Lacy, Albert Heijn en C1000.			2014	480	4.8	6.9	5.7	1.2		15	20.9	19.8	9	7.8	3	0.2	2.6	0	65.2	29.1	36	0	2	0		0.3	60	330	72	14	59	9	0.6	0	0.6	0.07	4	0.37	15	197	197
NEVO-Online 2023 8.0	Suiker, snoep, zoet beleg en zoete sauzen	Sugar, sweets and sweet sauces	2427	Schuddebuikjes Bolletje	Spice biscuit sprinkles Bolletje		per 100g				2039	486	2	5	5	0			20	19.1	9.5	7.3	2.2	0.2	2	0	70	30.1	39.9	0	3	0			6	351	115	35	144	13	1.2	0	1.2	0.06	4	0.44	12.2	40	40
NEVO-Online 2023 8.0	Gebak en koek	Pastry and biscuits	2428	Wafel melk-hazelnootchocolade Knoppers	Wafer w milk & hazelnuts Knoppers	Knoppers gevulde wafel	per 100g				2285	548	1.5	8.8	6.7	2			33.3	31.9	18.1	13	2	0.1	1.9	0.1	52	34.4	17.6	0	2.5	0			6	180	306	98	155	40	1.5	0	1.5	0.24	4	0.88	15	15	16
NEVO-Online 2023 8.0	Gebak en koek	Pastry and biscuits	2429	Cake m noten	Cake w nuts	Notencake	per 100g				1862	447	23.1	8.2	5.9	2.3	0.1	76	29.8	28.2	8.4	13.8	5.8	0.4	5.4	0	35.5	21	14.5	0	2	0		1	74	331	204	48	172	54	1.5	0	1.5	0.28	25	1.19	13.6	199	200
NEVO-Online 2023 8.0	Gebak en koek	Pastry and biscuits	2430	Beignet banaan-	Fritter banana	Bananenbeignet	per 100g				1168	281	53.9	2.9	2.1	0.9		18	20.6	19.6	2.4	5.8	11.4	0	11.3	0	20.3	9.4	10.9	0	1.3	0	0.2	0.6	11	12	221	30	54	18	0.3	0	0.3	0.07	3	0.33	5	11	13
NEVO-Online 2023 8.0	Gebak en koek	Pastry and biscuits	2431	Taart slagroom- omhuld m marsepein	Gateau fatless sponge w marzipan	Gebak m marsepein/Chipolatataart	per 100g				1429	342	36.3	4.8	2.9	1.9		17	18	16.8	9	5.5	1.9	0.1	1.7	0.2	39.6	32.5	7	0	1.2	0			70	48	167	64	154	33	0.7	0	0.7	0.11	4	0.57	7.2	100	105
NEVO-Online 2023 8.0	Gebak en koek	Pastry and biscuits	2432	Taart noten-	Nuts cake	Notengebak	per 100g				1936	464	15.3	7.7	6.6	1.1	0.6	52	27.2	25.5	11.4	9.9	3.8	0.3	3.3	0.4	46	25	21	0	2.2	0		0.9	75	124	189	44	152	50	1.2	0	1.2	0.3	22	1.04	4.8	182	189
NEVO-Online 2023 8.0	Vleesvervangers en zuivelvervangers	Meat substitutes and dairy substitutes	2433	Drink rijst- z suiker verrijkt m calcium en vitamines	Rice drink wo sugar fortified w calcium and vitamines		per 100g	Gem van Alpro en Natudis.		CA, ERGCAL, VITB12, VITD	226	53	87.3	0.3	0.3	0	0.1	5	0.7	0.7	0.1	0.2	0.4	0	0.4	0	11.3	4	7.3	0	0.2	0		0.2	0	37	10	89	6	2	0	0	0	0.01	0	0.07	0.5	0	0
NEVO-Online 2023 8.0	Niet-alcoholische dranken	Non-alcoholic beverages	2435	Frisdrank m suiker en zoetstof 2-<5 g KH z cafeine	Soft drink w sugar and sweetener 2-<5 g CHO wo caffeine	Tonic/7-up e.d. m suiker en zoetstof 2-<5 g kh	per 100g	Gem van Sodaclub, Raak, Highway en 7 up.	FOL, FOLFD		49	12	97	0	0	0			0	0	0	0	0	0	0	0	2.9	2.7	0.2	0	0	0			0	0	1	2	0	0	0	0	0	0	0	0	1	0	0
NEVO-Online 2023 8.0	Niet-alcoholische dranken	Non-alcoholic beverages	2436	Limonade vruchten- m suiker en zoetstof 4-6 g KH	Juice drink w sugar and sweetener 4-6 g CHO	Frisdrank met suiker en zoetstof 4-6 g KH	per 100g	Gebaseerd op Spa Fruit, Spa Duo, Sisi en Fanta Orange .			78	18	95.4	0	0	0			0	0	0	0	0	0	0	0	4.6	4.6	0	0	0	0			0	3	14	5	2	1	0	0	0	0	0	0	1	0	0
NEVO-Online 2023 8.0	Niet-alcoholische dranken	Non-alcoholic beverages	2437	Limonade vruchten- Capri-Sun Multivitamin	Juice drink Capri-Sun Multivitamin	Frisdrank Capri-Sun Multivitamin	per 100g		FOLFD	NIA, THIA, VITB6, VITE	83	20	95.1	0	0	0			0	0	0	0	0	0	0	0	4.9	4.9	0	0	0	0			0	1	14	5	2	1	0	0	0	0	0	0	1	0	0
NEVO-Online 2023 8.0	Niet-alcoholische dranken	Non-alcoholic beverages	2441	Siroop vruchtenlimonade- bereid 1 op 7	Fruit drink conc diluted 1 to 7	Limonadesiroop/ranja verdund 1 op 7	per 100g				119	28	93	0	0	0			0	0	0	0	0	0	0	0	7	6.9	0.1	0	0	0			0	2	10	4	0	1	0	0	0	0.02	0	0.01	0.4	0	0
NEVO-Online 2023 8.0	Niet-alcoholische dranken	Non-alcoholic beverages	2444	Thee kruiden- oplos gezoet bereid	Tea herbal instant sweetend prepared	Kruidenthee oplos bereid gezoet/Oplosthee bereid gezoet	per 100g	Gem van Albert Heijn en Zonnatura.			79	19	95.4	0	0	0			0	0	0	0	0	0	0	0	4.7	4.6	0	0	0	0			0	0	0	5	0	1	0	0	0	0.02	0	0	0.4	0	0
NEVO-Online 2023 8.0	Hartige sauzen	Savoury sauces	2445	Saus boter-	Sauce butter-	Botersaus	per 100g				741	180	76.6	0.6	0.5	0.1			18.3	17.2	12	4.1	0.6	0.1	0.4	0.4	3	0.3	2.6	0	0.1	0			49	295	15	5	10	1	0.1	0	0.1	0.03	0	0.06	0.7	194	203
NEVO-Online 2023 8.0	Hartige sauzen	Savoury sauces	2447	Saus v halfvolle melk en maizena	Sauce w semi-skimmed milk and cornflour		per 100g				240	57	86.4	3.2	0	3.2		46	1.4	1.3	0.9	0.3	0	0	0	0	7.9	4.5	3.4	0	0	0	0	0.6	5	41	154	119	101	12	0.1	0	0.1	0.01	1	0.41	14.4	15	15
NEVO-Online 2023 8.0	Hartige sauzen	Savoury sauces	2449	Jus 25% vet ongebonden bereid m juspoeder	Gravy 25% fat clear prep w gravy instant powder		per 100g				947	230	71.1	1	0.9	0.1			22.9	22	2.3	10.9	8.7	1.5	5	0.1	4.8	0.6	4.2	0	0.2	0			1	699	10	6	5	1	0	0	0	0.01	0	0	0.6	149	149
NEVO-Online 2023 8.0	Hartige sauzen	Savoury sauces	2450	Jus 50% vet ongebonden bereid m juspoeder	Gravy 50% fat clear prepared w gravy instant powder		per 100g				1775	431	48.6	1.1	1	0.1			45.1	43.3	4.5	21.4	17.1	3	9.8	0.2	4.9	0.7	4.2	0	0.2	0			1	788	19	7	11	1	0	0	0	0.01	0	0	0.9	299	299
NEVO-Online 2023 8.0	Hartige sauzen	Savoury sauces	2451	Jus 25% vet gebonden bereid m juspoeder	Gravy 25% fat thickend prep w gravy instant powder		per 100g				962	233	69.6	1	0.9	0.1			22.3	21.4	2.2	10.6	8.4	1.5	4.9	0.1	7	0.6	6.4	0	0.2	0			1	680	10	6	6	1	0.1	0	0.1	0.01	0	0.01	0.6	145	145
NEVO-Online 2023 8.0	Hartige sauzen	Savoury sauces	2452	Jus 25% vet gebonden bereid z juspoeder	Gravy 25% fat thickend prep wo gravy instant powder		per 100g				920	223	73.6	0.1	0.1	0			23.5	22.6	2.3	11.2	8.9	1.6	5.1	0.1	2.8	0.2	2.6	0	0	0			1	97	10	6	6	1	0.1	0	0.1	0.01	0	0.01	0.7	158	158
NEVO-Online 2023 8.0	Hartige sauzen	Savoury sauces	2453	Jus 50% vet gebonden bereid z juspoeder	Gravy 50% fat thickend prep wo gravy instant powder		per 100g				1796	436	49.7	0.2	0.2	0			47.1	45.2	4.6	22.4	17.9	3.1	10.2	0.2	3	0.3	2.6	0	0	0			1	192	21	8	12	1	0.1	0	0.1	0.01	0	0.01	1	316	316
NEVO-Online 2023 8.0	Hartige sauzen	Savoury sauces	2454	Jus 75% vet gebonden bereid z juspoeder	Gravy 75% fat thickend prep wo gravy instant powder		per 100g				2672	650	25.9	0.4	0.4	0			70.6	67.8	6.9	33.6	26.8	4.7	15.3	0.3	3.2	0.5	2.7	0	0	0			2	287	31	9	18	2	0.1	0	0.1	0.01	0	0.01	1.2	474	474
NEVO-Online 2023 8.0	Hartige sauzen	Savoury sauces	2455	Saus Aardappel Anders gem	Sauce Aardappel Anders av		per 100g	Gem van 6 smaken.			706	171	77.4	1.5	0	1.5		15	16.6	15.8	1.9	9.1	4.7	1.2	3.5	0.1	3.9	1.1	2.8	0	0.2	0		0.5	8	453	51	27	32	4	0.1	0	0.1	0.02	1	0.24	1.1	17	23
NEVO-Online 2023 8.0	Hartige sauzen	Savoury sauces	2456	Jus 5% vet gebonden bereid z juspoeder	Gravy 5% fat thickend prep wo gravy instant powder		per 100g				219	53	92.7	0	0	0			4.7	4.5	0.5	2.2	1.8	0.3	1	0	2.6	0	2.6	0	0	0			0	21	2	5	2	1	0	0	0	0.02	0	0.01	0.5	32	32
NEVO-Online 2023 8.0	Hartige sauzen	Savoury sauces	2457	Saus sate huishoudelijk bereid m hv melk z vet	Peanutsauce homemade w s-sk milk wo fat	Satesaus/pindasaus huish bereid m halfv melk z vet	per 100g				1231	297	49.9	10.2	8.9	1.3	1.4	97	22	20.9	3.7	11.6	5.2	0.3	4.9	0	12.8	10.5	2.4	0	3.3	0	0	1.2	2	510	303	70	167	64	1.2	0	1.2	0.27	4	1.2	5.7	8	10
NEVO-Online 2023 8.0	Hartige sauzen	Savoury sauces	2458	Saus sate huishoudelijk bereid m water z vet	Peanutsauce homemade w water milk wo fat		per 100g				1160	280	53.9	8.9	8.9	0	1.4	79	21.4	20.4	3.4	11.5	0.3	0.3	0	0	11.1	8.7	2.4	0	3.3	0		1	0	494	243	26	128	59	1.1	0	1.1	0.27	4	1.04	0.3	2	4
NEVO-Online 2023 8.0	Hartige sauzen	Savoury sauces	2459	Jus 50% vet ongebonden bereid z juspoeder	Gravy 50% fat clear prep wo gravy instant powder		per 100g				1805	439	50.9	0.3	0.3	0			48.5	46.5	4.8	23.1	18.4	3.2	10.5	0.2	0.4	0.4	0.1	0	0	0			1	197	21	7	12	1	0	0	0	0.01	0	0	1	325	325
NEVO-Online 2023 8.0	Hartige sauzen	Savoury sauces	2460	Jus 75% vet ongebonden bereid z juspoeder	Gravy 75% fat clear prep wo gravy instant powder		per 100g				2707	658	26.3	0.4	0.4	0			72.7	69.8	7.1	34.6	27.6	4.8	15.8	0.3	0.6	0.5	0.1	0	0	0			2	295	32	9	17	2	0.1	0	0.1	0	0	0	1.2	488	488
NEVO-Online 2023 8.0	Hartige sauzen	Savoury sauces	2461	Jus 50% vet gebonden bereid m juspoeder	Gravy 50% fat thickend prep w gravy instant powder		per 100g				1768	429	47.6	1.1	1	0.1			43.9	42.2	4.4	20.9	16.7	2.9	9.6	0.2	7.2	0.7	6.4	0	0.2	0			1	768	19	7	11	1	0.1	0	0.1	0.01	0	0.01	0.9	291	291
NEVO-Online 2023 8.0	Hartige sauzen	Savoury sauces	2462	Jus 5% vet ongebonden bereid z juspoeder	Gravy 5% fat clear prep wo gravy instant powder		per 100g				180	44	95.1	0	0	0			4.8	4.7	0.5	2.3	1.8	0.3	1.1	0	0	0	0	0	0	0			0	21	2	5	1	1	0	0	0	0.02	0	0	0.5	33	33
NEVO-Online 2023 8.0	Hartige sauzen	Savoury sauces	2466	Dressing vinaigrette-	Salad dressing vinaigrette	Vinaigrettedressing	per 100g				2440	593	30.3	0.6	0.6	0			64.8	62.2	9.9	14	37.9	4.5	33.3	0.2	0.4	0.3	0.2	0	0.1	0	1.8		0	693	18	7	6	5	0.1	0	0.1	0.02	1	0.08	0.8	0	0
NEVO-Online 2023 8.0	Hartige sauzen	Savoury sauces	2467	Saus frites- ca 13% olie	Sauce for chips approx 13% oil	Fritessaus/slasaus/saus sla-/dressing ca 13% olie	per 100g	Gem van Calvé, Gouda's Glorie, Remia.			654	158	73.8	0.3	0	0.3			13.1	12.4	1.9	5.4	5	0.6	4.2	0	9.4	3.1	6.3	0	0.8	0		2	19	510	30	10	17	2	0.2	0	0.2	0.01	3	0.21	1	4	4
NEVO-Online 2023 8.0	Hartige sauzen	Savoury sauces	2468	Dressing honing/mosterd-	Salad dressing honey/mustard	Honing-mosterd dressing	per 100g	Remia.			1237	299	57.8	1.2	1	0.2			26	24.9	3.8	6	14.3	1.8	12.5	0.1	15	14	1	0	0	0			12	640	32	18	17	14	0.4	0	0.4	0.05	2	0.23	1	6	6
NEVO-Online 2023 8.0	Hartige sauzen	Savoury sauces	2470	Saus frites- 5% olie	Sauce for chips 5% oil	Fritessaus 5% olie	per 100g	Remia Friteslijn.			416	100	79.1	0.8	0	0.8			5.3	5	0.8	2.2	2	0.3	1.7	0	9.8	2.9	6.9	0	5	0			4	760	45	8	17	2	0.2	0	0.2	0.01	2	0.11	1	1	1
NEVO-Online 2023 8.0	Hartige sauzen	Savoury sauces	2471	Mayonaiseproduct ca 35% olie	Mayonnaise product approx 35% oil		per 100g	Gem van Remia, Gouda's Glorie en Van Wijngaarden.			1396	338	55.5	0.5	0	0.5			32.7	31	3.2	16.7	10.9	2.2	8.8	0	10.5	5.6	4.9	0	0	0		1.5	0	480	22	10	17	2	0.2	0	0.2	0.01	3	0.21	4.9	8	8
NEVO-Online 2023 8.0	Vetten en oliën	Fats and oils	2472	Olie wok-	Oil wok	Wokolie	per 100g	Gebaseerd op Conimex, Albert Heijn, Asia, Rizi en Lanfranchi.			3700	900	0	0	0	0			100	96	19.3	44.1	32.4	3.3	29	0.1	0	0	0	0	0	0			0	0	0	0	0	0	0	0	0	0	2	0		0	0
NEVO-Online 2023 8.0	Kruiden en specerijen	Herbs and spices	2473	Pasta kruiden-/boemboe	Herb paste boemboe	Kruidenpasta/boemboe	per 100g	Gem van Conimex en Toko Lien, diverse smaken.			1274	306	44.1	4	4	0		3	20.4	19.5	3.9	9	6.6	0.7	5.9	0	25.6	17	8.5	0	1.7	0		4.1	2	1721	61	9	13	3	0.2	0	0.2	0.03	0	0.09	2.8	0	0
NEVO-Online 2023 8.0	Niet-alcoholische dranken	Non-alcoholic beverages	2476	Koffie cappuccino vers bereid	Coffee cappuccino freshly made		per 100g				131	31	93.3	1.8	0.8	1		23	1.7	1.6	1.1	0.4	0	0	0	0	2.3	2.3	0	0	0	0	0	0.3	6	22	121	64	52	9	0.1	0	0.1	0.01	1	0.23	7.7	18	19
NEVO-Online 2023 8.0	Niet-alcoholische dranken	Non-alcoholic beverages	2477	Koffie cappuccino oplos- bereid	Coffee cappuccino instant prepared	Oploscappuccino/instant cappuccino bereid	per 100g				154	37	92.4	1.2	0.1	1.1			1.3	1.3	1	0.1	0	0	0	0	4.7	3.5	1.2	0	0.3	0	0		2	30	121	63	50	10	0.1	0	0.1	0.02	1	0.2	7.8	7	7
NEVO-Online 2023 8.0	Niet-alcoholische dranken	Non-alcoholic beverages	2478	Koffie cappuccino oplos- poeder	Coffee cappuccino instant powder	Oploscappuccino/instant cappuccino poeder	per 100g	Gem van Albert Heijn, Buisman, Nescafe en Granarom.			1707	407	15.1	13.9	1.6	12.3			14.9	14	10.7	1.6	0.3	0	0.2	0.1	52.4	38.5	13.9	0	3.8	0	0		21	313	1342	648	551	106	0.6	0	0.6	0.04	12	2.16	82.5	81	82
NEVO-Online 2023 8.0	Niet-alcoholische dranken	Non-alcoholic beverages	2480	Energydrink Golden Power/Bullit/Freeway	Energy drink Golden Power/Bullit/Freeway	Energiedrank golden power/bullit/Freeway	per 100g		FOL, FOLFD	NIA, VITB12, VITB6	186	44	89.1	0.2	0.2	0			0	0	0	0	0	0	0	0	10.7	10.3	0.4	0	0	0			0	75	1	2	0	0	0	0	0	0	0	0	0	1	2
NEVO-Online 2023 8.0	Niet-alcoholische dranken	Non-alcoholic beverages	2483	Vruchtendrank ACE	Fruit juice drink ACE	ACE-drank gem	per 100g	Gebaseerd op Fruxano, Super, Kruidvat, Tasting Good en Aldi.		CARTBTOT, VITA_RAE, VITA_RE, VITC, VITE	189	44		0.2	0.2	0		0	0	0	0	0	0	0	0	0	10.9	10.9	0	0	0.1	0			0	40	55	5	6	3	0.1	0		0.01	0	0.03	1	131	263
NEVO-Online 2023 8.0	Soepen	Soups	2487	Soep op groente- en vleesbasis kant-en-klaar blik/zak/pak	Soup veg & meat based ready made	Groentesoep blik/zak/pak m vlees kant-en-klaar	per 100g				173	41	90.8	2	0.8	1.2			1.2	1.1	0.8	0.3	0.1	0	0.1	0	5.3	2.5	2.8	0	0.7	0			1	324	112	13	21	5	0.4	0	0.3	0.04	1	0.15		5	8
NEVO-Online 2023 8.0	Soepen	Soups	2488	Soep op groente- en vleesbasis bereid pakje	Soup vegetable & meat based prepared pack	Groentesoep pakje m vlees	per 100g				75	18	94.7	0.6	0.3	0.3			0.5	0.5	0.3	0.1	0	0	0	0	2.7	0.7	2	0	0.3	0			6	296	43	5	50	5	0.3	0	0.3	0.03	0	0.1		2	5
NEVO-Online 2023 8.0	Suiker, snoep, zoet beleg en zoete sauzen	Sugar, sweets and sweet sauces	2489	Pasta speculoos-	Spread speculaas flavoured	Speculoospasta/speculaaspasta	per 100g	Gem v Lotus, Belgix en Jumbo.			2411	579	1.8	3.2	3.2	0			37.5	36	9.8	20.2	6	0	5.1	0	56.6	34.2	22.4	0	1	0			3	197	465	116	193	74	4.5	0	4.5	0.42	3	1.3	2.5	0	0
NEVO-Online 2023 8.0	Niet-alcoholische dranken	Non-alcoholic beverages	2490	Vruchtendrank multivit 12vr nectar light	Fruit juice drink multivit 12 fruits nectar light		per 100g	Gem van Goldhorn en Fruxano.		CARTBTOT, NIA, RIBF, THIA, VITA_RAE, VITA_RE, VITB12, VITB6, VITC, VITE	96	23	94.3	0.2	0.2	0			0	0	0	0	0	0	0	0	5.4	5.3	0.1	0	0.2	0			0	3	65	6	6	4	0.1	0	0.1	0.01	1	0.07	1	25	50
NEVO-Online 2023 8.0	Niet-alcoholische dranken	Non-alcoholic beverages	2491	Vruchtendrank m zoetstof 5-<8 g KH	Fruit juice drink w sweetener 5-<8 g CHO		per 100g	Goldhorn banaan-appel light.	FASAT, FAT		121	28	92.8	0.1	0.1	0			0	0	0	0	0	0	0	0	6.9	6.6	0.3	0	0.2	0			0	0	65	6	6	4	0.1	0	0.1	0.01	1	0.07	1	0	0
NEVO-Online 2023 8.0	Aardappelen en knolgewassen	Potatoes and tubers	2493	Aardappelpureepoeder z melkpoeder z vet	Potato puree powder wo milkpowder wo fat		per 100g	Maggi puree naturel, melk en boter zelf toevoegen .			1542	364	6.2	7.9	7.9	0			0.5	0.4	0.1	0	0.3	0.1	0.1	0	78.4	1.9	76.5	0	7	0			0	460	1098	27	156	66	1.2	0	1.2	0.16	1	0.7	12.5	1	1
NEVO-Online 2023 8.0	Melk en melkproducten	Milk and milk products	2495	Melk chocolade- m halfvolle melk en gezoete cacaopoeder	Milk chocolate-flavoured w s-sk milk and sweetened cocoa powder	Chocolademelk van hv melk en gezoete cacaopoeder	per 100g				330	78	81.1	3.5	0.5	3		43	1.6	1.5	1	0.4	0	0	0	0	12.2	12	0.3	0	0.6	0	0	0.6	5	47	249	115	109	22	0.8	0	0.8	0.09	1	0.56	13.7	14	14
NEVO-Online 2023 8.0	Melk en melkproducten	Milk and milk products	2496	Zuiveldrank Fruitmelk Campina	Dairy drink Campina Fruitmelk		per 100g	Gem van aardbei en banaan.			229	54	84.9	3.3	0	3.2		43	0.5	0.5	0.3	0.1	0	0	0	0	9.2	9.2	0	0	0	0	0	0.6	5	44	135	109	80	11	0	0	0	0.01	1	0.37	14	14	14
NEVO-Online 2023 8.0	Groente	Vegetables	2498	Tomaat gezeefd pak	Tomato sieved pack	Tomaten gezeefde pak	per 100g	Gem van Heinz, Albert Heijn en Royalti.			165	39	89.4	1.8	1.8	0		3	0.3	0.3	0.1	0	0.2	0	0.1	0	6.3	6	0.3	0	2	0		0.2	0	110	283	11	21	9	0.5	0	0.5	0.04	0	0.17	3	35	69
NEVO-Online 2023 8.0	Aardappelen en knolgewassen	Potatoes and tubers	2499	Aardappelpureepoeder m melkpoeder m vet	Potato puree powder w milkpowder w fat		per 100g	Maggi puree a la minute naturel.			1573	373	14.7	9.2	7.4	1.8			8.6	8.2	5.7	0.1	1.5	0.7	0.8	0	62	2.5	59.5	0	5.5	0			0	160	1700	80	397	70	1.6	0	1.6	0.24	1	1.2	16	0	0
NEVO-Online 2023 8.0	Melk en melkproducten	Milk and milk products	2501	Yoghurt vruchten- halfvolle	Yoghurt half fat w fruit	Vruchtenyoghurt halfvol	per 100g	Gem van Albert Heijn en Almhof.			332	79	81.3	4.2	0.1	4.1		24	1.5	1.4	1.1	0.4	0	0	0	0	11.6	11	0.6	0	0.1	0	0.7	0.7	4	47	159	119	89	12	0	0	0	0.01	2	0.41	13.1	16	18
NEVO-Online 2023 8.0	Melk en melkproducten	Milk and milk products	2503	Yoghurt Griekse volle	Yoghurt Greek full fat		per 100g	Gem van Almhof, Campina, De Zaanse Hoeve, Jumbo, Katharos en Milsani.			507	122	81.2	3.8	0	3.8		42	10	9.4	6.5	2.2	0.3	0.1	0.2	0.2	3.8	3.8	0	0	0	0	0.6	0.6	28	53	145	118	99	11	0	0	0	0.01	2	0.43	13.9	106	110
NEVO-Online 2023 8.0	Melk en melkproducten	Milk and milk products	2504	Kwark vruchten- volle	Quark full fat w fruit	Vruchtenkwark vol	per 100g	Almhof.			525	125	75.5	5.7	0	5.7	0.9	76	5.1	4.8	3.4	1.1	0.1	0	0.1	0.1	13.3	11.8	1.5	0	0.5	0	0.6	0.7	20	33	136	112	105	10	0	0	0	0.01	3	0.44	13.3	52	54
NEVO-Online 2023 8.0	Alcoholische dranken	Alcoholic beverages	2505	Fruit gedroogd op brandewijn	Fruit dried in brandy	Boerenjongens/Boerenmeisjes	per 100g	Gemiddelde van boerenjongens en boerenmeisjes.			846	201	57.7	0.6	0.6	0			0.1	0	0	0	0	0	0	0	27.2	26.8	0.4	0	1.3	12.2	0.4		0	5	179	12	16	9	0.5	0	0.5	0.13	1	0.11	0.2	15	29
NEVO-Online 2023 8.0	Niet-alcoholische dranken	Non-alcoholic beverages	2507	Sap multivruchten-	Juice multifruit	Multivruchtensap	per 100g				198	47	88	0.4	0.4	0		1	0.1	0.1	0	0	0	0	0	0	10.7	10.2	0.5	0	0.3	0	0.4	0.2	0	2	136	11	13	9	0.2	0	0.2	0.02	0	0.07	0.3	3	7
NEVO-Online 2023 8.0	Alcoholische dranken	Alcoholic beverages	2513	Cider	Cider		per 100g				231	55	87.5	0.1	0.1	0	0	1	0	0	0	0	0	0	0	0	6.4	6	0.4	0	0	4.1		0.1	0	4	93	10	8	7	0.4	0	0.4	0.01	0	0.03	1.5	0	0
NEVO-Online 2023 8.0	Niet-alcoholische dranken	Non-alcoholic beverages	2514	Diksap bereid	Fruit juice concentrated prepared	Limonadesiroop diksap verdund	per 100g				166	39	90	0	0	0			0	0	0	0	0	0	0	0	9.7	9.7	0	0	0.1	0		0.2	0	3	93	11	0	5	0	0	0	0.01	0	0	0.4	0	0
NEVO-Online 2023 8.0	Niet-alcoholische dranken	Non-alcoholic beverages	2515	Vruchtendrank multivit nectar light Surango	Fruit juice drink Surango multivit nectar light		per 100g		FASAT, FAT	CARTBTOT, NIA, RIBF, THIA, VITA_RAE, VITA_RE, VITB12, VITB6, VITC, VITE	89	21	94.7	0.2	0.2	0			0	0	0	0	0	0	0	0	5	4.9	0.1	0	0.1	0			0	0	65	6	6	4	0.1	0	0.1	0.01	1	0.08	1	10	20
NEVO-Online 2023 8.0	Kaas	Cheese	2516	Kaas smeer- 15+ Balans ERU	Cheese spread 15+ Balans ERU	Smeerkaas ERU Balans	per 100g	Gemiddelde van naturel en diverse smaken.			552	132	70	17.3	0	17.3			5.5	5.2	3.1	1.6	0.2	0.1	0.1	0.2	3.3	3	0.3	0	0	0			23	750	160	580	624	17	0.1	0	0.1	0.03	7	1.76	12	100	104
NEVO-Online 2023 8.0	Kaas	Cheese	2517	Kaas smeer- Kids ERU	Cheese spread Kids ERU	Smeerkaas ERU Kids	per 100g			CA	705	169	65.1	15	0	15			11.1	10.4	6.2	3.2	0.3	0.1	0.2	0.4	2.3	2.3	0	0	0	0			50	750	116	800	781	21	0.1	0	0.1	0.03	9	3	11	158	164
NEVO-Online 2023 8.0	Kaas	Cheese	2518	Kaas geiten- hard	Cheese goat hard	Geitenkaas hard	per 100g				1644	396	38.3	22.4	0	22.4		283	32.5	30.6	21.7	6.2	1.1	0.3	0.8	1	0.1	0.1	0	0	0	0	4.5	4.3	94	757	117	806	605	46	0.2	0	0.2	0.06	13	3.7	2.5	320	322
NEVO-Online 2023 8.0	Melk en melkproducten	Milk and milk products	2519	Vla halfvolle alle smaken	Custard half fat all flavours		per 100g	Gemiddelde van Boermarke, Melkunie en Weerribben.			360	85	80.1	2.3	0	2.3		30	1.7	1.6	1.1	0.4	0	0	0	0	15.1	10.9	4.2	0	0.4	0	0	0.5	8	53	121	89	69	9	0	0	0	0.01	1	0.3	10.4	15	16
NEVO-Online 2023 8.0	Melk en melkproducten	Milk and milk products	2520	Pudding luchtige	Pudding airy	Bavarois/Chipolatapudding	per 100g	Gemiddelde van Mona, smaken bitterkoekjes, chipolata, Dame Blanche met chocoladesaus, karamel met chocoladesaus.			752	179	64.9	4.2	0.3	3.9	0.7	30	8.1	7.5	5	1.9	0.3	0	0.2	0.1	22	17.9	4.1	0	0.9	0		0.7	46	60	134	83	84	12	0.3	0	0.3	0.03	1	0.31	11.1	68	77
NEVO-Online 2023 8.0	Melk en melkproducten	Milk and milk products	2521	Pap lammetjes- bereid m volle melk	Porridge milk w wheat flour white Lammetjespap	Lammetjespap bereid m volle melk	per 100g				350	83	81.8	3.9	1	2.9		43	3.2	3	2	0.7	0.1	0	0.1	0.1	9.6	4.2	5.4	0	0.3	0	0	0.6	10	38	163	116	104	13	0.1	0	0.1	0.02	2	0.47	13.9	33	34
NEVO-Online 2023 8.0	Melk en melkproducten	Milk and milk products	2522	Vlaflip dubbel- Campina	Custard 2 flavours w syrup vlaflip Campina		per 100g	Gebaseerd op Campina dubbelvlaflip vanille-chocola			405	96	79.1	2.9	0.3	2.7			2.6	2.5	1.7	0.6	0.1	0	0	0	15	11.7	3.3	0	0.3	0	0		8	66	121	117	54	8	0	0	0	0.01	1	0.23	10.6	34	40
NEVO-Online 2023 8.0	Groente	Vegetables	2524	Peper Spaanse rauw	Chili pepper raw	Chilipeper rauw	per 100g				127	30	91.9	1.8	1.8	0			0.3	0.2	0	0	0.2	0	0.2	0	4.2	4.2	0	0	1.8	0			0	12	440	16	39	21	1	0	1	0.17		0.3		0	0
NEVO-Online 2023 8.0	Vetten en oliën	Fats and oils	2525	Vet frituur- horeca	Frying fat horeca	Frituurvet horeca	per 100g				3700	900	0	0	0	0			100	96	21.6	35.5	35.2	0.1	32.3	0.6	0	0	0	0	0	0			1	0	0	0	0	0	0	0	0	0	0	0		0	0
NEVO-Online 2023 8.0	Hartige snacks en zoutjes	Savoury snacks	2527	Biscuit hartig Sultana Crunchers	Biscuit savoury Sultana Crunchers		per 100g	Gem van italiaanse kruiden en tomaat-kaas.			1739	413	12.5	8.5	7.3	1.1			10.3	9.6	1.2	2.8	5.9	0	5.8	0	70.5	9.7	60.8	0	2.2	0	0		0	1067	213	43	100	20	0.9	0	0.9	0.13	4	0.64		2	3
NEVO-Online 2023 8.0	Brood	Bread	2528	Croutons	Croutons		per 100g	Gem van Knorr, Calvé, Remia, Albert Heijn, AH Excellent, Panealba en Hoogvliet.			2055	491	3.1	11.8	11.8	0			22.3	21.3	6.7	7.7	7.8	0.2	7.7	0	58.6	3.8	54.8	0	4	0			0	988	173	20	101	20	1.4	0	1.4	0.1	4	0.7	0.9	0	0
[truncated: 870 more rows]
[truncated: 97 more columns]

## Sheet: NEVO2023_details
NEVO-versie/NEVO-version	Voedingsmiddelgroep	Food group	NEVO-code	Voedingsmiddelnaam/Dutch food name	Engelse naam/Food name	Hoeveelheid/Quantity	Voedingsstofgroep	Component group	Nutrient-code	Voedingsstof	Component	Gehalte/Value	Eenheid/Unit	Spoor / Verrijkt/Trace / Fortified	Broncode/Source code	Referentie/Reference
[truncated: 266,088+ more rows]

[truncated: 3 more sheets: NEVO2023_Recepten_Recipes, NEVO2023_Referenties_References, NEVO2023_Nutrienten_Nutrients]
